# Supplementary material for: Amniogenesis occurs in two independent waves in primates
Source: Cell Stem Cell. 2022 May 5;29(5):744–759.e6. doi: 10.1016/j.stem.2022.03.014 (PMC9627701; doi:10.1016/j.stem.2022.03.014)
Supplement: Data S1. Integrated single-cell RNA-seq of primates embryos, related to Figures 1 and 6 [file mmc2.xlsx]

## Sheet: Table.S1.embryo.annotation
Table 1.
Annotation of cells in the integrated primate embryo RNAseq dataset (related to Figures 1 and S1)
dataset	organism	day	cell.ID	original.annotation	QC	new.identity
Xiang	H.sapiens	14	D14A1B8	PSA.EPI	PASSED	hsPrE
Xiang	H.sapiens	14	D14A1S8	Intermediate	PASSED	hsAME.E
Xiang	H.sapiens	10	D10A2S24	PrE	PASSED	hsPrE
Xiang	H.sapiens	14	D14A1B4	Intermediate	PASSED	hsPrE
Xiang	H.sapiens	9	D9A4B2	Early.EVT	PASSED	hsCTB
Xiang	H.sapiens	14	D14A1S14	PSA.EPI	PASSED	hsPostEPI.Gast
Xiang	H.sapiens	14	D14A1S9	PSA.EPI	PASSED	hsPostEPI.Gast
Xiang	H.sapiens	14	D14A1S13	PSA.EPI	PASSED	hsPostEPI.Gast
Xiang	H.sapiens	14	D14A1B6	Intermediate	FAILED	none
Xiang	H.sapiens	14	D14A1B11	Intermediate	PASSED	hsPrE
Xiang	H.sapiens	14	D14A1S25	Intermediate	PASSED	hsAME.E
Xiang	H.sapiens	14	D14A1B2	PSA.EPI	PASSED	hsPostEPI.Gast
Xiang	H.sapiens	8	D8A1B2	Early.EVT	PASSED	hsCTB
Xiang	H.sapiens	9	D9A3S1	Early.EVT	PASSED	hsCTB
Xiang	H.sapiens	10	D10A3S9	Early.EVT	PASSED	hsEarly.EVT
Xiang	H.sapiens	12	D12A5B11	PrE	PASSED	hsPrE
Xiang	H.sapiens	8	D8A1S31	PostEPI	PASSED	hsPostEPI.E1
Xiang	H.sapiens	10	D10A3B17	Early.EVT	PASSED	hsEarly.EVT
Xiang	H.sapiens	8	D8A1B6	Early.EVT	PASSED	hsCTB
Xiang	H.sapiens	8	D8A2S24	Early.EVT	PASSED	hsCTB
Xiang	H.sapiens	14	D14A1S11	PSA.EPI	PASSED	hsPostEPI.Gast
Xiang	H.sapiens	9	D9A1B16	Early.EVT	PASSED	hsCTB
Xiang	H.sapiens	12	D12A3S21	Early.EVT	PASSED	hsEarly.EVT
Xiang	H.sapiens	14	D14A1B25	STB	PASSED	hsSTB
Xiang	H.sapiens	8	D8A6B6	Early.EVT	PASSED	hsCTB
Xiang	H.sapiens	14	D14A1S10	Intermediate	PASSED	hsAME.E
Xiang	H.sapiens	8	D8A3B11	PrE	PASSED	hsPrE
Xiang	H.sapiens	8	D8A1S7	Early.EVT	PASSED	hsCTB
Xiang	H.sapiens	9	D9A1S28	PostEPI	PASSED	hsPostEPI.E1
Xiang	H.sapiens	10	D10A3B7	Early.EVT	PASSED	hsEarly.EVT
Xiang	H.sapiens	9	D9A3B1	Early.EVT	PASSED	hsEarly.EVT
Xiang	H.sapiens	14	D14A2B16	STB	PASSED	hsSTB
Xiang	H.sapiens	14	D14A1S30	PSA.EPI	PASSED	hsPostEPI.Gast
Xiang	H.sapiens	14	D14A1B9	Intermediate	PASSED	hsAME.E
Xiang	H.sapiens	6	D6A5B4	ICM	PASSED	hsTE
Xiang	H.sapiens	12	D12A4B5	STB	PASSED	hsSTB
Xiang	H.sapiens	9	D9A1S3	Early.EVT	PASSED	hsCTB
Xiang	H.sapiens	14	D14A1S31	PSA.EPI	PASSED	hsPostEPI.Gast
Xiang	H.sapiens	14	D14A1S2	Intermediate	PASSED	hsAME.E
Xiang	H.sapiens	10	D10A1S1	Early.EVT	PASSED	hsCTB
Xiang	H.sapiens	14	D14A1B3	AME	PASSED	hsEVT
Xiang	H.sapiens	8	D8A2S4	Early.EVT	PASSED	hsCTB
Xiang	H.sapiens	12	D12A4B9	STB	PASSED	hsSTB
Xiang	H.sapiens	8	D8A3S7	Early.EVT	PASSED	hsCTB
Xiang	H.sapiens	9	D9A4S7	Early.EVT	PASSED	hsCTB
Xiang	H.sapiens	10	D10A1S3	Early.EVT	PASSED	hsEarly.EVT
Xiang	H.sapiens	10	D10A3B9	Early.EVT	PASSED	hsEarly.EVT
Xiang	H.sapiens	14	D14A1S28	PSA.EPI	PASSED	hsPostEPI.Gast
Xiang	H.sapiens	8	D8A6B3	PostCTB	PASSED	hsCTB
Xiang	H.sapiens	10	D10A3B5	Early.EVT	PASSED	hsEarly.EVT
Xiang	H.sapiens	9	D9A4S9	Early.EVT	PASSED	hsCTB
Xiang	H.sapiens	10	D10A1S10	Early.EVT	PASSED	hsEarly.EVT
Xiang	H.sapiens	8	D8A2S2	PreEPI	PASSED	hsPostEPI.E1
Xiang	H.sapiens	14	D14A1S7	PSA.EPI	PASSED	hsPrE
Xiang	H.sapiens	12	D12A5S13	Early.EVT	PASSED	hsEarly.EVT
Xiang	H.sapiens	9	D9A3B7	Early.EVT	PASSED	hsCTB
Xiang	H.sapiens	12	D12A3B1	PrE	PASSED	hsPrE
Xiang	H.sapiens	12	D12A5B6	Early.EVT	PASSED	hsEarly.EVT
Xiang	H.sapiens	14	D14A1S33	PostEPI	PASSED	hsPostEPI.E2
Xiang	H.sapiens	7	D7N1B7	PreEPI	PASSED	hsPreEPI
Xiang	H.sapiens	9	D9A1S2	Early.EVT	PASSED	hsCTB
Xiang	H.sapiens	10	D10A1S9	Early.EVT	PASSED	hsEarly.EVT
Xiang	H.sapiens	12	D12A3S15	PostEPI	PASSED	hsPostEPI.E2
Xiang	H.sapiens	12	D12A3S28	Early.EVT	PASSED	hsEarly.EVT
Xiang	H.sapiens	9	D9A1B1	Early.EVT	PASSED	hsCTB
Xiang	H.sapiens	9	D9A4S11	Early.EVT	PASSED	hsCTB
Xiang	H.sapiens	12	D12A3B11	STB	PASSED	hsSTB
Xiang	H.sapiens	8	D8A2B5	Early.STB	PASSED	hsEarly.STB
Xiang	H.sapiens	14	D14A1S32	Intermediate	PASSED	hsAME.E
Xiang	H.sapiens	12	D12A3B14	PostEPI	PASSED	hsPostEPI.E2
Xiang	H.sapiens	7	D7A4B6	PostCTB	PASSED	hsCTB
Xiang	H.sapiens	14	D14A1S1	Intermediate	PASSED	hsAME.E
Xiang	H.sapiens	12	D12A3B7	STB	PASSED	hsSTB
Xiang	H.sapiens	14	D14A1S12	Intermediate	PASSED	hsPrE
Xiang	H.sapiens	9	D9A6S14	Early.EVT	PASSED	hsEarly.EVT
Xiang	H.sapiens	9	D9A4B7	Early.EVT	PASSED	hsCTB
Xiang	H.sapiens	14	D14A1S16	AME	FAILED	none
Xiang	H.sapiens	9	D9A4B8	Early.EVT	PASSED	hsCTB
Xiang	H.sapiens	14	D14A1S22	Intermediate	PASSED	hsAME.E
Xiang	H.sapiens	9	D9A1B3	Early.EVT	PASSED	hsEarly.STB
Xiang	H.sapiens	9	D9A5S8	Early.EVT	PASSED	hsCTB
Xiang	H.sapiens	9	D9A1S23	Early.EVT	PASSED	hsCTB
Xiang	H.sapiens	14	D14A2S1	EVT	PASSED	hsEVT
Xiang	H.sapiens	10	D10A1S11	Early.EVT	PASSED	hsCTB
Xiang	H.sapiens	9	D9A1S26	Early.EVT	PASSED	hsCTB
Xiang	H.sapiens	9	D9A1S8	PostCTB	PASSED	hsCTB
Xiang	H.sapiens	8	D8A5B8	PostCTB	PASSED	hsCTB
Xiang	H.sapiens	10	D10A1S21	PostEPI	PASSED	hsPostEPI.E1
Xiang	H.sapiens	8	D8A6S15	Early.EVT	PASSED	hsCTB
Xiang	H.sapiens	9	D9A3S14	PostEPI	PASSED	hsPostEPI.E1
Xiang	H.sapiens	6	D6N1B6	ICM	PASSED	hsICM
Xiang	H.sapiens	8	D8A2S3	Early.EVT	PASSED	hsCTB
Xiang	H.sapiens	12	D12_2B2	EVT	PASSED	hsEVT
Xiang	H.sapiens	12	D12A5S1	PrE	PASSED	hsPrE
Xiang	H.sapiens	12	D12A3S12	Early.EVT	PASSED	hsEarly.EVT
Xiang	H.sapiens	9	D9A6B6	Early.EVT	PASSED	hsEarly.EVT
Xiang	H.sapiens	14	D14A1B24	STB	PASSED	hsSTB
Xiang	H.sapiens	14	D14A1S51	PostEPI	PASSED	hsPostEPI.E2
Xiang	H.sapiens	10	D10A2S21	Early.EVT	PASSED	hsEarly.EVT
Xiang	H.sapiens	7	D7N1B1	PreEPI	PASSED	hsPreEPI
Xiang	H.sapiens	8	D8A2S15	PreEPI	PASSED	hsPostEPI.E1
Xiang	H.sapiens	14	D14A1B1	AME	FAILED	none
Xiang	H.sapiens	12	D12A3S25	Early.EVT	PASSED	hsEarly.EVT
Xiang	H.sapiens	10	D10A4S16	Early.EVT	PASSED	hsEarly.EVT
Xiang	H.sapiens	14	D14A1S23	Intermediate	PASSED	hsAME.E
Xiang	H.sapiens	8	D8A6B1	PostCTB	PASSED	hsCTB
Xiang	H.sapiens	6	D6A4S5	ICM	PASSED	hsTE
Xiang	H.sapiens	12	D12A3S13	PostEPI	PASSED	hsPostEPI.E2
Xiang	H.sapiens	14	D14A1S5	Intermediate	PASSED	hsAME.E
Xiang	H.sapiens	7	D7N1S30	PreEPI	PASSED	hsPreEPI
Xiang	H.sapiens	12	D12A3S17	Early.EVT	PASSED	hsEarly.EVT
Xiang	H.sapiens	14	D14A2B1	EVT	PASSED	hsEVT
Xiang	H.sapiens	8	D8A2S12	Early.EVT	PASSED	hsEarly.EVT
Xiang	H.sapiens	12	D12A4S17	Early.EVT	PASSED	hsEarly.EVT
Xiang	H.sapiens	14	D14A1S57	Intermediate	PASSED	hsPostEPI.AME
Xiang	H.sapiens	14	D14A1S6	PSA.EPI	PASSED	hsPostEPI.Gast
Xiang	H.sapiens	9	D9A1S10	PreEPI	PASSED	hsPostEPI.E1
Xiang	H.sapiens	6	D6A4B3	ICM	PASSED	hsICM
Xiang	H.sapiens	8	D8A3S12	Early.EVT	PASSED	hsCTB
Xiang	H.sapiens	12	D12A3B6	STB	FAILED	none
Xiang	H.sapiens	9	D9A4B4	Early.EVT	PASSED	hsEarly.EVT
Xiang	H.sapiens	10	D10A5S3	Early.EVT	PASSED	hsEarly.EVT
Xiang	H.sapiens	6	D6A5B3	ICM	PASSED	hsTE
Xiang	H.sapiens	14	D14A2S13	EVT	PASSED	hsEVT
Xiang	H.sapiens	9	D9A5B5	Early.EVT	PASSED	hsEarly.EVT
Xiang	H.sapiens	9	D9A2B8	Early.EVT	PASSED	hsCTB
Xiang	H.sapiens	14	D14A1B15	AME	PASSED	hsPostEPI.Gast
Xiang	H.sapiens	12	D12A5S17	PrE	PASSED	hsPrE
Xiang	H.sapiens	10	D10A3B4	Early.EVT	PASSED	hsEarly.EVT
Xiang	H.sapiens	12	D12A3S24	PostEPI	PASSED	hsPostEPI.E2
Xiang	H.sapiens	12	D12A3S11	Early.EVT	PASSED	hsEarly.EVT
Xiang	H.sapiens	12	D12A4S29	Intermediate	PASSED	hsPostEPI.AME
Xiang	H.sapiens	8	D8A1B3	Early.EVT	PASSED	hsCTB
Xiang	H.sapiens	9	D9A6B8	Early.EVT	PASSED	hsEarly.STB
Xiang	H.sapiens	10	D10A1B17	Early.EVT	PASSED	hsEarly.EVT
Xiang	H.sapiens	9	D9A5S12	PostEPI	PASSED	hsPostEPI.E1
Xiang	H.sapiens	9	D9A6S10	Early.EVT	PASSED	hsCTB
Xiang	H.sapiens	12	D12A5S4	PrE	PASSED	hsPrE
Xiang	H.sapiens	6	D6A3S5	ICM	PASSED	hsICM
Xiang	H.sapiens	12	D12A3S9	Early.EVT	PASSED	hsEarly.EVT
Xiang	H.sapiens	10	D10A2B2	Early.EVT	PASSED	hsEarly.EVT
Xiang	H.sapiens	12	D12A3S26	PostEPI	PASSED	hsPostEPI.E2
Xiang	H.sapiens	12	D12A3B13	STB	PASSED	hsSTB
Xiang	H.sapiens	9	D9A5S3	Early.EVT	PASSED	hsCTB
Xiang	H.sapiens	12	D12A3S27	PostEPI	PASSED	hsPostEPI.E2
Xiang	H.sapiens	14	D14A1B23	STB	PASSED	hsSTB
Xiang	H.sapiens	6	D6A3B2	ICM	PASSED	hsICM
Xiang	H.sapiens	14	D14A1B17	EVT	PASSED	hsEVT
Xiang	H.sapiens	9	D9A4S14	PreCTB	PASSED	hsTE
Xiang	H.sapiens	10	D10A4S9	Early.EVT	PASSED	hsEarly.STB
Xiang	H.sapiens	10	D10A4B3	Early.EVT	PASSED	hsCTB
Xiang	H.sapiens	12	D12A3S32	PostEPI	PASSED	hsPostEPI.E1
Xiang	H.sapiens	12	D12A3S5	Early.EVT	PASSED	hsEarly.EVT
Xiang	H.sapiens	10	D10A1S23	PostEPI	PASSED	hsPostEPI.E1
Xiang	H.sapiens	14	D14A1S56	PostEPI	PASSED	hsPostEPI.E2
Xiang	H.sapiens	6	D6A2S7	ICM	PASSED	hsICM
Xiang	H.sapiens	9	D9A2S1	PostCTB	PASSED	hsCTB
Xiang	H.sapiens	7	D7N1S21	PreEPI	PASSED	hsPreEPI
Xiang	H.sapiens	8	D8A5S1	PostCTB	PASSED	hsCTB
Xiang	H.sapiens	10	D10A6S4	PostEPI	PASSED	hsPostEPI.E1
Xiang	H.sapiens	14	D14_3B5	EVT	PASSED	hsEVT
Xiang	H.sapiens	12	D12A3S19	Early.EVT	PASSED	hsEarly.EVT
Xiang	H.sapiens	8	D8A5B7	Early.EVT	PASSED	hsCTB
Xiang	H.sapiens	9	D9A5S10	Early.EVT	PASSED	hsEarly.EVT
Xiang	H.sapiens	12	D12A4S2	Early.EVT	PASSED	hsEarly.EVT
Xiang	H.sapiens	14	D14A1B13	PSA.EPI	PASSED	hsPostEPI.Gast
Xiang	H.sapiens	10	D10A3S2	Early.EVT	PASSED	hsEarly.EVT
Xiang	H.sapiens	12	D12A5B5	EVT	PASSED	hsEarly.EVT
Xiang	H.sapiens	14	D14_2B3	EVT	PASSED	hsEVT
Xiang	H.sapiens	9	D9A1B4	Early.STB	PASSED	hsEarly.STB
Xiang	H.sapiens	9	D9A6S15	Early.EVT	PASSED	hsCTB
Xiang	H.sapiens	10	D10A1S12	Early.EVT	PASSED	hsCTB
Xiang	H.sapiens	9	D9A2B5	PostCTB	PASSED	hsCTB
Xiang	H.sapiens	10	D10A3S7	Early.EVT	PASSED	hsEarly.EVT
Xiang	H.sapiens	14	D14A3B10	EVT	PASSED	hsEVT
Xiang	H.sapiens	7	D7A1S9	PostCTB	PASSED	hsCTB
Xiang	H.sapiens	9	D9A4B1	PrE	PASSED	hsPrE
Xiang	H.sapiens	9	D9A6S5	Early.EVT	PASSED	hsEarly.EVT
Xiang	H.sapiens	12	D12A3S16	PostEPI	PASSED	hsPostEPI.E2
Xiang	H.sapiens	9	D9A4S3	PostEPI	PASSED	hsPostEPI.E1
Xiang	H.sapiens	8	D8A1S1	Early.EVT	PASSED	hsCTB
Xiang	H.sapiens	14	D14A2S21	EVT	PASSED	hsEVT
Xiang	H.sapiens	9	D9A4S10	Early.EVT	PASSED	hsCTB
Xiang	H.sapiens	10	D10A3B2	Early.EVT	PASSED	hsEarly.EVT
Xiang	H.sapiens	14	D14A1S19	PSA.EPI	PASSED	hsPostEPI.Gast
Xiang	H.sapiens	14	D14A1S24	AME	PASSED	hsAME.E
Xiang	H.sapiens	10	D10A2S1	Early.EVT	PASSED	hsEarly.EVT
Xiang	H.sapiens	6	D6A4S6	ICM	PASSED	hsTE
Xiang	H.sapiens	10	D10A6S10	Early.EVT	PASSED	hsEarly.EVT
Xiang	H.sapiens	12	D12A5S18	Early.EVT	PASSED	hsEarly.EVT
Xiang	H.sapiens	14	D14A1B5	AME	PASSED	hsEarly.STB
Xiang	H.sapiens	14	D14_2S2	STB	PASSED	hsSTB
Xiang	H.sapiens	14	D14A1S41	PostEPI	PASSED	hsPostEPI.E2
Xiang	H.sapiens	12	D12A3S18	Early.STB	PASSED	hsEarly.EVT
Xiang	H.sapiens	14	D14_1B1	EVT	PASSED	hsEVT
Xiang	H.sapiens	6	D6A3S3	PrE	PASSED	hsPrE
Xiang	H.sapiens	12	D12A5S30	PrE	PASSED	hsPrE
Xiang	H.sapiens	14	D14A2S19	STB	PASSED	hsSTB
Xiang	H.sapiens	12	D12A3B3	STB	PASSED	hsSTB
Xiang	H.sapiens	14	D14A2B12	EVT	PASSED	hsEVT
Xiang	H.sapiens	14	D14A2S29	STB	PASSED	hsSTB
Xiang	H.sapiens	6	D6N1B23	ICM	PASSED	hsICM
Xiang	H.sapiens	8	D8A1S3	Early.EVT	PASSED	hsCTB
Xiang	H.sapiens	8	D8A2B2	Early.STB	PASSED	hsEarly.STB
Xiang	H.sapiens	12	D12A3S31	Early.EVT	PASSED	hsEarly.EVT
Xiang	H.sapiens	14	D14A1S18	PSA.EPI	FAILED	none
Xiang	H.sapiens	12	D12A5S20	PrE	PASSED	hsPrE
Xiang	H.sapiens	7	D7A2B4	PreCTB	PASSED	hsTE
Xiang	H.sapiens	14	D14A1S60	Intermediate	PASSED	hsPostEPI.AME
Xiang	H.sapiens	8	D8A3S2	Early.STB	PASSED	hsEarly.STB
Xiang	H.sapiens	6	D6N2B7	ICM	PASSED	hsICM
Xiang	H.sapiens	7	D7A4S1	PostCTB	PASSED	hsCTB
Xiang	H.sapiens	14	D14A1S17	PSA.EPI	PASSED	hsPostEPI.Gast
Xiang	H.sapiens	6	D6N3B12	PreEPI	PASSED	hsPreEPI
Xiang	H.sapiens	8	D8A2S29	PreEPI	PASSED	hsPostEPI.E1
Xiang	H.sapiens	6	D6A1S3	ICM	PASSED	hsICM
Xiang	H.sapiens	7	D7A1B7	PreCTB	PASSED	hsTE
Xiang	H.sapiens	12	D12A5S6	PostEPI	PASSED	hsPostEPI.E1
Xiang	H.sapiens	14	D14A1B16	PSA.EPI	PASSED	hsPostEPI.Gast
Xiang	H.sapiens	12	D12A5S5	PostEPI	PASSED	hsPostEPI.E2
Xiang	H.sapiens	9	D9A1S7	Early.EVT	PASSED	hsCTB
Xiang	H.sapiens	8	D8A5S14	PostCTB	PASSED	hsCTB
Xiang	H.sapiens	7	D7A4B8	PostCTB	PASSED	hsCTB
Xiang	H.sapiens	10	D10A1S13	Early.STB	PASSED	hsEarly.STB
Xiang	H.sapiens	14	D14A1S42	Intermediate	PASSED	hsPostEPI.AME
Xiang	H.sapiens	14	D14A2S5	EVT	PASSED	hsEVT
Xiang	H.sapiens	9	D9A6S9	PrE	PASSED	hsPrE
Xiang	H.sapiens	6	D6A4S7	ICM	PASSED	hsTE
Xiang	H.sapiens	14	D14A1S58	PostEPI	PASSED	hsPostEPI.AME
Xiang	H.sapiens	14	D14A1S26	PSA.EPI	PASSED	hsPostEPI.Gast
Xiang	H.sapiens	12	D12A4S7	Intermediate	PASSED	hsPostEPI.AME
Xiang	H.sapiens	7	D7A4B3	PostCTB	PASSED	hsCTB
Xiang	H.sapiens	6	D6A5S8	PreEPI	PASSED	hsPreEPI/PrE
Xiang	H.sapiens	9	D9A3S2	Early.EVT	PASSED	hsEarly.EVT
Xiang	H.sapiens	12	D12A4S21	STB	PASSED	hsSTB
Xiang	H.sapiens	10	D10A1B4	Early.STB	PASSED	hsEarly.STB
Xiang	H.sapiens	14	D14_1S2	EVT	PASSED	hsEVT
Xiang	H.sapiens	12	D12A3B4	Early.EVT	PASSED	hsEarly.EVT
Xiang	H.sapiens	7	D7A1S1	PreCTB	PASSED	hsTE
Xiang	H.sapiens	7	D7A1S7	PostCTB	PASSED	hsCTB
Xiang	H.sapiens	14	D14A1B19	EVT	PASSED	hsEVT
Xiang	H.sapiens	6	D6N2B12	ICM	PASSED	hsICM
Xiang	H.sapiens	12	D12A3S8	Early.EVT	PASSED	hsEarly.EVT
Xiang	H.sapiens	6	D6N2S35	PreEPI	PASSED	hsPreEPI/PrE
Xiang	H.sapiens	9	D9A1B15	Early.STB	PASSED	hsEarly.STB
Xiang	H.sapiens	10	D10A4S14	Early.EVT	PASSED	hsCTB
Xiang	H.sapiens	12	D12_1B3	EVT	PASSED	hsEVT
Xiang	H.sapiens	14	D14A3S27	EVT	PASSED	hsEarly.EVT
Xiang	H.sapiens	14	D14A2B7	STB	FAILED	none
Xiang	H.sapiens	7	D7A1S11	PostCTB	PASSED	hsCTB
Xiang	H.sapiens	6	D6A5S1	ICM	PASSED	hsTE
Xiang	H.sapiens	12	D12A3S23	PostEPI	PASSED	hsPostEPI.E2
Xiang	H.sapiens	10	D10A1S31	PostEPI	PASSED	hsPostEPI.E1
Xiang	H.sapiens	10	D10A2B1	STB	PASSED	hsSTB
Xiang	H.sapiens	9	D9A5S11	PreEPI	PASSED	hsPreEPI
Xiang	H.sapiens	10	D10A4S7	Early.EVT	PASSED	hsCTB
Xiang	H.sapiens	6	D6A5S7	ICM	PASSED	hsTE
Xiang	H.sapiens	12	D12A3S6	Early.EVT	PASSED	hsEarly.EVT
Xiang	H.sapiens	12	D12A5B9	STB	PASSED	hsSTB
Xiang	H.sapiens	14	D14A1S63	STB	PASSED	hsSTB
Xiang	H.sapiens	12	D12A4B16	STB	PASSED	hsSTB
Xiang	H.sapiens	6	D6A3B1	ICM	PASSED	hsICM
Xiang	H.sapiens	14	D14A1S64	PostEPI	PASSED	hsPostEPI.E2
Xiang	H.sapiens	9	D9A4S6	Early.EVT	PASSED	hsCTB
Xiang	H.sapiens	9	D9A3S15	Early.STB	PASSED	hsEarly.STB
Xiang	H.sapiens	9	D9A4S5	PostEPI	PASSED	hsPostEPI.E1
Xiang	H.sapiens	12	D12A4S16	Early.EVT	PASSED	hsEarly.EVT
Xiang	H.sapiens	14	D14_1B2	STB	PASSED	hsSTB
Xiang	H.sapiens	8	D8A6S7	PreEPI	PASSED	hsPostEPI.E1
Xiang	H.sapiens	14	D14_3B6	EVT	PASSED	hsEVT
Xiang	H.sapiens	14	D14A1S45	PostEPI	PASSED	hsPostEPI.E2
Xiang	H.sapiens	14	D14A3S18	STB	PASSED	hsSTB
Xiang	H.sapiens	7	D7N1S7	PreEPI	PASSED	hsPreEPI
Xiang	H.sapiens	9	D9A3S3	Early.EVT	PASSED	hsCTB
Xiang	H.sapiens	8	D8A2S1	Early.STB	PASSED	hsEarly.STB
Xiang	H.sapiens	6	D6N2B11	ICM	PASSED	hsICM
Xiang	H.sapiens	10	D10A1S40	PostEPI	PASSED	hsPostEPI.E1
Xiang	H.sapiens	14	D14A2B2	EVT	PASSED	hsEVT
Xiang	H.sapiens	12	D12A5S19	PostEPI	PASSED	hsPostEPI.E2
Xiang	H.sapiens	8	D8A6S5	PostCTB	PASSED	hsCTB
Xiang	H.sapiens	12	D12A5S16	PostEPI	PASSED	hsPostEPI.E2
Xiang	H.sapiens	10	D10A5S12	EVT	PASSED	hsEVT
Xiang	H.sapiens	8	D8A3S28	Early.STB	PASSED	hsEarly.STB
Xiang	H.sapiens	9	D9A3B2	Early.STB	PASSED	hsEarly.STB
Xiang	H.sapiens	9	D9A4S1	PreEPI	PASSED	hsPostEPI.E1
Xiang	H.sapiens	10	D10A3B6	Early.STB	PASSED	hsEarly.STB
Xiang	H.sapiens	7	D7A2B1	PostCTB	PASSED	hsTE
Xiang	H.sapiens	14	D14A2S28	EVT	PASSED	hsEVT
Xiang	H.sapiens	10	D10A1B2	Early.STB	FAILED	none
Xiang	H.sapiens	10	D10A2S32	PostEPI	PASSED	hsPostEPI.E1
Xiang	H.sapiens	7	D7N1B9	PreEPI	FAILED	none
Xiang	H.sapiens	10	D10A1B5	Early.STB	PASSED	hsEarly.STB
Xiang	H.sapiens	6	D6N2B8	PreEPI	PASSED	hsPreEPI/PrE
Xiang	H.sapiens	14	D14A3B2	EVT	PASSED	hsEVT
Xiang	H.sapiens	6	D6A2B1	ICM	PASSED	hsICM
Xiang	H.sapiens	14	D14A3B7	EVT	PASSED	hsEVT
Xiang	H.sapiens	12	D12A4S9	Early.EVT	PASSED	hsEarly.EVT
Xiang	H.sapiens	6	D6A3S1	ICM	PASSED	hsICM
Xiang	H.sapiens	14	D14A1B10	STB	FAILED	none
Xiang	H.sapiens	12	D12A3B15	STB	PASSED	hsSTB
Xiang	H.sapiens	10	D10A4S11	Early.STB	PASSED	hsEarly.STB
Xiang	H.sapiens	10	D10A1B3	Early.STB	PASSED	hsEarly.STB
Xiang	H.sapiens	10	D10A3S35	Early.EVT	PASSED	hsEarly.EVT
Xiang	H.sapiens	12	D12A3S2	PostEPI	PASSED	hsPostEPI.E2
Xiang	H.sapiens	12	D12A5B15	STB	PASSED	hsSTB
Xiang	H.sapiens	14	D14A1B14	AME	FAILED	none
Xiang	H.sapiens	12	D12A3S20	Early.STB	PASSED	hsEarly.EVT
Xiang	H.sapiens	9	D9A3B3	Early.STB	PASSED	hsEarly.STB
Xiang	H.sapiens	12	D12A3B16	STB	PASSED	hsSTB
Xiang	H.sapiens	7	D7A4S13	PostCTB	PASSED	hsCTB
Xiang	H.sapiens	10	D10A2B3	STB	PASSED	hsSTB
Xiang	H.sapiens	10	D10A5B3	STB	PASSED	hsSTB
Xiang	H.sapiens	6	D6A1B2	ICM	PASSED	hsICM
Xiang	H.sapiens	12	D12A3S1	Early.STB	PASSED	hsEarly.STB
Xiang	H.sapiens	6	D6A4S4	ICM	PASSED	hsTE
Xiang	H.sapiens	8	D8A1S11	PreEPI	PASSED	hsPostEPI.E1
Xiang	H.sapiens	6	D6A1S1	ICM	PASSED	hsICM
Xiang	H.sapiens	12	D12_2B9	EVT	PASSED	hsEVT
Xiang	H.sapiens	14	D14A2S27	EVT	PASSED	hsEVT
Xiang	H.sapiens	12	D12A3B9	STB	FAILED	none
Xiang	H.sapiens	8	D8A2S10	PreEPI	PASSED	hsPostEPI.E1
Xiang	H.sapiens	14	D14A1S48	PostEPI	PASSED	hsPostEPI.E2
Xiang	H.sapiens	7	D7A4B5	PostCTB	PASSED	hsCTB
Xiang	H.sapiens	6	D6A1S4	ICM	PASSED	hsICM
Xiang	H.sapiens	10	D10A1B1	Early.STB	PASSED	hsEarly.STB
Xiang	H.sapiens	8	D8A1B10	Early.STB	PASSED	hsEarly.STB
Xiang	H.sapiens	10	D10A4S8	Early.STB	PASSED	hsEarly.STB
Xiang	H.sapiens	6	D6N1S4	PreEPI	PASSED	hsPreEPI
Xiang	H.sapiens	7	D7A4S12	PrE	PASSED	hsPrE
Xiang	H.sapiens	14	D14A3S23	EVT	PASSED	hsEVT
Xiang	H.sapiens	14	D14A3S28	EVT	PASSED	hsEVT
Xiang	H.sapiens	14	D14A3S30	EVT	PASSED	hsEVT
Xiang	H.sapiens	14	D14A2S17	EVT	PASSED	hsEVT
Xiang	H.sapiens	14	D14A3B12	EVT	PASSED	hsEarly.EVT
Xiang	H.sapiens	14	D14_1B5	EVT	PASSED	hsEVT
Xiang	H.sapiens	14	D14A3S19	EVT	PASSED	hsEVT
Xiang	H.sapiens	14	D14_3S10	PostEPI	PASSED	hsPostEPI.E2
Xiang	H.sapiens	10	D10A1S2	Early.STB	PASSED	hsEarly.STB
Xiang	H.sapiens	12	D12A3S30	Early.STB	PASSED	hsEarly.STB
Xiang	H.sapiens	7	D7N1S18	ICM	PASSED	hsTE
Xiang	H.sapiens	10	D10A6S14	PrE	PASSED	hsPrE
Xiang	H.sapiens	7	D7A1S16	PreEPI	PASSED	hsPreEPI
Xiang	H.sapiens	7	D7A2S3	PostCTB	PASSED	hsTE
Xiang	H.sapiens	14	D14_2B1	EVT	PASSED	hsEVT
Xiang	H.sapiens	6	D6N2B18	PreEPI	PASSED	hsPreEPI/PrE
Xiang	H.sapiens	14	D14A1S47	PostEPI	PASSED	hsPostEPI.E2
Xiang	H.sapiens	8	D8A1B4	Early.STB	PASSED	hsEarly.STB
Xiang	H.sapiens	10	D10A1S32	PostEPI	PASSED	hsPostEPI.E1
Xiang	H.sapiens	7	D7N1S15	PreEPI	PASSED	hsPreEPI
Xiang	H.sapiens	12	D12A3S3	Intermediate	PASSED	hsPostEPI.AME
Xiang	H.sapiens	8	D8_8B2	PostCTB	PASSED	hsTE
Xiang	H.sapiens	7	D7A4S2	PrE	PASSED	hsPrE
Xiang	H.sapiens	7	D7N1S19	PreEPI	FAILED	none
Xiang	H.sapiens	7	D7A1B1	PreCTB	PASSED	hsTE
Xiang	H.sapiens	10	D10A3S18	STB	PASSED	hsSTB
Xiang	H.sapiens	12	D12A3B10	STB	PASSED	hsSTB
Xiang	H.sapiens	14	D14A1S62	PostEPI	PASSED	hsPostEPI.E2
Xiang	H.sapiens	6	D6N2B28	ICM	PASSED	hsICM
Xiang	H.sapiens	7	D7A1S15	PreCTB	PASSED	hsTE
Xiang	H.sapiens	9	D9A2B2	Early.STB	PASSED	hsEarly.STB
Xiang	H.sapiens	14	D14A3S14	EVT	PASSED	hsEVT
Xiang	H.sapiens	10	D10A5S16	Early.STB	PASSED	hsEarly.STB
Xiang	H.sapiens	10	D10A6S5	PostEPI	PASSED	hsPostEPI.E1
Xiang	H.sapiens	6	D6N1S19	ICM	PASSED	hsICM
Xiang	H.sapiens	7	D7A1S14	PreCTB	PASSED	hsTE
Xiang	H.sapiens	14	D14A3S7	EVT	PASSED	hsEVT
Xiang	H.sapiens	12	D12A4S27	PostEPI	PASSED	hsPostEPI.E2
Xiang	H.sapiens	9	D9A2B1	Early.STB	PASSED	hsEarly.STB
Xiang	H.sapiens	8	D8A3B10	Early.STB	PASSED	hsEarly.STB
Xiang	H.sapiens	12	D12A3B5	STB	PASSED	hsSTB
Xiang	H.sapiens	10	D10A6S8	PostEPI	PASSED	hsPostEPI.E1
Xiang	H.sapiens	14	D14A3S25	Early.EVT	PASSED	hsEarly.EVT
Xiang	H.sapiens	8	D8A1S8	PostEPI	PASSED	hsPostEPI.E1
Xiang	H.sapiens	12	D12A4S26	PostEPI	PASSED	hsPostEPI.E2
Xiang	H.sapiens	14	D14A1B22	STB	PASSED	hsSTB
Xiang	H.sapiens	7	D7A3B3	PostCTB	PASSED	hsCTB
Xiang	H.sapiens	7	D7N1S27	PreEPI	PASSED	hsPreEPI
Xiang	H.sapiens	14	D14_3S9	Early.EVT	PASSED	hsEarly.EVT
Xiang	H.sapiens	14	D14A2S15	EVT	PASSED	hsEarly.EVT
Xiang	H.sapiens	14	D14A2S6	EVT	PASSED	hsEVT
Xiang	H.sapiens	10	D10A4B8	Early.STB	PASSED	hsEarly.STB
Xiang	H.sapiens	14	D14A3S29	Intermediate	PASSED	hsPostEPI.AME
Xiang	H.sapiens	7	D7A3S3	PostCTB	PASSED	hsCTB
Xiang	H.sapiens	6	D6A1B1	ICM	PASSED	hsICM
Xiang	H.sapiens	14	D14A1B12	STB	FAILED	none
Xiang	H.sapiens	9	D9A4S16	PreEPI	PASSED	hsPostEPI.E1
Xiang	H.sapiens	14	D14A2S23	EVT	PASSED	hsEVT
Xiang	H.sapiens	8	D8_8S3	PostCTB	PASSED	hsCTB
Xiang	H.sapiens	12	D12A3S14	STB	PASSED	hsSTB
Xiang	H.sapiens	9	D9A4S4	PreCTB	PASSED	hsTE
Xiang	H.sapiens	6	D6N3S22	PreEPI	PASSED	hsPreEPI/PrE
Xiang	H.sapiens	14	D14A2B4	STB	PASSED	hsSTB
Xiang	H.sapiens	10	D10A2B6	Early.STB	PASSED	hsEarly.STB
Xiang	H.sapiens	14	D14A1B18	STB	PASSED	hsSTB
Xiang	H.sapiens	6	D6N1S42	PreEPI	PASSED	hsPreEPI
Xiang	H.sapiens	7	D7A3S12	PostCTB	PASSED	hsCTB
Xiang	H.sapiens	12	D12A3S7	Early.STB	PASSED	hsEarly.STB
Xiang	H.sapiens	9	D9A2B3	Early.EVT	PASSED	hsCTB
Xiang	H.sapiens	14	D14A1S21	PSA.EPI	PASSED	hsPostEPI.Gast
Xiang	H.sapiens	6	D6N1S3	PreEPI	PASSED	hsPreEPI
Xiang	H.sapiens	14	D14A2B9	EVT	PASSED	hsEVT
Xiang	H.sapiens	6	D6A1S2	PrE	PASSED	hsPreEPI/PrE
Xiang	H.sapiens	6	D6N1S33	PreEPI	PASSED	hsPreEPI
Xiang	H.sapiens	12	D12A4B8	STB	FAILED	none
Xiang	H.sapiens	7	D7A1B5	PostCTB	PASSED	hsCTB
Xiang	H.sapiens	7	D7A1S13	PreEPI	PASSED	hsPreEPI
Xiang	H.sapiens	12	D12A3S4	Early.EVT	PASSED	hsEarly.EVT
Xiang	H.sapiens	14	D14A2B13	EVT	PASSED	hsEVT
Xiang	H.sapiens	7	D7A2S1	PreCTB	PASSED	hsTE
Xiang	H.sapiens	9	D9A3S11	Early.STB	PASSED	hsEarly.STB
Xiang	H.sapiens	8	D8_8B3	PrE	PASSED	hsPrE
Xiang	H.sapiens	7	D7A3S4	PostCTB	PASSED	hsCTB
Xiang	H.sapiens	14	D14A3S8	EVT	PASSED	hsEVT
Xiang	H.sapiens	14	D14A3B14	STB	PASSED	hsSTB
Xiang	H.sapiens	7	D7A1S5	PreCTB	PASSED	hsTE
Xiang	H.sapiens	14	D14A1S39	Intermediate	PASSED	hsPostEPI.AME
Xiang	H.sapiens	8	D8_8S5	PostCTB	PASSED	hsCTB
Xiang	H.sapiens	14	D14A3S5	EVT	PASSED	hsEarly.EVT
Xiang	H.sapiens	7	D7A3B1	PostCTB	PASSED	hsCTB
Xiang	H.sapiens	10	D10A1S34	PreEPI	PASSED	hsPostEPI.E1
Xiang	H.sapiens	14	D14A3S26	EVT	PASSED	hsEVT
Xiang	H.sapiens	10	D10A3S10	STB	PASSED	hsCTB
Xiang	H.sapiens	7	D7A3S5	PostCTB	PASSED	hsTE
Xiang	H.sapiens	7	D7A1S6	PreCTB	PASSED	hsTE
Xiang	H.sapiens	14	D14A3S20	Intermediate	PASSED	hsPostEPI.AME
Xiang	H.sapiens	8	D8_8B1	PreEPI	PASSED	hsPreEPI
Xiang	H.sapiens	7	D7A2S10	PostCTB	PASSED	hsCTB
Xiang	H.sapiens	12	D12A3B8	Early.STB	PASSED	hsSTB
Xiang	H.sapiens	12	D12A4S12	Early.EVT	PASSED	hsEarly.EVT
Xiang	H.sapiens	6	D6A2B4	ICM	PASSED	hsICM
Xiang	H.sapiens	10	D10A1B7	Early.STB	PASSED	hsEarly.STB
Xiang	H.sapiens	14	D14_3S15	PostEPI	PASSED	hsPostEPI.E2
Xiang	H.sapiens	7	D7A3S10	PostCTB	PASSED	hsCTB
Xiang	H.sapiens	6	D6N1S34	PreEPI	PASSED	hsPreEPI
Xiang	H.sapiens	7	D7A2S16	PostCTB	PASSED	hsCTB
Xiang	H.sapiens	14	D14A1B26	Early.STB	PASSED	hsEarly.STB
Xiang	H.sapiens	12	D12_2S1	STB	PASSED	hsSTB
Xiang	H.sapiens	14	D14A1S46	PostEPI	PASSED	hsPostEPI.E2
Xiang	H.sapiens	12	D12A3B2	STB	PASSED	hsSTB
Xiang	H.sapiens	6	D6N3S2	PreEPI	PASSED	hsPreEPI/PrE
Xiang	H.sapiens	6	D6N1S1	PreEPI	PASSED	hsPrE
Xiang	H.sapiens	7	D7A4S14	PostCTB	PASSED	hsTE
Xiang	H.sapiens	6	D6N3S28	PreEPI	FAILED	none
Xiang	H.sapiens	7	D7A2S14	PreCTB	PASSED	hsTE
Xiang	H.sapiens	7	D7A4S15	PostCTB	PASSED	hsCTB
Xiang	H.sapiens	8	D8_8S1	PostCTB	PASSED	hsCTB
Xiang	H.sapiens	8	D8A3B4	Early.STB	PASSED	hsEarly.STB
Xiang	H.sapiens	7	D7A1S8	PrE	PASSED	hsPrE
Xiang	H.sapiens	8	D8_8B4	PostCTB	PASSED	hsTE
Xiang	H.sapiens	7	D7A3S1	PostCTB	PASSED	hsCTB
Xiang	H.sapiens	12	D12A3B12	Early.STB	PASSED	hsEarly.STB
Xiang	H.sapiens	14	D14A1S61	PostEPI	PASSED	hsPostEPI.E2
Xiang	H.sapiens	6	D6N2B1	PreEPI	FAILED	none
Xiang	H.sapiens	10	D10A1S7	Early.STB	PASSED	hsEarly.STB
Xiang	H.sapiens	6	D6N3S35	PreEPI	FAILED	none
Xiang	H.sapiens	7	D7N1S9	PreEPI	PASSED	hsPreEPI
Xiang	H.sapiens	7	D7A1B8	PreCTB	PASSED	hsTE
Xiang	H.sapiens	8	D8A3S8	Early.STB	PASSED	hsEarly.STB
Xiang	H.sapiens	6	D6N2B2	PreEPI	PASSED	hsPreEPI/PrE
Xiang	H.sapiens	6	D6N2S2	PreEPI	PASSED	hsPreEPI/PrE
Xiang	H.sapiens	7	D7A3S14	PostCTB	PASSED	hsCTB
Xiang	H.sapiens	14	D14A1S34	Early.STB	PASSED	hsEarly.STB
Xiang	H.sapiens	6	D6A2B2	PrE	PASSED	hsPreEPI/PrE
Xiang	H.sapiens	6	D6A2S8	ICM	PASSED	hsICM
Xiang	H.sapiens	14	D14A1S43	Intermediate	PASSED	hsPostEPI.AME
Xiang	H.sapiens	9	D9A5S6	Early.STB	PASSED	hsEarly.STB
Xiang	H.sapiens	12	D12A4B15	STB	PASSED	hsSTB
Xiang	H.sapiens	14	D14A1B20	STB	FAILED	none
Xiang	H.sapiens	8	D8A3B1	Early.STB	PASSED	hsEarly.STB
Xiang	H.sapiens	8	D8_8S7	PostCTB	PASSED	hsTE
Xiang	H.sapiens	10	D10A3B8	Early.STB	PASSED	hsEarly.STB
Xiang	H.sapiens	10	D10A5B8	Early.STB	PASSED	hsEarly.STB
Xiang	H.sapiens	6	D6N1S15	PreEPI	PASSED	hsPreEPI/PrE
Xiang	H.sapiens	9	D9A3B4	Early.STB	PASSED	hsEarly.STB
Xiang	H.sapiens	12	D12A5S24	PrE	PASSED	hsPrE
Xiang	H.sapiens	6	D6N1S35	ICM	FAILED	none
Xiang	H.sapiens	8	D8_8S2	PreEPI	PASSED	hsPreEPI
Xiang	H.sapiens	7	D7A2S6	PostCTB	PASSED	hsCTB
Xiang	H.sapiens	10	D10A6S7	PostEPI	PASSED	hsPostEPI.E1
Xiang	H.sapiens	10	D10A1S4	Early.STB	PASSED	hsEarly.STB
Xiang	H.sapiens	14	D14A1B28	PostEPI	FAILED	none
Xiang	H.sapiens	8	D8_8S4	PostCTB	PASSED	hsTE
Xiang	H.sapiens	10	D10A1B8	Early.STB	PASSED	hsEarly.STB
Xiang	H.sapiens	6	D6N1S9	PreEPI	PASSED	hsPreEPI
Xiang	H.sapiens	7	D7A2S2	PreCTB	PASSED	hsTE
Xiang	H.sapiens	10	D10A3S1	Early.EVT	PASSED	hsCTB
Xiang	H.sapiens	10	D10A3B3	Early.STB	PASSED	hsEarly.STB
Xiang	H.sapiens	8	D8A5S4	PostCTB	PASSED	hsCTB
Xiang	H.sapiens	12	D12A3S10	AME	PASSED	hsPostEPI.E1
Xiang	H.sapiens	14	D14A1S36	Early.STB	PASSED	hsEarly.STB
Xiang	H.sapiens	9	D9A2S2	PostCTB	PASSED	hsCTB
Xiang	H.sapiens	10	D10A4B7	Early.STB	PASSED	hsEarly.STB
Xiang	H.sapiens	7	D7A1B3	PreCTB	PASSED	hsCTB
Xiang	H.sapiens	10	D10A6S1	PrE	PASSED	hsPrE
Xiang	H.sapiens	14	D14_2S1	STB	FAILED	none
Xiang	H.sapiens	6	D6N2S11	PreEPI	PASSED	hsPreEPI/PrE
Xiang	H.sapiens	7	D7N1S24	PreEPI	FAILED	none
Xiang	H.sapiens	9	D9A6B1	Early.STB	PASSED	hsEarly.STB
Xiang	H.sapiens	7	D7A2B5	PreCTB	PASSED	hsTE
Xiang	H.sapiens	8	D8A3S13	Early.STB	PASSED	hsEarly.STB
Xiang	H.sapiens	7	D7N1B5	ICM	FAILED	none
Xiang	H.sapiens	8	D8_8S8	PostCTB	PASSED	hsCTB
Xiang	H.sapiens	7	D7A2B6	PostCTB	PASSED	hsCTB
Xiang	H.sapiens	9	D9A2S4	PostCTB	PASSED	hsCTB
Xiang	H.sapiens	12	D12_1B4	Early.STB	PASSED	hsEarly.STB
Xiang	H.sapiens	10	D10A2S3	PreEPI	PASSED	hsCTB
Xiang	H.sapiens	14	D14A1B21	PrE	PASSED	hsPrE
Xiang	H.sapiens	14	D14A1B27	PostEPI	PASSED	hsPostEPI.E2
Xiang	H.sapiens	6	D6N1S39	PrE	PASSED	hsPrE
Xiang	H.sapiens	10	D10A2S2	Early.STB	PASSED	hsEarly.STB
Xiang	H.sapiens	7	D7A3B10	PostCTB	PASSED	hsCTB
Xiang	H.sapiens	7	D7A2B8	PostCTB	PASSED	hsTE
Xiang	H.sapiens	10	D10A5B1	Early.STB	PASSED	hsEarly.STB
Xiang	H.sapiens	9	D9A2S3	PostCTB	PASSED	hsCTB
Xiang	H.sapiens	6	D6N3S40	PreEPI	PASSED	hsPreEPI/PrE
Xiang	H.sapiens	7	D7A3S8	PreEPI	PASSED	hsPreEPI
Xiang	H.sapiens	8	D8A3S1	Early.STB	PASSED	hsEarly.STB
Xiang	H.sapiens	6	D6A2S6	ICM	PASSED	hsICM
Xiang	H.sapiens	14	D14A1S53	STB	PASSED	hsSTB
Xiang	H.sapiens	6	D6N3S11	PreEPI	PASSED	hsPreEPI/PrE
Xiang	H.sapiens	14	D14A1S3	Intermediate	FAILED	none
Xiang	H.sapiens	7	D7A4B2	PrE	PASSED	hsPrE
Xiang	H.sapiens	8	D8_8S6	PostCTB	PASSED	hsCTB
Xiang	H.sapiens	7	D7A4S7	PrE	FAILED	none
Xiang	H.sapiens	14	D14_1S10	Early.STB	FAILED	none
Xiang	H.sapiens	9	D9A1S1	Early.STB	FAILED	none
Xiang	H.sapiens	10	D10A2B4	Early.STB	FAILED	none
Xiang	H.sapiens	12	D12A5S25	PrE	FAILED	none
Xiang	H.sapiens	8	D8A2B1	Early.STB	FAILED	none
Xiang	H.sapiens	14	D14_3S16	PostEPI	FAILED	none
Xiang	H.sapiens	12	D12A3S22	Early.STB	FAILED	none
Xiang	H.sapiens	14	D14A1S27	AME	FAILED	none
Xiang	H.sapiens	7	D7A3B8	PreEPI	FAILED	none
Xiang	H.sapiens	10	D10A1B11	Early.STB	FAILED	none
Xiang	H.sapiens	9	D9A2S6	PrE	FAILED	none
Xiang	H.sapiens	9	D9A1B2	Early.STB	FAILED	none
Xiang	H.sapiens	10	D10A1S6	PostEPI	FAILED	none
Xiang	H.sapiens	6	D6N3B7	ICM	FAILED	none
Xiang	H.sapiens	10	D10A4S4	Early.STB	FAILED	none
Xiang	H.sapiens	12	D12A4S30	PostEPI	FAILED	none
Xiang	H.sapiens	6	D6N3S51	ICM	FAILED	none
Xiang	H.sapiens	14	D14A1S29	Intermediate	FAILED	none
Xiang	H.sapiens	14	D14A1B7	AME	FAILED	none
Xiang	H.sapiens	14	D14A1S44	STB	FAILED	none
Xiang	H.sapiens	10	D10A2S17	PostEPI	FAILED	none
Xiang	H.sapiens	8	D8A3S5	Early.STB	FAILED	none
Xiang	H.sapiens	14	D14A1S15	AME	FAILED	none
Xiang	H.sapiens	8	D8A1S24	PreEPI	FAILED	none
Xiang	H.sapiens	12	D12A4S22	AME	FAILED	none
Xiang	H.sapiens	9	D9A5S9	PostEPI	FAILED	none
Xiang	H.sapiens	6	D6A4B4	PreCTB	FAILED	none
Xiang	H.sapiens	14	D14A1S59	AME	FAILED	none
Xiang	H.sapiens	12	D12A3S29	STB	FAILED	none
Xiang	H.sapiens	6	D6A3S4	PreEPI	FAILED	none
Xiang	H.sapiens	14	D14A1S20	PreEPI	FAILED	none
Xiang	H.sapiens	6	D6A5S2	none	FAILED	none
Xiang	H.sapiens	14	D14A1S4	none	FAILED	none
Tyser	H.sapiens	16.to.19	SS.sc7786611	Ectoderm	PASSED	hsNNEC2
Tyser	H.sapiens	16.to.19	SS.sc7788381	Ectoderm	PASSED	hsNNEC1
Tyser	H.sapiens	16.to.19	SS.sc7786523	Ectoderm	PASSED	hsNNEC2
Tyser	H.sapiens	16.to.19	SS.sc7786114	Ectoderm	PASSED	hsNNEC2
Tyser	H.sapiens	16.to.19	SS.sc7786485	Ectoderm	PASSED	hsNNEC2
Tyser	H.sapiens	16.to.19	SS.sc7785534	Ectoderm	PASSED	hsNNEC2
Tyser	H.sapiens	16.to.19	SS.sc7786493	Ectoderm	FAILED	none
Tyser	H.sapiens	16.to.19	SS.sc7786508	Ectoderm	PASSED	hsNNEC2
Tyser	H.sapiens	16.to.19	SS.sc7785773	Ectoderm	PASSED	hsNNEC2
Tyser	H.sapiens	16.to.19	SS.sc7785509	Ectoderm	PASSED	hsNNEC2
Tyser	H.sapiens	16.to.19	SS.sc7786535	Ectoderm	PASSED	hsNNEC2
Tyser	H.sapiens	16.to.19	SS.sc7786670	Ectoderm	PASSED	hsNNEC2
Tyser	H.sapiens	16.to.19	SS.sc7786594	Ectoderm	PASSED	hsNNEC2
Tyser	H.sapiens	16.to.19	SS.sc7785365	Ectoderm	PASSED	hsNNEC1
Tyser	H.sapiens	16.to.19	SS.sc7788288	Ectoderm	PASSED	hsNNEC2
Tyser	H.sapiens	16.to.19	SS.sc7788042	Ectoderm	FAILED	none
Tyser	H.sapiens	16.to.19	SS.sc7786763	Ectoderm	FAILED	none
Tyser	H.sapiens	16.to.19	SS.sc7785604	Ectoderm	PASSED	hsNNEC2
Tyser	H.sapiens	16.to.19	SS.sc7786498	Ectoderm	FAILED	none
Tyser	H.sapiens	16.to.19	SS.sc7786287	Ectoderm	PASSED	hsNNEC2
Tyser	H.sapiens	16.to.19	SS.sc7786743	Ectoderm	FAILED	none
Tyser	H.sapiens	16.to.19	SS.sc7786799	Ectoderm	PASSED	hsNNEC2
Tyser	H.sapiens	16.to.19	SS.sc7786522	Ectoderm	PASSED	hsNNEC2
Tyser	H.sapiens	16.to.19	SS.sc7785390	Ectoderm	PASSED	hsNNEC2
Tyser	H.sapiens	16.to.19	SS.sc7786661	Ectoderm	PASSED	hsNNEC1
Tyser	H.sapiens	16.to.19	SS.sc7785584	Ectoderm	PASSED	hsNNEC2
Tyser	H.sapiens	16.to.19	SS.sc7785652	Ectoderm	PASSED	hsNNEC2
Tyser	H.sapiens	16.to.19	SS.sc7786744	Ectoderm	PASSED	hsNNEC2
Tyser	H.sapiens	16.to.19	SS.sc7786751	Ectoderm	PASSED	hsNNEC2
Tyser	H.sapiens	16.to.19	SS.sc7786076	Epiblast	PASSED	hsPostEPI.L5
Tyser	H.sapiens	16.to.19	SS.sc7786040	Epiblast	PASSED	hsPostEPI.L5
Tyser	H.sapiens	16.to.19	SS.sc7786487	Epiblast	PASSED	hsPostEPI.L5
Tyser	H.sapiens	16.to.19	SS.sc7786618	Epiblast	PASSED	hsPostEPI.L5
Tyser	H.sapiens	16.to.19	SS.sc7786718	Epiblast	PASSED	hsPostEPI.L5
Tyser	H.sapiens	16.to.19	SS.sc7786361	Epiblast	PASSED	hsPostEPI.L5
Tyser	H.sapiens	16.to.19	SS.sc7786740	Epiblast	PASSED	hsNNEC1
Tyser	H.sapiens	16.to.19	SS.sc7786818	Epiblast	PASSED	hsGast4
Tyser	H.sapiens	16.to.19	SS.sc7788186	Epiblast	PASSED	hsPostEPI.L5
Tyser	H.sapiens	16.to.19	SS.sc7786600	Epiblast	PASSED	hsGast4
Tyser	H.sapiens	16.to.19	SS.sc7788054	Epiblast	PASSED	hsPostEPI.L5
Tyser	H.sapiens	16.to.19	SS.sc7785700	Epiblast	PASSED	hsPostEPI.L5
Tyser	H.sapiens	16.to.19	SS.sc7785918	Epiblast	PASSED	hsPostEPI.L5
Tyser	H.sapiens	16.to.19	SS.sc7785830	Epiblast	PASSED	hsPostEPI.L5
Tyser	H.sapiens	16.to.19	SS.sc7786012	Epiblast	PASSED	hsPostEPI.L5
Tyser	H.sapiens	16.to.19	SS.sc7786153	Epiblast	PASSED	hsGast4
Tyser	H.sapiens	16.to.19	SS.sc7785724	Epiblast	PASSED	hsNNEC1
Tyser	H.sapiens	16.to.19	SS.sc7788103	Epiblast	PASSED	hsNNEC1
Tyser	H.sapiens	16.to.19	SS.sc7786749	Epiblast	PASSED	hsPostEPI.L5
Tyser	H.sapiens	16.to.19	SS.sc7785654	Epiblast	PASSED	hsPostEPI.L5
Tyser	H.sapiens	16.to.19	SS.sc7786015	Epiblast	PASSED	hsPostEPI.L5
Tyser	H.sapiens	16.to.19	SS.sc7786544	Epiblast	PASSED	hsPostEPI.L5
Tyser	H.sapiens	16.to.19	SS.sc7785540	Epiblast	PASSED	hsGast4
Tyser	H.sapiens	16.to.19	SS.sc7786165	Epiblast	PASSED	hsPostEPI.L5
Tyser	H.sapiens	16.to.19	SS.sc7786370	Epiblast	PASSED	hsGast4
Tyser	H.sapiens	16.to.19	SS.sc7786397	Epiblast	PASSED	hsPostEPI.L5
Tyser	H.sapiens	16.to.19	SS.sc7786172	Epiblast	PASSED	hsPostEPI.L5
Tyser	H.sapiens	16.to.19	SS.sc7785788	Epiblast	PASSED	hsNNEC1
Tyser	H.sapiens	16.to.19	SS.sc7786109	Epiblast	PASSED	hsPostEPI.L5
Tyser	H.sapiens	16.to.19	SS.sc7785966	Epiblast	PASSED	hsPostEPI.L5
Tyser	H.sapiens	16.to.19	SS.sc7785818	Epiblast	PASSED	hsPostEPI.L5
Tyser	H.sapiens	16.to.19	SS.sc7785341	Epiblast	PASSED	hsPostEPI.L5
Tyser	H.sapiens	16.to.19	SS.sc7785972	Epiblast	PASSED	hsPostEPI.L5
Tyser	H.sapiens	16.to.19	SS.sc7786292	Epiblast	PASSED	hsPostEPI.L5
Tyser	H.sapiens	16.to.19	SS.sc7785845	Epiblast	PASSED	hsPostEPI.L5
Tyser	H.sapiens	16.to.19	SS.sc7786405	Epiblast	PASSED	hsPostEPI.L5
Tyser	H.sapiens	16.to.19	SS.sc7788339	Epiblast	PASSED	hsPostEPI.L5
Tyser	H.sapiens	16.to.19	SS.sc7785733	Epiblast	PASSED	hsGast4
Tyser	H.sapiens	16.to.19	SS.sc7785632	Epiblast	PASSED	hsPostEPI.L5
Tyser	H.sapiens	16.to.19	SS.sc7788388	Epiblast	PASSED	hsGast4
Tyser	H.sapiens	16.to.19	SS.sc7786616	Epiblast	PASSED	hsPostEPI.L5
Tyser	H.sapiens	16.to.19	SS.sc7786340	Epiblast	PASSED	hsPostEPI.L5
Tyser	H.sapiens	16.to.19	SS.sc7786411	Epiblast	PASSED	hsPostEPI.L5
Tyser	H.sapiens	16.to.19	SS.sc7785608	Epiblast	PASSED	hsPostEPI.L5
Tyser	H.sapiens	16.to.19	SS.sc7786628	Epiblast	PASSED	hsNNEC1
Tyser	H.sapiens	16.to.19	SS.sc7785657	Epiblast	PASSED	hsPostEPI.L5
Tyser	H.sapiens	16.to.19	SS.sc7786737	Epiblast	PASSED	hsNNEC1
Tyser	H.sapiens	16.to.19	SS.sc7786369	Epiblast	PASSED	hsGast4
Tyser	H.sapiens	16.to.19	SS.sc7786511	Epiblast	PASSED	hsPostEPI.L5
Tyser	H.sapiens	16.to.19	SS.sc7786690	Epiblast	PASSED	hsNNEC1
Tyser	H.sapiens	16.to.19	SS.sc7785784	Epiblast	PASSED	hsPostEPI.L5
Tyser	H.sapiens	16.to.19	SS.sc7785612	Epiblast	PASSED	hsPostEPI.L5
Tyser	H.sapiens	16.to.19	SS.sc7785858	Epiblast	PASSED	hsPostEPI.L5
Tyser	H.sapiens	16.to.19	SS.sc7786301	Epiblast	PASSED	hsPostEPI.L5
Tyser	H.sapiens	16.to.19	SS.sc7785766	Epiblast	PASSED	hsPostEPI.L5
Tyser	H.sapiens	16.to.19	SS.sc7786256	Epiblast	PASSED	hsPostEPI.L5
Tyser	H.sapiens	16.to.19	SS.sc7786440	Epiblast	PASSED	hsPostEPI.L5
Tyser	H.sapiens	16.to.19	SS.sc7786178	Epiblast	PASSED	hsGast4
Tyser	H.sapiens	16.to.19	SS.sc7786699	Epiblast	PASSED	hsNNEC1
Tyser	H.sapiens	16.to.19	SS.sc7785945	Epiblast	PASSED	hsPostEPI.L5
Tyser	H.sapiens	16.to.19	SS.sc7786218	Epiblast	PASSED	hsPostEPI.L5
Tyser	H.sapiens	16.to.19	SS.sc7785561	Epiblast	PASSED	hsNNEC1
Tyser	H.sapiens	16.to.19	SS.sc7785559	Epiblast	PASSED	hsPostEPI.L5
Tyser	H.sapiens	16.to.19	SS.sc7786736	Epiblast	PASSED	hsPostEPI.L5
Tyser	H.sapiens	16.to.19	SS.sc7786606	Epiblast	PASSED	hsPostEPI.L5
Tyser	H.sapiens	16.to.19	SS.sc7785316	Epiblast	PASSED	hsNNEC1
Tyser	H.sapiens	16.to.19	SS.sc7785609	Epiblast	PASSED	hsPostEPI.L5
Tyser	H.sapiens	16.to.19	SS.sc7788030	Epiblast	PASSED	hsPostEPI.L5
Tyser	H.sapiens	16.to.19	SS.sc7788384	Epiblast	PASSED	hsGast4
Tyser	H.sapiens	16.to.19	SS.sc7785613	Epiblast	PASSED	hsPostEPI.L5
Tyser	H.sapiens	16.to.19	SS.sc7786238	Epiblast	PASSED	hsPostEPI.L5
Tyser	H.sapiens	16.to.19	SS.sc7786445	Epiblast	PASSED	hsGast4
Tyser	H.sapiens	16.to.19	SS.sc7786681	Epiblast	PASSED	hsPostEPI.L5
Tyser	H.sapiens	16.to.19	SS.sc7786560	Epiblast	PASSED	hsPostEPI.L5
Tyser	H.sapiens	16.to.19	SS.sc7785934	Epiblast	PASSED	hsPostEPI.L5
Tyser	H.sapiens	16.to.19	SS.sc7786533	Epiblast	PASSED	hsPostEPI.L5
Tyser	H.sapiens	16.to.19	SS.sc7785778	Epiblast	PASSED	hsPostEPI.L5
Tyser	H.sapiens	16.to.19	SS.sc7786576	Epiblast	PASSED	hsNNEC1
Tyser	H.sapiens	16.to.19	SS.sc7786288	Epiblast	PASSED	hsPostEPI.L5
Tyser	H.sapiens	16.to.19	SS.sc7786609	Epiblast	PASSED	hsPostEPI.L5
Tyser	H.sapiens	16.to.19	SS.sc7786692	Epiblast	PASSED	hsPostEPI.L5
Tyser	H.sapiens	16.to.19	SS.sc7786524	Epiblast	PASSED	hsPostEPI.L5
Tyser	H.sapiens	16.to.19	SS.sc7785925	Epiblast	PASSED	hsPostEPI.L5
Tyser	H.sapiens	16.to.19	SS.sc7785484	Epiblast	PASSED	hsNNEC1
Tyser	H.sapiens	16.to.19	SS.sc7788218	Epiblast	PASSED	hsPostEPI.L5
Tyser	H.sapiens	16.to.19	SS.sc7786499	Epiblast	PASSED	hsPostEPI.L5
Tyser	H.sapiens	16.to.19	SS.sc7785317	Epiblast	PASSED	hsPostEPI.L5
Tyser	H.sapiens	16.to.19	SS.sc7786707	Epiblast	PASSED	hsPostEPI.L5
Tyser	H.sapiens	16.to.19	SS.sc7785955	Epiblast	PASSED	hsPostEPI.L5
Tyser	H.sapiens	16.to.19	SS.sc7785981	Epiblast	PASSED	hsNNEC1
Tyser	H.sapiens	16.to.19	SS.sc7788173	Epiblast	PASSED	hsPostEPI.L5
Tyser	H.sapiens	16.to.19	SS.sc7785866	Epiblast	PASSED	hsPostEPI.L5
Tyser	H.sapiens	16.to.19	SS.sc7786708	Epiblast	PASSED	hsPostEPI.L5
Tyser	H.sapiens	16.to.19	SS.sc7786210	Epiblast	PASSED	hsPostEPI.L5
Tyser	H.sapiens	16.to.19	SS.sc7788031	Epiblast	PASSED	hsPostEPI.L5
Tyser	H.sapiens	16.to.19	SS.sc7786517	Epiblast	PASSED	hsPostEPI.L5
Tyser	H.sapiens	16.to.19	SS.sc7785514	Epiblast	PASSED	hsPostEPI.L5
Tyser	H.sapiens	16.to.19	SS.sc7786476	Epiblast	PASSED	hsPostEPI.L5
Tyser	H.sapiens	16.to.19	SS.sc7785807	Epiblast	PASSED	hsNNEC1
Tyser	H.sapiens	16.to.19	SS.sc7788190	Epiblast	PASSED	hsPostEPI.L5
Tyser	H.sapiens	16.to.19	SS.sc7786579	Epiblast	PASSED	hsPostEPI.L5
Tyser	H.sapiens	16.to.19	SS.sc7785706	Epiblast	PASSED	hsNNEC1
Tyser	H.sapiens	16.to.19	SS.sc7785763	Epiblast	PASSED	hsPostEPI.L5
Tyser	H.sapiens	16.to.19	SS.sc7785516	Epiblast	PASSED	hsPostEPI.L5
Tyser	H.sapiens	16.to.19	SS.sc7785636	Epiblast	PASSED	hsPostEPI.L5
Tyser	H.sapiens	16.to.19	SS.sc7786021	Epiblast	PASSED	hsPostEPI.L5
Tyser	H.sapiens	16.to.19	SS.sc7786304	Epiblast	PASSED	hsPostEPI.L5
Tyser	H.sapiens	16.to.19	SS.sc7786118	Epiblast	PASSED	hsPostEPI.L5
Tyser	H.sapiens	16.to.19	SS.sc7786164	Epiblast	PASSED	hsPostEPI.L5
Tyser	H.sapiens	16.to.19	SS.sc7786542	Epiblast	PASSED	hsPostEPI.L5
Tyser	H.sapiens	16.to.19	SS.sc7786734	Epiblast	PASSED	hsPostEPI.L5
Tyser	H.sapiens	16.to.19	SS.sc7788026	Epiblast	PASSED	hsGast4
Tyser	H.sapiens	16.to.19	SS.sc7785826	Epiblast	PASSED	hsPostEPI.L5
Tyser	H.sapiens	16.to.19	SS.sc7786569	Epiblast	PASSED	hsPostEPI.L5
Tyser	H.sapiens	16.to.19	SS.sc7788053	Epiblast	PASSED	hsPostEPI.L5
Tyser	H.sapiens	16.to.19	SS.sc7788172	Epiblast	PASSED	hsGast4
Tyser	H.sapiens	16.to.19	SS.sc7786808	Epiblast	PASSED	hsPostEPI.L5
Tyser	H.sapiens	16.to.19	SS.sc7785889	Epiblast	PASSED	hsGast4
Tyser	H.sapiens	16.to.19	SS.sc7786709	Epiblast	PASSED	hsPostEPI.L5
Tyser	H.sapiens	16.to.19	SS.sc7786327	Epiblast	PASSED	hsPostEPI.L5
Tyser	H.sapiens	16.to.19	SS.sc7786684	Epiblast	PASSED	hsPostEPI.L5
Tyser	H.sapiens	16.to.19	SS.sc7786698	Epiblast	PASSED	hsPostEPI.L5
Tyser	H.sapiens	16.to.19	SS.sc7786496	Epiblast	PASSED	hsPostEPI.L5
Tyser	H.sapiens	16.to.19	SS.sc7786336	Epiblast	PASSED	hsPostEPI.L5
Tyser	H.sapiens	16.to.19	SS.sc7786479	Epiblast	PASSED	hsPostEPI.L5
Tyser	H.sapiens	16.to.19	SS.sc7785821	Epiblast	PASSED	hsGast4
Tyser	H.sapiens	16.to.19	SS.sc7785969	Epiblast	PASSED	hsPostEPI.L5
Tyser	H.sapiens	16.to.19	SS.sc7785771	Epiblast	PASSED	hsPostEPI.L5
Tyser	H.sapiens	16.to.19	SS.sc7786784	Epiblast	PASSED	hsNNEC1
Tyser	H.sapiens	16.to.19	SS.sc7786659	Epiblast	PASSED	hsPostEPI.L5
Tyser	H.sapiens	16.to.19	SS.sc7786338	Epiblast	PASSED	hsPostEPI.L5
Tyser	H.sapiens	16.to.19	SS.sc7785965	Epiblast	PASSED	hsPostEPI.L5
Tyser	H.sapiens	16.to.19	SS.sc7786212	Epiblast	PASSED	hsPostEPI.L5
Tyser	H.sapiens	16.to.19	SS.sc7785737	Primitive_Streak	PASSED	hsGast4
Tyser	H.sapiens	16.to.19	SS.sc7785704	Primitive_Streak	PASSED	hsGast4
Tyser	H.sapiens	16.to.19	SS.sc7785745	Primitive_Streak	PASSED	hsGast4
Tyser	H.sapiens	16.to.19	SS.sc7788319	Primitive_Streak	PASSED	hsGast4
Tyser	H.sapiens	16.to.19	SS.sc7785819	Primitive_Streak	PASSED	hsNNEC1
Tyser	H.sapiens	16.to.19	SS.sc7785293	Primitive_Streak	FAILED	none
Tyser	H.sapiens	16.to.19	SS.sc7788138	Primitive_Streak	PASSED	hsGast4
Tyser	H.sapiens	16.to.19	SS.sc7785753	Primitive_Streak	PASSED	hsGast4
Tyser	H.sapiens	16.to.19	SS.sc7786263	Primitive_Streak	PASSED	hsGast4
Tyser	H.sapiens	16.to.19	SS.sc7788072	Primitive_Streak	FAILED	none
Tyser	H.sapiens	16.to.19	SS.sc7786194	Primitive_Streak	FAILED	none
Tyser	H.sapiens	16.to.19	SS.sc7788314	Primitive_Streak	PASSED	hsNNEC1
Tyser	H.sapiens	16.to.19	SS.sc7786112	Primitive_Streak	PASSED	hsPostEPI.L5
Tyser	H.sapiens	16.to.19	SS.sc7786488	Primitive_Streak	PASSED	hsNNEC1
Tyser	H.sapiens	16.to.19	SS.sc7788101	Primitive_Streak	PASSED	hsNNEC1
Tyser	H.sapiens	16.to.19	SS.sc7788095	Primitive_Streak	PASSED	hsGast4
Tyser	H.sapiens	16.to.19	SS.sc7786290	Primitive_Streak	PASSED	hsGast4
Tyser	H.sapiens	16.to.19	SS.sc7788121	Primitive_Streak	FAILED	none
Tyser	H.sapiens	16.to.19	SS.sc7786387	Primitive_Streak	FAILED	none
Tyser	H.sapiens	16.to.19	SS.sc7788359	Primitive_Streak	FAILED	none
Tyser	H.sapiens	16.to.19	SS.sc7786187	Primitive_Streak	FAILED	none
Tyser	H.sapiens	16.to.19	SS.sc7786335	Primitive_Streak	PASSED	hsGast4
Tyser	H.sapiens	16.to.19	SS.sc7788241	Primitive_Streak	PASSED	hsGast4
Tyser	H.sapiens	16.to.19	SS.sc7788043	Primitive_Streak	FAILED	none
Tyser	H.sapiens	16.to.19	SS.sc7785688	Primitive_Streak	PASSED	hsGast4
Tyser	H.sapiens	16.to.19	SS.sc7785752	Primitive_Streak	PASSED	hsPostEPI.L5
Tyser	H.sapiens	16.to.19	SS.sc7786259	Primitive_Streak	PASSED	hsGast4
Tyser	H.sapiens	16.to.19	SS.sc7788313	Primitive_Streak	FAILED	none
Tyser	H.sapiens	16.to.19	SS.sc7785770	Primitive_Streak	PASSED	hsPGC
Tyser	H.sapiens	16.to.19	SS.sc7786254	Primitive_Streak	PASSED	hsGast4
Tyser	H.sapiens	16.to.19	SS.sc7785683	Primitive_Streak	PASSED	hsGast4
Tyser	H.sapiens	16.to.19	SS.sc7786016	Primitive_Streak	PASSED	hsGast4
Tyser	H.sapiens	16.to.19	SS.sc7786391	Primitive_Streak	PASSED	hsNNEC1
Tyser	H.sapiens	16.to.19	SS.sc7786404	Primitive_Streak	FAILED	none
Tyser	H.sapiens	16.to.19	SS.sc7788163	Primitive_Streak	PASSED	hsGast4
Tyser	H.sapiens	16.to.19	SS.sc7786183	Primitive_Streak	PASSED	hsGast4
Tyser	H.sapiens	16.to.19	SS.sc7786102	Primitive_Streak	PASSED	hsGast4
Tyser	H.sapiens	16.to.19	SS.sc7786321	Primitive_Streak	PASSED	hsNNEC1
Tyser	H.sapiens	16.to.19	SS.sc7786390	Primitive_Streak	FAILED	none
Tyser	H.sapiens	16.to.19	SS.sc7786140	Primitive_Streak	PASSED	hsGast4
Tyser	H.sapiens	16.to.19	SS.sc7786267	Primitive_Streak	FAILED	none
Tyser	H.sapiens	16.to.19	SS.sc7788214	Primitive_Streak	PASSED	hsGast4
Tyser	H.sapiens	16.to.19	SS.sc7786310	Primitive_Streak	PASSED	hsGast4
Tyser	H.sapiens	16.to.19	SS.sc7788070	Primitive_Streak	PASSED	hsNNEC1
Tyser	H.sapiens	16.to.19	SS.sc7786228	Primitive_Streak	PASSED	hsGast4
Tyser	H.sapiens	16.to.19	SS.sc7786303	Primitive_Streak	PASSED	hsGast4
Tyser	H.sapiens	16.to.19	SS.sc7785801	Primitive_Streak	PASSED	hsGast4
Tyser	H.sapiens	16.to.19	SS.sc7786181	Primitive_Streak	FAILED	none
Tyser	H.sapiens	16.to.19	SS.sc7786434	Primitive_Streak	PASSED	hsGast4
Tyser	H.sapiens	16.to.19	SS.sc7785851	Primitive_Streak	FAILED	none
Tyser	H.sapiens	16.to.19	SS.sc7788358	Primitive_Streak	FAILED	none
Tyser	H.sapiens	16.to.19	SS.sc7786293	Primitive_Streak	FAILED	none
Tyser	H.sapiens	16.to.19	SS.sc7785689	Primitive_Streak	FAILED	none
Tyser	H.sapiens	16.to.19	SS.sc7788270	Primitive_Streak	PASSED	hsNNEC1
Tyser	H.sapiens	16.to.19	SS.sc7788093	Primitive_Streak	PASSED	hsGast4
Tyser	H.sapiens	16.to.19	SS.sc7786283	Primitive_Streak	FAILED	none
Tyser	H.sapiens	16.to.19	SS.sc7786393	Primitive_Streak	PASSED	hsNNEC1
Tyser	H.sapiens	16.to.19	SS.sc7788240	Primitive_Streak	PASSED	hsGast4
Tyser	H.sapiens	16.to.19	SS.sc7786134	Primitive_Streak	FAILED	none
Tyser	H.sapiens	16.to.19	SS.sc7788234	Primitive_Streak	FAILED	none
Tyser	H.sapiens	16.to.19	SS.sc7788166	Primitive_Streak	PASSED	hsGast4
Tyser	H.sapiens	16.to.19	SS.sc7788284	Primitive_Streak	PASSED	hsPGC
Tyser	H.sapiens	16.to.19	SS.sc7786234	Primitive_Streak	PASSED	hsGast4
Tyser	H.sapiens	16.to.19	SS.sc7788390	Primitive_Streak	PASSED	hsGast4
Tyser	H.sapiens	16.to.19	SS.sc7785786	Primitive_Streak	PASSED	hsGast4
Tyser	H.sapiens	16.to.19	SS.sc7788050	Primitive_Streak	FAILED	none
Tyser	H.sapiens	16.to.19	SS.sc7788357	Primitive_Streak	FAILED	none
Tyser	H.sapiens	16.to.19	SS.sc7786282	Primitive_Streak	FAILED	none
Tyser	H.sapiens	16.to.19	SS.sc7786197	Primitive_Streak	FAILED	none
Tyser	H.sapiens	16.to.19	SS.sc7786277	Primitive_Streak	FAILED	none
Tyser	H.sapiens	16.to.19	SS.sc7786137	Primitive_Streak	PASSED	hsGast4
Tyser	H.sapiens	16.to.19	SS.sc7786029	Primitive_Streak	FAILED	none
Tyser	H.sapiens	16.to.19	SS.sc7786186	Primitive_Streak	FAILED	none
Tyser	H.sapiens	16.to.19	SS.sc7788162	Primitive_Streak	PASSED	hsGast4
Tyser	H.sapiens	16.to.19	SS.sc7786406	Primitive_Streak	FAILED	none
Tyser	H.sapiens	16.to.19	SS.sc7786179	Primitive_Streak	PASSED	hsGast4
Tyser	H.sapiens	16.to.19	SS.sc7786305	Primitive_Streak	PASSED	hsGast4
Tyser	H.sapiens	16.to.19	SS.sc7788307	Primitive_Streak	FAILED	none
Tyser	H.sapiens	16.to.19	SS.sc7786296	Primitive_Streak	PASSED	hsGast4
Tyser	H.sapiens	16.to.19	SS.sc7786242	Primitive_Streak	FAILED	none
Tyser	H.sapiens	16.to.19	SS.sc7786041	Primitive_Streak	PASSED	hsGast4
Tyser	H.sapiens	16.to.19	SS.sc7786248	Primitive_Streak	PASSED	hsGast4
Tyser	H.sapiens	16.to.19	SS.sc7785864	Primitive_Streak	PASSED	hsGast4
Tyser	H.sapiens	16.to.19	SS.sc7786226	Primitive_Streak	FAILED	none
Tyser	H.sapiens	16.to.19	SS.sc7788223	Primitive_Streak	PASSED	hsGast4
Tyser	H.sapiens	16.to.19	SS.sc7788099	Primitive_Streak	PASSED	hsGast4
Tyser	H.sapiens	16.to.19	SS.sc7786111	Primitive_Streak	PASSED	hsNNEC1
Tyser	H.sapiens	16.to.19	SS.sc7786034	Primitive_Streak	PASSED	hsGast4
Tyser	H.sapiens	16.to.19	SS.sc7785799	Primitive_Streak	PASSED	hsGast4
Tyser	H.sapiens	16.to.19	SS.sc7786246	Primitive_Streak	FAILED	none
Tyser	H.sapiens	16.to.19	SS.sc7788192	Primitive_Streak	PASSED	hsGast4
Tyser	H.sapiens	16.to.19	SS.sc7788237	Primitive_Streak	FAILED	none
Tyser	H.sapiens	16.to.19	SS.sc7786078	Primitive_Streak	PASSED	hsNNEC1
Tyser	H.sapiens	16.to.19	SS.sc7788147	Primitive_Streak	PASSED	hsGast4
Tyser	H.sapiens	16.to.19	SS.sc7788364	Primitive_Streak	PASSED	hsGast4
Tyser	H.sapiens	16.to.19	SS.sc7785930	Primitive_Streak	FAILED	none
Tyser	H.sapiens	16.to.19	SS.sc7786507	Primitive_Streak	PASSED	hsNNEC1
Tyser	H.sapiens	16.to.19	SS.sc7785994	Primitive_Streak	PASSED	hsNNEC1
Tyser	H.sapiens	16.to.19	SS.sc7788143	Primitive_Streak	FAILED	none
Tyser	H.sapiens	16.to.19	SS.sc7786204	Primitive_Streak	PASSED	hsNNEC1
Tyser	H.sapiens	16.to.19	SS.sc7788189	Primitive_Streak	PASSED	hsPostEPI.L5
Tyser	H.sapiens	16.to.19	SS.sc7786081	Primitive_Streak	PASSED	hsPostEPI.L5
Tyser	H.sapiens	16.to.19	SS.sc7785997	Primitive_Streak	PASSED	hsNNEC1
Tyser	H.sapiens	16.to.19	SS.sc7785993	Primitive_Streak	FAILED	none
Tyser	H.sapiens	16.to.19	SS.sc7788171	Primitive_Streak	PASSED	hsGast4
Tyser	H.sapiens	16.to.19	SS.sc7788094	Primitive_Streak	FAILED	none
Tyser	H.sapiens	16.to.19	SS.sc7786159	Primitive_Streak	FAILED	none
Tyser	H.sapiens	16.to.19	SS.sc7786175	Primitive_Streak	FAILED	none
Tyser	H.sapiens	16.to.19	SS.sc7785871	Primitive_Streak	PASSED	hsGast4
Tyser	H.sapiens	16.to.19	SS.sc7788379	Primitive_Streak	PASSED	hsGast4
Tyser	H.sapiens	16.to.19	SS.sc7785565	Primitive_Streak	PASSED	hsGast4
Tyser	H.sapiens	16.to.19	SS.sc7786133	Primitive_Streak	FAILED	none
Tyser	H.sapiens	16.to.19	SS.sc7785803	Primitive_Streak	PASSED	hsGast4
Tyser	H.sapiens	16.to.19	SS.sc7785943	Primitive_Streak	PASSED	hsGast4
Tyser	H.sapiens	16.to.19	SS.sc7788385	Primitive_Streak	FAILED	none
Tyser	H.sapiens	16.to.19	SS.sc7786268	Primitive_Streak	FAILED	none
Tyser	H.sapiens	16.to.19	SS.sc7786145	Primitive_Streak	FAILED	none
Tyser	H.sapiens	16.to.19	SS.sc7786198	Primitive_Streak	FAILED	none
Tyser	H.sapiens	16.to.19	SS.sc7786014	Primitive_Streak	PASSED	hsGast4
Tyser	H.sapiens	16.to.19	SS.sc7785928	Primitive_Streak	PASSED	hsGast4
Tyser	H.sapiens	16.to.19	SS.sc7788366	Primitive_Streak	FAILED	none
Tyser	H.sapiens	16.to.19	SS.sc7786291	Primitive_Streak	FAILED	none
Tyser	H.sapiens	16.to.19	SS.sc7785946	Primitive_Streak	PASSED	hsNNEC1
Tyser	H.sapiens	16.to.19	SS.sc7788020	Primitive_Streak	PASSED	hsNNEC1
Tyser	H.sapiens	16.to.19	SS.sc7785751	Primitive_Streak	PASSED	hsGast4
Tyser	H.sapiens	16.to.19	SS.sc7785964	Primitive_Streak	PASSED	hsGast4
Tyser	H.sapiens	16.to.19	SS.sc7786203	Primitive_Streak	FAILED	none
Tyser	H.sapiens	16.to.19	SS.sc7788122	Primitive_Streak	PASSED	hsNNEC1
Tyser	H.sapiens	16.to.19	SS.sc7785886	Primitive_Streak	PASSED	hsGast4
Tyser	H.sapiens	16.to.19	SS.sc7786253	Primitive_Streak	PASSED	hsPostEPI.L5
Tyser	H.sapiens	16.to.19	SS.sc7786348	Primitive_Streak	PASSED	hsGast4
Tyser	H.sapiens	16.to.19	SS.sc7788291	Primitive_Streak	PASSED	hsGast4
Tyser	H.sapiens	16.to.19	SS.sc7786163	Primitive_Streak	PASSED	hsGast4
Tyser	H.sapiens	16.to.19	SS.sc7785816	Primitive_Streak	PASSED	hsNNEC1
Tyser	H.sapiens	16.to.19	SS.sc7788197	Primitive_Streak	FAILED	none
Tyser	H.sapiens	16.to.19	SS.sc7785914	Primitive_Streak	PASSED	hsGast4
Tyser	H.sapiens	16.to.19	SS.sc7788191	Primitive_Streak	PASSED	hsGast4
Tyser	H.sapiens	16.to.19	SS.sc7786149	Primitive_Streak	FAILED	none
Tyser	H.sapiens	16.to.19	SS.sc7786428	Primitive_Streak	PASSED	hsGast4
Tyser	H.sapiens	16.to.19	SS.sc7786013	Primitive_Streak	PASSED	hsGast4
Tyser	H.sapiens	16.to.19	SS.sc7786223	Primitive_Streak	PASSED	hsGast4
Tyser	H.sapiens	16.to.19	SS.sc7788294	Primitive_Streak	PASSED	hsNNEC1
Tyser	H.sapiens	16.to.19	SS.sc7785533	Primitive_Streak	PASSED	hsNNEC1
Tyser	H.sapiens	16.to.19	SS.sc7786068	Primitive_Streak	PASSED	hsGast4
Tyser	H.sapiens	16.to.19	SS.sc7785829	Primitive_Streak	PASSED	hsGast4
Tyser	H.sapiens	16.to.19	SS.sc7788246	Primitive_Streak	PASSED	hsGast4
Tyser	H.sapiens	16.to.19	SS.sc7786279	Primitive_Streak	PASSED	hsGast4
Tyser	H.sapiens	16.to.19	SS.sc7785958	Primitive_Streak	PASSED	hsGast4
Tyser	H.sapiens	16.to.19	SS.sc7788336	Primitive_Streak	PASSED	hsPGC
Tyser	H.sapiens	16.to.19	SS.sc7785843	Primitive_Streak	PASSED	hsGast4
Tyser	H.sapiens	16.to.19	SS.sc7786196	Primitive_Streak	FAILED	none
Tyser	H.sapiens	16.to.19	SS.sc7785941	Primitive_Streak	PASSED	hsNNEC1
Tyser	H.sapiens	16.to.19	SS.sc7788363	Primitive_Streak	PASSED	hsGast4
Tyser	H.sapiens	16.to.19	SS.sc7786431	Primitive_Streak	PASSED	hsGast4
Tyser	H.sapiens	16.to.19	SS.sc7785667	Primitive_Streak	PASSED	hsPGC
Tyser	H.sapiens	16.to.19	SS.sc7785747	Primitive_Streak	PASSED	hsGast4
Tyser	H.sapiens	16.to.19	SS.sc7786160	Primitive_Streak	PASSED	hsNNEC1
Tyser	H.sapiens	16.to.19	SS.sc7786394	Primitive_Streak	PASSED	hsGast4
Tyser	H.sapiens	16.to.19	SS.sc7786358	Primitive_Streak	FAILED	none
Tyser	H.sapiens	16.to.19	SS.sc7786001	Primitive_Streak	FAILED	none
Tyser	H.sapiens	16.to.19	SS.sc7786278	Primitive_Streak	FAILED	none
Tyser	H.sapiens	16.to.19	SS.sc7786227	Primitive_Streak	FAILED	none
Tyser	H.sapiens	16.to.19	SS.sc7788125	Primitive_Streak	PASSED	hsGast4
Tyser	H.sapiens	16.to.19	SS.sc7785740	Primitive_Streak	PASSED	hsPostEPI.L5
Tyser	H.sapiens	16.to.19	SS.sc7788140	Primitive_Streak	FAILED	none
Tyser	H.sapiens	16.to.19	SS.sc7785750	Primitive_Streak	PASSED	hsGast4
Tyser	H.sapiens	16.to.19	SS.sc7788235	Primitive_Streak	FAILED	none
Tyser	H.sapiens	16.to.19	SS.sc7785738	Primitive_Streak	FAILED	none
Tyser	H.sapiens	16.to.19	SS.sc7786320	Primitive_Streak	PASSED	hsNNEC1
Tyser	H.sapiens	16.to.19	SS.sc7785910	Primitive_Streak	PASSED	hsPGC
Tyser	H.sapiens	16.to.19	SS.sc7786266	Primitive_Streak	FAILED	none
Tyser	H.sapiens	16.to.19	SS.sc7786337	Primitive_Streak	PASSED	hsNNEC1
Tyser	H.sapiens	16.to.19	SS.sc7786407	Primitive_Streak	FAILED	none
Tyser	H.sapiens	16.to.19	SS.sc7785681	Primitive_Streak	PASSED	hsNNEC1
Tyser	H.sapiens	16.to.19	SS.sc7786274	Primitive_Streak	PASSED	hsGast4
Tyser	H.sapiens	16.to.19	SS.sc7785861	Primitive_Streak	FAILED	none
Tyser	H.sapiens	16.to.19	SS.sc7785923	Primitive_Streak	FAILED	none
Tyser	H.sapiens	16.to.19	SS.sc7785844	Primitive_Streak	FAILED	none
Tyser	H.sapiens	16.to.19	SS.sc7788242	Primitive_Streak	FAILED	none
Tyser	H.sapiens	16.to.19	SS.sc7785894	Primitive_Streak	PASSED	hsGast4
Tyser	H.sapiens	16.to.19	SS.sc7786146	Primitive_Streak	PASSED	hsNNEC1
Tyser	H.sapiens	16.to.19	SS.sc7785919	Primitive_Streak	PASSED	hsGast4
Tyser	H.sapiens	16.to.19	SS.sc7786307	Primitive_Streak	PASSED	hsNNEC1
Tyser	H.sapiens	16.to.19	SS.sc7788102	Primitive_Streak	PASSED	hsGast4
Tyser	H.sapiens	16.to.19	SS.sc7785940	Primitive_Streak	PASSED	hsGast4
Tyser	H.sapiens	16.to.19	SS.sc7788199	Primitive_Streak	FAILED	none
Tyser	H.sapiens	16.to.19	SS.sc7786346	Primitive_Streak	FAILED	none
Tyser	H.sapiens	16.to.19	SS.sc7788116	Primitive_Streak	PASSED	hsGast4
Tyser	H.sapiens	16.to.19	SS.sc7785749	Primitive_Streak	FAILED	none
Tyser	H.sapiens	16.to.19	SS.sc7786588	Primitive_Streak	PASSED	hsGast4
Tyser	H.sapiens	16.to.19	SS.sc7786136	Primitive_Streak	FAILED	none
Tyser	H.sapiens	16.to.19	SS.sc7786236	Primitive_Streak	FAILED	none
Tyser	H.sapiens	16.to.19	SS.sc7786192	Primitive_Streak	FAILED	none
Tyser	H.sapiens	16.to.19	SS.sc7786161	Primitive_Streak	PASSED	hsGast4
Tyser	H.sapiens	16.to.19	SS.sc7786147	Primitive_Streak	PASSED	hsGast4
Tyser	H.sapiens	16.to.19	SS.sc7786675	Primitive_Streak	PASSED	hsGast4
Tyser	H.sapiens	16.to.19	SS.sc7785805	Primitive_Streak	PASSED	hsGast4
Tyser	H.sapiens	16.to.19	SS.sc7785921	Primitive_Streak	FAILED	none
Tyser	H.sapiens	16.to.19	SS.sc7786318	Primitive_Streak	PASSED	hsPostEPI.L5
Tyser	H.sapiens	16.to.19	SS.sc7786276	Primitive_Streak	PASSED	hsGast4
Tyser	H.sapiens	16.to.19	SS.sc7788259	Primitive_Streak	PASSED	hsGast4
Tyser	H.sapiens	16.to.19	SS.sc7786123	Primitive_Streak	FAILED	none
Ma	Cynomolgus.macaque	11	MFI111_sc01	TE	PASSED	cySTB
Ma	Cynomolgus.macaque	11	MFI111_sc02	postE-EPI	PASSED	cyPostEPI-L1
Ma	Cynomolgus.macaque	11	MFI111_sc03	EXMC	PASSED	cyEXMC
Ma	Cynomolgus.macaque	11	MFI111_sc04	TE	PASSED	cySTB
Ma	Cynomolgus.macaque	11	MFI111_sc05	VE/YE	PASSED	cyPrE
Ma	Cynomolgus.macaque	11	MFI111_sc06	postE-EPI	PASSED	cyPostEPI-L1
Ma	Cynomolgus.macaque	11	MFI111_sc07	EXMC	PASSED	cyEXMC
Ma	Cynomolgus.macaque	11	MFI111_sc08	VE/YE	PASSED	cyPrE
Ma	Cynomolgus.macaque	11	MFI111_sc09	EXMC	PASSED	cyEXMC
Ma	Cynomolgus.macaque	11	MFI111_sc10	VE/YE	PASSED	cyPrE
Ma	Cynomolgus.macaque	11	MFI111_sc11	TE	PASSED	cySTB
Ma	Cynomolgus.macaque	11	MFI111_sc12	TE	PASSED	cySTB
Ma	Cynomolgus.macaque	11	MFI111_sc13	VE/YE	PASSED	cyPrE
Ma	Cynomolgus.macaque	11	MFI111_sc14	TE	PASSED	cySTB
Ma	Cynomolgus.macaque	11	MFI111_sc15	VE/YE	PASSED	cyPrE
Ma	Cynomolgus.macaque	11	MFI111_sc16	VE/YE	PASSED	cyPrE
Ma	Cynomolgus.macaque	11	MFI111_sc17	E-Gast	PASSED	cyGast1
Ma	Cynomolgus.macaque	11	MFI111_sc18	TE	PASSED	cySTB
Ma	Cynomolgus.macaque	11	MFI111_sc19	EXMC	PASSED	cyEXMC
Ma	Cynomolgus.macaque	11	MFI111_sc20	postE-EPI	PASSED	cyPostEPI-L1
Ma	Cynomolgus.macaque	11	MFI111_sc21	postE-EPI	PASSED	cyPostEPI-L1
Ma	Cynomolgus.macaque	11	MFI111_sc22	TE	PASSED	cySTB
Ma	Cynomolgus.macaque	11	MFI111_sc23	TE	FAILED	none
Ma	Cynomolgus.macaque	11	MFI111_sc24	TE	FAILED	none
Ma	Cynomolgus.macaque	11	MFI111_sc25	TE	PASSED	cySTB
Ma	Cynomolgus.macaque	11	MFI111_sc26	TE	PASSED	cySTB
Ma	Cynomolgus.macaque	11	MFI111_sc27	EXMC	PASSED	cyEXMC
Ma	Cynomolgus.macaque	11	MFI111_sc28	TE	PASSED	cySTB
Ma	Cynomolgus.macaque	11	MFI111_sc30	postE-EPI	PASSED	cyPostEPI-L1
Ma	Cynomolgus.macaque	11	MFI111_sc31	TE	PASSED	cyCTB
Ma	Cynomolgus.macaque	11	MFI111_sc32	TE	PASSED	cySTB
Ma	Cynomolgus.macaque	11	MFI111_sc33	VE/YE	FAILED	none
Ma	Cynomolgus.macaque	11	MFI111_sc35	TE	PASSED	cySTB
Ma	Cynomolgus.macaque	11	MFI111_sc37	TE	PASSED	cySTB
Ma	Cynomolgus.macaque	11	MFI111_sc39	TE	PASSED	cySTB
Ma	Cynomolgus.macaque	11	MFI111_sc40	TE	PASSED	cySTB
Ma	Cynomolgus.macaque	11	MFI111_sc41	TE	PASSED	cyCTB
Ma	Cynomolgus.macaque	11	MFI111_sc42	TE	PASSED	cySTB
Ma	Cynomolgus.macaque	11	MFI111_sc43	TE	FAILED	none
Ma	Cynomolgus.macaque	11	MFI111_sc44	E-AM	PASSED	cyAME.L1
Ma	Cynomolgus.macaque	11	MFI111_sc45	TE	FAILED	none
Ma	Cynomolgus.macaque	11	MFI111_sc46	TE	PASSED	cySTB
Ma	Cynomolgus.macaque	11	MFI111_sc47	EXMC	PASSED	cyEXMC
Ma	Cynomolgus.macaque	11	MFI111_sc48	EXMC	PASSED	cyEXMC
Ma	Cynomolgus.macaque	11	MFI111_sc50	VE/YE	PASSED	cyPrE
Ma	Cynomolgus.macaque	11	MFI111_sc51	TE	PASSED	cyCTB
Ma	Cynomolgus.macaque	11	MFI111_sc52	EXMC	PASSED	cyEXMC
Ma	Cynomolgus.macaque	11	MFI111_sc53	postE-EPI	FAILED	none
Ma	Cynomolgus.macaque	11	MFI111_sc54	TE	PASSED	cySTB
Ma	Cynomolgus.macaque	11	MFI111_sc55	TE	PASSED	cyCTB
Ma	Cynomolgus.macaque	11	MFI111_sc56	EXMC	PASSED	cyEXMC
Ma	Cynomolgus.macaque	11	MFI111_sc58	postE-EPI	PASSED	cyPostEPI-L1
Ma	Cynomolgus.macaque	11	MFI111_sc59	TE	PASSED	cyCTB
Ma	Cynomolgus.macaque	11	MFI111_sc60	EXMC	PASSED	cyEXMC
Ma	Cynomolgus.macaque	11	MFI111_sc61	TE	PASSED	cySTB
Ma	Cynomolgus.macaque	11	MFI111_sc62	TE	PASSED	cyCTB
Ma	Cynomolgus.macaque	11	MFI111_sc63	EXMC	PASSED	cyEXMC
Ma	Cynomolgus.macaque	11	MFI111_sc64	EXMC	PASSED	cyEXMC
Ma	Cynomolgus.macaque	11	MFI111_sc65	VE/YE	PASSED	cyPrE
Ma	Cynomolgus.macaque	11	MFI111_sc66	postE-EPI	PASSED	cyPostEPI-L1
Ma	Cynomolgus.macaque	11	MFI111_sc67	TE	PASSED	cySTB
Ma	Cynomolgus.macaque	11	MFI111_sc68	EXMC	PASSED	cyEXMC
Ma	Cynomolgus.macaque	11	MFI111_sc69	TE	PASSED	cySTB
Ma	Cynomolgus.macaque	11	MFI111_sc70	postE-EPI	PASSED	cyPostEPI-L1
Ma	Cynomolgus.macaque	11	MFI111_sc71	TE	FAILED	none
Ma	Cynomolgus.macaque	11	MFI111_sc73	TE	PASSED	cySTB
Ma	Cynomolgus.macaque	11	MFI111_sc74	TE	FAILED	none
Ma	Cynomolgus.macaque	11	MFI111_sc76	EXMC	PASSED	cyEXMC
Ma	Cynomolgus.macaque	11	MFI111_sc77	TE	FAILED	none
Ma	Cynomolgus.macaque	11	MFI111_sc78	TE	PASSED	cyCTB
Ma	Cynomolgus.macaque	11	MFI111_sc79	TE	PASSED	cyCTB
Ma	Cynomolgus.macaque	11	MFI111_sc80	TE	FAILED	none
Ma	Cynomolgus.macaque	11	MFI111_sc81	TE	PASSED	cySTB
Ma	Cynomolgus.macaque	11	MFI111_sc82	VE/YE	FAILED	none
Ma	Cynomolgus.macaque	11	MFI111_sc83	TE	PASSED	cyCTB
Ma	Cynomolgus.macaque	11	MFI111_sc84	TE	PASSED	cySTB
Ma	Cynomolgus.macaque	11	MFI111_sc86	VE/YE	FAILED	none
Ma	Cynomolgus.macaque	11	MFI111_sc87	TE	FAILED	none
Ma	Cynomolgus.macaque	11	MFI111_sc88	EXMC	FAILED	none
Ma	Cynomolgus.macaque	11	MFI111_sc89	EXMC	PASSED	cyEXMC
Ma	Cynomolgus.macaque	11	MFI111_sc90	postE-EPI	PASSED	cyPostEPI-L1
Ma	Cynomolgus.macaque	11	MFI111_sc91	TE	PASSED	cySTB
Ma	Cynomolgus.macaque	11	MFI111_sc92	TE	PASSED	cySTB
Ma	Cynomolgus.macaque	11	MFI111_sc93	VE/YE	FAILED	none
Ma	Cynomolgus.macaque	11	MFI111_sc94	TE	PASSED	cySTB
Ma	Cynomolgus.macaque	11	MFI111_sc96	VE/YE	PASSED	cyPrE
Ma	Cynomolgus.macaque	11	MFI112_sc01	TE	FAILED	none
Ma	Cynomolgus.macaque	11	MFI112_sc04	TE	PASSED	cySTB
Ma	Cynomolgus.macaque	11	MFI112_sc05	E-Gast	PASSED	cyGast1
Ma	Cynomolgus.macaque	11	MFI112_sc06	TE	PASSED	cySTB
Ma	Cynomolgus.macaque	11	MFI112_sc07	TE	PASSED	cySTB
Ma	Cynomolgus.macaque	11	MFI112_sc08	TE	PASSED	cyCTB
Ma	Cynomolgus.macaque	11	MFI112_sc10	postE-EPI	PASSED	cyPostEPI-L1
Ma	Cynomolgus.macaque	11	MFI112_sc11	EXMC	PASSED	cyEXMC
Ma	Cynomolgus.macaque	11	MFI112_sc12	TE	PASSED	cyCTB
Ma	Cynomolgus.macaque	11	MFI112_sc13	TE	PASSED	cyCTB
Ma	Cynomolgus.macaque	11	MFI112_sc15	TE	PASSED	cySTB
Ma	Cynomolgus.macaque	11	MFI112_sc17	TE	PASSED	cySTB
Ma	Cynomolgus.macaque	11	MFI112_sc18	EXMC	PASSED	cyEXMC
Ma	Cynomolgus.macaque	11	MFI112_sc19	TE	PASSED	cySTB
Ma	Cynomolgus.macaque	11	MFI112_sc21	TE	FAILED	none
Ma	Cynomolgus.macaque	11	MFI112_sc24	TE	PASSED	cySTB
Ma	Cynomolgus.macaque	11	MFI112_sc25	TE	PASSED	cySTB
Ma	Cynomolgus.macaque	11	MFI112_sc26	EXMC	PASSED	cyEXMC
Ma	Cynomolgus.macaque	11	MFI112_sc27	EXMC	PASSED	cyEXMC
Ma	Cynomolgus.macaque	11	MFI112_sc28	TE	FAILED	none
Ma	Cynomolgus.macaque	11	MFI112_sc29	TE	PASSED	cyCTB
Ma	Cynomolgus.macaque	11	MFI112_sc30	TE	PASSED	cySTB
Ma	Cynomolgus.macaque	11	MFI112_sc31	TE	FAILED	none
Ma	Cynomolgus.macaque	11	MFI112_sc32	TE	PASSED	cyCTB
Ma	Cynomolgus.macaque	11	MFI112_sc33	postE-EPI	PASSED	cyPostEPI-L1
Ma	Cynomolgus.macaque	11	MFI112_sc34	TE	FAILED	none
Ma	Cynomolgus.macaque	11	MFI112_sc35	VE/YE	PASSED	cyPrE
Ma	Cynomolgus.macaque	11	MFI112_sc36	TE	FAILED	none
Ma	Cynomolgus.macaque	11	MFI112_sc38	TE	FAILED	none
Ma	Cynomolgus.macaque	11	MFI112_sc39	TE	FAILED	none
Ma	Cynomolgus.macaque	11	MFI112_sc42	TE	PASSED	cySTB
Ma	Cynomolgus.macaque	11	MFI112_sc44	TE	PASSED	cySTB
Ma	Cynomolgus.macaque	11	MFI112_sc46	TE	PASSED	cySTB
Ma	Cynomolgus.macaque	11	MFI112_sc47	postE-EPI	PASSED	cyPostEPI-L1
Ma	Cynomolgus.macaque	11	MFI112_sc48	TE	PASSED	cySTB
Ma	Cynomolgus.macaque	11	MFI112_sc49	TE	PASSED	cySTB
Ma	Cynomolgus.macaque	11	MFI112_sc50	TE	PASSED	cySTB
Ma	Cynomolgus.macaque	11	MFI112_sc51	postE-EPI	PASSED	cyPostEPI-L1
Ma	Cynomolgus.macaque	11	MFI112_sc52	TE	PASSED	cyCTB
Ma	Cynomolgus.macaque	11	MFI112_sc53	TE	FAILED	none
Ma	Cynomolgus.macaque	11	MFI112_sc55	TE	PASSED	cySTB
Ma	Cynomolgus.macaque	11	MFI112_sc56	TE	PASSED	cySTB
Ma	Cynomolgus.macaque	11	MFI112_sc58	TE	PASSED	cySTB
Ma	Cynomolgus.macaque	11	MFI112_sc59	TE	FAILED	none
Ma	Cynomolgus.macaque	11	MFI112_sc60	E-AM	PASSED	cyAME.L1
Ma	Cynomolgus.macaque	11	MFI112_sc61	EXMC	PASSED	cyEXMC
Ma	Cynomolgus.macaque	11	MFI112_sc62	TE	FAILED	none
Ma	Cynomolgus.macaque	11	MFI112_sc63	TE	PASSED	cyCTB
Ma	Cynomolgus.macaque	11	MFI112_sc64	TE	PASSED	cySTB
Ma	Cynomolgus.macaque	11	MFI112_sc66	TE	PASSED	cySTB
Ma	Cynomolgus.macaque	11	MFI112_sc67	TE	PASSED	cySTB
Ma	Cynomolgus.macaque	11	MFI112_sc68	VE/YE	PASSED	cyPrE
Ma	Cynomolgus.macaque	11	MFI112_sc74	TE	PASSED	cySTB
Ma	Cynomolgus.macaque	11	MFI112_sc75	TE	PASSED	cySTB
Ma	Cynomolgus.macaque	11	MFI112_sc77	postE-EPI	PASSED	cyPostEPI-L1
Ma	Cynomolgus.macaque	11	MFI112_sc78	TE	PASSED	cySTB
Ma	Cynomolgus.macaque	11	MFI112_sc80	TE	FAILED	none
Ma	Cynomolgus.macaque	11	MFI112_sc81	TE	PASSED	cySTB
Ma	Cynomolgus.macaque	11	MFI112_sc83	TE	PASSED	cySTB
Ma	Cynomolgus.macaque	11	MFI112_sc84	postE-EPI	PASSED	cyPostEPI-L1
Ma	Cynomolgus.macaque	11	MFI112_sc85	postE-EPI	PASSED	cyPostEPI-L1
Ma	Cynomolgus.macaque	11	MFI112_sc86	VE/YE	PASSED	cyPrE
Ma	Cynomolgus.macaque	11	MFI112_sc88	EXMC	PASSED	cyEXMC
Ma	Cynomolgus.macaque	11	MFI112_sc90	EXMC	PASSED	cyEXMC
Ma	Cynomolgus.macaque	11	MFI112_sc91	postE-EPI	PASSED	cyPostEPI-L1
Ma	Cynomolgus.macaque	11	MFI112_sc92	VE/YE	PASSED	cyPrE
Ma	Cynomolgus.macaque	11	MFI112_sc95	VE/YE	PASSED	cyPrE
Ma	Cynomolgus.macaque	11	MFI112_sc96	postE-EPI	PASSED	cyPostEPI-L1
Ma	Cynomolgus.macaque	12	MFI121_sc01	VE/YE	PASSED	cyPrE
Ma	Cynomolgus.macaque	12	MFI121_sc02	TE	PASSED	cyCTB
Ma	Cynomolgus.macaque	12	MFI121_sc03	postE-EPI	PASSED	cyPostEPI-L1
Ma	Cynomolgus.macaque	12	MFI121_sc04	TE	PASSED	cyCTB
Ma	Cynomolgus.macaque	12	MFI121_sc05	TE	PASSED	cyCTB
Ma	Cynomolgus.macaque	12	MFI121_sc06	postE-EPI	PASSED	cyPostEPI-L1
Ma	Cynomolgus.macaque	12	MFI121_sc07	postE-EPI	PASSED	cyPostEPI-L1
Ma	Cynomolgus.macaque	12	MFI121_sc09	TE	PASSED	cyCTB
Ma	Cynomolgus.macaque	12	MFI121_sc11	EXMC	PASSED	cyEXMC
Ma	Cynomolgus.macaque	12	MFI121_sc12	E-AM	PASSED	cyAME.L1
Ma	Cynomolgus.macaque	12	MFI121_sc14	TE	PASSED	cySTB
Ma	Cynomolgus.macaque	12	MFI121_sc15	EXMC	PASSED	cyEXMC
Ma	Cynomolgus.macaque	12	MFI121_sc16	TE	PASSED	cyCTB
Ma	Cynomolgus.macaque	12	MFI121_sc17	TE	PASSED	cyCTB
Ma	Cynomolgus.macaque	12	MFI121_sc18	EXMC	PASSED	cyEXMC
Ma	Cynomolgus.macaque	12	MFI121_sc19	E-AM	PASSED	cyAME.L1
Ma	Cynomolgus.macaque	12	MFI121_sc20	postE-EPI	PASSED	cyPostEPI-L1
Ma	Cynomolgus.macaque	12	MFI121_sc21	E-AM	PASSED	cyAME.L1
Ma	Cynomolgus.macaque	12	MFI121_sc22	TE	PASSED	cyCTB
Ma	Cynomolgus.macaque	12	MFI121_sc24	E-AM	PASSED	cyAME.L1
Ma	Cynomolgus.macaque	12	MFI121_sc25	EXMC	PASSED	cyEXMC
Ma	Cynomolgus.macaque	12	MFI121_sc26	postE-EPI	PASSED	cyPostEPI-L1
Ma	Cynomolgus.macaque	12	MFI121_sc27	E-Gast	FAILED	none
Ma	Cynomolgus.macaque	12	MFI121_sc28	EXMC	PASSED	cyEXMC
Ma	Cynomolgus.macaque	12	MFI121_sc29	EXMC	PASSED	cyEXMC
Ma	Cynomolgus.macaque	12	MFI121_sc30	TE	PASSED	cyCTB
Ma	Cynomolgus.macaque	12	MFI121_sc32	TE	PASSED	cyCTB
Ma	Cynomolgus.macaque	12	MFI121_sc33	TE	FAILED	none
Ma	Cynomolgus.macaque	12	MFI121_sc34	E-Gast	FAILED	none
Ma	Cynomolgus.macaque	12	MFI121_sc35	TE	PASSED	cyCTB
Ma	Cynomolgus.macaque	12	MFI121_sc36	E-AM	PASSED	cyAME.L1
Ma	Cynomolgus.macaque	12	MFI121_sc37	TE	FAILED	none
Ma	Cynomolgus.macaque	12	MFI121_sc38	EXMC	PASSED	cyEXMC
Ma	Cynomolgus.macaque	12	MFI121_sc39	TE	PASSED	cyCTB
Ma	Cynomolgus.macaque	12	MFI121_sc40	EXMC	PASSED	cyEXMC
Ma	Cynomolgus.macaque	12	MFI121_sc41	TE	PASSED	cyCTB
Ma	Cynomolgus.macaque	12	MFI121_sc42	EXMC	PASSED	cyEXMC
Ma	Cynomolgus.macaque	12	MFI121_sc43	postE-EPI	PASSED	cyPostEPI-L1
Ma	Cynomolgus.macaque	12	MFI121_sc45	TE	FAILED	none
Ma	Cynomolgus.macaque	12	MFI121_sc46	TE	PASSED	cyCTB
Ma	Cynomolgus.macaque	12	MFI121_sc47	TE	PASSED	cyCTB
Ma	Cynomolgus.macaque	12	MFI121_sc49	EXMC	PASSED	cyEXMC
Ma	Cynomolgus.macaque	12	MFI121_sc50	postE-EPI	PASSED	cyPostEPI-L1
Ma	Cynomolgus.macaque	12	MFI121_sc51	postE-EPI	PASSED	cyPostEPI-L1
Ma	Cynomolgus.macaque	12	MFI121_sc52	TE	FAILED	none
Ma	Cynomolgus.macaque	12	MFI121_sc53	TE	FAILED	none
Ma	Cynomolgus.macaque	12	MFI121_sc54	TE	PASSED	cySTB
Ma	Cynomolgus.macaque	12	MFI121_sc55	TE	PASSED	cySTB
Ma	Cynomolgus.macaque	12	MFI121_sc56	EXMC	PASSED	cyEXMC
Ma	Cynomolgus.macaque	12	MFI121_sc57	TE	PASSED	cyCTB
Ma	Cynomolgus.macaque	12	MFI121_sc58	TE	PASSED	cyCTB
Ma	Cynomolgus.macaque	12	MFI121_sc59	EXMC	PASSED	cyEXMC
Ma	Cynomolgus.macaque	12	MFI121_sc62	TE	PASSED	cyCTB
Ma	Cynomolgus.macaque	12	MFI121_sc63	EXMC	PASSED	cyEXMC
Ma	Cynomolgus.macaque	12	MFI121_sc65	TE	PASSED	cyCTB
Ma	Cynomolgus.macaque	12	MFI121_sc66	postE-EPI	PASSED	cyPostEPI-L1
Ma	Cynomolgus.macaque	12	MFI121_sc67	TE	PASSED	cySTB
Ma	Cynomolgus.macaque	12	MFI121_sc68	E-Gast	PASSED	cyGast1
Ma	Cynomolgus.macaque	12	MFI121_sc69	TE	PASSED	cyCTB
Ma	Cynomolgus.macaque	12	MFI121_sc70	EXMC	PASSED	cyEXMC
Ma	Cynomolgus.macaque	12	MFI121_sc71	TE	FAILED	none
Ma	Cynomolgus.macaque	12	MFI121_sc72	postE-EPI	PASSED	cyPostEPI-L1
Ma	Cynomolgus.macaque	12	MFI121_sc73	TE	FAILED	none
Ma	Cynomolgus.macaque	12	MFI121_sc74	TE	PASSED	cyCTB
Ma	Cynomolgus.macaque	12	MFI121_sc75	TE	PASSED	cyCTB
Ma	Cynomolgus.macaque	12	MFI121_sc76	TE	PASSED	cyCTB
Ma	Cynomolgus.macaque	12	MFI121_sc78	E-AM	PASSED	cyAME.L1
Ma	Cynomolgus.macaque	12	MFI121_sc79	TE	FAILED	none
Ma	Cynomolgus.macaque	12	MFI121_sc80	TE	PASSED	cyCTB
Ma	Cynomolgus.macaque	12	MFI121_sc81	EXMC	PASSED	cyEXMC
Ma	Cynomolgus.macaque	12	MFI121_sc84	postE-EPI	FAILED	none
Ma	Cynomolgus.macaque	12	MFI121_sc86	TE	PASSED	cyCTB
Ma	Cynomolgus.macaque	12	MFI121_sc87	TE	FAILED	none
Ma	Cynomolgus.macaque	12	MFI121_sc88	TE	PASSED	cyCTB
Ma	Cynomolgus.macaque	12	MFI121_sc89	TE	PASSED	cyCTB
Ma	Cynomolgus.macaque	12	MFI121_sc90	TE	PASSED	cyCTB
Ma	Cynomolgus.macaque	12	MFI121_sc91	TE	PASSED	cySTB
Ma	Cynomolgus.macaque	12	MFI121_sc92	TE	PASSED	cyCTB
Ma	Cynomolgus.macaque	12	MFI121_sc93	VE/YE	PASSED	cyPrE
Ma	Cynomolgus.macaque	12	MFI121_sc94	TE	PASSED	cySTB
Ma	Cynomolgus.macaque	12	MFI121_sc95	TE	PASSED	cyCTB
Ma	Cynomolgus.macaque	12	MFI121_sc96	TE	PASSED	cyCTB
Ma	Cynomolgus.macaque	12	MFI122_sc01	TE	PASSED	cyCTB
Ma	Cynomolgus.macaque	12	MFI122_sc02	postE-EPI	PASSED	cyPostEPI-L1
Ma	Cynomolgus.macaque	12	MFI122_sc03	TE	PASSED	cyCTB
Ma	Cynomolgus.macaque	12	MFI122_sc04	TE	PASSED	cyCTB
Ma	Cynomolgus.macaque	12	MFI122_sc06	TE	PASSED	cyCTB
Ma	Cynomolgus.macaque	12	MFI122_sc07	VE/YE	PASSED	cyPrE
Ma	Cynomolgus.macaque	12	MFI122_sc08	TE	PASSED	cyCTB
Ma	Cynomolgus.macaque	12	MFI122_sc09	TE	PASSED	cyCTB
Ma	Cynomolgus.macaque	12	MFI122_sc10	postE-EPI	PASSED	cyPostEPI-L1
Ma	Cynomolgus.macaque	12	MFI122_sc11	TE	PASSED	cyCTB
Ma	Cynomolgus.macaque	12	MFI122_sc12	TE	PASSED	cyCTB
Ma	Cynomolgus.macaque	12	MFI122_sc13	postE-EPI	PASSED	cyPostEPI-L1
Ma	Cynomolgus.macaque	12	MFI122_sc14	TE	FAILED	none
Ma	Cynomolgus.macaque	12	MFI122_sc15	TE	PASSED	cyCTB
Ma	Cynomolgus.macaque	12	MFI122_sc16	TE	FAILED	none
Ma	Cynomolgus.macaque	12	MFI122_sc17	TE	PASSED	cyCTB
Ma	Cynomolgus.macaque	12	MFI122_sc18	TE	PASSED	cyCTB
Ma	Cynomolgus.macaque	12	MFI122_sc19	TE	FAILED	none
Ma	Cynomolgus.macaque	12	MFI122_sc20	VE/YE	PASSED	cyPrE
Ma	Cynomolgus.macaque	12	MFI122_sc21	TE	PASSED	cyCTB
Ma	Cynomolgus.macaque	12	MFI122_sc22	TE	PASSED	cyCTB
Ma	Cynomolgus.macaque	12	MFI122_sc24	TE	PASSED	cyCTB
Ma	Cynomolgus.macaque	12	MFI122_sc25	VE/YE	PASSED	cyPrE
Ma	Cynomolgus.macaque	12	MFI122_sc27	EXMC	PASSED	cyEXMC
Ma	Cynomolgus.macaque	12	MFI122_sc28	TE	PASSED	cyCTB
Ma	Cynomolgus.macaque	12	MFI122_sc29	TE	FAILED	none
Ma	Cynomolgus.macaque	12	MFI122_sc30	TE	PASSED	cyCTB
Ma	Cynomolgus.macaque	12	MFI122_sc31	TE	PASSED	cyCTB
Ma	Cynomolgus.macaque	12	MFI122_sc32	TE	PASSED	cyCTB
Ma	Cynomolgus.macaque	12	MFI122_sc33	postE-EPI	PASSED	cyPostEPI-L1
Ma	Cynomolgus.macaque	12	MFI122_sc35	TE	PASSED	cyCTB
Ma	Cynomolgus.macaque	12	MFI122_sc36	TE	FAILED	none
Ma	Cynomolgus.macaque	12	MFI122_sc37	E-AM	PASSED	cyAME.L1
Ma	Cynomolgus.macaque	12	MFI122_sc38	EXMC	PASSED	cyEXMC
Ma	Cynomolgus.macaque	12	MFI122_sc39	TE	PASSED	cyCTB
Ma	Cynomolgus.macaque	12	MFI122_sc40	EXMC	PASSED	cyEXMC
Ma	Cynomolgus.macaque	12	MFI122_sc41	TE	PASSED	cyCTB
Ma	Cynomolgus.macaque	12	MFI122_sc42	TE	PASSED	cySTB
Ma	Cynomolgus.macaque	12	MFI122_sc43	TE	FAILED	none
Ma	Cynomolgus.macaque	12	MFI122_sc44	E-AM	PASSED	cyAME.L1
Ma	Cynomolgus.macaque	12	MFI122_sc45	TE	PASSED	cySTB
Ma	Cynomolgus.macaque	12	MFI122_sc46	VE/YE	PASSED	cyPrE
Ma	Cynomolgus.macaque	12	MFI122_sc47	EXMC	PASSED	cyEXMC
Ma	Cynomolgus.macaque	12	MFI122_sc49	postE-EPI	PASSED	cyPostEPI-L1
Ma	Cynomolgus.macaque	12	MFI122_sc50	postE-EPI	PASSED	cyPostEPI-L1
Ma	Cynomolgus.macaque	12	MFI122_sc51	E-AM	PASSED	cyAME.L1
Ma	Cynomolgus.macaque	12	MFI122_sc52	TE	FAILED	none
Ma	Cynomolgus.macaque	12	MFI122_sc53	E-Gast	PASSED	cyGast1
Ma	Cynomolgus.macaque	12	MFI122_sc55	TE	PASSED	cyCTB
Ma	Cynomolgus.macaque	12	MFI122_sc56	VE/YE	PASSED	cyPrE
Ma	Cynomolgus.macaque	12	MFI122_sc57	postE-EPI	PASSED	cyPostEPI-L1
Ma	Cynomolgus.macaque	12	MFI122_sc59	EXMC	PASSED	cyEXMC
Ma	Cynomolgus.macaque	12	MFI122_sc60	TE	PASSED	cyCTB
Ma	Cynomolgus.macaque	12	MFI122_sc61	TE	PASSED	cyCTB
Ma	Cynomolgus.macaque	12	MFI122_sc62	TE	PASSED	cyCTB
Ma	Cynomolgus.macaque	12	MFI122_sc63	EXMC	PASSED	cyEXMC
Ma	Cynomolgus.macaque	12	MFI122_sc64	TE	PASSED	cySTB
Ma	Cynomolgus.macaque	12	MFI122_sc65	TE	PASSED	cyCTB
Ma	Cynomolgus.macaque	12	MFI122_sc66	E-AM	PASSED	cyAME.L1
Ma	Cynomolgus.macaque	12	MFI122_sc67	TE	PASSED	cyCTB
Ma	Cynomolgus.macaque	12	MFI122_sc68	TE	PASSED	cyCTB
Ma	Cynomolgus.macaque	12	MFI122_sc69	EXMC	FAILED	none
Ma	Cynomolgus.macaque	12	MFI122_sc70	TE	PASSED	cyCTB
Ma	Cynomolgus.macaque	12	MFI122_sc71	EXMC	PASSED	cyEXMC
Ma	Cynomolgus.macaque	12	MFI122_sc72	TE	FAILED	none
Ma	Cynomolgus.macaque	12	MFI122_sc73	TE	PASSED	cyCTB
Ma	Cynomolgus.macaque	12	MFI122_sc74	TE	PASSED	cyCTB
Ma	Cynomolgus.macaque	12	MFI122_sc75	TE	PASSED	cyCTB
Ma	Cynomolgus.macaque	12	MFI122_sc76	E-AM	PASSED	cyAME.L1
Ma	Cynomolgus.macaque	12	MFI122_sc77	postE-EPI	PASSED	cyPostEPI-L1
Ma	Cynomolgus.macaque	12	MFI122_sc78	TE	PASSED	cyCTB
Ma	Cynomolgus.macaque	12	MFI122_sc79	TE	PASSED	cySTB
Ma	Cynomolgus.macaque	12	MFI122_sc80	E-AM	PASSED	cyAME.L1
Ma	Cynomolgus.macaque	12	MFI122_sc81	EXMC	PASSED	cyEXMC
Ma	Cynomolgus.macaque	12	MFI122_sc82	postE-EPI	PASSED	cyPostEPI-L1
Ma	Cynomolgus.macaque	12	MFI122_sc83	TE	PASSED	cyCTB
Ma	Cynomolgus.macaque	12	MFI122_sc84	TE	PASSED	cyCTB
Ma	Cynomolgus.macaque	12	MFI122_sc86	postE-EPI	PASSED	cyPostEPI-L1
Ma	Cynomolgus.macaque	12	MFI122_sc87	postE-EPI	PASSED	cyPostEPI-L1
Ma	Cynomolgus.macaque	12	MFI122_sc88	TE	PASSED	cyCTB
Ma	Cynomolgus.macaque	12	MFI122_sc89	TE	PASSED	cyCTB
Ma	Cynomolgus.macaque	12	MFI122_sc90	postE-EPI	PASSED	cyPostEPI-L1
Ma	Cynomolgus.macaque	12	MFI122_sc91	TE	PASSED	cyCTB
Ma	Cynomolgus.macaque	12	MFI122_sc92	TE	PASSED	cyCTB
Ma	Cynomolgus.macaque	12	MFI122_sc94	TE	PASSED	cyCTB
Ma	Cynomolgus.macaque	12	MFI122_sc95	TE	PASSED	cyCTB
Ma	Cynomolgus.macaque	12	MFI122_sc96	E-AM	PASSED	cyAME.L1
Ma	Cynomolgus.macaque	12	MFI123_sc02	postE-EPI	PASSED	cyPostEPI-L2
Ma	Cynomolgus.macaque	12	MFI123_sc03	postE-EPI	PASSED	cyPostEPI-L1
Ma	Cynomolgus.macaque	12	MFI123_sc06	E-Gast	PASSED	cyGast1
Ma	Cynomolgus.macaque	12	MFI123_sc11	VE/YE	PASSED	cyPrE
Ma	Cynomolgus.macaque	12	MFI123_sc15	TE	FAILED	none
Ma	Cynomolgus.macaque	12	MFI123_sc25	postE-EPI	PASSED	cyPostEPI-L2
Ma	Cynomolgus.macaque	12	MFI123_sc26	E-AM	FAILED	none
Ma	Cynomolgus.macaque	12	MFI123_sc29	postE-EPI	FAILED	none
Ma	Cynomolgus.macaque	12	MFI123_sc30	EXMC	PASSED	cyEXMC
Ma	Cynomolgus.macaque	12	MFI123_sc36	EXMC	PASSED	cyEXMC
Ma	Cynomolgus.macaque	12	MFI123_sc46	TE	PASSED	cySTB
Ma	Cynomolgus.macaque	12	MFI123_sc47	TE	PASSED	cyCTB
Ma	Cynomolgus.macaque	12	MFI123_sc48	EXMC	PASSED	cyEXMC
Ma	Cynomolgus.macaque	12	MFI123_sc49	TE	PASSED	cyCTB
Ma	Cynomolgus.macaque	12	MFI123_sc53	postE-EPI	PASSED	cyPostEPI-L2
Ma	Cynomolgus.macaque	12	MFI123_sc54	TE	PASSED	cySTB
Ma	Cynomolgus.macaque	12	MFI123_sc58	VE/YE	PASSED	cyPrE
Ma	Cynomolgus.macaque	12	MFI123_sc59	VE/YE	FAILED	none
Ma	Cynomolgus.macaque	12	MFI123_sc60	TE	PASSED	cySTB
Ma	Cynomolgus.macaque	12	MFI123_sc62	EXMC	PASSED	cyEXMC
Ma	Cynomolgus.macaque	12	MFI123_sc66	EXMC	FAILED	none
Ma	Cynomolgus.macaque	12	MFI123_sc71	EXMC	FAILED	none
Ma	Cynomolgus.macaque	12	MFI123_sc73	EXMC	PASSED	cyEXMC
Ma	Cynomolgus.macaque	12	MFI123_sc89	VE/YE	PASSED	cyPrE
Ma	Cynomolgus.macaque	12	MFI124_sc01	TE	PASSED	cySTB
Ma	Cynomolgus.macaque	12	MFI124_sc03	TE	PASSED	cyCTB
Ma	Cynomolgus.macaque	12	MFI124_sc11	TE	PASSED	cyCTB
Ma	Cynomolgus.macaque	12	MFI124_sc13	TE	PASSED	cySTB
Ma	Cynomolgus.macaque	12	MFI124_sc14	postE-EPI	PASSED	cyPostEPI-L2
Ma	Cynomolgus.macaque	12	MFI124_sc18	TE	PASSED	cyCTB
Ma	Cynomolgus.macaque	12	MFI124_sc24	EXMC	PASSED	cyEXMC
Ma	Cynomolgus.macaque	12	MFI124_sc29	EXMC	FAILED	none
Ma	Cynomolgus.macaque	12	MFI124_sc30	EXMC	PASSED	cyEXMC
Ma	Cynomolgus.macaque	12	MFI124_sc32	TE	PASSED	cyCTB
Ma	Cynomolgus.macaque	12	MFI124_sc36	TE	PASSED	cyCTB
Ma	Cynomolgus.macaque	12	MFI124_sc40	TE	PASSED	cyCTB
Ma	Cynomolgus.macaque	12	MFI124_sc43	TE	PASSED	cyCTB
Ma	Cynomolgus.macaque	12	MFI124_sc48	TE	FAILED	none
Ma	Cynomolgus.macaque	12	MFI124_sc57	VE/YE	FAILED	none
Ma	Cynomolgus.macaque	12	MFI124_sc65	TE	PASSED	cyCTB
Ma	Cynomolgus.macaque	12	MFI124_sc71	VE/YE	FAILED	none
Ma	Cynomolgus.macaque	12	MFI124_sc78	postE-EPI	PASSED	cyPostEPI-L2
Ma	Cynomolgus.macaque	12	MFI124_sc79	TE	PASSED	cyCTB
Ma	Cynomolgus.macaque	12	MFI124_sc81	postE-EPI	PASSED	cyPostEPI-L2
Ma	Cynomolgus.macaque	12	MFI124_sc92	EXMC	PASSED	cyEXMC
Ma	Cynomolgus.macaque	12	MFI124_sc93	postE-EPI	PASSED	cyPostEPI-L2
Ma	Cynomolgus.macaque	12	MFI125_sc05	EXMC	PASSED	cyEXMC
Ma	Cynomolgus.macaque	12	MFI125_sc06	EXMC	PASSED	cyEXMC
Ma	Cynomolgus.macaque	12	MFI125_sc07	EXMC	PASSED	cyEXMC
Ma	Cynomolgus.macaque	12	MFI125_sc11	EXMC	FAILED	none
Ma	Cynomolgus.macaque	12	MFI125_sc12	TE	FAILED	none
Ma	Cynomolgus.macaque	12	MFI125_sc17	VE/YE	PASSED	cyPrE
Ma	Cynomolgus.macaque	12	MFI125_sc18	postE-EPI	PASSED	cyPostEPI-L1
Ma	Cynomolgus.macaque	12	MFI125_sc20	TE	PASSED	cyCTB
Ma	Cynomolgus.macaque	12	MFI125_sc21	TE	PASSED	cyCTB
Ma	Cynomolgus.macaque	12	MFI125_sc22	EXMC	PASSED	cyEXMC
Ma	Cynomolgus.macaque	12	MFI125_sc25	TE	PASSED	cyCTB
Ma	Cynomolgus.macaque	12	MFI125_sc30	TE	FAILED	none
Ma	Cynomolgus.macaque	12	MFI125_sc36	TE	PASSED	cyCTB
Ma	Cynomolgus.macaque	12	MFI125_sc38	postE-EPI	PASSED	cyPostEPI-L2
Ma	Cynomolgus.macaque	12	MFI125_sc39	E-Gast	PASSED	cyGast1
Ma	Cynomolgus.macaque	12	MFI125_sc40	E-AM	PASSED	cyAME.L1
Ma	Cynomolgus.macaque	12	MFI125_sc44	E-AM	PASSED	cyAME.L1
Ma	Cynomolgus.macaque	12	MFI125_sc46	postE-EPI	PASSED	cyPostEPI-L2
Ma	Cynomolgus.macaque	12	MFI125_sc47	TE	PASSED	cyCTB
Ma	Cynomolgus.macaque	12	MFI125_sc53	TE	FAILED	none
Ma	Cynomolgus.macaque	12	MFI125_sc55	TE	PASSED	cyCTB
Ma	Cynomolgus.macaque	12	MFI125_sc61	EXMC	PASSED	cyEXMC
Ma	Cynomolgus.macaque	12	MFI125_sc65	VE/YE	PASSED	cyPrE
Ma	Cynomolgus.macaque	12	MFI125_sc66	TE	PASSED	cyCTB
Ma	Cynomolgus.macaque	12	MFI125_sc67	TE	PASSED	cyCTB
Ma	Cynomolgus.macaque	12	MFI125_sc68	postE-EPI	PASSED	cyPostEPI-L2
Ma	Cynomolgus.macaque	12	MFI125_sc70	EXMC	PASSED	cyEXMC
Ma	Cynomolgus.macaque	12	MFI125_sc73	TE	PASSED	cySTB
Ma	Cynomolgus.macaque	12	MFI125_sc75	EXMC	PASSED	cyEXMC
Ma	Cynomolgus.macaque	12	MFI125_sc82	VE/YE	PASSED	cyPrE
Ma	Cynomolgus.macaque	12	MFI125_sc83	E-Gast	PASSED	cyGast1
Ma	Cynomolgus.macaque	12	MFI125_sc89	EXMC	PASSED	cyEXMC
Ma	Cynomolgus.macaque	12	MFI125_sc91	VE/YE	PASSED	cyPrE
Ma	Cynomolgus.macaque	12	MFI125_sc92	EXMC	PASSED	cyEXMC
Ma	Cynomolgus.macaque	13	MFI131_sc33	TE	PASSED	cyEVT
Ma	Cynomolgus.macaque	13	MFI131_sc34	TE	FAILED	none
Ma	Cynomolgus.macaque	13	MFI131_sc35	postE-EPI	FAILED	none
Ma	Cynomolgus.macaque	13	MFI131_sc36	TE	FAILED	none
Ma	Cynomolgus.macaque	13	MFI131_sc37	TE	PASSED	cyEVT
Ma	Cynomolgus.macaque	13	MFI131_sc39	TE	FAILED	none
Ma	Cynomolgus.macaque	13	MFI131_sc40	TE	PASSED	cyEVT
Ma	Cynomolgus.macaque	13	MFI131_sc41	TE	PASSED	cyEVT
Ma	Cynomolgus.macaque	13	MFI131_sc42	TE	PASSED	cyEVT
Ma	Cynomolgus.macaque	13	MFI131_sc43	EXMC	FAILED	none
Ma	Cynomolgus.macaque	13	MFI131_sc44	E-AM	PASSED	cyAME.L1
Ma	Cynomolgus.macaque	13	MFI131_sc45	VE/YE	FAILED	none
Ma	Cynomolgus.macaque	13	MFI131_sc46	TE	PASSED	cyEVT
Ma	Cynomolgus.macaque	13	MFI131_sc47	TE	PASSED	cyEVT
Ma	Cynomolgus.macaque	13	MFI131_sc48	TE	PASSED	cyEVT
Ma	Cynomolgus.macaque	13	MFI131_sc49	EXMC	PASSED	cyEXMC
Ma	Cynomolgus.macaque	13	MFI131_sc50	TE	FAILED	none
Ma	Cynomolgus.macaque	13	MFI131_sc51	TE	FAILED	none
Ma	Cynomolgus.macaque	13	MFI131_sc52	TE	PASSED	cyEVT
Ma	Cynomolgus.macaque	13	MFI131_sc53	EXMC	PASSED	cyEXMC
Ma	Cynomolgus.macaque	13	MFI131_sc54	postE-EPI	PASSED	cyPostEPI-L1
Ma	Cynomolgus.macaque	13	MFI131_sc55	TE	PASSED	cyEVT
Ma	Cynomolgus.macaque	13	MFI131_sc56	TE	PASSED	cyEVT
Ma	Cynomolgus.macaque	13	MFI131_sc57	postE-EPI	PASSED	cyPostEPI-L1
Ma	Cynomolgus.macaque	13	MFI131_sc58	TE	PASSED	cyEVT
Ma	Cynomolgus.macaque	13	MFI131_sc59	E-Gast	FAILED	none
Ma	Cynomolgus.macaque	13	MFI131_sc60	E-Gast	PASSED	cyGast1
Ma	Cynomolgus.macaque	13	MFI131_sc61	TE	PASSED	cySTB
Ma	Cynomolgus.macaque	13	MFI131_sc62	TE	PASSED	cyEVT
Ma	Cynomolgus.macaque	13	MFI131_sc63	TE	PASSED	cyEVT
Ma	Cynomolgus.macaque	13	MFI131_sc64	EXMC	PASSED	cyEVT
Ma	Cynomolgus.macaque	13	MFI131_sc65	TE	PASSED	cyEVT
Ma	Cynomolgus.macaque	13	MFI131_sc67	TE	PASSED	cyEVT
Ma	Cynomolgus.macaque	13	MFI131_sc68	TE	PASSED	cyEVT
Ma	Cynomolgus.macaque	13	MFI131_sc69	TE	FAILED	none
Ma	Cynomolgus.macaque	13	MFI131_sc70	EXMC	PASSED	cyEVT
Ma	Cynomolgus.macaque	13	MFI131_sc71	TE	PASSED	cyEVT
Ma	Cynomolgus.macaque	13	MFI131_sc72	TE	FAILED	none
Ma	Cynomolgus.macaque	13	MFI131_sc73	TE	PASSED	cyEVT
Ma	Cynomolgus.macaque	13	MFI131_sc74	postE-EPI	PASSED	cyPostEPI-L1
Ma	Cynomolgus.macaque	13	MFI131_sc75	EXMC	PASSED	cyEVT
Ma	Cynomolgus.macaque	13	MFI131_sc76	TE	PASSED	cyEVT
Ma	Cynomolgus.macaque	13	MFI131_sc77	E-AM	FAILED	none
Ma	Cynomolgus.macaque	13	MFI131_sc78	TE	PASSED	cySTB
Ma	Cynomolgus.macaque	13	MFI131_sc79	EXMC	PASSED	cyEVT
Ma	Cynomolgus.macaque	13	MFI131_sc80	TE	PASSED	cyEVT
Ma	Cynomolgus.macaque	13	MFI131_sc81	TE	PASSED	cyEVT
Ma	Cynomolgus.macaque	13	MFI131_sc82	TE	FAILED	none
Ma	Cynomolgus.macaque	13	MFI131_sc83	TE	PASSED	cyEVT
Ma	Cynomolgus.macaque	13	MFI131_sc84	TE	PASSED	cyEVT
Ma	Cynomolgus.macaque	13	MFI131_sc85	TE	PASSED	cySTB
Ma	Cynomolgus.macaque	13	MFI131_sc86	TE	PASSED	cyEVT
Ma	Cynomolgus.macaque	13	MFI131_sc87	TE	FAILED	none
Ma	Cynomolgus.macaque	13	MFI131_sc88	EXMC	PASSED	cyEVT
Ma	Cynomolgus.macaque	13	MFI131_sc89	TE	PASSED	cyEVT
Ma	Cynomolgus.macaque	13	MFI131_sc90	EXMC	PASSED	cyEXMC
Ma	Cynomolgus.macaque	13	MFI131_sc91	TE	PASSED	cyEVT
Ma	Cynomolgus.macaque	13	MFI131_sc92	TE	PASSED	cyCTB
Ma	Cynomolgus.macaque	13	MFI131_sc93	TE	PASSED	cyEVT
Ma	Cynomolgus.macaque	13	MFI131_sc94	TE	PASSED	cyEVT
Ma	Cynomolgus.macaque	13	MFI131_sc95	TE	FAILED	none
Ma	Cynomolgus.macaque	13	MFI131_sc96	TE	PASSED	cyEVT
Ma	Cynomolgus.macaque	13	MFI132_sc02	TE	PASSED	cyEVT
Ma	Cynomolgus.macaque	13	MFI132_sc03	TE	FAILED	none
Ma	Cynomolgus.macaque	13	MFI132_sc04	TE	PASSED	cyCTB
Ma	Cynomolgus.macaque	13	MFI132_sc06	EXMC	PASSED	cyEXMC
Ma	Cynomolgus.macaque	13	MFI132_sc07	VE/YE	PASSED	cyPrE
Ma	Cynomolgus.macaque	13	MFI132_sc08	TE	PASSED	cyEVT
Ma	Cynomolgus.macaque	13	MFI132_sc09	EXMC	PASSED	cyEXMC
Ma	Cynomolgus.macaque	13	MFI132_sc10	EXMC	PASSED	cyEXMC
Ma	Cynomolgus.macaque	13	MFI132_sc12	TE	PASSED	cyCTB
Ma	Cynomolgus.macaque	13	MFI132_sc13	postE-EPI	PASSED	cyPostEPI-L1
Ma	Cynomolgus.macaque	13	MFI132_sc14	TE	PASSED	cyCTB
Ma	Cynomolgus.macaque	13	MFI132_sc19	TE	PASSED	cyCTB
Ma	Cynomolgus.macaque	13	MFI132_sc20	TE	PASSED	cyCTB
Ma	Cynomolgus.macaque	13	MFI132_sc21	TE	FAILED	none
Ma	Cynomolgus.macaque	13	MFI132_sc22	E-AM	FAILED	none
Ma	Cynomolgus.macaque	13	MFI132_sc23	TE	FAILED	none
Ma	Cynomolgus.macaque	13	MFI132_sc24	TE	PASSED	cyEVT
Ma	Cynomolgus.macaque	13	MFI132_sc25	VE/YE	PASSED	cyPrE
Ma	Cynomolgus.macaque	13	MFI132_sc27	EXMC	PASSED	cyEXMC
Ma	Cynomolgus.macaque	13	MFI132_sc28	TE	PASSED	cyCTB
Ma	Cynomolgus.macaque	13	MFI132_sc31	E-Gast	PASSED	cyGast1
Ma	Cynomolgus.macaque	13	MFI132_sc32	TE	PASSED	cyCTB
Ma	Cynomolgus.macaque	13	MFI132_sc33	TE	PASSED	cyCTB
Ma	Cynomolgus.macaque	13	MFI132_sc35	TE	FAILED	none
Ma	Cynomolgus.macaque	13	MFI132_sc36	TE	PASSED	cyEVT
Ma	Cynomolgus.macaque	13	MFI132_sc37	EXMC	FAILED	none
Ma	Cynomolgus.macaque	13	MFI132_sc38	EXMC	PASSED	cyEXMC
Ma	Cynomolgus.macaque	13	MFI132_sc39	postE-EPI	PASSED	cyPostEPI-L1
Ma	Cynomolgus.macaque	13	MFI132_sc40	postE-EPI	PASSED	cyPostEPI-L1
Ma	Cynomolgus.macaque	13	MFI132_sc41	postE-EPI	PASSED	cyPostEPI-L1
Ma	Cynomolgus.macaque	13	MFI132_sc42	EXMC	PASSED	cyEXMC
Ma	Cynomolgus.macaque	13	MFI132_sc43	postE-EPI	PASSED	cyPostEPI-L1
Ma	Cynomolgus.macaque	13	MFI132_sc44	TE	FAILED	none
Ma	Cynomolgus.macaque	13	MFI132_sc45	EXMC	PASSED	cyEXMC
Ma	Cynomolgus.macaque	13	MFI132_sc46	postE-EPI	PASSED	cyPostEPI-L1
Ma	Cynomolgus.macaque	13	MFI132_sc47	E-Gast	PASSED	cyGast1
Ma	Cynomolgus.macaque	13	MFI132_sc48	EXMC	PASSED	cyEXMC
Ma	Cynomolgus.macaque	13	MFI132_sc49	postE-EPI	PASSED	cyPostEPI-L1
Ma	Cynomolgus.macaque	13	MFI132_sc51	E-AM	PASSED	cyAME.L1
Ma	Cynomolgus.macaque	13	MFI132_sc52	TE	PASSED	cyEVT
Ma	Cynomolgus.macaque	13	MFI132_sc53	TE	PASSED	cyEVT
Ma	Cynomolgus.macaque	13	MFI132_sc55	postE-EPI	PASSED	cyPostEPI-L2
Ma	Cynomolgus.macaque	13	MFI132_sc56	TE	PASSED	cyEVT
Ma	Cynomolgus.macaque	13	MFI132_sc57	TE	PASSED	cyEVT
Ma	Cynomolgus.macaque	13	MFI132_sc58	EXMC	PASSED	cyEXMC
Ma	Cynomolgus.macaque	13	MFI132_sc59	postE-EPI	PASSED	cyPostEPI-L1
Ma	Cynomolgus.macaque	13	MFI132_sc60	TE	PASSED	cyCTB
Ma	Cynomolgus.macaque	13	MFI132_sc61	TE	FAILED	none
Ma	Cynomolgus.macaque	13	MFI132_sc62	TE	FAILED	none
Ma	Cynomolgus.macaque	13	MFI132_sc63	TE	FAILED	none
Ma	Cynomolgus.macaque	13	MFI132_sc64	TE	FAILED	none
Ma	Cynomolgus.macaque	13	MFI132_sc82	postE-EPI	PASSED	cyPostEPI-L1
Ma	Cynomolgus.macaque	13	MFI132_sc83	EXMC	PASSED	cyEXMC
Ma	Cynomolgus.macaque	13	MFI132_sc84	TE	PASSED	cyEVT
Ma	Cynomolgus.macaque	13	MFI132_sc86	TE	PASSED	cyEVT
Ma	Cynomolgus.macaque	13	MFI132_sc87	EXMC	PASSED	cyEXMC
Ma	Cynomolgus.macaque	13	MFI132_sc88	postE-EPI	PASSED	cyPostEPI-L1
Ma	Cynomolgus.macaque	13	MFI132_sc89	TE	PASSED	cyEVT
Ma	Cynomolgus.macaque	13	MFI132_sc91	EXMC	PASSED	cyCTB
Ma	Cynomolgus.macaque	13	MFI132_sc92	VE/YE	PASSED	cyPrE
Ma	Cynomolgus.macaque	13	MFI132_sc93	TE	PASSED	cyCTB
Ma	Cynomolgus.macaque	13	MFI132_sc94	EXMC	PASSED	cyEXMC
Ma	Cynomolgus.macaque	13	MFI132_sc96	TE	PASSED	cyCTB
Ma	Cynomolgus.macaque	13	MFI133_sc09	E-AM	PASSED	cyAME.L1
Ma	Cynomolgus.macaque	13	MFI133_sc19	EXMC	PASSED	cyEXMC
Ma	Cynomolgus.macaque	13	MFI133_sc33	EXMC	PASSED	cyEXMC
Ma	Cynomolgus.macaque	13	MFI133_sc39	EXMC	FAILED	none
Ma	Cynomolgus.macaque	13	MFI133_sc53	EXMC	FAILED	none
Ma	Cynomolgus.macaque	13	MFI133_sc54	EXMC	PASSED	cyEXMC
Ma	Cynomolgus.macaque	13	MFI133_sc56	EXMC	PASSED	cyEXMC
Ma	Cynomolgus.macaque	13	MFI133_sc57	VE/YE	PASSED	cyPrE
Ma	Cynomolgus.macaque	13	MFI133_sc58	EXMC	PASSED	cyEXMC
Ma	Cynomolgus.macaque	13	MFI133_sc59	E-AM	PASSED	cyAME.L1
Ma	Cynomolgus.macaque	13	MFI133_sc60	L-Gast1	PASSED	cyGast2
Ma	Cynomolgus.macaque	13	MFI133_sc61	EXMC	PASSED	cyEXMC
Ma	Cynomolgus.macaque	13	MFI133_sc62	EXMC	PASSED	cyEXMC
Ma	Cynomolgus.macaque	13	MFI133_sc64	EXMC	PASSED	cyEXMC
Ma	Cynomolgus.macaque	13	MFI133_sc69	TE	FAILED	none
Ma	Cynomolgus.macaque	13	MFI133_sc72	EXMC	FAILED	none
Ma	Cynomolgus.macaque	13	MFI133_sc73	EXMC	PASSED	cyEXMC
Ma	Cynomolgus.macaque	13	MFI133_sc74	EXMC	PASSED	cyEXMC
Ma	Cynomolgus.macaque	13	MFI133_sc75	VE/YE	PASSED	cyPrE
Ma	Cynomolgus.macaque	13	MFI133_sc76	EXMC	PASSED	cyEXMC
Ma	Cynomolgus.macaque	13	MFI133_sc77	postE-EPI	PASSED	cyPostEPI-L2
Ma	Cynomolgus.macaque	13	MFI133_sc79	VE/YE	PASSED	cyPrE
Ma	Cynomolgus.macaque	13	MFI133_sc80	EXMC	PASSED	cyEXMC
Ma	Cynomolgus.macaque	13	MFI133_sc82	EXMC	PASSED	cyEXMC
Ma	Cynomolgus.macaque	13	MFI133_sc83	EXMC	PASSED	cyEXMC
Ma	Cynomolgus.macaque	13	MFI133_sc84	EXMC	PASSED	cyEXMC
Ma	Cynomolgus.macaque	13	MFI133_sc85	L-Gast2	PASSED	cyGast3
Ma	Cynomolgus.macaque	13	MFI133_sc86	EXMC	PASSED	cyEXMC
Ma	Cynomolgus.macaque	13	MFI133_sc87	EXMC	PASSED	cyEXMC
Ma	Cynomolgus.macaque	13	MFI133_sc88	EXMC	PASSED	cyEXMC
Ma	Cynomolgus.macaque	13	MFI133_sc89	VE/YE	PASSED	cyPrE
Ma	Cynomolgus.macaque	13	MFI133_sc90	VE/YE	PASSED	cyPrE
Ma	Cynomolgus.macaque	13	MFI133_sc92	L-AM2	PASSED	cyAME.L3
Ma	Cynomolgus.macaque	13	MFI133_sc93	E-AM	PASSED	cyAME.L1
Ma	Cynomolgus.macaque	13	MFI133_sc94	EXMC	PASSED	cyEXMC
Ma	Cynomolgus.macaque	13	MFI133_sc95	VE/YE	PASSED	cyPrE
Ma	Cynomolgus.macaque	13	MFI133_sc96	postE-EPI	PASSED	cyPostEPI-L2
Ma	Cynomolgus.macaque	14	MFI141_sc02	EXMC	PASSED	cyEXMC
Ma	Cynomolgus.macaque	14	MFI141_sc03	EXMC	PASSED	cyEXMC
Ma	Cynomolgus.macaque	14	MFI141_sc04	EXMC	PASSED	cyEXMC
Ma	Cynomolgus.macaque	14	MFI141_sc05	EXMC	FAILED	none
Ma	Cynomolgus.macaque	14	MFI141_sc06	TE	PASSED	cyCTB
Ma	Cynomolgus.macaque	14	MFI141_sc07	EXMC	PASSED	cyEXMC
Ma	Cynomolgus.macaque	14	MFI141_sc08	TE	FAILED	none
Ma	Cynomolgus.macaque	14	MFI141_sc09	EXMC	PASSED	cyEXMC
Ma	Cynomolgus.macaque	14	MFI141_sc10	EXMC	PASSED	cyEXMC
Ma	Cynomolgus.macaque	14	MFI141_sc11	EXMC	PASSED	cyEXMC
Ma	Cynomolgus.macaque	14	MFI141_sc12	EXMC	PASSED	cyEXMC
Ma	Cynomolgus.macaque	14	MFI141_sc13	EXMC	PASSED	cyEXMC
Ma	Cynomolgus.macaque	14	MFI141_sc14	EXMC	PASSED	cyEXMC
Ma	Cynomolgus.macaque	14	MFI141_sc15	TE	FAILED	none
Ma	Cynomolgus.macaque	14	MFI141_sc16	VE/YE	PASSED	cyPrE
Ma	Cynomolgus.macaque	14	MFI141_sc17	EXMC	PASSED	cyEXMC
Ma	Cynomolgus.macaque	14	MFI141_sc18	EXMC	PASSED	cyEXMC
Ma	Cynomolgus.macaque	14	MFI141_sc19	TE	PASSED	cyCTB
Ma	Cynomolgus.macaque	14	MFI141_sc20	TE	PASSED	cySTB
Ma	Cynomolgus.macaque	14	MFI141_sc21	EXMC	PASSED	cyEXMC
Ma	Cynomolgus.macaque	14	MFI141_sc22	TE	PASSED	cyCTB
Ma	Cynomolgus.macaque	14	MFI141_sc23	EXMC	FAILED	none
Ma	Cynomolgus.macaque	14	MFI141_sc25	EXMC	PASSED	cyEXMC
Ma	Cynomolgus.macaque	14	MFI141_sc26	TE	PASSED	cyCTB
Ma	Cynomolgus.macaque	14	MFI141_sc27	EXMC	PASSED	cyEXMC
Ma	Cynomolgus.macaque	14	MFI141_sc28	EXMC	PASSED	cyEXMC
Ma	Cynomolgus.macaque	14	MFI141_sc29	postE-EPI	PASSED	cyPostEPI-L3
Ma	Cynomolgus.macaque	14	MFI141_sc30	EXMC	PASSED	cyEXMC
Ma	Cynomolgus.macaque	14	MFI141_sc31	EXMC	PASSED	cyEXMC
Ma	Cynomolgus.macaque	14	MFI141_sc32	EXMC	PASSED	cyEXMC
Ma	Cynomolgus.macaque	14	MFI141_sc35	EXMC	PASSED	cyEXMC
Ma	Cynomolgus.macaque	14	MFI141_sc36	E-AM	PASSED	cyAME.L1
Ma	Cynomolgus.macaque	14	MFI141_sc38	EXMC	PASSED	cyEXMC
Ma	Cynomolgus.macaque	14	MFI141_sc39	EXMC	FAILED	none
Ma	Cynomolgus.macaque	14	MFI141_sc41	EXMC	PASSED	cyEXMC
Ma	Cynomolgus.macaque	14	MFI141_sc42	EXMC	PASSED	cyEXMC
Ma	Cynomolgus.macaque	14	MFI141_sc43	EXMC	FAILED	none
Ma	Cynomolgus.macaque	14	MFI141_sc44	EXMC	FAILED	none
Ma	Cynomolgus.macaque	14	MFI141_sc45	EXMC	PASSED	cyEXMC
Ma	Cynomolgus.macaque	14	MFI141_sc46	EXMC	PASSED	cyEXMC
Ma	Cynomolgus.macaque	14	MFI141_sc47	EXMC	PASSED	cyEXMC
Ma	Cynomolgus.macaque	14	MFI141_sc51	EXMC	PASSED	cyEXMC
Ma	Cynomolgus.macaque	14	MFI141_sc53	TE	FAILED	none
Ma	Cynomolgus.macaque	14	MFI141_sc54	TE	PASSED	cyCTB
Ma	Cynomolgus.macaque	14	MFI141_sc55	EXMC	PASSED	cyEXMC
Ma	Cynomolgus.macaque	14	MFI141_sc56	TE	PASSED	cySTB
Ma	Cynomolgus.macaque	14	MFI141_sc57	EXMC	PASSED	cyEXMC
Ma	Cynomolgus.macaque	14	MFI141_sc58	EXMC	PASSED	cyEXMC
Ma	Cynomolgus.macaque	14	MFI141_sc59	EXMC	FAILED	none
Ma	Cynomolgus.macaque	14	MFI141_sc61	EXMC	PASSED	cyEXMC
Ma	Cynomolgus.macaque	14	MFI141_sc62	EXMC	PASSED	cyEXMC
Ma	Cynomolgus.macaque	14	MFI141_sc63	EXMC	PASSED	cyEXMC
Ma	Cynomolgus.macaque	14	MFI141_sc64	EXMC	PASSED	cyEXMC
Ma	Cynomolgus.macaque	14	MFI141_sc65	postE-EPI	PASSED	cyPostEPI-L2
Ma	Cynomolgus.macaque	14	MFI141_sc66	EXMC	PASSED	cyEXMC
Ma	Cynomolgus.macaque	14	MFI141_sc68	EXMC	PASSED	cyEXMC
Ma	Cynomolgus.macaque	14	MFI141_sc69	EXMC	PASSED	cyEXMC
Ma	Cynomolgus.macaque	14	MFI141_sc70	EXMC	PASSED	cyEXMC
Ma	Cynomolgus.macaque	14	MFI141_sc71	EXMC	PASSED	cyEXMC
Ma	Cynomolgus.macaque	14	MFI141_sc74	EXMC	PASSED	cyEXMC
Ma	Cynomolgus.macaque	14	MFI141_sc76	EXMC	FAILED	none
Ma	Cynomolgus.macaque	14	MFI141_sc78	EXMC	PASSED	cyEXMC
Ma	Cynomolgus.macaque	14	MFI141_sc79	TE	PASSED	cyCTB
Ma	Cynomolgus.macaque	14	MFI141_sc80	EXMC	PASSED	cyEXMC
Ma	Cynomolgus.macaque	14	MFI141_sc81	EXMC	PASSED	cyEXMC
Ma	Cynomolgus.macaque	14	MFI141_sc85	TE	PASSED	cyEVT
Ma	Cynomolgus.macaque	14	MFI141_sc87	EXMC	FAILED	none
Ma	Cynomolgus.macaque	14	MFI141_sc88	EXMC	FAILED	none
Ma	Cynomolgus.macaque	14	MFI141_sc90	EXMC	PASSED	cyEXMC
Ma	Cynomolgus.macaque	14	MFI141_sc91	EXMC	FAILED	none
Ma	Cynomolgus.macaque	14	MFI141_sc92	EXMC	PASSED	cyEXMC
Ma	Cynomolgus.macaque	14	MFI141_sc93	EXMC	PASSED	cyEXMC
Ma	Cynomolgus.macaque	14	MFI141_sc94	EXMC	FAILED	none
Ma	Cynomolgus.macaque	14	MFI141_sc95	EXMC	PASSED	cyEXMC
Ma	Cynomolgus.macaque	14	MFI141_sc96	EXMC	PASSED	cyEVT
Ma	Cynomolgus.macaque	14	MFI142_sc01	E-Gast	PASSED	cyGast1
Ma	Cynomolgus.macaque	14	MFI142_sc02	E-Gast	PASSED	cyGast1
Ma	Cynomolgus.macaque	14	MFI142_sc04	postE-EPI	PASSED	cyPostEPI-L2
Ma	Cynomolgus.macaque	14	MFI142_sc05	postE-EPI	FAILED	none
Ma	Cynomolgus.macaque	14	MFI142_sc06	postE-EPI	PASSED	cyPostEPI-L2
Ma	Cynomolgus.macaque	14	MFI142_sc07	TE	PASSED	cySTB
Ma	Cynomolgus.macaque	14	MFI142_sc08	postE-EPI	PASSED	cyPostEPI-L2
Ma	Cynomolgus.macaque	14	MFI142_sc09	TE	FAILED	none
Ma	Cynomolgus.macaque	14	MFI142_sc10	TE	PASSED	cySTB
Ma	Cynomolgus.macaque	14	MFI142_sc12	E-Gast	PASSED	cyGast1
Ma	Cynomolgus.macaque	14	MFI142_sc13	TE	PASSED	cySTB
Ma	Cynomolgus.macaque	14	MFI142_sc14	postE-EPI	PASSED	cyPostEPI-L2
Ma	Cynomolgus.macaque	14	MFI142_sc15	postE-EPI	PASSED	cyPostEPI-L2
Ma	Cynomolgus.macaque	14	MFI142_sc16	TE	PASSED	cySTB
Ma	Cynomolgus.macaque	14	MFI142_sc17	postE-EPI	PASSED	cyPostEPI-L2
Ma	Cynomolgus.macaque	14	MFI142_sc18	postE-EPI	PASSED	cyPostEPI-L2
Ma	Cynomolgus.macaque	14	MFI142_sc19	postE-EPI	PASSED	cyPostEPI-L2
Ma	Cynomolgus.macaque	14	MFI142_sc20	E-Gast	PASSED	cyGast1
Ma	Cynomolgus.macaque	14	MFI142_sc21	postE-EPI	PASSED	cyPostEPI-L2
Ma	Cynomolgus.macaque	14	MFI142_sc22	postE-EPI	PASSED	cyPostEPI-L2
Ma	Cynomolgus.macaque	14	MFI142_sc24	TE	FAILED	none
Ma	Cynomolgus.macaque	14	MFI142_sc25	postE-EPI	PASSED	cyPostEPI-L2
Ma	Cynomolgus.macaque	14	MFI142_sc26	TE	PASSED	cySTB
Ma	Cynomolgus.macaque	14	MFI142_sc27	TE	PASSED	cySTB
Ma	Cynomolgus.macaque	14	MFI142_sc29	E-AM	PASSED	cyAME.L1
Ma	Cynomolgus.macaque	14	MFI142_sc30	postE-EPI	PASSED	cyPostEPI-L2
Ma	Cynomolgus.macaque	14	MFI142_sc31	postE-EPI	PASSED	cyPostEPI-L2
Ma	Cynomolgus.macaque	14	MFI142_sc32	postE-EPI	PASSED	cyPostEPI-L2
Ma	Cynomolgus.macaque	14	MFI142_sc33	postE-EPI	PASSED	cyPostEPI-L2
Ma	Cynomolgus.macaque	14	MFI142_sc35	postE-EPI	PASSED	cyPostEPI-L2
Ma	Cynomolgus.macaque	14	MFI142_sc36	postE-EPI	PASSED	cyPostEPI-L2
Ma	Cynomolgus.macaque	14	MFI142_sc37	postE-EPI	PASSED	cyPostEPI-L2
Ma	Cynomolgus.macaque	14	MFI142_sc38	postE-EPI	PASSED	cyPostEPI-L2
Ma	Cynomolgus.macaque	14	MFI142_sc41	VE/YE	FAILED	none
Ma	Cynomolgus.macaque	14	MFI142_sc42	postE-EPI	PASSED	cyPostEPI-L2
Ma	Cynomolgus.macaque	14	MFI142_sc43	postE-EPI	PASSED	cyPostEPI-L2
Ma	Cynomolgus.macaque	14	MFI142_sc44	postE-EPI	PASSED	cyPostEPI-L2
Ma	Cynomolgus.macaque	14	MFI142_sc45	postE-EPI	PASSED	cyPostEPI-L2
Ma	Cynomolgus.macaque	14	MFI142_sc46	postE-EPI	PASSED	cyPostEPI-L2
Ma	Cynomolgus.macaque	14	MFI142_sc47	postE-EPI	PASSED	cyPostEPI-L2
Ma	Cynomolgus.macaque	14	MFI142_sc48	postE-EPI	PASSED	cyPostEPI-L2
Ma	Cynomolgus.macaque	14	MFI142_sc49	postE-EPI	PASSED	cyPostEPI-L2
Ma	Cynomolgus.macaque	14	MFI142_sc50	postE-EPI	PASSED	cyPostEPI-L2
Ma	Cynomolgus.macaque	14	MFI142_sc51	EXMC	FAILED	none
Ma	Cynomolgus.macaque	14	MFI142_sc52	postE-EPI	PASSED	cyPostEPI-L2
Ma	Cynomolgus.macaque	14	MFI142_sc53	E-AM	PASSED	cyAME.L1
Ma	Cynomolgus.macaque	14	MFI142_sc54	postE-EPI	PASSED	cyPostEPI-L2
Ma	Cynomolgus.macaque	14	MFI142_sc55	postE-EPI	PASSED	cyPostEPI-L2
Ma	Cynomolgus.macaque	14	MFI142_sc56	TE	PASSED	cySTB
Ma	Cynomolgus.macaque	14	MFI142_sc57	E-Gast	PASSED	cyGast1
Ma	Cynomolgus.macaque	14	MFI142_sc59	VE/YE	PASSED	cyPrE
Ma	Cynomolgus.macaque	14	MFI142_sc60	TE	PASSED	cySTB
Ma	Cynomolgus.macaque	14	MFI142_sc61	postE-EPI	PASSED	cyPostEPI-L2
Ma	Cynomolgus.macaque	14	MFI142_sc62	postE-EPI	PASSED	cyPostEPI-L2
Ma	Cynomolgus.macaque	14	MFI142_sc63	postE-EPI	PASSED	cyPostEPI-L2
Ma	Cynomolgus.macaque	14	MFI142_sc64	postE-EPI	PASSED	cyPostEPI-L2
Ma	Cynomolgus.macaque	14	MFI142_sc65	postE-EPI	PASSED	cyPostEPI-L2
Ma	Cynomolgus.macaque	14	MFI142_sc66	postE-EPI	PASSED	cyPostEPI-L2
Ma	Cynomolgus.macaque	14	MFI142_sc67	TE	PASSED	cySTB
Ma	Cynomolgus.macaque	14	MFI142_sc68	E-Gast	PASSED	cyGast1
Ma	Cynomolgus.macaque	14	MFI142_sc69	postE-EPI	FAILED	none
Ma	Cynomolgus.macaque	14	MFI142_sc70	E-Gast	PASSED	cyGast1
Ma	Cynomolgus.macaque	14	MFI142_sc73	EXMC	PASSED	cyEXMC
Ma	Cynomolgus.macaque	14	MFI142_sc74	postE-EPI	PASSED	cyPostEPI-L2
Ma	Cynomolgus.macaque	14	MFI142_sc76	postE-EPI	PASSED	cyPostEPI-L2
Ma	Cynomolgus.macaque	14	MFI142_sc77	TE	FAILED	none
Ma	Cynomolgus.macaque	14	MFI142_sc78	E-Gast	PASSED	cyGast1
Ma	Cynomolgus.macaque	14	MFI142_sc79	postE-EPI	PASSED	cyPostEPI-L2
Ma	Cynomolgus.macaque	14	MFI142_sc80	TE	PASSED	cySTB
Ma	Cynomolgus.macaque	14	MFI142_sc81	E-AM	PASSED	cyAME.L1
Ma	Cynomolgus.macaque	14	MFI142_sc82	postE-EPI	PASSED	cyPostEPI-L2
Ma	Cynomolgus.macaque	14	MFI142_sc83	postE-EPI	PASSED	cyPostEPI-L2
Ma	Cynomolgus.macaque	14	MFI142_sc84	postE-EPI	PASSED	cyPostEPI-L2
Ma	Cynomolgus.macaque	14	MFI142_sc85	E-Gast	FAILED	none
Ma	Cynomolgus.macaque	14	MFI142_sc86	postE-EPI	PASSED	cyPostEPI-L2
Ma	Cynomolgus.macaque	14	MFI142_sc87	postE-EPI	PASSED	cyPostEPI-L2
Ma	Cynomolgus.macaque	14	MFI142_sc88	postE-EPI	PASSED	cyPostEPI-L2
Ma	Cynomolgus.macaque	14	MFI142_sc89	TE	PASSED	cySTB
Ma	Cynomolgus.macaque	14	MFI142_sc90	postE-EPI	PASSED	cyPostEPI-L2
Ma	Cynomolgus.macaque	14	MFI142_sc91	postE-EPI	PASSED	cyPostEPI-L2
Ma	Cynomolgus.macaque	14	MFI142_sc92	postE-EPI	PASSED	cyPostEPI-L2
Ma	Cynomolgus.macaque	14	MFI142_sc93	postE-EPI	PASSED	cyPostEPI-L2
Ma	Cynomolgus.macaque	14	MFI142_sc94	postE-EPI	PASSED	cyPostEPI-L1
Ma	Cynomolgus.macaque	14	MFI142_sc95	E-Gast	PASSED	cyGast1
Ma	Cynomolgus.macaque	14	MFI142_sc96	TE	PASSED	cyCTB
Ma	Cynomolgus.macaque	14	MFI143_sc01	EXMC	PASSED	cyEXMC
Ma	Cynomolgus.macaque	14	MFI143_sc03	TE	PASSED	cyEVT
Ma	Cynomolgus.macaque	14	MFI143_sc05	EXMC	PASSED	cyEXMC
Ma	Cynomolgus.macaque	14	MFI143_sc06	EXMC	PASSED	cyEXMC
Ma	Cynomolgus.macaque	14	MFI143_sc07	TE	PASSED	cyCTB
Ma	Cynomolgus.macaque	14	MFI143_sc09	EXMC	FAILED	none
Ma	Cynomolgus.macaque	14	MFI143_sc11	TE	PASSED	cySTB
Ma	Cynomolgus.macaque	14	MFI143_sc12	TE	FAILED	none
Ma	Cynomolgus.macaque	14	MFI143_sc13	TE	PASSED	cyCTB
Ma	Cynomolgus.macaque	14	MFI143_sc14	EXMC	PASSED	cyEXMC
Ma	Cynomolgus.macaque	14	MFI143_sc15	EXMC	PASSED	cyEXMC
Ma	Cynomolgus.macaque	14	MFI143_sc16	EXMC	PASSED	cyEXMC
Ma	Cynomolgus.macaque	14	MFI143_sc17	EXMC	FAILED	none
Ma	Cynomolgus.macaque	14	MFI143_sc19	TE	PASSED	cyCTB
Ma	Cynomolgus.macaque	14	MFI143_sc20	EXMC	PASSED	cyEXMC
Ma	Cynomolgus.macaque	14	MFI143_sc21	EXMC	PASSED	cyEXMC
Ma	Cynomolgus.macaque	14	MFI143_sc22	EXMC	PASSED	cyEXMC
Ma	Cynomolgus.macaque	14	MFI143_sc24	EXMC	PASSED	cyEXMC
Ma	Cynomolgus.macaque	14	MFI143_sc25	EXMC	PASSED	cyEXMC
Ma	Cynomolgus.macaque	14	MFI143_sc26	postE-EPI	FAILED	none
Ma	Cynomolgus.macaque	14	MFI143_sc27	TE	PASSED	cyEVT
Ma	Cynomolgus.macaque	14	MFI143_sc28	EXMC	PASSED	cyEXMC
Ma	Cynomolgus.macaque	14	MFI143_sc29	TE	PASSED	cyEVT
Ma	Cynomolgus.macaque	14	MFI143_sc30	EXMC	PASSED	cyEXMC
Ma	Cynomolgus.macaque	14	MFI143_sc31	EXMC	PASSED	cyEXMC
Ma	Cynomolgus.macaque	14	MFI143_sc34	TE	FAILED	none
Ma	Cynomolgus.macaque	14	MFI143_sc35	EXMC	PASSED	cyEXMC
Ma	Cynomolgus.macaque	14	MFI143_sc36	EXMC	PASSED	cyEXMC
Ma	Cynomolgus.macaque	14	MFI143_sc37	EXMC	PASSED	cyEXMC
Ma	Cynomolgus.macaque	14	MFI143_sc38	TE	PASSED	cyEVT
Ma	Cynomolgus.macaque	14	MFI143_sc39	EXMC	PASSED	cyEXMC
Ma	Cynomolgus.macaque	14	MFI143_sc40	TE	PASSED	cyEVT
Ma	Cynomolgus.macaque	14	MFI143_sc42	EXMC	PASSED	cyEXMC
Ma	Cynomolgus.macaque	14	MFI143_sc43	EXMC	PASSED	cyEXMC
Ma	Cynomolgus.macaque	14	MFI143_sc44	EXMC	PASSED	cyEXMC
Ma	Cynomolgus.macaque	14	MFI143_sc45	EXMC	PASSED	cyEXMC
Ma	Cynomolgus.macaque	14	MFI143_sc46	EXMC	PASSED	cyEXMC
Ma	Cynomolgus.macaque	14	MFI143_sc47	EXMC	PASSED	cyEXMC
Ma	Cynomolgus.macaque	14	MFI143_sc48	TE	PASSED	cySTB
Ma	Cynomolgus.macaque	14	MFI143_sc49	EXMC	PASSED	cyEXMC
Ma	Cynomolgus.macaque	14	MFI143_sc50	EXMC	PASSED	cyEXMC
Ma	Cynomolgus.macaque	14	MFI143_sc51	TE	PASSED	cySTB
Ma	Cynomolgus.macaque	14	MFI143_sc52	EXMC	PASSED	cyEXMC
Ma	Cynomolgus.macaque	14	MFI143_sc53	EXMC	PASSED	cyEXMC
Ma	Cynomolgus.macaque	14	MFI143_sc56	EXMC	PASSED	cyEXMC
Ma	Cynomolgus.macaque	14	MFI143_sc57	EXMC	PASSED	cyEXMC
Ma	Cynomolgus.macaque	14	MFI143_sc58	TE	PASSED	cyEVT
Ma	Cynomolgus.macaque	14	MFI143_sc59	EXMC	PASSED	cyEXMC
Ma	Cynomolgus.macaque	14	MFI143_sc60	EXMC	PASSED	cyEXMC
Ma	Cynomolgus.macaque	14	MFI143_sc62	EXMC	PASSED	cyEXMC
Ma	Cynomolgus.macaque	14	MFI143_sc63	EXMC	PASSED	cyEXMC
Ma	Cynomolgus.macaque	14	MFI143_sc64	EXMC	PASSED	cyEXMC
Ma	Cynomolgus.macaque	14	MFI143_sc65	EXMC	PASSED	cyEXMC
Ma	Cynomolgus.macaque	14	MFI143_sc66	EXMC	PASSED	cyEXMC
Ma	Cynomolgus.macaque	14	MFI143_sc68	TE	PASSED	cyCTB
Ma	Cynomolgus.macaque	14	MFI143_sc69	EXMC	PASSED	cyEXMC
Ma	Cynomolgus.macaque	14	MFI143_sc70	EXMC	PASSED	cyEXMC
Ma	Cynomolgus.macaque	14	MFI143_sc71	EXMC	PASSED	cyEXMC
Ma	Cynomolgus.macaque	14	MFI143_sc72	EXMC	PASSED	cyEXMC
Ma	Cynomolgus.macaque	14	MFI143_sc73	EXMC	PASSED	cyEXMC
Ma	Cynomolgus.macaque	14	MFI143_sc74	EXMC	PASSED	cyEXMC
Ma	Cynomolgus.macaque	14	MFI143_sc75	EXMC	PASSED	cyEXMC
Ma	Cynomolgus.macaque	14	MFI143_sc76	TE	PASSED	cySTB
Ma	Cynomolgus.macaque	14	MFI143_sc78	EXMC	PASSED	cyEXMC
Ma	Cynomolgus.macaque	14	MFI143_sc79	TE	PASSED	cySTB
Ma	Cynomolgus.macaque	14	MFI143_sc80	EXMC	PASSED	cyEXMC
Ma	Cynomolgus.macaque	14	MFI143_sc81	EXMC	PASSED	cyEXMC
Ma	Cynomolgus.macaque	14	MFI143_sc82	EXMC	PASSED	cyEXMC
Ma	Cynomolgus.macaque	14	MFI143_sc83	EXMC	PASSED	cyEXMC
Ma	Cynomolgus.macaque	14	MFI143_sc84	EXMC	PASSED	cyEXMC
Ma	Cynomolgus.macaque	14	MFI143_sc85	EXMC	PASSED	cyEXMC
Ma	Cynomolgus.macaque	14	MFI143_sc87	TE	PASSED	cyCTB
Ma	Cynomolgus.macaque	14	MFI143_sc88	EXMC	PASSED	cyEXMC
Ma	Cynomolgus.macaque	14	MFI143_sc90	EXMC	PASSED	cyEXMC
Ma	Cynomolgus.macaque	14	MFI143_sc91	EXMC	PASSED	cyEXMC
Ma	Cynomolgus.macaque	14	MFI143_sc92	EXMC	PASSED	cyEXMC
Ma	Cynomolgus.macaque	14	MFI143_sc93	EXMC	PASSED	cyEXMC
Ma	Cynomolgus.macaque	14	MFI143_sc95	TE	PASSED	cyCTB
Ma	Cynomolgus.macaque	14	MFI143_sc96	EXMC	PASSED	cyEXMC
Ma	Cynomolgus.macaque	14	MFI144_sc01	E-AM	PASSED	cyAME.L1
Ma	Cynomolgus.macaque	14	MFI144_sc02	postE-EPI	PASSED	cyPostEPI-L2
Ma	Cynomolgus.macaque	14	MFI144_sc03	EXMC	PASSED	cyEXMC
Ma	Cynomolgus.macaque	14	MFI144_sc04	postE-EPI	PASSED	cyPostEPI-L2
Ma	Cynomolgus.macaque	14	MFI144_sc05	EXMC	PASSED	cyEXMC
Ma	Cynomolgus.macaque	14	MFI144_sc06	E-Gast	PASSED	cyGast1
Ma	Cynomolgus.macaque	14	MFI144_sc07	postE-EPI	PASSED	cyPostEPI-L2
Ma	Cynomolgus.macaque	14	MFI144_sc08	postE-EPI	PASSED	cyPostEPI-L2
Ma	Cynomolgus.macaque	14	MFI144_sc09	E-Gast	PASSED	cyGast1
Ma	Cynomolgus.macaque	14	MFI144_sc10	postE-EPI	PASSED	cyPostEPI-L2
Ma	Cynomolgus.macaque	14	MFI144_sc11	TE	PASSED	cySTB
Ma	Cynomolgus.macaque	14	MFI144_sc12	EXMC	PASSED	cyEXMC
Ma	Cynomolgus.macaque	14	MFI144_sc15	E-Gast	PASSED	cyGast1
Ma	Cynomolgus.macaque	14	MFI144_sc16	postE-EPI	PASSED	cyPostEPI-L2
Ma	Cynomolgus.macaque	14	MFI144_sc17	E-AM	PASSED	cyAME.L1
Ma	Cynomolgus.macaque	14	MFI144_sc19	postE-EPI	PASSED	cyPostEPI-L2
Ma	Cynomolgus.macaque	14	MFI144_sc20	TE	PASSED	cySTB
Ma	Cynomolgus.macaque	14	MFI144_sc21	postE-EPI	PASSED	cyPostEPI-L3
Ma	Cynomolgus.macaque	14	MFI144_sc22	TE	FAILED	none
Ma	Cynomolgus.macaque	14	MFI144_sc24	TE	PASSED	cyCTB
Ma	Cynomolgus.macaque	14	MFI144_sc25	E-Gast	PASSED	cyGast1
Ma	Cynomolgus.macaque	14	MFI144_sc26	E-Gast	PASSED	cyGast1
Ma	Cynomolgus.macaque	14	MFI144_sc28	VE/YE	PASSED	cyPrE
Ma	Cynomolgus.macaque	14	MFI144_sc30	E-AM	PASSED	cyAME.L1
Ma	Cynomolgus.macaque	14	MFI144_sc31	postE-EPI	PASSED	cyPostEPI-L2
Ma	Cynomolgus.macaque	14	MFI144_sc32	E-Gast	PASSED	cyGast1
Ma	Cynomolgus.macaque	14	MFI144_sc33	postE-EPI	PASSED	cyPostEPI-L2
Ma	Cynomolgus.macaque	14	MFI144_sc36	E-Gast	PASSED	cyGast1
Ma	Cynomolgus.macaque	14	MFI144_sc37	postE-EPI	PASSED	cyPostEPI-L2
Ma	Cynomolgus.macaque	14	MFI144_sc38	postE-EPI	PASSED	cyPostEPI-L2
Ma	Cynomolgus.macaque	14	MFI144_sc39	postE-EPI	PASSED	cyPostEPI-L2
Ma	Cynomolgus.macaque	14	MFI144_sc40	E-Gast	PASSED	cyGast1
Ma	Cynomolgus.macaque	14	MFI144_sc42	TE	PASSED	cySTB
Ma	Cynomolgus.macaque	14	MFI144_sc44	E-Gast	PASSED	cyGast1
Ma	Cynomolgus.macaque	14	MFI144_sc45	postE-EPI	PASSED	cyPostEPI-L2
Ma	Cynomolgus.macaque	14	MFI144_sc46	postE-EPI	PASSED	cyPostEPI-L2
Ma	Cynomolgus.macaque	14	MFI144_sc47	postE-EPI	PASSED	cyPostEPI-L2
Ma	Cynomolgus.macaque	14	MFI144_sc48	postE-EPI	PASSED	cyPostEPI-L2
Ma	Cynomolgus.macaque	14	MFI144_sc49	EXMC	PASSED	cyEXMC
Ma	Cynomolgus.macaque	14	MFI144_sc50	postE-EPI	PASSED	cyPostEPI-L2
Ma	Cynomolgus.macaque	14	MFI144_sc51	TE	FAILED	none
Ma	Cynomolgus.macaque	14	MFI144_sc52	TE	PASSED	cySTB
Ma	Cynomolgus.macaque	14	MFI144_sc53	TE	PASSED	cySTB
Ma	Cynomolgus.macaque	14	MFI144_sc55	EXMC	PASSED	cyEXMC
Ma	Cynomolgus.macaque	14	MFI144_sc56	postE-EPI	PASSED	cyPostEPI-L2
Ma	Cynomolgus.macaque	14	MFI144_sc57	postE-EPI	PASSED	cyPostEPI-L2
Ma	Cynomolgus.macaque	14	MFI144_sc58	postE-EPI	PASSED	cyPostEPI-L2
Ma	Cynomolgus.macaque	14	MFI144_sc59	postE-EPI	PASSED	cyPostEPI-L2
Ma	Cynomolgus.macaque	14	MFI144_sc60	postE-EPI	PASSED	cyPostEPI-L2
Ma	Cynomolgus.macaque	14	MFI144_sc61	postE-EPI	PASSED	cyPostEPI-L3
Ma	Cynomolgus.macaque	14	MFI144_sc62	postE-EPI	PASSED	cyPostEPI-L2
Ma	Cynomolgus.macaque	14	MFI144_sc63	E-AM	PASSED	cyAME.L1
Ma	Cynomolgus.macaque	14	MFI144_sc64	EXMC	PASSED	cyEXMC
Ma	Cynomolgus.macaque	14	MFI144_sc65	TE	PASSED	cySTB
Ma	Cynomolgus.macaque	14	MFI144_sc66	postE-EPI	PASSED	cyPostEPI-L2
Ma	Cynomolgus.macaque	14	MFI144_sc67	postE-EPI	PASSED	cyPostEPI-L2
Ma	Cynomolgus.macaque	14	MFI144_sc68	postE-EPI	PASSED	cyPostEPI-L2
Ma	Cynomolgus.macaque	14	MFI144_sc69	EXMC	PASSED	cyEXMC
Ma	Cynomolgus.macaque	14	MFI144_sc71	TE	PASSED	cySTB
Ma	Cynomolgus.macaque	14	MFI144_sc72	postE-EPI	PASSED	cyPostEPI-L2
Ma	Cynomolgus.macaque	14	MFI144_sc73	postE-EPI	PASSED	cyPostEPI-L2
Ma	Cynomolgus.macaque	14	MFI144_sc74	postE-EPI	PASSED	cyPostEPI-L2
Ma	Cynomolgus.macaque	14	MFI144_sc75	TE	FAILED	none
Ma	Cynomolgus.macaque	14	MFI144_sc76	postE-EPI	PASSED	cyPostEPI-L2
Ma	Cynomolgus.macaque	14	MFI144_sc77	postE-EPI	PASSED	cyPostEPI-L2
Ma	Cynomolgus.macaque	14	MFI144_sc78	postE-EPI	PASSED	cyPostEPI-L2
Ma	Cynomolgus.macaque	14	MFI144_sc79	EXMC	PASSED	cyEXMC
Ma	Cynomolgus.macaque	14	MFI144_sc80	postE-EPI	PASSED	cyPostEPI-L2
Ma	Cynomolgus.macaque	14	MFI144_sc81	postE-EPI	PASSED	cyPostEPI-L2
Ma	Cynomolgus.macaque	14	MFI144_sc82	TE	PASSED	cySTB
Ma	Cynomolgus.macaque	14	MFI144_sc83	postE-EPI	PASSED	cyPostEPI-L2
Ma	Cynomolgus.macaque	14	MFI144_sc84	EXMC	PASSED	cyEXMC
Ma	Cynomolgus.macaque	14	MFI144_sc85	postE-EPI	PASSED	cyPostEPI-L2
Ma	Cynomolgus.macaque	14	MFI144_sc86	TE	PASSED	cySTB
Ma	Cynomolgus.macaque	14	MFI144_sc87	E-Gast	PASSED	cyGast1
Ma	Cynomolgus.macaque	14	MFI144_sc88	TE	PASSED	cySTB
Ma	Cynomolgus.macaque	14	MFI144_sc90	TE	PASSED	cySTB
Ma	Cynomolgus.macaque	14	MFI144_sc91	TE	PASSED	cySTB
Ma	Cynomolgus.macaque	14	MFI144_sc92	postE-EPI	PASSED	cyPostEPI-L2
Ma	Cynomolgus.macaque	14	MFI144_sc93	postE-EPI	PASSED	cyPostEPI-L2
Ma	Cynomolgus.macaque	14	MFI144_sc94	postE-EPI	PASSED	cyPostEPI-L2
Ma	Cynomolgus.macaque	14	MFI144_sc95	postE-EPI	PASSED	cyPostEPI-L2
Ma	Cynomolgus.macaque	14	MFI144_sc96	EXMC	PASSED	cyEXMC
Ma	Cynomolgus.macaque	16	MFI161_sc01	EXMC	PASSED	cyEXMC
Ma	Cynomolgus.macaque	16	MFI161_sc02	EXMC	PASSED	cyEXMC
Ma	Cynomolgus.macaque	16	MFI161_sc03	VE/YE	PASSED	cyPrE
Ma	Cynomolgus.macaque	16	MFI161_sc04	postL-EPI	PASSED	cyPostEPI-L3
Ma	Cynomolgus.macaque	16	MFI161_sc06	EXMC	PASSED	cyEXMC
Ma	Cynomolgus.macaque	16	MFI161_sc07	postL-EPI	PASSED	cyPostEPI-L3
Ma	Cynomolgus.macaque	16	MFI161_sc09	EXMC	PASSED	cyEXMC
Ma	Cynomolgus.macaque	16	MFI161_sc10	L-AM1	PASSED	cyAME.L2
Ma	Cynomolgus.macaque	16	MFI161_sc11	EXMC	FAILED	none
Ma	Cynomolgus.macaque	16	MFI161_sc12	L-Gast1	PASSED	cyGast2
Ma	Cynomolgus.macaque	16	MFI161_sc13	L-AM1	PASSED	cyAME.L2
Ma	Cynomolgus.macaque	16	MFI161_sc14	VE/YE	PASSED	cyPrE
Ma	Cynomolgus.macaque	16	MFI161_sc15	postL-EPI	PASSED	cyPostEPI-L3
Ma	Cynomolgus.macaque	16	MFI161_sc16	postL-EPI	PASSED	cyPostEPI-L3
Ma	Cynomolgus.macaque	16	MFI161_sc17	postL-EPI	PASSED	cyPostEPI-L3
Ma	Cynomolgus.macaque	16	MFI161_sc18	EXMC	PASSED	cyEXMC
Ma	Cynomolgus.macaque	16	MFI161_sc19	VE/YE	PASSED	cyPrE
Ma	Cynomolgus.macaque	16	MFI161_sc20	E-PGC	PASSED	cyPGC
Ma	Cynomolgus.macaque	16	MFI161_sc21	postL-EPI	PASSED	cyPostEPI-L3
Ma	Cynomolgus.macaque	16	MFI161_sc22	VE/YE	PASSED	cyPrE
Ma	Cynomolgus.macaque	16	MFI161_sc23	postL-EPI	FAILED	none
Ma	Cynomolgus.macaque	16	MFI161_sc24	L-Gast2	PASSED	cyGast3
Ma	Cynomolgus.macaque	16	MFI161_sc25	postL-EPI	PASSED	cyPostEPI-L3
Ma	Cynomolgus.macaque	16	MFI161_sc26	EXMC	FAILED	none
Ma	Cynomolgus.macaque	16	MFI161_sc27	VE/YE	PASSED	cyPrE
Ma	Cynomolgus.macaque	16	MFI161_sc28	TE	PASSED	cyCTB
Ma	Cynomolgus.macaque	16	MFI161_sc29	postL-EPI	PASSED	cyPostEPI-L3
Ma	Cynomolgus.macaque	16	MFI161_sc30	EXMC	PASSED	cyEXMC
Ma	Cynomolgus.macaque	16	MFI161_sc31	EXMC	PASSED	cyEXMC
Ma	Cynomolgus.macaque	16	MFI161_sc32	L-Gast2	PASSED	cyGast3
Ma	Cynomolgus.macaque	16	MFI161_sc33	EXMC	PASSED	cyEXMC
Ma	Cynomolgus.macaque	16	MFI161_sc35	postL-EPI	PASSED	cyPostEPI-L3
Ma	Cynomolgus.macaque	16	MFI161_sc37	postL-EPI	PASSED	cyPostEPI-L3
Ma	Cynomolgus.macaque	16	MFI161_sc38	postL-EPI	PASSED	cyPostEPI-L3
Ma	Cynomolgus.macaque	16	MFI161_sc39	EXMC	FAILED	none
Ma	Cynomolgus.macaque	16	MFI161_sc40	VE/YE	PASSED	cyPrE
Ma	Cynomolgus.macaque	16	MFI161_sc41	VE/YE	FAILED	none
Ma	Cynomolgus.macaque	16	MFI161_sc42	VE/YE	PASSED	cyPrE
Ma	Cynomolgus.macaque	16	MFI161_sc43	L-AM1	PASSED	cyAME.L2
Ma	Cynomolgus.macaque	16	MFI161_sc44	postL-EPI	PASSED	cyPostEPI-L3
Ma	Cynomolgus.macaque	16	MFI161_sc46	L-Gast2	PASSED	cyGast3
Ma	Cynomolgus.macaque	16	MFI161_sc47	postL-EPI	PASSED	cyPostEPI-L3
Ma	Cynomolgus.macaque	16	MFI161_sc48	L-Gast1	PASSED	cyGast2
Ma	Cynomolgus.macaque	16	MFI161_sc49	VE/YE	PASSED	cyPrE
Ma	Cynomolgus.macaque	16	MFI161_sc50	VE/YE	PASSED	cyPrE
Ma	Cynomolgus.macaque	16	MFI161_sc51	VE/YE	FAILED	none
Ma	Cynomolgus.macaque	16	MFI161_sc52	L-Gast2	PASSED	cyGast3
Ma	Cynomolgus.macaque	16	MFI161_sc53	L-Gast2	PASSED	cyGast3
Ma	Cynomolgus.macaque	16	MFI161_sc55	L-AM2	FAILED	none
Ma	Cynomolgus.macaque	16	MFI161_sc56	L-AM1	PASSED	cyAME.L2
Ma	Cynomolgus.macaque	16	MFI161_sc57	VE/YE	PASSED	cyPrE
Ma	Cynomolgus.macaque	16	MFI161_sc58	postL-EPI	PASSED	cyPostEPI-L3
Ma	Cynomolgus.macaque	16	MFI161_sc59	postL-EPI	FAILED	none
Ma	Cynomolgus.macaque	16	MFI161_sc60	L-AM1	PASSED	cyAME.L2
Ma	Cynomolgus.macaque	16	MFI161_sc61	EXMC	PASSED	cyEXMC
Ma	Cynomolgus.macaque	16	MFI161_sc62	L-Gast2	PASSED	cyGast3
Ma	Cynomolgus.macaque	16	MFI161_sc63	EXMC	PASSED	cyEXMC
Ma	Cynomolgus.macaque	16	MFI161_sc65	VE/YE	PASSED	cyPrE
Ma	Cynomolgus.macaque	16	MFI161_sc66	L-AM1	PASSED	cyAME.L2
Ma	Cynomolgus.macaque	16	MFI161_sc67	EXMC	FAILED	none
Ma	Cynomolgus.macaque	16	MFI161_sc68	postL-EPI	PASSED	cyPostEPI-L3
Ma	Cynomolgus.macaque	16	MFI161_sc69	postL-EPI	PASSED	cyPostEPI-L3
Ma	Cynomolgus.macaque	16	MFI161_sc70	L-Gast1	PASSED	cyGast2
Ma	Cynomolgus.macaque	16	MFI161_sc71	postL-EPI	FAILED	none
Ma	Cynomolgus.macaque	16	MFI161_sc72	EXMC	PASSED	cyEXMC
Ma	Cynomolgus.macaque	16	MFI161_sc73	EXMC	FAILED	none
Ma	Cynomolgus.macaque	16	MFI161_sc74	L-AM2	PASSED	cyAME.L3
Ma	Cynomolgus.macaque	16	MFI161_sc75	L-Gast1	PASSED	cyGast2
Ma	Cynomolgus.macaque	16	MFI161_sc76	L-AM2	FAILED	none
Ma	Cynomolgus.macaque	16	MFI161_sc77	L-AM1	PASSED	cyAME.L2
Ma	Cynomolgus.macaque	16	MFI161_sc78	postL-EPI	PASSED	cyPostEPI-L3
Ma	Cynomolgus.macaque	16	MFI161_sc79	VE/YE	PASSED	cyPrE
Ma	Cynomolgus.macaque	16	MFI161_sc80	postL-EPI	PASSED	cyPostEPI-L3
Ma	Cynomolgus.macaque	16	MFI161_sc81	postL-EPI	PASSED	cyPostEPI-L3
Ma	Cynomolgus.macaque	16	MFI161_sc82	L-AM1	PASSED	cyAME.L2
Ma	Cynomolgus.macaque	16	MFI161_sc83	EXMC	PASSED	cyEXMC
Ma	Cynomolgus.macaque	16	MFI161_sc84	EXMC	PASSED	cyEXMC
Ma	Cynomolgus.macaque	16	MFI161_sc85	L-AM2	PASSED	cyAME.L3
Ma	Cynomolgus.macaque	16	MFI161_sc87	postL-EPI	PASSED	cyPostEPI-L3
Ma	Cynomolgus.macaque	16	MFI161_sc88	EXMC	PASSED	cyEXMC
Ma	Cynomolgus.macaque	16	MFI161_sc89	EXMC	PASSED	cyEXMC
Ma	Cynomolgus.macaque	16	MFI161_sc90	postL-EPI	PASSED	cyPostEPI-L3
Ma	Cynomolgus.macaque	16	MFI161_sc91	postL-EPI	PASSED	cyPostEPI-L3
Ma	Cynomolgus.macaque	16	MFI161_sc92	postL-EPI	PASSED	cyPostEPI-L3
Ma	Cynomolgus.macaque	16	MFI161_sc93	EXMC	PASSED	cyEXMC
Ma	Cynomolgus.macaque	16	MFI161_sc94	postL-EPI	PASSED	cyPostEPI-L3
Ma	Cynomolgus.macaque	16	MFI161_sc95	L-Gast2	PASSED	cyGast3
Ma	Cynomolgus.macaque	16	MFI161_sc96	EXMC	FAILED	none
Ma	Cynomolgus.macaque	16	MFI162_sc01	postL-EPI	PASSED	cyPostEPI-L3
Ma	Cynomolgus.macaque	16	MFI162_sc03	EXMC	PASSED	cyEXMC
Ma	Cynomolgus.macaque	16	MFI162_sc04	EXMC	PASSED	cyEXMC
Ma	Cynomolgus.macaque	16	MFI162_sc05	E-PGC	PASSED	cyPGC
Ma	Cynomolgus.macaque	16	MFI162_sc06	TE	PASSED	cyCTB
Ma	Cynomolgus.macaque	16	MFI162_sc07	VE/YE	PASSED	cyPrE
Ma	Cynomolgus.macaque	16	MFI162_sc08	L-Gast2	PASSED	cyGast3
Ma	Cynomolgus.macaque	16	MFI162_sc09	L-Gast2	PASSED	cyGast3
Ma	Cynomolgus.macaque	16	MFI162_sc10	E-PGC	PASSED	cyPGC
Ma	Cynomolgus.macaque	16	MFI162_sc11	EXMC	PASSED	cyEXMC
Ma	Cynomolgus.macaque	16	MFI162_sc12	postL-EPI	PASSED	cyPostEPI-L3
Ma	Cynomolgus.macaque	16	MFI162_sc13	EXMC	PASSED	cyEXMC
Ma	Cynomolgus.macaque	16	MFI162_sc14	postL-EPI	PASSED	cyPostEPI-L3
Ma	Cynomolgus.macaque	16	MFI162_sc15	EXMC	PASSED	cyEXMC
Ma	Cynomolgus.macaque	16	MFI162_sc16	EXMC	PASSED	cyEXMC
Ma	Cynomolgus.macaque	16	MFI162_sc17	E-PGC	PASSED	cyPGC
Ma	Cynomolgus.macaque	16	MFI162_sc18	L-AM2	PASSED	cyAME.L3
Ma	Cynomolgus.macaque	16	MFI162_sc19	L-AM2	FAILED	none
Ma	Cynomolgus.macaque	16	MFI162_sc21	EXMC	PASSED	cyEXMC
Ma	Cynomolgus.macaque	16	MFI162_sc22	postL-EPI	FAILED	none
Ma	Cynomolgus.macaque	16	MFI162_sc23	postL-EPI	FAILED	none
Ma	Cynomolgus.macaque	16	MFI162_sc24	EXMC	PASSED	cyEXMC
Ma	Cynomolgus.macaque	16	MFI162_sc25	postL-EPI	PASSED	cyPostEPI-L3
Ma	Cynomolgus.macaque	16	MFI162_sc27	postL-EPI	FAILED	none
Ma	Cynomolgus.macaque	16	MFI162_sc28	L-Gast2	PASSED	cyGast3
Ma	Cynomolgus.macaque	16	MFI162_sc29	L-Gast1	PASSED	cyGast2
Ma	Cynomolgus.macaque	16	MFI162_sc30	postL-EPI	PASSED	cyPostEPI-L3
Ma	Cynomolgus.macaque	16	MFI162_sc31	postL-EPI	PASSED	cyPostEPI-L3
Ma	Cynomolgus.macaque	16	MFI162_sc32	postL-EPI	PASSED	cyPostEPI-L3
Ma	Cynomolgus.macaque	16	MFI162_sc33	L-AM2	PASSED	cyAME.L3
Ma	Cynomolgus.macaque	16	MFI162_sc35	L-AM2	FAILED	none
Ma	Cynomolgus.macaque	16	MFI162_sc36	postL-EPI	PASSED	cyPostEPI-L3
Ma	Cynomolgus.macaque	16	MFI162_sc38	postL-EPI	PASSED	cyPostEPI-L3
Ma	Cynomolgus.macaque	16	MFI162_sc41	EXMC	PASSED	cyEXMC
Ma	Cynomolgus.macaque	16	MFI162_sc42	EXMC	PASSED	cyEXMC
Ma	Cynomolgus.macaque	16	MFI162_sc43	VE/YE	FAILED	none
Ma	Cynomolgus.macaque	16	MFI162_sc44	VE/YE	PASSED	cyPrE
Ma	Cynomolgus.macaque	16	MFI162_sc45	postL-EPI	PASSED	cyPostEPI-L3
Ma	Cynomolgus.macaque	16	MFI162_sc46	postL-EPI	PASSED	cyPostEPI-L3
Ma	Cynomolgus.macaque	16	MFI162_sc47	postL-EPI	PASSED	cyPostEPI-L3
Ma	Cynomolgus.macaque	16	MFI162_sc48	EXMC	PASSED	cyEXMC
Ma	Cynomolgus.macaque	16	MFI162_sc49	EXMC	PASSED	cyEXMC
Ma	Cynomolgus.macaque	16	MFI162_sc50	postL-EPI	PASSED	cyPostEPI-L3
Ma	Cynomolgus.macaque	16	MFI162_sc51	VE/YE	PASSED	cyPrE
Ma	Cynomolgus.macaque	16	MFI162_sc52	L-AM2	PASSED	cyAME.L3
Ma	Cynomolgus.macaque	16	MFI162_sc53	VE/YE	PASSED	cyPrE
Ma	Cynomolgus.macaque	16	MFI162_sc54	postL-EPI	PASSED	cyPostEPI-L3
Ma	Cynomolgus.macaque	16	MFI162_sc55	postL-EPI	PASSED	cyPostEPI-L3
Ma	Cynomolgus.macaque	16	MFI162_sc56	L-AM2	PASSED	cyAME.L3
Ma	Cynomolgus.macaque	16	MFI162_sc57	VE/YE	PASSED	cyPrE
Ma	Cynomolgus.macaque	16	MFI162_sc58	EXMC	PASSED	cyEXMC
Ma	Cynomolgus.macaque	16	MFI162_sc59	EXMC	PASSED	cyEXMC
Ma	Cynomolgus.macaque	16	MFI162_sc60	L-AM2	PASSED	cyAME.L3
Ma	Cynomolgus.macaque	16	MFI162_sc61	L-Gast2	PASSED	cyGast3
Ma	Cynomolgus.macaque	16	MFI162_sc62	EXMC	PASSED	cyEXMC
Ma	Cynomolgus.macaque	16	MFI162_sc63	EXMC	PASSED	cyEXMC
Ma	Cynomolgus.macaque	16	MFI162_sc64	postL-EPI	PASSED	cyPostEPI-L3
Ma	Cynomolgus.macaque	16	MFI162_sc65	L-AM1	PASSED	cyAME.L2
Ma	Cynomolgus.macaque	16	MFI162_sc66	EXMC	FAILED	none
Ma	Cynomolgus.macaque	16	MFI162_sc67	EXMC	FAILED	none
Ma	Cynomolgus.macaque	16	MFI162_sc68	VE/YE	PASSED	cyPrE
Ma	Cynomolgus.macaque	16	MFI162_sc70	E-PGC	PASSED	cyPGC
Ma	Cynomolgus.macaque	16	MFI162_sc71	EXMC	PASSED	cyEXMC
Ma	Cynomolgus.macaque	16	MFI162_sc72	EXMC	PASSED	cyEXMC
Ma	Cynomolgus.macaque	16	MFI162_sc73	L-Gast1	PASSED	cyGast2
Ma	Cynomolgus.macaque	16	MFI162_sc74	postL-EPI	PASSED	cyPostEPI-L3
Ma	Cynomolgus.macaque	16	MFI162_sc75	postL-EPI	PASSED	cyPostEPI-L3
Ma	Cynomolgus.macaque	16	MFI162_sc76	postL-EPI	PASSED	cyPostEPI-L3
Ma	Cynomolgus.macaque	16	MFI162_sc77	L-AM1	PASSED	cyAME.L2
Ma	Cynomolgus.macaque	16	MFI162_sc78	E-PGC	PASSED	cyPGC
Ma	Cynomolgus.macaque	16	MFI162_sc79	postL-EPI	PASSED	cyPostEPI-L3
Ma	Cynomolgus.macaque	16	MFI162_sc80	postL-EPI	PASSED	cyPostEPI-L3
Ma	Cynomolgus.macaque	16	MFI162_sc81	EXMC	PASSED	cyEXMC
Ma	Cynomolgus.macaque	16	MFI162_sc82	EXMC	PASSED	cyEXMC
Ma	Cynomolgus.macaque	16	MFI162_sc83	postL-EPI	PASSED	cyPostEPI-L3
Ma	Cynomolgus.macaque	16	MFI162_sc84	postL-EPI	PASSED	cyPostEPI-L3
Ma	Cynomolgus.macaque	16	MFI162_sc85	L-Gast1	PASSED	cyGast2
Ma	Cynomolgus.macaque	16	MFI162_sc86	postL-EPI	PASSED	cyPostEPI-L3
Ma	Cynomolgus.macaque	16	MFI162_sc87	postL-EPI	PASSED	cyPostEPI-L3
Ma	Cynomolgus.macaque	16	MFI162_sc88	EXMC	PASSED	cyEXMC
Ma	Cynomolgus.macaque	16	MFI162_sc89	L-AM2	PASSED	cyAME.L3
Ma	Cynomolgus.macaque	16	MFI162_sc90	L-Gast2	PASSED	cyGast3
Ma	Cynomolgus.macaque	16	MFI162_sc92	postL-EPI	PASSED	cyPostEPI-L3
Ma	Cynomolgus.macaque	16	MFI162_sc93	L-AM2	PASSED	cyAME.L3
Ma	Cynomolgus.macaque	16	MFI162_sc95	postL-EPI	PASSED	cyPostEPI-L3
Ma	Cynomolgus.macaque	16	MFI162_sc96	EXMC	PASSED	cyEXMC
Ma	Cynomolgus.macaque	16	MFI163_sc01	L-AM2	PASSED	cyAME.L3
Ma	Cynomolgus.macaque	16	MFI163_sc03	VE/YE	PASSED	cyPrE
Ma	Cynomolgus.macaque	16	MFI163_sc04	postL-EPI	PASSED	cyPostEPI-L3
Ma	Cynomolgus.macaque	16	MFI163_sc06	postL-EPI	PASSED	cyPostEPI-L3
Ma	Cynomolgus.macaque	16	MFI163_sc07	postL-EPI	PASSED	cyPostEPI-L3
Ma	Cynomolgus.macaque	16	MFI163_sc08	L-AM2	PASSED	cyAME.L3
Ma	Cynomolgus.macaque	16	MFI163_sc09	E-PGC	PASSED	cyPGC
Ma	Cynomolgus.macaque	16	MFI163_sc10	VE/YE	PASSED	cyPrE
Ma	Cynomolgus.macaque	16	MFI163_sc11	L-AM2	PASSED	cyAME.L3
Ma	Cynomolgus.macaque	16	MFI163_sc12	L-Gast1	PASSED	cyGast2
Ma	Cynomolgus.macaque	16	MFI163_sc13	E-PGC	PASSED	cyPGC
Ma	Cynomolgus.macaque	16	MFI163_sc14	E-PGC	PASSED	cyPGC
Ma	Cynomolgus.macaque	16	MFI163_sc15	EXMC	PASSED	cyEXMC
Ma	Cynomolgus.macaque	16	MFI163_sc16	EXMC	PASSED	cyEXMC
Ma	Cynomolgus.macaque	16	MFI163_sc17	postL-EPI	PASSED	cyPostEPI-L3
[truncated: 377 more rows]

## Sheet: Table.S1.embryo.markers
Table S1
Markers of the selected cell types in the integrated primate embryo RNAseq dataset (related for Figure 1).
Markers	Gene	myAUC	avg_diff	power	avg_logFC	pct.1	pct.2
hsAME-E vs all	TLR4	0.997	1.01333	0.994	1.01333	1	0.037
hsAME-E vs all	PMP22	0.996	3.24907	0.992	3.24907	1	0.328
hsAME-E vs all	GYPC	0.994	1.0493	0.988	1.0493	1	0.145
hsAME-E vs all	CDC37	0.985	1.13763	0.97	1.13763	1	0.883
hsAME-E vs all	APLNR	0.983	2.31914	0.966	2.31914	1	0.283
hsAME-E vs all	ACTC1	0.982	3.69651	0.964	3.69651	1	0.246
hsAME-E vs all	RPL5	0.982	1.21953	0.964	1.21953	1	0.997
hsAME-E vs all	HOXB5	0.982	0.385922	0.964	0.385922	1	0.035
hsAME-E vs all	KRT8	0.978	1.84058	0.956	1.84058	1	0.971
hsAME-E vs all	ANKS1A	0.975	1.14327	0.95	1.14327	1	0.593
hsAME-E vs all	TP53I11	0.974	1.25152	0.948	1.25152	1	0.193
hsAME-E vs all	SLC1A5	0.974	1.21811	0.948	1.21811	1	0.65
hsAME-E vs all	LRRN4	0.974	0.672233	0.948	0.672233	1	0.09
hsAME-E vs all	PITX1	0.973	1.12214	0.946	1.12214	1	0.291
hsAME-E vs all	AP2S1	0.973	0.901173	0.946	0.901173	1	0.967
hsAME-E vs all	HOXB6	0.971	0.896114	0.942	0.896114	1	0.119
hsAME-E vs all	S100A10	0.967	1.76006	0.934	1.76006	1	0.869
hsAME-E vs all	RPL29	0.967	1.19548	0.934	1.19548	1	0.919
hsAME-E vs all	RPL3	0.967	1.17073	0.934	1.17073	1	0.994
hsAME-E vs all	ACTB	0.966	1.62123	0.932	1.62123	1	1
hsAME-E vs all	FLNC	0.966	0.906099	0.932	0.906099	1	0.206
hsAME-E vs all	HOXB7	0.964	0.497278	0.928	0.497278	1	0.188
hsAME-E vs all	LIX1	0.963	1.12403	0.926	1.12403	1	0.145
hsAME-E vs all	RPL32	0.963	1.08439	0.926	1.08439	1	0.994
hsAME-E vs all	HOXA13	0.962	0.768217	0.924	0.768217	1	0.102
hsAME-E vs all	S1PR1	0.962	0.325737	0.924	0.325737	1	0.08
hsAME-E vs all	COLGALT1	0.961	1.07637	0.922	1.07637	1	0.32
hsAME-E vs all	HOXB2	0.961	0.605416	0.922	0.605416	1	0.208
hsAME-E vs all	CDH11	0.96	1.51258	0.92	1.51258	1	0.297
hsAME-E vs all	PCDH10	0.96	0.757304	0.92	0.757304	1	0.148
hsAME-E vs all	PITX2	0.959	1.43645	0.918	1.43645	1	0.377
hsAME-E vs all	MYADM	0.959	1.03495	0.918	1.03495	1	0.354
hsAME-E vs all	BMP4	0.956	1.9192	0.912	1.9192	1	0.43
hsAME-E vs all	GOLIM4	0.955	1.0215	0.91	1.0215	1	0.278
hsAME-E vs all	RCN3	0.955	0.82627	0.91	0.82627	1	0.159
hsAME-E vs all	TUBB6	0.951	1.13535	0.902	1.13535	1	0.743
hsAME-E vs all	ENC1	0.95	1.96549	0.9	1.96549	1	0.337
hsAME-E vs all	DDX39A	0.949	0.858652	0.898	0.858652	1	0.914
hsAME-E vs all	RASA3	0.949	0.457822	0.898	0.457822	1	0.187
hsAME-E vs all	KDR	0.947	1.21293	0.894	1.21293	1	0.239
hsAME-E vs all	ATF3	0.947	1.10798	0.894	1.10798	1	0.399
hsAME-E vs all	RIC8A	0.947	0.923843	0.894	0.923843	1	0.567
hsAME-E vs all	HAND1	0.945	1.73409	0.89	1.73409	1	0.441
hsAME-E vs all	TMEM200A	0.945	0.480162	0.89	0.480162	1	0.158
hsAME-E vs all	PTN	0.944	1.49953	0.888	1.49953	1	0.416
hsAME-E vs all	CGNL1	0.942	0.908431	0.884	0.908431	1	0.337
hsAME-E vs all	SLC25A6	0.942	0.883296	0.884	0.883296	1	0.964
hsAME-E vs all	CLDN23	0.942	0.251125	0.884	0.251125	1	0.116
hsAME-E vs all	NNMT	0.941	1.07821	0.882	1.07821	0.909	0.092
hsAME-E vs all	SCRN1	0.941	0.873151	0.882	0.873151	1	0.329
hsAME-E vs all	CTSB	0.94	1.53504	0.88	1.53504	1	0.837
hsAME-E vs all	RPS6	0.94	0.558814	0.88	0.558814	1	1
hsAME-E vs all	PSTPIP2	0.939	0.687806	0.878	0.687806	1	0.195
hsAME-E vs all	STAT6	0.939	0.496365	0.878	0.496365	1	0.191
hsAME-E vs all	SLC25A37	0.938	0.833127	0.876	0.833127	1	0.592
hsAME-E vs all	NTS	0.937	1.42355	0.874	1.42355	1	0.223
hsAME-E vs all	EHD3	0.937	0.728727	0.874	0.728727	1	0.319
hsAME-E vs all	PHB2	0.937	0.695617	0.874	0.695617	1	0.954
hsAME-E vs all	HGF	0.936	1.20353	0.872	1.20353	1	0.356
hsAME-E vs all	AQP3	0.936	0.893012	0.872	0.893012	1	0.219
hsAME-E vs all	RPL11	0.936	0.77062	0.872	0.77062	1	1
hsAME-E vs all	IFI16	0.936	0.758478	0.872	0.758478	1	0.243
hsAME-E vs all	SSR2	0.935	0.809845	0.87	0.809845	1	0.949
hsAME-E vs all	HMGA2	0.935	0.776386	0.87	0.776386	1	0.376
hsAME-E vs all	ELK3	0.935	0.585559	0.87	0.585559	1	0.296
hsAME-E vs all	FLT1	0.933	1.45665	0.866	1.45665	1	0.383
hsAME-E vs all	CLIC1	0.933	1.05655	0.866	1.05655	1	0.99
hsAME-E vs all	ITPA	0.933	0.794892	0.866	0.794892	1	0.743
hsAME-E vs all	ISL1	0.932	0.856564	0.864	0.856564	1	0.159
hsAME-E vs all	KRT18	0.931	1.21904	0.862	1.21904	1	0.966
hsAME-E vs all	NRP2	0.93	1.43861	0.86	1.43861	1	0.439
hsAME-E vs all	ELOF1	0.93	0.792798	0.86	0.792798	1	0.844
hsAME-E vs all	RGS2	0.929	1.13861	0.858	1.13861	1	0.379
hsAME-E vs all	MLLT3	0.929	0.778301	0.858	0.778301	1	0.361
hsAME-E vs all	CRABP2	0.928	1.20654	0.856	1.20654	1	0.761
hsAME-E vs all	THY1	0.928	1.11826	0.856	1.11826	1	0.411
hsAME-E vs all	JAGN1	0.927	0.752751	0.854	0.752751	1	0.782
hsAME-E vs all	BAMBI	0.923	1.17501	0.846	1.17501	1	0.718
hsAME-E vs all	SLC35A4	0.923	0.830237	0.846	0.830237	1	0.683
hsAME-E vs all	CCL2	0.923	0.327953	0.846	0.327953	0.909	0.087
hsAME-E vs all	TNC	0.922	1.11145	0.844	1.11145	0.909	0.141
hsAME-E vs all	KEAP1	0.922	0.853419	0.844	0.853419	1	0.408
hsAME-E vs all	WNT5A	0.919	1.24011	0.838	1.24011	0.909	0.179
hsAME-E vs all	LRRC32	0.919	0.623494	0.838	0.623494	1	0.266
hsAME-E vs all	SPRY1	0.919	0.528378	0.838	0.528378	1	0.31
hsAME-E vs all	CTHRC1	0.919	0.514646	0.838	0.514646	1	0.469
hsAME-E vs all	SLC25A19	0.919	0.270144	0.838	0.270144	1	0.308
hsAME-E vs all	TMEM88	0.918	0.905658	0.836	0.905658	1	0.63
hsAME-E vs all	ANGPT1	0.917	0.471434	0.834	0.471434	1	0.31
hsAME-E vs all	COL1A2	0.916	1.09086	0.832	1.09086	1	0.563
hsAME-E vs all	SOX11	0.916	0.552333	0.832	0.552333	1	0.188
hsAME-E vs all	TGFB1I1	0.916	0.384899	0.832	0.384899	0.909	0.106
hsAME-E vs all	AHNAK	0.915	1.15151	0.83	1.15151	1	0.663
hsAME-E vs all	RAD54L2	0.915	0.857506	0.83	0.857506	1	0.537
hsAME-E vs all	ADAMTS9	0.914	0.476939	0.828	0.476939	1	0.248
hsAME-E vs all	DUSP7	0.914	0.439247	0.828	0.439247	1	0.285
hsAME-E vs all	MSN	0.913	0.907626	0.826	0.907626	1	0.612
hsAME-E vs all	EPHB2	0.913	0.364287	0.826	0.364287	0.909	0.123
hsAME-E vs all	ZNF275	0.913	0.256884	0.826	0.256884	0.909	0.107
hsAME-E vs all	TTL	0.912	0.458615	0.824	0.458615	1	0.251
hsAME-E vs all	SLC2A6	0.912	0.338547	0.824	0.338547	0.909	0.109
hsAME-E vs all	ZC3HAV1	0.911	0.774781	0.822	0.774781	1	0.379
hsAME-E vs all	COL5A2	0.911	0.718777	0.822	0.718777	1	0.372
hsAME-E vs all	GATA4	0.911	0.625095	0.822	0.625095	1	0.257
hsAME-E vs all	POGK	0.911	0.47397	0.822	0.47397	1	0.26
hsAME-E vs all	COL4A1	0.909	0.95762	0.818	0.95762	1	0.632
hsAME-E vs all	TSPYL1	0.909	0.601141	0.818	0.601141	1	0.283
hsAME-E vs all	CREB3L1	0.909	0.427738	0.818	0.427738	1	0.283
hsAME-E vs all	BMP2	0.909	0.350197	0.818	0.350197	1	0.259
hsAME-E vs all	TIMP3	0.908	1.61581	0.816	1.61581	1	0.331
hsAME-E vs all	RPL7A	0.908	0.637733	0.816	0.637733	1	0.998
hsAME-E vs all	EPHA2	0.908	0.582177	0.816	0.582177	1	0.333
hsAME-E vs all	ADAM19	0.907	1.13262	0.814	1.13262	1	0.456
hsAME-E vs all	EPB41L2	0.907	0.77315	0.814	0.77315	1	0.65
hsAME-E vs all	CSRNP1	0.907	0.706545	0.814	0.706545	1	0.403
hsAME-E vs all	TSPO	0.907	0.623548	0.814	0.623548	1	0.314
hsAME-E vs all	RRP8	0.907	0.413931	0.814	0.413931	1	0.431
hsAME-E vs all	SERPINH1	0.906	1.19708	0.812	1.19708	1	0.894
hsAME-E vs all	GTPBP6	0.906	0.326388	0.812	0.326388	1	0.357
hsAME-E vs all	ORAI2	0.906	0.267775	0.812	0.267775	0.909	0.135
hsAME-E vs all	CDK1	0.904	1.14608	0.808	1.14608	1	0.39
hsAME-E vs all	KLHDC8B	0.904	0.448686	0.808	0.448686	1	0.305
hsAME-E vs all	NDUFB9	0.903	0.674069	0.806	0.674069	1	0.946
hsAME-E vs all	IMPDH1	0.903	0.664188	0.806	0.664188	1	0.258
hsAME-E vs all	TSPAN18	0.903	0.512306	0.806	0.512306	1	0.281
hsAME-E vs all	ANXA1	0.902	1.279	0.804	1.279	1	0.479
hsAME-E vs all	NCLN	0.902	0.786097	0.804	0.786097	1	0.63
hsAME-E vs all	RCC1	0.902	0.783805	0.804	0.783805	1	0.69
hsAME-E vs all	ZNF124	0.902	0.467364	0.804	0.467364	1	0.396
hsAME-E vs all	CERCAM	0.902	0.463003	0.804	0.463003	1	0.3
hsAME-E vs all	MSI1	0.902	0.404187	0.804	0.404187	1	0.308
hsAME-E vs all	GLI3	0.902	0.360008	0.804	0.360008	1	0.265
hsAME-E vs all	TPST2	0.901	0.896706	0.802	0.896706	1	0.604
hsAME-E vs all	HOXB9	0.901	0.516497	0.802	0.516497	0.818	0.023
hsAME-E vs all	B4GALT2	0.901	0.333461	0.802	0.333461	1	0.308
hsAME-E vs all	ZNF597	0.901	0.294932	0.802	0.294932	0.909	0.147
hsAME-E vs all	CCNB1IP1	0.9	0.568333	0.8	0.568333	1	0.586
hsAME-E vs all	ALOX12	0.9	0.420434	0.8	0.420434	0.909	0.163
hsAME-E vs all	DOK4	0.899	1.01948	0.798	1.01948	1	0.465
hsAME-E vs all	TCHP	0.899	0.425514	0.798	0.425514	0.909	0.24
hsAME-E vs all	TNFAIP2	0.898	0.378605	0.796	0.378605	1	0.27
hsAME-E vs all	CMTM7	0.897	0.641963	0.794	0.641963	1	0.663
hsAME-E vs all	RPP25	0.897	0.606845	0.794	0.606845	1	0.374
hsAME-E vs all	SLC29A2	0.897	0.396506	0.794	0.396506	1	0.317
hsAME-E vs all	KDELC2	0.897	0.310386	0.794	0.310386	1	0.244
hsAME-E vs all	CRB2	0.897	0.29179	0.794	0.29179	0.818	0.044
hsAME-E vs all	RPS11	0.896	0.777197	0.792	0.777197	1	0.999
hsAME-E vs all	ARMCX2	0.896	0.636665	0.792	0.636665	1	0.263
hsAME-E vs all	CHCHD2	0.895	0.463434	0.79	0.463434	1	0.998
hsAME-E vs all	LIMD2	0.894	0.702599	0.788	0.702599	1	0.523
hsAME-E vs all	TRPV2	0.894	0.549453	0.788	0.549453	1	0.334
hsAME-E vs all	KIF26A	0.894	0.254154	0.788	0.254154	0.909	0.154
hsAME-E vs all	PDLIM7	0.893	0.703055	0.786	0.703055	1	0.773
hsAME-E vs all	MTPN	0.893	0.679075	0.786	0.679075	1	0.74
hsAME-E vs all	TNFRSF1A	0.893	0.526422	0.786	0.526422	1	0.466
hsAME-E vs all	SACS	0.893	0.397895	0.786	0.397895	1	0.325
hsAME-E vs all	AEN	0.892	1.05019	0.784	1.05019	1	0.594
hsAME-E vs all	RPL35A	0.892	0.830732	0.784	0.830732	1	0.968
hsAME-E vs all	LDLR	0.892	0.824364	0.784	0.824364	1	0.48
hsAME-E vs all	RPLP1	0.892	0.714541	0.784	0.714541	1	0.999
hsAME-E vs all	IMPDH2	0.891	0.63636	0.782	0.63636	1	0.95
hsAME-E vs all	ANKRD50	0.891	0.47996	0.782	0.47996	1	0.397
hsAME-E vs all	PRR9	0.89	0.603388	0.78	0.603388	0.909	0.226
hsAME-E vs all	SBSPON	0.89	0.543871	0.78	0.543871	0.909	0.16
hsAME-E vs all	LBH	0.889	0.869545	0.778	0.869545	1	0.276
hsAME-E vs all	SRD5A1	0.889	0.382355	0.778	0.382355	1	0.315
hsAME-E vs all	VIM	0.888	1.49366	0.776	1.49366	0.909	0.521
hsAME-E vs all	GRINA	0.888	0.44313	0.776	0.44313	1	0.517
hsAME-E vs all	HAPLN1	0.887	1.18703	0.774	1.18703	1	0.571
hsAME-E vs all	FAM83G	0.887	0.333373	0.774	0.333373	1	0.232
hsAME-E vs all	HOXA10	0.887	0.32564	0.774	0.32564	0.909	0.156
hsAME-E vs all	PLK2	0.886	1.35374	0.772	1.35374	1	0.53
hsAME-E vs all	NCAPH2	0.886	0.514141	0.772	0.514141	1	0.576
hsAME-E vs all	SPC24	0.886	0.511383	0.772	0.511383	1	0.343
hsAME-E vs all	TRIB2	0.886	0.433167	0.772	0.433167	1	0.272
hsAME-E vs all	ENO1	0.885	0.838343	0.77	0.838343	1	1
hsAME-E vs all	RGS13	0.885	0.672947	0.77	0.672947	0.818	0.057
hsAME-E vs all	MRPL54	0.885	0.402204	0.77	0.402204	1	0.514
hsAME-E vs all	FLI1	0.885	0.388467	0.77	0.388467	0.818	0.073
hsAME-E vs all	ATIC	0.884	0.773116	0.768	0.773116	1	0.901
hsAME-E vs all	TPM2	0.884	0.669801	0.768	0.669801	1	0.834
hsAME-E vs all	RAP2B	0.884	0.668212	0.768	0.668212	1	0.493
hsAME-E vs all	WNT11	0.884	0.364341	0.768	0.364341	0.909	0.164
hsAME-E vs all	RHBDF1	0.884	0.299896	0.768	0.299896	1	0.339
hsAME-E vs all	TAGLN2	0.883	0.911924	0.766	0.911924	1	0.769
hsAME-E vs all	SARS	0.883	0.707511	0.766	0.707511	1	0.9
hsAME-E vs all	PPM1G	0.883	0.677166	0.766	0.677166	1	0.884
hsAME-E vs all	HDAC7	0.883	0.488134	0.766	0.488134	1	0.322
hsAME-E vs all	ZNF496	0.883	0.464464	0.766	0.464464	1	0.337
hsAME-E vs all	SOX9	0.883	0.252593	0.766	0.252593	0.909	0.149
hsAME-E vs all	THBS1	0.882	0.894311	0.764	0.894311	0.909	0.235
hsAME-E vs all	REEP4	0.882	0.762281	0.764	0.762281	1	0.569
hsAME-E vs all	DLC1	0.882	0.573835	0.764	0.573835	1	0.507
hsAME-E vs all	KDM6B	0.882	0.426854	0.764	0.426854	1	0.477
hsAME-E vs all	PFKP	0.881	0.950721	0.762	0.950721	1	0.673
hsAME-E vs all	MAVS	0.881	0.484174	0.762	0.484174	1	0.374
hsAME-E vs all	EFNB2	0.88	0.438934	0.76	0.438934	1	0.428
hsAME-E vs all	UNC5C	0.88	0.343343	0.76	0.343343	0.909	0.177
hsAME-E vs all	AP1M1	0.879	0.517747	0.758	0.517747	1	0.577
hsAME-E vs all	DFFA	0.878	0.720747	0.756	0.720747	1	0.688
hsAME-E vs all	FGFR4	0.877	0.40096	0.754	0.40096	1	0.362
hsAME-E vs all	MARS	0.876	0.682492	0.752	0.682492	1	0.906
hsAME-E vs all	POLR1D	0.876	0.658693	0.752	0.658693	1	0.821
hsAME-E vs all	CA12	0.876	0.547638	0.752	0.547638	1	0.381
hsAME-E vs all	STARD4	0.876	0.470699	0.752	0.470699	1	0.372
hsAME-E vs all	APBA2	0.876	0.297632	0.752	0.297632	0.909	0.201
hsAME-E vs all	PSMC6	0.875	0.670973	0.75	0.670973	1	0.803
hsAME-E vs all	ARF1	0.875	0.638605	0.75	0.638605	1	0.98
hsAME-E vs all	MRPS2	0.875	0.612016	0.75	0.612016	1	0.756
hsAME-E vs all	RPS14	0.875	0.540539	0.75	0.540539	1	1
hsAME-E vs all	HNRNPH1	0.874	1.11134	0.748	1.11134	1	0.908
hsAME-E vs all	RSPO2	0.874	1.08197	0.748	1.08197	0.818	0.112
hsAME-E vs all	CCND1	0.874	0.911525	0.748	0.911525	1	0.734
hsAME-E vs all	P2RY6	0.874	0.597021	0.748	0.597021	0.909	0.195
hsAME-E vs all	NXT1	0.874	0.536219	0.748	0.536219	1	0.609
hsAME-E vs all	ZNF516	0.874	0.470723	0.748	0.470723	1	0.382
hsAME-E vs all	IGFBP4	0.873	0.775539	0.746	0.775539	1	0.426
hsAME-E vs all	CCT7	0.872	0.649527	0.744	0.649527	1	0.993
hsAME-E vs all	TARBP2	0.872	0.564933	0.744	0.564933	1	0.739
hsAME-E vs all	EIF2S3	0.871	0.800069	0.742	0.800069	1	0.881
hsAME-E vs all	UNC5B	0.871	0.654228	0.742	0.654228	1	0.38
hsAME-E vs all	DPP9	0.871	0.547384	0.742	0.547384	1	0.32
hsAME-E vs all	BMPER	0.871	0.325662	0.742	0.325662	0.909	0.157
hsAME-E vs all	SLC35F6	0.87	0.661431	0.74	0.661431	1	0.378
hsAME-E vs all	DNAJC15	0.87	0.6475	0.74	0.6475	1	0.903
hsAME-E vs all	PRICKLE1	0.87	0.415886	0.74	0.415886	1	0.337
hsAME-E vs all	LIG3	0.87	0.376945	0.74	0.376945	1	0.56
hsAME-E vs all	SALL4	0.869	1.17575	0.738	1.17575	1	0.658
hsAME-E vs all	CAPN2	0.868	0.864892	0.736	0.864892	1	0.519
hsAME-E vs all	CDK6	0.868	0.653306	0.736	0.653306	1	0.622
hsAME-E vs all	TPST1	0.868	0.541306	0.736	0.541306	1	0.385
hsAME-E vs all	ALDH1B1	0.868	0.390696	0.736	0.390696	1	0.304
hsAME-E vs all	TOB1	0.868	0.380819	0.736	0.380819	1	0.503
hsAME-E vs all	ZNF703	0.868	0.343112	0.736	0.343112	1	0.354
hsAME-E vs all	ITPRIPL2	0.868	0.336027	0.736	0.336027	0.818	0.136
hsAME-E vs all	BTN2A1	0.868	0.273203	0.736	0.273203	0.909	0.214
hsAME-E vs all	GOLGA3	0.867	0.524644	0.734	0.524644	1	0.481
hsAME-E vs all	ACOT9	0.867	0.427948	0.734	0.427948	1	0.423
hsAME-E vs all	DHX33	0.867	0.31847	0.734	0.31847	1	0.381
hsAME-E vs all	ITGA5	0.866	0.544843	0.732	0.544843	1	0.58
hsAME-E vs all	MLXIP	0.866	0.309056	0.732	0.309056	1	0.343
hsAME-E vs all	GNB4	0.866	0.291945	0.732	0.291945	1	0.388
hsAME-E vs all	JAG1	0.865	0.652567	0.73	0.652567	0.909	0.231
hsAME-E vs all	EGFL7	0.865	0.446677	0.73	0.446677	1	0.52
hsAME-E vs all	SMIM12	0.864	0.710759	0.728	0.710759	1	0.494
hsAME-E vs all	MPZL1	0.864	0.670824	0.728	0.670824	1	0.797
hsAME-E vs all	VAMP5	0.864	0.335827	0.728	0.335827	0.909	0.281
hsAME-E vs all	SRC	0.864	0.324318	0.728	0.324318	0.909	0.279
hsAME-E vs all	NOM1	0.864	0.282241	0.728	0.282241	1	0.348
hsAME-E vs all	SBDS	0.863	0.568029	0.726	0.568029	1	0.801
hsAME-E vs all	FANCG	0.863	0.450146	0.726	0.450146	1	0.491
hsAME-E vs all	FAM171A1	0.863	0.268363	0.726	0.268363	1	0.332
hsAME-E vs all	SMYD2	0.862	0.347144	0.724	0.347144	1	0.501
hsAME-E vs all	RGS4	0.861	1.03183	0.722	1.03183	0.818	0.128
hsAME-E vs all	CCDC86	0.861	0.571178	0.722	0.571178	1	0.599
hsAME-E vs all	GTF3C4	0.861	0.455725	0.722	0.455725	1	0.426
hsAME-E vs all	DOLPP1	0.861	0.37986	0.722	0.37986	1	0.57
hsAME-E vs all	TSC22D3	0.861	0.340082	0.722	0.340082	0.909	0.246
hsAME-E vs all	ZYX	0.86	0.615566	0.72	0.615566	1	0.73
hsAME-E vs all	HMOX2	0.86	0.600778	0.72	0.600778	1	0.757
hsAME-E vs all	RBM46	0.86	0.530029	0.72	0.530029	1	0.406
hsAME-E vs all	PLXNA1	0.86	0.480462	0.72	0.480462	1	0.444
hsAME-E vs all	PLBD1	0.86	0.461656	0.72	0.461656	1	0.368
hsAME-E vs all	PCBP4	0.86	0.403754	0.72	0.403754	0.909	0.253
hsAME-E vs all	IRAK1	0.86	0.377054	0.72	0.377054	1	0.356
hsAME-E vs all	RASL10B	0.86	0.289977	0.72	0.289977	0.818	0.127
hsAME-E vs all	TMEM141	0.86	0.278211	0.72	0.278211	1	0.392
hsAME-E vs all	SERPINE2	0.859	0.555326	0.718	0.555326	1	0.667
hsAME-E vs all	MAEA	0.859	0.449441	0.718	0.449441	1	0.757
hsAME-E vs all	TMEM138	0.859	0.377869	0.718	0.377869	1	0.49
hsAME-E vs all	SDF2	0.858	0.485178	0.716	0.485178	1	0.418
hsAME-E vs all	MTR	0.858	0.319617	0.716	0.319617	1	0.415
hsAME-E vs all	CHST12	0.858	0.311617	0.716	0.311617	1	0.369
hsAME-E vs all	DGCR8	0.858	0.266348	0.716	0.266348	1	0.399
hsAME-E vs all	AHCY	0.857	0.514027	0.714	0.514027	1	0.877
hsAME-E vs all	TNFRSF10B	0.857	0.398915	0.714	0.398915	1	0.378
hsAME-E vs all	XXYLT1	0.857	0.344431	0.714	0.344431	1	0.43
hsAME-E vs all	MYC	0.856	1.05125	0.712	1.05125	1	0.635
hsAME-E vs all	GJC1	0.856	0.353516	0.712	0.353516	1	0.412
hsAME-E vs all	COL6A1	0.855	0.675169	0.71	0.675169	1	0.515
hsAME-E vs all	JUN	0.855	0.443032	0.71	0.443032	1	0.268
hsAME-E vs all	RSPRY1	0.854	0.475784	0.708	0.475784	1	0.647
hsAME-E vs all	HOXA9	0.854	0.283903	0.708	0.283903	0.818	0.117
hsAME-E vs all	FANCB	0.854	0.27841	0.708	0.27841	1	0.405
hsAME-E vs all	IL1RL1	0.853	0.347448	0.706	0.347448	0.727	0.03
hsAME-E vs all	NRSN2	0.853	0.338461	0.706	0.338461	1	0.264
hsAME-E vs all	FAM114A1	0.853	0.311465	0.706	0.311465	0.909	0.219
hsAME-E vs all	BTF3	0.852	0.613238	0.704	0.613238	1	0.974
hsAME-E vs all	AURKAIP1	0.852	0.528108	0.704	0.528108	1	0.854
hsAME-E vs all	RNF25	0.852	0.346251	0.704	0.346251	1	0.496
hsAME-E vs all	IGF2BP1	0.851	0.624603	0.702	0.624603	1	0.934
hsAME-E vs all	HSPB8	0.851	0.375759	0.702	0.375759	1	0.454
hsAME-E vs all	CAP2	0.851	0.32201	0.702	0.32201	1	0.446
hsAME-E vs all	DCLRE1B	0.851	0.295982	0.702	0.295982	1	0.408
hsAME-E vs all	MCRS1	0.85	0.565987	0.7	0.565987	1	0.842
hsAME-E vs all	CHRAC1	0.85	0.429697	0.7	0.429697	1	0.483
hsAME-E vs all	TCF19	0.85	0.382339	0.7	0.382339	0.909	0.288
hsAME-E vs all	TUFM	0.849	0.555475	0.698	0.555475	1	0.943
hsAME-E vs all	BYSL	0.849	0.537754	0.698	0.537754	1	0.612
hsAME-E vs all	EMP3	0.849	0.272038	0.698	0.272038	1	0.382
hsAME-E vs all	TXLNA	0.848	0.494557	0.696	0.494557	1	0.637
hsAME-E vs all	NOL9	0.848	0.405334	0.696	0.405334	1	0.419
hsAME-E vs all	IRGQ	0.848	0.325525	0.696	0.325525	0.909	0.239
hsAME-E vs all	AMIGO2	0.848	0.324712	0.696	0.324712	0.818	0.144
hsAME-E vs all	HSPA2	0.848	0.317302	0.696	0.317302	1	0.271
hsAME-E vs all	RHOB	0.847	0.571649	0.694	0.571649	1	0.543
hsAME-E vs all	PPRC1	0.847	0.538454	0.694	0.538454	1	0.634
hsAME-E vs all	YDJC	0.847	0.515297	0.694	0.515297	1	0.624
hsAME-E vs all	PCMT1	0.847	0.451915	0.694	0.451915	1	0.938
hsAME-E vs all	SKA1	0.847	0.437624	0.694	0.437624	1	0.43
hsAME-E vs all	NPFFR2	0.847	0.33679	0.694	0.33679	0.818	0.166
hsAME-E vs all	SFT2D2	0.847	0.276506	0.694	0.276506	1	0.355
hsAME-E vs all	PGBD1	0.847	0.272235	0.694	0.272235	1	0.336
hsAME-E vs all	MRTO4	0.846	0.593307	0.692	0.593307	1	0.725
hsAME-E vs all	POR	0.845	0.568629	0.69	0.568629	1	0.71
hsAME-E vs all	PDGFRA	0.845	0.560883	0.69	0.560883	0.818	0.25
hsAME-E vs all	ZMIZ1	0.845	0.4099	0.69	0.4099	1	0.456
hsAME-E vs all	NSUN4	0.845	0.388632	0.69	0.388632	0.909	0.459
hsAME-E vs all	CDR2L	0.844	0.54355	0.688	0.54355	1	0.539
hsAME-E vs all	FRMD8	0.844	0.518027	0.688	0.518027	1	0.471
hsAME-E vs all	FANCA	0.844	0.264936	0.688	0.264936	1	0.408
hsAME-E vs all	NSMF	0.844	0.256448	0.688	0.256448	0.909	0.246
hsAME-E vs all	COL1A1	0.843	0.765241	0.686	0.765241	1	0.608
hsAME-E vs all	LARP1	0.843	0.698993	0.686	0.698993	1	0.797
hsAME-E vs all	TMC6	0.843	0.462968	0.686	0.462968	1	0.359
hsAME-E vs all	MVK	0.843	0.389934	0.686	0.389934	1	0.355
hsAME-E vs all	HSPA8	0.842	0.903712	0.684	0.903712	1	0.998
hsAME-E vs all	ST3GAL1	0.842	0.599955	0.684	0.599955	1	0.545
hsAME-E vs all	PRTG	0.842	0.443327	0.684	0.443327	1	0.645
hsAME-E vs all	SCARB1	0.842	0.297627	0.684	0.297627	1	0.43
hsAME-E vs all	HEY1	0.841	0.641135	0.682	0.641135	0.909	0.321
hsAME-E vs all	CCT3	0.841	0.576649	0.682	0.576649	1	0.989
hsAME-E vs all	SUMF2	0.841	0.444224	0.682	0.444224	1	0.421
hsAME-E vs all	RPL4	0.841	0.411002	0.682	0.411002	1	1
hsAME-E vs all	ARHGEF40	0.841	0.369056	0.682	0.369056	0.909	0.257
hsAME-E vs all	ASB1	0.841	0.318153	0.682	0.318153	0.909	0.37
hsAME-E vs all	F2R	0.841	0.290137	0.682	0.290137	0.818	0.177
hsAME-E vs all	CAPN5	0.841	0.268512	0.682	0.268512	0.909	0.235
hsAME-E vs all	PRDX4	0.84	0.610396	0.68	0.610396	1	0.936
hsAME-E vs all	PSMD3	0.84	0.469463	0.68	0.469463	1	0.783
hsAME-E vs all	R3HCC1	0.84	0.405081	0.68	0.405081	1	0.534
hsAME-E vs all	TNS1	0.84	0.377542	0.68	0.377542	0.818	0.161
hsAME-E vs all	ST3GAL2	0.84	0.373102	0.68	0.373102	0.909	0.352
hsAME-E vs all	PHF19	0.84	0.370427	0.68	0.370427	0.909	0.224
hsAME-E vs all	SLC46A3	0.84	0.361699	0.68	0.361699	0.727	0.063
hsAME-E vs all	SALL1	0.839	0.772278	0.678	0.772278	0.818	0.23
hsAME-E vs all	ELMSAN1	0.839	0.278546	0.678	0.278546	1	0.375
hsAME-E vs all	ZNF121	0.838	0.552816	0.676	0.552816	1	0.425
hsAME-E vs all	TOP1MT	0.838	0.46699	0.676	0.46699	1	0.605
hsAME-E vs all	PRPS1	0.838	0.45335	0.676	0.45335	1	0.514
hsAME-E vs all	PFAS	0.838	0.408383	0.676	0.408383	1	0.443
hsAME-E vs all	TRIM14	0.838	0.303997	0.676	0.303997	0.909	0.275
hsAME-E vs all	CDX2	0.837	0.650421	0.674	0.650421	0.909	0.258
hsAME-E vs all	ADI1	0.837	0.572844	0.674	0.572844	1	0.808
hsAME-E vs all	PCOLCE2	0.837	0.515552	0.674	0.515552	1	0.464
hsAME-E vs all	CCNI	0.837	0.508377	0.674	0.508377	1	0.864
hsAME-E vs all	HPS1	0.837	0.490184	0.674	0.490184	1	0.448
hsAME-E vs all	NECAP2	0.837	0.450521	0.674	0.450521	1	0.705
hsAME-E vs all	AAR2	0.836	0.52556	0.672	0.52556	1	0.635
hsAME-E vs all	KDELR1	0.836	0.519228	0.672	0.519228	1	0.848
hsAME-E vs all	BET1L	0.836	0.32869	0.672	0.32869	1	0.298
hsAME-E vs all	PRSS23	0.835	1.05514	0.67	1.05514	0.909	0.38
hsAME-E vs all	DENND4B	0.835	0.260531	0.67	0.260531	0.909	0.352
hsAME-E vs all	ARPC4	0.834	0.499744	0.668	0.499744	1	0.803
hsAME-E vs all	WDR82	0.834	0.470469	0.668	0.470469	1	0.652
hsAME-E vs all	CENPBD1	0.834	0.353529	0.668	0.353529	0.818	0.21
hsAME-E vs all	TTLL12	0.834	0.351728	0.668	0.351728	1	0.317
hsAME-E vs all	COL4A2	0.834	0.317138	0.668	0.317138	1	0.548
hsAME-E vs all	ANTXR2	0.834	0.304776	0.668	0.304776	0.909	0.321
hsAME-E vs all	LRFN5	0.834	0.253233	0.668	0.253233	1	0.341
hsAME-E vs all	TKT	0.833	0.699614	0.666	0.699614	1	0.918
hsAME-E vs all	UROD	0.833	0.618998	0.666	0.618998	1	0.872
hsAME-E vs all	PES1	0.833	0.505329	0.666	0.505329	1	0.684
hsAME-E vs all	PEF1	0.832	0.52484	0.664	0.52484	1	0.499
hsAME-E vs all	TEK	0.832	0.453422	0.664	0.453422	0.818	0.214
hsAME-E vs all	LIFR	0.831	0.709	0.662	0.709	1	0.574
hsAME-E vs all	LSS	0.831	0.497624	0.662	0.497624	0.909	0.32
hsAME-E vs all	WRAP53	0.831	0.457028	0.662	0.457028	1	0.551
hsAME-E vs all	HPS3	0.831	0.314254	0.662	0.314254	1	0.514
hsAME-E vs all	DCLRE1C	0.831	0.305092	0.662	0.305092	0.909	0.368
hsAME-E vs all	MARCKS	0.83	0.70703	0.66	0.70703	1	0.67
hsAME-E vs all	ANXA5	0.83	0.601984	0.66	0.601984	1	0.954
hsAME-E vs all	ELP5	0.83	0.344235	0.66	0.344235	1	0.716
hsAME-E vs all	DESI1	0.83	0.339626	0.66	0.339626	1	0.579
hsAME-E vs all	RPL10A	0.829	0.406266	0.658	0.406266	1	0.999
hsAME-E vs all	UPP1	0.829	0.354728	0.658	0.354728	1	0.501
hsAME-E vs all	TWF2	0.829	0.351409	0.658	0.351409	1	0.584
hsAME-E vs all	UGT3A2	0.829	0.274407	0.658	0.274407	0.818	0.134
hsAME-E vs all	ZFP82	0.829	0.255172	0.658	0.255172	1	0.364
hsAME-E vs all	MRPL16	0.828	0.670807	0.656	0.670807	1	0.916
hsAME-E vs all	PSMD11	0.828	0.549537	0.656	0.549537	1	0.979
hsAME-E vs all	SEC13	0.828	0.500477	0.656	0.500477	1	0.94
hsAME-E vs all	TOMM22	0.828	0.457585	0.656	0.457585	1	0.923
hsAME-E vs all	DUSP3	0.828	0.417941	0.656	0.417941	1	0.556
hsAME-E vs all	LHFPL2	0.828	0.357259	0.656	0.357259	1	0.518
hsAME-E vs all	KITLG	0.828	0.280419	0.656	0.280419	0.818	0.177
hsAME-E vs all	PRNP	0.827	0.413356	0.654	0.413356	0.909	0.352
hsAME-E vs all	HSD17B11	0.827	0.261658	0.654	0.261658	1	0.391
hsAME-E vs all	CIAO1	0.826	0.550833	0.652	0.550833	1	0.75
hsAME-E vs all	TIMM22	0.826	0.492733	0.652	0.492733	1	0.801
hsAME-E vs all	TMEM109	0.826	0.472463	0.652	0.472463	1	0.505
hsAME-E vs all	CCDC137	0.826	0.431596	0.652	0.431596	1	0.623
hsAME-E vs all	RAB31	0.825	0.524815	0.65	0.524815	1	0.738
hsAME-E vs all	PKDCC	0.825	0.518592	0.65	0.518592	0.909	0.294
hsAME-E vs all	ZNF106	0.825	0.511158	0.65	0.511158	1	0.792
hsAME-E vs all	TSKU	0.825	0.33091	0.65	0.33091	1	0.43
hsAME-E vs all	SETD7	0.825	0.308839	0.65	0.308839	1	0.432
hsAME-E vs all	TNFAIP1	0.825	0.273581	0.65	0.273581	1	0.319
hsAME-E vs all	ALDH1A2	0.824	0.5549	0.648	0.5549	0.727	0.094
hsAME-E vs all	TEAD4	0.824	0.473658	0.648	0.473658	1	0.628
hsAME-E vs all	EIF3E	0.824	0.469926	0.648	0.469926	1	0.99
hsAME-E vs all	SPRY4	0.823	0.576508	0.646	0.576508	0.909	0.432
hsAME-E vs all	HPDL	0.823	0.553778	0.646	0.553778	0.909	0.327
hsAME-E vs all	RABGGTB	0.823	0.4973	0.646	0.4973	1	0.763
hsAME-E vs all	RBM17	0.823	0.470631	0.646	0.470631	1	0.941
hsAME-E vs all	PJA1	0.823	0.411301	0.646	0.411301	1	0.49
hsAME-E vs all	IAH1	0.823	0.386342	0.646	0.386342	1	0.548
hsAME-E vs all	MTFMT	0.823	0.337188	0.646	0.337188	1	0.539
hsAME-E vs all	TMEM185A	0.822	0.574008	0.644	0.574008	1	0.438
hsAME-E vs all	PBDC1	0.822	0.5174	0.644	0.5174	1	0.828
hsAME-E vs all	TIMP1	0.821	0.507442	0.642	0.507442	1	0.61
hsAME-E vs all	MRPS12	0.821	0.506215	0.642	0.506215	1	0.886
hsAME-E vs all	ALDH2	0.821	0.499939	0.642	0.499939	1	0.795
hsAME-E vs all	NDST1	0.821	0.395753	0.642	0.395753	1	0.443
hsAME-E vs all	NDEL1	0.821	0.353543	0.642	0.353543	1	0.551
hsAME-E vs all	ARSE	0.821	0.321114	0.642	0.321114	0.818	0.201
hsAME-E vs all	PQLC2	0.821	0.280765	0.642	0.280765	0.909	0.357
hsAME-E vs all	NT5DC3	0.821	0.254474	0.642	0.254474	1	0.388
hsAME-E vs all	MID1	0.82	0.694097	0.64	0.694097	1	0.612
hsAME-E vs all	ICMT	0.82	0.482521	0.64	0.482521	1	0.65
hsAME-E vs all	PFKM	0.82	0.466228	0.64	0.466228	1	0.606
hsAME-E vs all	IER3	0.82	0.396957	0.64	0.396957	0.909	0.346
hsAME-E vs all	SDHC	0.82	0.386655	0.64	0.386655	1	0.623
hsAME-E vs all	MED9	0.82	0.372104	0.64	0.372104	0.909	0.393
hsAME-E vs all	CNN2	0.819	0.803828	0.638	0.803828	1	0.877
hsAME-E vs all	TMEM97	0.819	0.612073	0.638	0.612073	1	0.719
hsAME-E vs all	SQLE	0.819	0.563449	0.638	0.563449	1	0.83
hsAME-E vs all	CDV3	0.819	0.409582	0.638	0.409582	1	0.403
hsAME-E vs all	LPAR2	0.819	0.352746	0.638	0.352746	1	0.463
hsAME-E vs all	GFPT2	0.819	0.318283	0.638	0.318283	1	0.463
hsAME-E vs all	ANTXR1	0.819	0.26636	0.638	0.26636	0.909	0.31
hsAME-E vs all	PDLIM1	0.818	0.690757	0.636	0.690757	1	0.805
hsAME-E vs all	DIMT1	0.818	0.467131	0.636	0.467131	1	0.748
hsAME-E vs all	PCID2	0.818	0.417736	0.636	0.417736	1	0.77
hsAME-E vs all	GPX7	0.818	0.367543	0.636	0.367543	0.818	0.241
hsAME-E vs all	THAP4	0.818	0.348167	0.636	0.348167	1	0.582
hsAME-E vs all	KLHL18	0.818	0.267456	0.636	0.267456	1	0.485
hsAME-E vs all	URB2	0.818	0.260307	0.636	0.260307	1	0.378
hsAME-E vs all	CERK	0.818	0.254552	0.636	0.254552	1	0.412
hsAME-E vs all	EIF3K	0.817	0.480223	0.634	0.480223	1	0.985
hsAME-E vs all	MRPL21	0.817	0.46955	0.634	0.46955	1	0.918
hsAME-E vs all	ZWINT	0.817	0.461268	0.634	0.461268	1	0.885
hsAME-E vs all	HPRT1	0.817	0.403531	0.634	0.403531	1	0.388
hsAME-E vs all	PARD6B	0.817	0.297183	0.634	0.297183	1	0.379
hsAME-E vs all	PRCC	0.816	0.543582	0.632	0.543582	1	0.645
hsAME-E vs all	COPS7B	0.816	0.481726	0.632	0.481726	1	0.688
hsAME-E vs all	TSEN15	0.816	0.325774	0.632	0.325774	1	0.709
hsAME-E vs all	ZNF622	0.815	0.441548	0.63	0.441548	1	0.716
hsAME-E vs all	PTGES3	0.815	0.405079	0.63	0.405079	1	0.995
hsAME-E vs all	POLR3C	0.815	0.353817	0.63	0.353817	1	0.647
hsAME-E vs all	ACSL3	0.814	0.511481	0.628	0.511481	1	0.82
hsAME-E vs all	ELAC2	0.814	0.501418	0.628	0.501418	1	0.572
hsAME-E vs all	RAB1B	0.814	0.379473	0.628	0.379473	1	0.421
hsAME-E vs all	INF2	0.814	0.319306	0.628	0.319306	1	0.461
hsAME-E vs all	CORO2A	0.814	0.31489	0.628	0.31489	1	0.479
hsAME-E vs all	IMP4	0.813	0.512855	0.626	0.512855	1	0.818
hsAME-E vs all	GMNN	0.813	0.497427	0.626	0.497427	1	0.918
hsAME-E vs all	CDK16	0.813	0.470973	0.626	0.470973	1	0.61
hsAME-E vs all	ERCC3	0.813	0.372302	0.626	0.372302	1	0.737
hsAME-E vs all	ARHGEF12	0.813	0.302307	0.626	0.302307	1	0.495
hsAME-E vs all	WNT3	0.813	0.277165	0.626	0.277165	0.818	0.199
hsAME-E vs all	ANXA2	0.812	0.633177	0.624	0.633177	1	0.965
hsAME-E vs all	MTHFD2	0.812	0.563162	0.624	0.563162	1	0.768
hsAME-E vs all	CRMP1	0.812	0.450102	0.624	0.450102	0.909	0.394
hsAME-E vs all	CHSY1	0.812	0.409119	0.624	0.409119	1	0.642
hsAME-E vs all	KIAA0100	0.812	0.324975	0.624	0.324975	1	0.522
hsAME-E vs all	DNAJC5	0.812	0.319184	0.624	0.319184	0.909	0.328
hsAME-E vs all	NRM	0.812	0.312906	0.624	0.312906	0.818	0.247
hsAME-E vs all	ARHGEF1	0.812	0.283216	0.624	0.283216	1	0.419
hsAME-E vs all	LRRC14	0.812	0.250646	0.624	0.250646	1	0.43
hsAME-E vs all	QPRT	0.811	0.516985	0.622	0.516985	1	0.408
hsAME-E vs all	SAR1A	0.811	0.497433	0.622	0.497433	1	0.933
hsAME-E vs all	RRP1B	0.811	0.439681	0.622	0.439681	1	0.702
hsAME-E vs all	TXNIP	0.811	0.429768	0.622	0.429768	1	0.379
hsAME-E vs all	ZNFX1	0.811	0.382248	0.622	0.382248	1	0.447
hsAME-E vs all	RAB7A	0.81	0.600741	0.62	0.600741	1	0.819
hsAME-E vs all	APEX2	0.81	0.477101	0.62	0.477101	1	0.566
hsAME-E vs all	PPIF	0.81	0.475293	0.62	0.475293	1	0.788
hsAME-E vs all	ZFP64	0.809	0.327296	0.618	0.327296	1	0.353
hsAME-E vs all	CTBP1	0.809	0.319405	0.618	0.319405	1	0.64
hsAME-E vs all	NF2	0.808	0.467129	0.616	0.467129	1	0.659
hsAME-E vs all	TNFRSF1B	0.808	0.463281	0.616	0.463281	0.909	0.352
hsAME-E vs all	PKMYT1	0.808	0.413694	0.616	0.413694	1	0.525
hsAME-E vs all	RPUSD3	0.808	0.412462	0.616	0.412462	1	0.775
hsAME-E vs all	ABL1	0.808	0.353836	0.616	0.353836	1	0.498
hsAME-E vs all	GALK1	0.808	0.302815	0.616	0.302815	1	0.563
hsAME-E vs all	TMEM92	0.808	0.252114	0.616	0.252114	0.818	0.243
hsAME-E vs all	HYLS1	0.807	0.362199	0.614	0.362199	0.909	0.488
hsAME-E vs all	UBASH3B	0.807	0.329581	0.614	0.329581	1	0.499
hsAME-E vs all	POGLUT1	0.807	0.329123	0.614	0.329123	1	0.566
hsAME-E vs all	DHX34	0.807	0.266066	0.614	0.266066	0.909	0.357
hsAME-E vs all	TOMM34	0.806	0.697302	0.612	0.697302	1	0.534
hsAME-E vs all	HADHB	0.806	0.521394	0.612	0.521394	1	0.585
hsAME-E vs all	NOP16	0.806	0.472248	0.612	0.472248	1	0.925
hsAME-E vs all	FAM3A	0.806	0.257191	0.612	0.257191	1	0.519
hsAME-E vs all	RHOC	0.805	0.566882	0.61	0.566882	1	0.903
hsAME-E vs all	RPL6	0.805	0.34725	0.61	0.34725	1	0.999
hsAME-E vs all	FPGS	0.805	0.346287	0.61	0.346287	1	0.597
hsAME-E vs all	KIF18B	0.805	0.250666	0.61	0.250666	0.909	0.337
hsAME-E vs all	ENTPD3	0.804	0.587671	0.608	0.587671	0.636	0.041
hsAME-E vs all	ILF3	0.804	0.497932	0.608	0.497932	1	0.959
hsAME-E vs all	DAPK3	0.804	0.302885	0.608	0.302885	1	0.498
hsAME-E vs all	ANKRD54	0.804	0.291638	0.608	0.291638	0.909	0.469
hsAME-E vs all	RGS1	0.804	0.27016	0.608	0.27016	0.636	0.035
hsAME-E vs all	VCL	0.803	0.543897	0.606	0.543897	1	0.828
hsAME-E vs all	ANP32B	0.803	0.511	0.606	0.511	1	0.932
hsAME-E vs all	NDUFB3	0.803	0.469026	0.606	0.469026	1	0.851
hsAME-E vs all	EIF4EBP1	0.803	0.375718	0.606	0.375718	1	0.948
hsAME-E vs all	EXOSC2	0.803	0.366844	0.606	0.366844	1	0.631
hsAME-E vs all	HIF1AN	0.803	0.358732	0.606	0.358732	1	0.501
hsAME-E vs all	MAP2K3	0.803	0.348828	0.606	0.348828	1	0.507
hsAME-E vs all	FNIP2	0.803	0.274867	0.606	0.274867	1	0.414
hsAME-E vs all	RPN1	0.802	0.495732	0.604	0.495732	1	0.948
hsAME-E vs all	NPM1	0.802	0.471666	0.604	0.471666	1	0.999
hsAME-E vs all	UBE2Z	0.802	0.41786	0.604	0.41786	1	0.626
hsAME-E vs all	MRPS7	0.802	0.398916	0.604	0.398916	1	0.908
hsAME-E vs all	RBM14	0.802	0.339227	0.604	0.339227	1	0.697
hsAME-E vs all	KIAA1586	0.802	0.277223	0.604	0.277223	1	0.434
hsAME-E vs all	RPL23	0.801	0.75977	0.602	0.75977	1	1
hsAME-E vs all	STIP1	0.801	0.489726	0.602	0.489726	1	0.954
hsAME-E vs all	NOC2L	0.801	0.46236	0.602	0.46236	1	0.763
hsAME-E vs all	HAX1	0.801	0.361448	0.602	0.361448	1	0.877
hsAME-E vs all	COL5A1	0.801	0.334671	0.602	0.334671	0.818	0.346
hsAME-E vs all	TMUB2	0.801	0.305462	0.602	0.305462	1	0.465
hsAME-E vs all	GRWD1	0.8	0.446878	0.6	0.446878	1	0.721
hsAME-E vs all	SCYL1	0.8	0.361565	0.6	0.361565	1	0.59
hsAME-E vs all	MLH1	0.8	0.355825	0.6	0.355825	1	0.521
hsAME-E vs all	SUMO2	0.8	0.338794	0.6	0.338794	1	0.865
hsAME-E vs all	METTL17	0.8	0.283174	0.6	0.283174	1	0.623
hsAME-E vs all	ACP2	0.8	0.278843	0.6	0.278843	0.909	0.363
hsAME-E vs all	SRD5A3	0.8	0.275499	0.6	0.275499	1	0.546
hsAME-E vs all	LETM1	0.799	0.489173	0.598	0.489173	1	0.612
hsAME-E vs all	MFHAS1	0.799	0.296731	0.598	0.296731	0.909	0.414
hsAME-E vs all	CHD7	0.798	0.4612	0.596	0.4612	1	0.786
hsAME-E vs all	HDDC2	0.798	0.403365	0.596	0.403365	1	0.83
hsAME-E vs all	GLO1	0.797	0.45662	0.594	0.45662	1	0.93
hsAME-E vs all	DPYSL2	0.797	0.396042	0.594	0.396042	1	0.77
hsAME-E vs all	RNF41	0.797	0.373821	0.594	0.373821	1	0.559
hsAME-E vs all	WDR74	0.797	0.329532	0.594	0.329532	1	0.769
hsAME-E vs all	KCTD6	0.797	0.25172	0.594	0.25172	1	0.488
hsAME-E vs all	LIPG	0.796	0.50591	0.592	0.50591	0.818	0.28
hsAME-E vs all	MRPL28	0.796	0.401166	0.592	0.401166	1	0.908
hsAME-E vs all	DDAH2	0.796	0.372894	0.592	0.372894	1	0.648
hsAME-E vs all	SPPL2A	0.796	0.371828	0.592	0.371828	1	0.593
hsAME-E vs all	ADD2	0.795	0.415955	0.59	0.415955	0.818	0.266
hsAME-E vs all	ZCCHC24	0.794	0.478952	0.588	0.478952	0.727	0.177
hsAME-E vs all	FLNA	0.794	0.469285	0.588	0.469285	1	0.808
hsAME-E vs all	KNSTRN	0.794	0.444153	0.588	0.444153	1	0.449
hsAME-E vs all	DR1	0.794	0.392952	0.588	0.392952	1	0.69
hsAME-E vs all	DCTD	0.794	0.386757	0.588	0.386757	1	0.623
hsAME-E vs all	TMEM161A	0.794	0.359963	0.588	0.359963	1	0.502
hsAME-E vs all	FBXL12	0.794	0.32891	0.588	0.32891	1	0.6
hsAME-E vs all	CXXC1	0.793	0.449265	0.586	0.449265	1	0.614
hsAME-E vs all	POLR2H	0.793	0.444655	0.586	0.444655	1	0.89
hsAME-E vs all	DMKN	0.793	0.443572	0.586	0.443572	1	0.486
hsAME-E vs all	CLSPN	0.793	0.40181	0.586	0.40181	1	0.746
hsAME-E vs all	GTF3C1	0.793	0.336872	0.586	0.336872	1	0.683
hsAME-E vs all	TPMT	0.793	0.321078	0.586	0.321078	1	0.504
hsAME-E vs all	UNC45A	0.793	0.314189	0.586	0.314189	1	0.529
hsAME-E vs all	TMEM115	0.793	0.308619	0.586	0.308619	1	0.526
hsAME-E vs all	NFIA	0.793	0.262018	0.586	0.262018	0.909	0.326
hsAME-E vs all	BCKDK	0.792	0.414537	0.584	0.414537	1	0.85
hsAME-E vs all	ERAL1	0.792	0.348176	0.584	0.348176	1	0.812
hsAME-E vs all	SLC25A44	0.791	0.343696	0.582	0.343696	1	0.485
hsAME-E vs all	SGTA	0.791	0.33303	0.582	0.33303	1	0.741
hsAME-E vs all	LMNB2	0.791	0.327245	0.582	0.327245	1	0.606
hsAME-E vs all	NCK1	0.791	0.320158	0.582	0.320158	1	0.606
hsAME-E vs all	BLCAP	0.791	0.317504	0.582	0.317504	1	0.689
hsAME-E vs all	PPP1R3B	0.791	0.250579	0.582	0.250579	1	0.519
hsAME-E vs all	NQO1	0.79	0.651663	0.58	0.651663	0.909	0.477
hsAME-E vs all	EIF5A	0.79	0.55914	0.58	0.55914	1	0.97
hsAME-E vs all	SERPINB7	0.79	0.556316	0.58	0.556316	0.727	0.139
hsAME-E vs all	PARVA	0.79	0.508012	0.58	0.508012	1	0.576
hsAME-E vs all	TOR1AIP2	0.79	0.478637	0.58	0.478637	1	0.774
hsAME-E vs all	TRABD	0.79	0.420139	0.58	0.420139	1	0.603
hsAME-E vs all	RPS5	0.79	0.384952	0.58	0.384952	1	1
hsAME-E vs all	NOL7	0.79	0.367982	0.58	0.367982	1	0.913
hsAME-E vs all	FADS2	0.79	0.335231	0.58	0.335231	1	0.546
hsAME-E vs all	MAD2L1BP	0.79	0.322345	0.58	0.322345	1	0.676
hsAME-E vs all	IMPAD1	0.789	0.678876	0.578	0.678876	1	0.641
hsAME-E vs all	USB1	0.789	0.434585	0.578	0.434585	1	0.647
hsAME-E vs all	TIMM44	0.789	0.375261	0.578	0.375261	1	0.771
hsAME-E vs all	ZNF134	0.789	0.361698	0.578	0.361698	1	0.479
hsAME-E vs all	BCL9	0.789	0.268684	0.578	0.268684	1	0.511
hsAME-E vs all	PAPSS1	0.788	0.718788	0.576	0.718788	1	0.87
hsAME-E vs all	TIMM13	0.788	0.420448	0.576	0.420448	1	0.981
hsAME-E vs all	GEMIN4	0.788	0.391658	0.576	0.391658	1	0.547
hsAME-E vs all	NOL6	0.788	0.369471	0.576	0.369471	1	0.603
hsAME-E vs all	CCT2	0.788	0.356484	0.576	0.356484	1	0.986
hsAME-E vs all	EIF2B4	0.788	0.356199	0.576	0.356199	1	0.845
hsAME-E vs all	TROAP	0.788	0.318994	0.576	0.318994	1	0.57
hsAME-E vs all	RRS1	0.788	0.275746	0.576	0.275746	1	0.502
hsAME-E vs all	TP53I3	0.788	0.27085	0.576	0.27085	1	0.526
hsAME-E vs all	HAS2	0.787	0.604135	0.574	0.604135	1	0.599
hsAME-E vs all	AFAP1L2	0.787	0.403702	0.574	0.403702	0.727	0.221
hsAME-E vs all	SSR3	0.787	0.368876	0.574	0.368876	1	0.939
hsAME-E vs all	STT3A	0.787	0.350758	0.574	0.350758	1	0.928
hsAME-E vs all	ARMC6	0.787	0.315595	0.574	0.315595	1	0.546
hsAME-E vs all	ZNF689	0.787	0.293489	0.574	0.293489	0.818	0.288
hsAME-E vs all	CDT1	0.787	0.281766	0.574	0.281766	1	0.641
hsAME-E vs all	PTS	0.786	0.391827	0.572	0.391827	1	0.704
hsAME-E vs all	JMJD6	0.786	0.381385	0.572	0.381385	1	0.653
hsAME-E vs all	ARHGAP1	0.786	0.371526	0.572	0.371526	1	0.674
hsAME-E vs all	GGH	0.786	0.347778	0.572	0.347778	1	0.477
hsAME-E vs all	ARHGAP42	0.786	0.346888	0.572	0.346888	1	0.563
hsAME-E vs all	MUS81	0.786	0.310033	0.572	0.310033	0.909	0.51
hsAME-E vs all	TNPO2	0.786	0.272633	0.572	0.272633	1	0.583
hsAME-E vs all	TMEM177	0.786	0.269955	0.572	0.269955	1	0.611
hsAME-E vs all	SNAI1	0.786	0.260547	0.572	0.260547	0.909	0.416
hsAME-E vs all	RNF26	0.785	0.448532	0.57	0.448532	1	0.644
hsAME-E vs all	KLHDC3	0.785	0.396494	0.57	0.396494	1	0.846
hsAME-E vs all	ATF4	0.784	0.519898	0.568	0.519898	1	0.95
hsAME-E vs all	CCNDBP1	0.784	0.40905	0.568	0.40905	1	0.647
hsAME-E vs all	TRAPPC2L	0.784	0.389338	0.568	0.389338	1	0.841
hsAME-E vs all	EBPL	0.783	0.643645	0.566	0.643645	1	0.864
hsAME-E vs all	RAB1A	0.783	0.511287	0.566	0.511287	1	0.874
hsAME-E vs all	CRTAP	0.783	0.465131	0.566	0.465131	1	0.767
hsAME-E vs all	NLE1	0.783	0.270435	0.566	0.270435	1	0.508
hsAME-E vs all	MYLK3	0.783	0.263674	0.566	0.263674	0.636	0.104
hsAME-E vs all	SH3BP4	0.782	0.470749	0.564	0.470749	0.818	0.478
hsAME-E vs all	MAD2L1	0.782	0.414493	0.564	0.414493	1	0.887
hsAME-E vs all	CHP1	0.782	0.410511	0.564	0.410511	1	0.8
hsAME-E vs all	RARG	0.782	0.331027	0.564	0.331027	0.818	0.289
hsAME-E vs all	NAPG	0.782	0.299229	0.564	0.299229	1	0.697
hsAME-E vs all	POP1	0.782	0.268387	0.564	0.268387	1	0.55
hsAME-E vs all	TEX30	0.782	0.263239	0.564	0.263239	1	0.643
hsAME-E vs all	PLIN2	0.781	0.692877	0.562	0.692877	1	0.946
hsAME-E vs all	RPL37A	0.781	0.629768	0.562	0.629768	1	0.994
hsAME-E vs all	TXNRD1	0.781	0.326498	0.562	0.326498	1	0.47
hsAME-E vs all	MORF4L2	0.781	0.299089	0.562	0.299089	1	0.968
hsAME-E vs all	CORO1C	0.78	0.529159	0.56	0.529159	1	0.846
hsAME-E vs all	FURIN	0.78	0.473767	0.56	0.473767	1	0.566
hsAME-E vs all	HMGA1	0.78	0.423311	0.56	0.423311	1	0.982
hsAME-E vs all	CPPED1	0.78	0.396054	0.56	0.396054	1	0.578
hsAME-E vs all	UACA	0.78	0.374948	0.56	0.374948	1	0.772
hsAME-E vs all	ARMCX3	0.78	0.29871	0.56	0.29871	1	0.559
hsAME-E vs all	ENOSF1	0.78	0.265727	0.56	0.265727	1	0.532
hsAME-E vs all	NME4	0.779	0.397355	0.558	0.397355	1	0.836
hsAME-E vs all	COASY	0.779	0.374473	0.558	0.374473	1	0.618
hsAME-E vs all	PLAT	0.778	0.95497	0.556	0.95497	0.727	0.233
hsAME-E vs all	CCNA2	0.778	0.398407	0.556	0.398407	1	0.815
hsAME-E vs all	ALG5	0.778	0.342836	0.556	0.342836	1	0.759
hsAME-E vs all	CPSF2	0.778	0.323158	0.556	0.323158	1	0.676
hsAME-E vs all	NAA20	0.778	0.303442	0.556	0.303442	1	0.84
hsAME-E vs all	BUD13	0.778	0.290114	0.556	0.290114	0.909	0.427
hsAME-E vs all	RNF167	0.778	0.286115	0.556	0.286115	1	0.852
hsAME-E vs all	METTL5	0.777	0.392287	0.554	0.392287	1	0.827
hsAME-E vs all	CFL1	0.777	0.358585	0.554	0.358585	1	0.999
hsAME-E vs all	NEK6	0.777	0.355446	0.554	0.355446	0.909	0.556
hsAME-E vs all	DNAJC3	0.777	0.332117	0.554	0.332117	1	0.736
hsAME-E vs all	DUSP23	0.777	0.31362	0.554	0.31362	1	0.694
hsAME-E vs all	GORASP1	0.777	0.261534	0.554	0.261534	0.909	0.424
hsAME-E vs all	CDKN1A	0.776	0.412871	0.552	0.412871	1	0.4
hsAME-E vs all	NR6A1	0.776	0.402543	0.552	0.402543	1	0.785
hsAME-E vs all	TSR2	0.776	0.315495	0.552	0.315495	1	0.739
hsAME-E vs all	TMED4	0.776	0.299891	0.552	0.299891	1	0.464
hsAME-E vs all	ZNF592	0.776	0.290788	0.552	0.290788	0.909	0.481
hsAME-E vs all	MYL4	0.775	0.596632	0.55	0.596632	0.636	0.107
hsAME-E vs all	ENDOD1	0.775	0.413106	0.55	0.413106	0.818	0.29
hsAME-E vs all	ACPP	0.775	0.308544	0.55	0.308544	0.636	0.103
hsAME-E vs all	CCNF	0.775	0.301715	0.55	0.301715	1	0.56
hsAME-E vs all	NFRKB	0.775	0.252785	0.55	0.252785	1	0.567
hsAME-E vs all	ORC6	0.774	0.479289	0.548	0.479289	1	0.694
hsAME-E vs all	STOM	0.774	0.412912	0.548	0.412912	1	0.71
hsAME-E vs all	TRIP13	0.774	0.387842	0.548	0.387842	1	0.748
hsAME-E vs all	GLA	0.774	0.335408	0.548	0.335408	1	0.71
hsAME-E vs all	KIAA1551	0.773	0.629811	0.546	0.629811	1	0.657
hsAME-E vs all	SNPH	0.773	0.436675	0.546	0.436675	0.636	0.123
hsAME-E vs all	MPDU1	0.773	0.339392	0.546	0.339392	1	0.737
hsAME-E vs all	RAP1B	0.773	0.301742	0.546	0.301742	1	0.953
hsAME-E vs all	PANK3	0.773	0.267491	0.546	0.267491	1	0.472
hsAME-E vs all	SNRPC	0.772	0.42428	0.544	0.42428	1	0.817
hsAME-E vs all	SLC5A6	0.772	0.421601	0.544	0.421601	1	0.798
hsAME-E vs all	PSMC4	0.772	0.39897	0.544	0.39897	1	0.954
hsAME-E vs all	CCDC124	0.772	0.359924	0.544	0.359924	1	0.835
hsAME-E vs all	ARCN1	0.772	0.324024	0.544	0.324024	1	0.875
hsAME-E vs all	TMOD1	0.771	0.568707	0.542	0.568707	0.636	0.127
hsAME-E vs all	FGF19	0.771	0.557601	0.542	0.557601	0.818	0.219
hsAME-E vs all	MVD	0.771	0.358525	0.542	0.358525	1	0.679
hsAME-E vs all	EIF1	0.771	0.343155	0.542	0.343155	1	0.999
hsAME-E vs all	DPH3	0.771	0.314124	0.542	0.314124	1	0.903
hsAME-E vs all	PGM1	0.77	0.567881	0.54	0.567881	1	0.772
hsAME-E vs all	MAT2A	0.77	0.435128	0.54	0.435128	1	0.836
hsAME-E vs all	SFXN1	0.77	0.385123	0.54	0.385123	1	0.808
hsAME-E vs all	ROR1	0.77	0.382704	0.54	0.382704	1	0.658
hsAME-E vs all	BCAR1	0.77	0.370496	0.54	0.370496	1	0.576
hsAME-E vs all	EIF3F	0.77	0.354833	0.54	0.354833	1	0.964
hsAME-E vs all	WDR36	0.77	0.354787	0.54	0.354787	1	0.633
hsAME-E vs all	BRPF3	0.77	0.27625	0.54	0.27625	0.909	0.466
hsAME-E vs all	SLC35F2	0.77	0.263791	0.54	0.263791	1	0.622
hsAME-E vs all	DKK1	0.769	1.86653	0.538	1.86653	0.636	0.141
hsAME-E vs all	PKM	0.769	0.657984	0.538	0.657984	1	0.446
hsAME-E vs all	NR0B1	0.769	0.478567	0.538	0.478567	0.545	0.014
hsAME-E vs all	HDAC1	0.769	0.384244	0.538	0.384244	1	0.898
hsAME-E vs all	RPL7L1	0.769	0.379199	0.538	0.379199	1	0.888
hsAME-E vs all	TRMU	0.769	0.265768	0.538	0.265768	1	0.59
hsAME-E vs all	GRP	0.768	0.482139	0.536	0.482139	0.545	0.015
hsAME-E vs all	TBX3	0.768	0.337045	0.536	0.337045	1	0.577
hsAME-E vs all	DDX20	0.768	0.311053	0.536	0.311053	1	0.694
hsAME-E vs all	HMGXB3	0.768	0.299862	0.536	0.299862	1	0.522
hsAME-E vs all	GPX8	0.768	0.29778	0.536	0.29778	1	0.617
hsAME-E vs all	ZDHHC7	0.768	0.265943	0.536	0.265943	1	0.572
hsAME-E vs all	PLIN3	0.767	0.414201	0.534	0.414201	1	0.787
hsAME-E vs all	SLC39A14	0.767	0.297309	0.534	0.297309	1	0.699
hsAME-E vs all	TMEM120A	0.767	0.288629	0.534	0.288629	0.909	0.604
hsAME-E vs all	SNX17	0.767	0.286406	0.534	0.286406	1	0.837
hsAME-E vs all	SRPX2	0.766	0.421965	0.532	0.421965	0.636	0.123
hsAME-E vs all	ITM2C	0.766	0.408493	0.532	0.408493	1	0.931
hsAME-E vs all	SLBP	0.766	0.367442	0.532	0.367442	1	0.746
hsAME-E vs all	EMC7	0.766	0.367411	0.532	0.367411	1	0.765
hsAME-E vs all	LZTS1	0.766	0.31949	0.532	0.31949	0.727	0.205
hsAME-E vs all	TSSC4	0.765	0.251106	0.53	0.251106	1	0.481
hsAME-E vs all	CNIH1	0.764	0.414024	0.528	0.414024	1	0.831
hsAME-E vs all	NR2F6	0.764	0.337494	0.528	0.337494	1	0.718
hsAME-E vs all	DHX30	0.764	0.279304	0.528	0.279304	1	0.857
hsAME-E vs all	LAMC1	0.763	0.401513	0.526	0.401513	1	0.748
hsAME-E vs all	ZIK1	0.763	0.315267	0.526	0.315267	0.818	0.324
hsAME-E vs all	CNOT2	0.763	0.29228	0.526	0.29228	1	0.879
hsAME-E vs all	POLR3D	0.763	0.258683	0.526	0.258683	1	0.653
hsAME-E vs all	CLP1	0.762	0.350916	0.524	0.350916	1	0.657
hsAME-E vs all	ITGAV	0.762	0.346745	0.524	0.346745	1	0.6
hsAME-E vs all	LRWD1	0.762	0.340447	0.524	0.340447	0.909	0.514
hsAME-E vs all	SGPL1	0.762	0.322248	0.524	0.322248	1	0.75
hsAME-E vs all	RND3	0.762	0.320115	0.524	0.320115	0.909	0.423
hsAME-E vs all	KIF5B	0.762	0.301803	0.524	0.301803	1	0.955
hsAME-E vs all	POLR3A	0.762	0.283955	0.524	0.283955	1	0.651
hsAME-E vs all	MDM4	0.762	0.266741	0.524	0.266741	1	0.632
hsAME-E vs all	BIRC5	0.761	0.386949	0.522	0.386949	1	0.888
hsAME-E vs all	PSMG3	0.761	0.357509	0.522	0.357509	1	0.698
hsAME-E vs all	TMEM98	0.761	0.355187	0.522	0.355187	1	0.693
hsAME-E vs all	MCM10	0.761	0.298112	0.522	0.298112	1	0.748
hsAME-E vs all	TROVE2	0.761	0.279287	0.522	0.279287	1	0.808
hsAME-E vs all	UBE2I	0.761	0.27815	0.522	0.27815	1	0.959
hsAME-E vs all	LPGAT1	0.761	0.273876	0.522	0.273876	0.909	0.539
hsAME-E vs all	TES	0.76	0.326674	0.52	0.326674	1	0.697
hsAME-E vs all	OSTC	0.76	0.300802	0.52	0.300802	1	0.945
hsAME-E vs all	CYFIP1	0.76	0.285109	0.52	0.285109	1	0.734
hsAME-E vs all	RPS27A	0.759	0.437653	0.518	0.437653	1	1
hsAME-E vs all	CAPRIN1	0.759	0.34066	0.518	0.34066	1	0.924
hsAME-E vs all	PRSS35	0.759	0.339217	0.518	0.339217	0.636	0.134
hsAME-E vs all	QRICH1	0.759	0.31954	0.518	0.31954	1	0.632
hsAME-E vs all	DHRS7	0.759	0.26631	0.518	0.26631	0.909	0.417
hsAME-E vs all	RRM2	0.759	0.261623	0.518	0.261623	1	0.907
hsAME-E vs all	BRD3	0.758	0.297022	0.516	0.297022	1	0.839
hsAME-E vs all	HSPH1	0.757	0.428134	0.514	0.428134	1	0.806
hsAME-E vs all	DNAJA3	0.757	0.306577	0.514	0.306577	1	0.714
hsAME-E vs all	EIF1AD	0.757	0.275252	0.514	0.275252	1	0.61
hsAME-E vs all	PTK7	0.757	0.274985	0.514	0.274985	1	0.628
hsAME-E vs all	TLE3	0.756	0.369469	0.512	0.369469	1	0.706
hsAME-E vs all	TMEM33	0.756	0.258401	0.512	0.258401	1	0.731
hsAME-E vs all	ZNF574	0.755	0.286795	0.51	0.286795	0.909	0.515
hsAME-E vs all	MIIP	0.755	0.279683	0.51	0.279683	1	0.65
hsAME-E vs all	PFN1	0.754	0.501091	0.508	0.501091	1	0.999
hsAME-E vs all	AXL	0.754	0.342757	0.508	0.342757	0.727	0.258
hsAME-E vs all	CLPTM1	0.754	0.29204	0.508	0.29204	1	0.559
hsAME-E vs all	HGS	0.753	0.318782	0.506	0.318782	1	0.703
hsAME-E vs all	MRPL49	0.753	0.299907	0.506	0.299907	1	0.812
hsAME-E vs all	VRK2	0.753	0.253322	0.506	0.253322	1	0.557
hsAME-E vs all	ID2	0.752	0.844718	0.504	0.844718	1	0.84
hsAME-E vs all	C1GALT1	0.752	0.326112	0.504	0.326112	1	0.65
hsAME-E vs all	TMEM43	0.752	0.316338	0.504	0.316338	1	0.66
hsAME-E vs all	IL27RA	0.752	0.299154	0.504	0.299154	0.636	0.191
hsAME-E vs all	AHSA1	0.751	0.388573	0.502	0.388573	1	0.876
hsAME-E vs all	PFN2	0.751	0.341771	0.502	0.341771	1	0.826
hsAME-E vs all	RRP9	0.751	0.302568	0.502	0.302568	1	0.754
hsAME-E vs all	SYPL1	0.751	0.288808	0.502	0.288808	1	0.832
hsAME-E vs all	GNG12	0.751	0.28785	0.502	0.28785	1	0.575
hsAME-E vs all	DYRK2	0.751	0.283899	0.502	0.283899	1	0.538
hsAME-E vs all	GPN2	0.751	0.259058	0.502	0.259058	1	0.655
hsAME-E vs all	RPS24	0.75	0.505589	0.5	0.505589	1	1
hsAME-E vs all	CCNB1	0.75	0.434898	0.5	0.434898	1	0.935
hsAME-E vs all	PSMD8	0.75	0.307036	0.5	0.307036	1	0.979
hsAME-E vs all	DCTN1	0.75	0.27634	0.5	0.27634	1	0.665
hsAME-E vs all	ARL6IP6	0.75	0.269111	0.5	0.269111	1	0.832
hsAME-E vs all	RNPS1	0.749	0.380807	0.498	0.380807	1	0.954
hsAME-E vs all	EIF3D	0.749	0.302123	0.498	0.302123	1	0.968
hsAME-E vs all	VWA5A	0.748	0.520154	0.496	0.520154	0.818	0.334
hsAME-E vs all	CCT8	0.748	0.344641	0.496	0.344641	1	0.99
hsAME-E vs all	MLX	0.748	0.266835	0.496	0.266835	1	0.661
hsAME-E vs all	KIF11	0.748	0.261798	0.496	0.261798	1	0.639
hsAME-E vs all	AURKB	0.747	0.453038	0.494	0.453038	1	0.802
hsAME-E vs all	PQBP1	0.747	0.321682	0.494	0.321682	1	0.757
hsAME-E vs all	LRRC41	0.747	0.317697	0.494	0.317697	1	0.655
hsAME-E vs all	FAM49A	0.747	0.29505	0.494	0.29505	0.818	0.266
hsAME-E vs all	METTL8	0.747	0.27005	0.494	0.27005	1	0.537
hsAME-E vs all	CCDC167	0.746	0.321044	0.492	0.321044	1	0.874
hsAME-E vs all	IFT57	0.746	0.284844	0.492	0.284844	0.909	0.591
hsAME-E vs all	RACGAP1	0.745	0.389769	0.49	0.389769	1	0.57
hsAME-E vs all	MYOCD	0.745	0.288907	0.49	0.288907	0.545	0.072
hsAME-E vs all	HARS	0.745	0.281767	0.49	0.281767	1	0.851
hsAME-E vs all	ATP6V0D1	0.744	0.345819	0.488	0.345819	1	0.814
hsAME-E vs all	CADM1	0.744	0.340329	0.488	0.340329	1	0.706
hsAME-E vs all	DEGS1	0.744	0.319955	0.488	0.319955	1	0.803
hsAME-E vs all	MUL1	0.744	0.294592	0.488	0.294592	0.818	0.445
hsAME-E vs all	POLDIP3	0.744	0.268329	0.488	0.268329	1	0.748
hsAME-E vs all	GPS1	0.743	0.368057	0.486	0.368057	1	0.829
hsAME-E vs all	SNRPB	0.743	0.328454	0.486	0.328454	1	0.99
hsAME-E vs all	DPF2	0.743	0.279814	0.486	0.279814	1	0.84
hsAME-E vs all	PUS3	0.742	0.276415	0.484	0.276415	0.909	0.539
hsAME-E vs all	LARP4	0.742	0.266845	0.484	0.266845	1	0.688
hsAME-E vs all	STARD7	0.741	0.306568	0.482	0.306568	1	0.848
hsAME-E vs all	FLII	0.741	0.291522	0.482	0.291522	1	0.697
hsAME-E vs all	B4GALT3	0.741	0.290826	0.482	0.290826	1	0.674
hsAME-E vs all	CDCA8	0.74	0.518761	0.48	0.518761	1	0.693
hsAME-E vs all	ERGIC3	0.74	0.275409	0.48	0.275409	1	0.929
hsAME-E vs all	CGA	0.739	0.789255	0.478	0.789255	1	0.73
hsAME-E vs all	WDR75	0.739	0.33381	0.478	0.33381	1	0.797
hsAME-E vs all	LSM2	0.739	0.289721	0.478	0.289721	1	0.917
hsAME-E vs all	CAPZA1	0.739	0.28159	0.478	0.28159	1	0.959
hsAME-E vs all	ZAP70	0.738	0.548987	0.476	0.548987	0.545	0.084
hsAME-E vs all	SURF4	0.738	0.311409	0.476	0.311409	1	0.912
hsAME-E vs all	CHD8	0.738	0.299737	0.476	0.299737	1	0.724
hsAME-E vs all	DENND5A	0.738	0.259708	0.476	0.259708	1	0.613
hsAME-E vs all	EYA3	0.738	0.258578	0.476	0.258578	1	0.75
hsAME-E vs all	DHCR7	0.737	0.459379	0.474	0.459379	1	0.746
hsAME-E vs all	HM13	0.736	0.348937	0.472	0.348937	1	0.894
hsAME-E vs all	PFDN5	0.736	0.34668	0.472	0.34668	1	0.978
hsAME-E vs all	IFRD2	0.736	0.299584	0.472	0.299584	1	0.774
hsAME-E vs all	FH	0.736	0.297984	0.472	0.297984	1	0.806
hsAME-E vs all	TMEM11	0.736	0.2666	0.472	0.2666	1	0.871
hsAME-E vs all	NOB1	0.736	0.258413	0.472	0.258413	1	0.771
hsAME-E vs all	PDLIM5	0.735	0.629676	0.47	0.629676	1	0.76
hsAME-E vs all	TNFRSF12A	0.735	0.490052	0.47	0.490052	1	0.816
hsAME-E vs all	ARID1A	0.735	0.291057	0.47	0.291057	1	0.828
hsAME-E vs all	APEH	0.734	0.310369	0.468	0.310369	1	0.691
hsAME-E vs all	NOP56	0.733	0.384874	0.466	0.384874	1	0.946
hsAME-E vs all	TRIM27	0.733	0.310706	0.466	0.310706	1	0.817
hsAME-E vs all	SLC25A39	0.733	0.304913	0.466	0.304913	1	0.928
hsAME-E vs all	XPO6	0.733	0.303695	0.466	0.303695	1	0.736
hsAME-E vs all	GMFB	0.733	0.295112	0.466	0.295112	1	0.879
hsAME-E vs all	DCTN5	0.733	0.253731	0.466	0.253731	1	0.69
hsAME-E vs all	SERP1	0.732	0.332573	0.464	0.332573	1	0.903
hsAME-E vs all	DHX9	0.732	0.306822	0.464	0.306822	1	0.932
hsAME-E vs all	EMP2	0.732	0.279513	0.464	0.279513	1	0.714
hsAME-E vs all	MPV17L2	0.731	0.318353	0.462	0.318353	1	0.742
hsAME-E vs all	EFTUD2	0.731	0.297417	0.462	0.297417	1	0.818
hsAME-E vs all	EIF1B	0.731	0.272021	0.462	0.272021	1	0.943
hsAME-E vs all	KARS	0.731	0.252497	0.462	0.252497	1	0.931
hsAME-E vs all	CDC123	0.73	0.277617	0.46	0.277617	1	0.977
hsAME-E vs all	PSMG1	0.73	0.251162	0.46	0.251162	1	0.894
hsAME-E vs all	MEIS1	0.729	0.693765	0.458	0.693765	0.636	0.256
hsAME-E vs all	GANAB	0.729	0.322693	0.458	0.322693	1	0.788
hsAME-E vs all	TMTC3	0.728	0.294166	0.456	0.294166	1	0.839
hsAME-E vs all	PAK1IP1	0.727	0.389503	0.454	0.389503	1	0.854
hsAME-E vs all	GTF2A2	0.727	0.31897	0.454	0.31897	1	0.903
hsAME-E vs all	RTCA	0.727	0.286834	0.454	0.286834	1	0.697
hsAME-E vs all	SLC25A11	0.727	0.260677	0.454	0.260677	1	0.846
hsAME-E vs all	YWHAE	0.726	0.363439	0.452	0.363439	1	0.992
hsAME-E vs all	ASAP1	0.726	0.303424	0.452	0.303424	1	0.643
hsAME-E vs all	WTAP	0.725	0.314337	0.45	0.314337	1	0.828
hsAME-E vs all	GID8	0.725	0.295643	0.45	0.295643	1	0.684
hsAME-E vs all	TK1	0.724	0.292801	0.448	0.292801	1	0.731
hsAME-E vs all	POP7	0.724	0.291169	0.448	0.291169	1	0.883
hsAME-E vs all	FBXO5	0.723	0.286952	0.446	0.286952	1	0.704
hsAME-E vs all	COL6A3	0.722	0.368641	0.444	0.368641	0.727	0.319
hsAME-E vs all	RBM10	0.722	0.354076	0.444	0.354076	1	0.717
hsAME-E vs all	SFT2D1	0.722	0.292232	0.444	0.292232	1	0.904
hsAME-E vs all	FAM32A	0.721	0.283757	0.442	0.283757	1	0.881
hsAME-E vs all	TRIM28	0.721	0.261987	0.442	0.261987	1	0.949
hsAME-E vs all	PUF60	0.72	0.292571	0.44	0.292571	1	0.954
hsAME-E vs all	VBP1	0.72	0.277195	0.44	0.277195	1	0.886
hsAME-E vs all	AAMP	0.72	0.260561	0.44	0.260561	1	0.901
hsAME-E vs all	DCAF4	0.719	0.425257	0.438	0.425257	1	0.579
hsAME-E vs all	EIF3B	0.719	0.25725	0.438	0.25725	1	0.885
hsAME-E vs all	SLC38A2	0.719	0.253643	0.438	0.253643	1	0.91
hsAME-E vs all	RCBTB2	0.718	0.303537	0.436	0.303537	0.636	0.201
hsAME-E vs all	TRIAP1	0.718	0.264087	0.436	0.264087	1	0.55
hsAME-E vs all	RUVBL1	0.718	0.260211	0.436	0.260211	1	0.923
hsAME-E vs all	EWSR1	0.717	0.317456	0.434	0.317456	1	0.962
hsAME-E vs all	UBE2C	0.717	0.261198	0.434	0.261198	1	0.846
hsAME-E vs all	HERPUD1	0.716	0.668049	0.432	0.668049	0.909	0.706
hsAME-E vs all	WDR1	0.716	0.354665	0.432	0.354665	1	0.928
hsAME-E vs all	FXYD5	0.716	0.260542	0.432	0.260542	1	0.723
hsAME-E vs all	TIMM50	0.715	0.276387	0.43	0.276387	1	0.943
hsAME-E vs all	AP2M1	0.714	0.28585	0.428	0.28585	1	0.983
hsAME-E vs all	FAM50A	0.714	0.276133	0.428	0.276133	1	0.711
hsAME-E vs all	BTG3	0.714	0.265491	0.428	0.265491	1	0.723
hsAME-E vs all	CXCR4	0.713	0.614437	0.426	0.614437	0.636	0.211
hsAME-E vs all	HSPA5	0.713	0.309119	0.426	0.309119	1	0.997
hsAME-E vs all	SYNCRIP	0.713	0.265193	0.426	0.265193	1	0.947
hsAME-E vs all	PDPN	0.71	0.757934	0.42	0.757934	1	0.647
hsAME-E vs all	SLC40A1	0.709	0.341691	0.418	0.341691	1	0.513
hsAME-E vs all	YWHAZ	0.709	0.256556	0.418	0.256556	1	0.997
hsAME-E vs all	LYPD3	0.708	1.01174	0.416	1.01174	1	0.386
hsAME-E vs all	NSDHL	0.708	0.296678	0.416	0.296678	1	0.743
hsAME-E vs all	EBNA1BP2	0.708	0.25319	0.416	0.25319	1	0.91
hsAME-E vs all	ITGB5	0.707	0.317007	0.414	0.317007	1	0.69
hsAME-E vs all	SH3BGRL3	0.707	0.276525	0.414	0.276525	1	0.945
hsAME-E vs all	ATP6AP1	0.706	0.32504	0.412	0.32504	1	0.817
hsAME-E vs all	ELOVL5	0.705	0.256961	0.41	0.256961	1	0.835
hsAME-E vs all	KRT23	0.704	0.455691	0.408	0.455691	1	0.454
hsAME-E vs all	LUZP1	0.704	0.259888	0.408	0.259888	1	0.824
hsAME-E vs all	DTL	0.701	0.382536	0.402	0.382536	1	0.702
hsAME-E vs all	MTMR14	0.701	0.280697	0.402	0.280697	1	0.694
hsAME-E vs all	SNX3	0.7	0.321011	0.4	0.321011	1	0.923
hsAME-E vs all	ANO4	0.695	0.263332	0.39	0.263332	0.545	0.181
hsAME-E vs all	RPS12	0.694	0.364272	0.388	0.364272	1	1
hsAME-E vs all	GDF15	0.693	0.371739	0.386	0.371739	1	0.448
hsAME-E vs all	RPL35	0.689	0.328124	0.378	0.328124	1	1
hsAME-E vs all	UBA52	0.686	0.309311	0.372	0.309311	1	0.997
hsAME-E vs all	SNRNP200	0.686	0.267131	0.372	0.267131	1	0.838
hsAME-E vs all	CARS	0.684	0.257252	0.368	0.257252	1	0.775
hsAME-E vs all	SNRPF	0.683	0.288287	0.366	0.288287	1	0.968
hsAME-E vs all	UAP1	0.681	0.425972	0.362	0.425972	1	0.686
hsAME-E vs all	CSTB	0.681	0.302228	0.362	0.302228	1	0.967
hsAME-E vs all	SERPINE1	0.674	0.391134	0.348	0.391134	0.636	0.339
hsAME-E vs all	COL3A1	0.673	0.985422	0.346	0.985422	0.818	0.455
hsAME-E vs all	HSP90AA1	0.671	0.287875	0.342	0.287875	1	1
hsAME-E vs all	RPL34	0.666	0.349881	0.332	0.349881	1	1
hsAME-E vs all	MEST	0.664	0.516568	0.328	0.516568	1	0.977
hsAME-E vs all	CCR7	0.663	0.313281	0.326	0.313281	0.818	0.361
hsAME-E vs all	ART5	0.661	0.33462	0.322	0.33462	0.545	0.269
hsAME-E vs all	SLC25A5	0.658	0.269483	0.316	0.269483	1	0.993
hsAME-E vs all	SET	0.64	0.359285	0.28	0.359285	1	0.999
hsAME-E vs all	EGR1	0.639	0.343272	0.278	0.343272	0.818	0.518
hsAME-E vs all	P4HB	0.618	0.250268	0.236	0.250268	1	0.956
hsAME-E vs all	MYL7	0.603	0.311601	0.206	0.311601	0.273	0.08
hsAME-E vs all	FAM84B	0.58	0.266602	0.16	0.266602	0.727	0.466
hsAME-E vs all	EDN1	0.574	0.508126	0.148	0.508126	0.182	0.036
cyAME-L3 vs all	IFI27L2	0.986	1.79342	0.972	1.79342	1	0.551
cyAME-L3 vs all	PRTG	0.981	2.04988	0.962	2.04988	1	0.643
cyAME-L3 vs all	TGFBI	0.974	2.4903	0.948	2.4903	1	0.25
cyAME-L3 vs all	NEBL	0.973	2.15288	0.946	2.15288	1	0.376
cyAME-L3 vs all	FREM2	0.973	1.481	0.946	1.481	1	0.332
cyAME-L3 vs all	SPNS2	0.967	2.02449	0.934	2.02449	0.947	0.139
cyAME-L3 vs all	PDZRN4	0.966	2.61375	0.932	2.61375	0.947	0.115
cyAME-L3 vs all	IGDCC3	0.963	2.20054	0.926	2.20054	1	0.451
cyAME-L3 vs all	HEY1	0.962	1.40428	0.924	1.40428	1	0.317
cyAME-L3 vs all	UTRN	0.96	1.39393	0.92	1.39393	1	0.691
cyAME-L3 vs all	WFDC2	0.958	1.99226	0.916	1.99226	1	0.666
cyAME-L3 vs all	MDK	0.954	1.35823	0.908	1.35823	1	0.989
cyAME-L3 vs all	SLIT3	0.952	1.90467	0.904	1.90467	0.947	0.174
cyAME-L3 vs all	TSPAN2	0.951	1.74869	0.902	1.74869	0.947	0.257
cyAME-L3 vs all	TCF4	0.946	1.35689	0.892	1.35689	1	0.68
cyAME-L3 vs all	KCNMA1	0.94	2.23576	0.88	2.23576	0.947	0.385
cyAME-L3 vs all	FARP1	0.939	1.02693	0.878	1.02693	1	0.526
cyAME-L3 vs all	PARD3	0.936	1.01208	0.872	1.01208	1	0.809
cyAME-L3 vs all	ROBO2	0.935	1.4224	0.87	1.4224	1	0.445
cyAME-L3 vs all	COL5A1	0.932	1.59912	0.864	1.59912	0.947	0.342
cyAME-L3 vs all	PAMR1	0.932	1.24048	0.864	1.24048	0.947	0.304
cyAME-L3 vs all	CTHRC1	0.931	3.05989	0.862	3.05989	0.947	0.467
cyAME-L3 vs all	RARB	0.928	0.90539	0.856	0.90539	0.947	0.241
cyAME-L3 vs all	FLT1	0.925	1.40605	0.85	1.40605	0.947	0.381
cyAME-L3 vs all	IGFBP3	0.924	1.73217	0.848	1.73217	1	0.585
cyAME-L3 vs all	ITM2C	0.924	1.28927	0.848	1.28927	1	0.931
cyAME-L3 vs all	NTRK2	0.922	2.39258	0.844	2.39258	0.895	0.196
cyAME-L3 vs all	SERPINH1	0.922	1.27016	0.844	1.27016	1	0.893
cyAME-L3 vs all	RPS27	0.919	1.04227	0.838	1.04227	1	1
cyAME-L3 vs all	EFNA5	0.918	1.43524	0.836	1.43524	0.947	0.353
cyAME-L3 vs all	DAB1	0.918	1.22385	0.836	1.22385	0.947	0.488
cyAME-L3 vs all	SYTL5	0.917	1.33601	0.834	1.33601	0.895	0.207
cyAME-L3 vs all	CA12	0.917	1.32843	0.834	1.32843	0.947	0.379
cyAME-L3 vs all	BMP4	0.916	1.25206	0.832	1.25206	0.947	0.427
cyAME-L3 vs all	MEIS1	0.916	1.17673	0.832	1.17673	0.895	0.25
cyAME-L3 vs all	VTCN1	0.911	1.92759	0.822	1.92759	0.895	0.25
cyAME-L3 vs all	PTPRT	0.911	1.31162	0.822	1.31162	0.947	0.299
cyAME-L3 vs all	SLC1A3	0.91	1.41618	0.82	1.41618	0.947	0.612
cyAME-L3 vs all	DLK1	0.909	2.74503	0.818	2.74503	0.895	0.195
cyAME-L3 vs all	LYPD6	0.909	1.66279	0.818	1.66279	0.895	0.212
cyAME-L3 vs all	FN1	0.909	1.12702	0.818	1.12702	1	0.804
cyAME-L3 vs all	HAPLN1	0.906	1.26006	0.812	1.26006	1	0.569
cyAME-L3 vs all	CST6	0.903	1.35788	0.806	1.35788	0.895	0.188
cyAME-L3 vs all	PTPRF	0.902	0.914709	0.804	0.914709	1	0.895
cyAME-L3 vs all	SPATS2L	0.899	1.2319	0.798	1.2319	0.947	0.568
cyAME-L3 vs all	CDH3	0.896	1.42512	0.792	1.42512	1	0.78
cyAME-L3 vs all	VIM	0.895	1.60675	0.79	1.60675	0.947	0.519
cyAME-L3 vs all	CST3	0.894	1.45733	0.788	1.45733	1	0.669
cyAME-L3 vs all	TMEM59	0.894	0.795161	0.788	0.795161	1	0.956
cyAME-L3 vs all	CNTN1	0.893	1.0496	0.786	1.0496	0.842	0.098
cyAME-L3 vs all	PTPRK	0.891	0.993571	0.782	0.993571	0.947	0.635
cyAME-L3 vs all	LAMA2	0.888	1.70274	0.776	1.70274	0.895	0.377
cyAME-L3 vs all	PLD3	0.888	1.09549	0.776	1.09549	1	0.852
cyAME-L3 vs all	ARL15	0.888	0.92703	0.776	0.92703	0.947	0.666
cyAME-L3 vs all	TMEM45A	0.887	1.37276	0.774	1.37276	0.895	0.623
cyAME-L3 vs all	DPM3	0.886	0.868722	0.772	0.868722	0.947	0.816
cyAME-L3 vs all	MAST4	0.885	0.980073	0.77	0.980073	1	0.55
cyAME-L3 vs all	FAM84B	0.884	1.1408	0.768	1.1408	0.895	0.462
cyAME-L3 vs all	COL6A2	0.884	1.09082	0.768	1.09082	0.947	0.426
cyAME-L3 vs all	KRT19	0.884	0.7373	0.768	0.7373	1	0.976
cyAME-L3 vs all	RNF180	0.883	0.86725	0.766	0.86725	0.947	0.364
cyAME-L3 vs all	RPL34	0.883	0.753733	0.766	0.753733	1	1
cyAME-L3 vs all	ZNF395	0.882	1.27795	0.764	1.27795	1	0.556
cyAME-L3 vs all	MIA	0.882	0.987638	0.764	0.987638	0.789	0.066
cyAME-L3 vs all	LOXL2	0.88	1.25979	0.76	1.25979	0.947	0.51
cyAME-L3 vs all	SLC2A1	0.88	1.06172	0.76	1.06172	1	0.988
cyAME-L3 vs all	CADM1	0.88	0.965645	0.76	0.965645	0.947	0.705
cyAME-L3 vs all	MAB21L3	0.879	1.11161	0.758	1.11161	0.789	0.094
cyAME-L3 vs all	GLI3	0.879	0.970695	0.758	0.970695	0.842	0.263
cyAME-L3 vs all	RPS18	0.879	0.753512	0.758	0.753512	1	1
cyAME-L3 vs all	PDK1	0.878	1.25913	0.756	1.25913	1	0.724
cyAME-L3 vs all	SPAG4	0.877	1.07557	0.754	1.07557	0.842	0.291
cyAME-L3 vs all	MAGI3	0.875	1.34036	0.75	1.34036	0.895	0.542
cyAME-L3 vs all	EPCAM	0.875	0.895685	0.75	0.895685	1	0.949
cyAME-L3 vs all	DNAJC1	0.874	1.40173	0.748	1.40173	0.947	0.748
cyAME-L3 vs all	AKAP2	0.874	0.977627	0.748	0.977627	1	0.592
cyAME-L3 vs all	IKZF2	0.874	0.852734	0.748	0.852734	0.842	0.199
cyAME-L3 vs all	FOXP1	0.873	1.05278	0.746	1.05278	0.947	0.678
cyAME-L3 vs all	ADAMTS9	0.872	1.2658	0.744	1.2658	0.842	0.245
cyAME-L3 vs all	DAPK1	0.872	0.926914	0.744	0.926914	0.947	0.576
cyAME-L3 vs all	COMMD6	0.872	0.897327	0.744	0.897327	1	0.978
cyAME-L3 vs all	GPC6	0.871	1.44856	0.742	1.44856	0.947	0.52
cyAME-L3 vs all	AUTS2	0.871	1.14035	0.742	1.14035	1	0.632
cyAME-L3 vs all	TSPAN4	0.871	0.626166	0.742	0.626166	0.947	0.535
cyAME-L3 vs all	GABRP	0.87	1.80368	0.74	1.80368	0.789	0.148
cyAME-L3 vs all	SULF2	0.87	1.2705	0.74	1.2705	0.947	0.552
cyAME-L3 vs all	MEST	0.869	1.65984	0.738	1.65984	1	0.977
cyAME-L3 vs all	ARHGAP29	0.869	0.887172	0.738	0.887172	1	0.669
cyAME-L3 vs all	TMSB10	0.868	0.960725	0.736	0.960725	1	1
cyAME-L3 vs all	PARD3B	0.864	0.950273	0.728	0.950273	0.842	0.281
cyAME-L3 vs all	SEC62	0.863	0.948066	0.726	0.948066	0.947	0.976
cyAME-L3 vs all	ADRA1B	0.862	1.01239	0.724	1.01239	0.737	0.028
cyAME-L3 vs all	DLK2	0.861	1.41192	0.722	1.41192	0.737	0.044
cyAME-L3 vs all	PDE3A	0.86	1.90969	0.72	1.90969	0.842	0.23
cyAME-L3 vs all	FOXP2	0.86	1.3634	0.72	1.3634	0.789	0.208
cyAME-L3 vs all	IRX3	0.86	0.964825	0.72	0.964825	0.789	0.092
cyAME-L3 vs all	ZNF608	0.86	0.954514	0.72	0.954514	0.895	0.422
cyAME-L3 vs all	KIAA1217	0.86	0.950215	0.72	0.950215	1	0.725
cyAME-L3 vs all	COL3A1	0.859	1.52741	0.718	1.52741	1	0.451
cyAME-L3 vs all	PTPN14	0.859	0.978165	0.718	0.978165	0.947	0.73
cyAME-L3 vs all	ZFP36L1	0.858	0.79595	0.716	0.79595	1	0.959
cyAME-L3 vs all	TGFBR1	0.856	1.25995	0.712	1.25995	0.947	0.595
cyAME-L3 vs all	FZD6	0.856	1.16148	0.712	1.16148	0.842	0.375
cyAME-L3 vs all	FLRT3	0.856	1.1541	0.712	1.1541	0.842	0.255
cyAME-L3 vs all	SLC22A23	0.855	1.16014	0.71	1.16014	0.789	0.237
cyAME-L3 vs all	S100A10	0.855	0.929602	0.71	0.929602	1	0.868
cyAME-L3 vs all	RPL10	0.855	0.693052	0.71	0.693052	1	1
cyAME-L3 vs all	FREM1	0.854	0.919583	0.708	0.919583	0.842	0.313
cyAME-L3 vs all	NGF	0.853	1.41479	0.706	1.41479	0.737	0.061
cyAME-L3 vs all	RPL37	0.853	0.866218	0.706	0.866218	1	1
cyAME-L3 vs all	COL6A3	0.852	1.57363	0.704	1.57363	0.842	0.315
cyAME-L3 vs all	LIX1	0.852	0.796666	0.704	0.796666	0.789	0.143
cyAME-L3 vs all	RNF145	0.852	0.59834	0.704	0.59834	0.947	0.632
cyAME-L3 vs all	POT1	0.851	0.866467	0.702	0.866467	1	0.723
cyAME-L3 vs all	AMOT	0.851	0.726397	0.702	0.726397	0.895	0.38
cyAME-L3 vs all	ADAMTS6	0.85	1.44359	0.7	1.44359	0.895	0.499
cyAME-L3 vs all	LGALS1	0.85	0.885402	0.7	0.885402	1	0.853
cyAME-L3 vs all	MYL6	0.85	0.727148	0.7	0.727148	1	1
cyAME-L3 vs all	GRHL2	0.849	1.05636	0.698	1.05636	0.895	0.612
cyAME-L3 vs all	AKAP7	0.849	0.658636	0.698	0.658636	0.842	0.278
cyAME-L3 vs all	LITAF	0.848	1.13242	0.696	1.13242	0.895	0.682
cyAME-L3 vs all	KRTCAP2	0.848	0.704084	0.696	0.704084	1	0.852
cyAME-L3 vs all	PODXL	0.848	0.62944	0.696	0.62944	1	0.787
cyAME-L3 vs all	OXR1	0.846	1.06343	0.692	1.06343	0.895	0.622
cyAME-L3 vs all	OST4	0.844	0.634121	0.688	0.634121	1	0.994
cyAME-L3 vs all	CLDN6	0.843	0.799856	0.686	0.799856	1	0.91
cyAME-L3 vs all	FAM13A	0.843	0.723434	0.686	0.723434	0.947	0.664
cyAME-L3 vs all	ASAP2	0.843	0.532784	0.686	0.532784	0.947	0.43
cyAME-L3 vs all	PDZRN3	0.842	1.21085	0.684	1.21085	0.842	0.272
cyAME-L3 vs all	HAND1	0.842	1.10848	0.684	1.10848	0.895	0.44
cyAME-L3 vs all	PLAC9	0.841	0.925842	0.682	0.925842	0.789	0.278
cyAME-L3 vs all	SATB1	0.841	0.598838	0.682	0.598838	0.842	0.288
cyAME-L3 vs all	TMEM88	0.84	0.992562	0.68	0.992562	0.895	0.63
cyAME-L3 vs all	SLC47A1	0.839	1.61216	0.678	1.61216	0.737	0.169
cyAME-L3 vs all	CNTN4	0.839	1.23273	0.678	1.23273	0.895	0.433
cyAME-L3 vs all	UBL3	0.839	0.776946	0.678	0.776946	0.895	0.512
cyAME-L3 vs all	TCEAL4	0.839	0.717432	0.678	0.717432	1	0.694
cyAME-L3 vs all	PMP22	0.838	1.72197	0.676	1.72197	0.789	0.327
cyAME-L3 vs all	ARHGEF3	0.838	1.0621	0.676	1.0621	0.842	0.493
cyAME-L3 vs all	ZNF521	0.838	1.01239	0.676	1.01239	0.737	0.135
cyAME-L3 vs all	TP53I3	0.837	1.24601	0.674	1.24601	0.842	0.525
cyAME-L3 vs all	CNPY2	0.837	0.703733	0.674	0.703733	1	0.968
cyAME-L3 vs all	SPNS3	0.837	0.680029	0.674	0.680029	0.684	0.024
cyAME-L3 vs all	GPRC5C	0.837	0.596418	0.674	0.596418	0.895	0.429
cyAME-L3 vs all	ANXA2	0.836	0.664301	0.672	0.664301	1	0.965
cyAME-L3 vs all	COL1A1	0.835	1.20455	0.67	1.20455	1	0.606
cyAME-L3 vs all	CPZ	0.835	0.802626	0.67	0.802626	0.789	0.205
cyAME-L3 vs all	SETBP1	0.835	0.698832	0.67	0.698832	0.947	0.538
cyAME-L3 vs all	ADCY8	0.835	0.561674	0.67	0.561674	0.737	0.141
cyAME-L3 vs all	TCF7L1	0.834	0.753671	0.668	0.753671	1	0.63
cyAME-L3 vs all	EPAS1	0.834	0.749848	0.668	0.749848	0.947	0.547
cyAME-L3 vs all	EZR	0.834	0.72223	0.668	0.72223	1	0.976
cyAME-L3 vs all	AKAP9	0.834	0.661196	0.668	0.661196	1	0.96
cyAME-L3 vs all	TNFSF4	0.834	0.50089	0.668	0.50089	0.842	0.23
cyAME-L3 vs all	PDE10A	0.833	0.727092	0.666	0.727092	0.789	0.28
cyAME-L3 vs all	HSBP1L1	0.832	0.706531	0.664	0.706531	0.895	0.499
cyAME-L3 vs all	F5	0.832	0.694386	0.664	0.694386	0.737	0.141
cyAME-L3 vs all	ANK3	0.831	0.804398	0.662	0.804398	0.947	0.71
cyAME-L3 vs all	RNASE4	0.83	0.753797	0.66	0.753797	0.842	0.265
cyAME-L3 vs all	GLRA4	0.83	0.675714	0.66	0.675714	0.684	0.04
cyAME-L3 vs all	SON	0.83	0.65218	0.66	0.65218	1	1
cyAME-L3 vs all	COL18A1	0.829	0.819331	0.658	0.819331	0.842	0.37
cyAME-L3 vs all	UNC5C	0.828	1.21218	0.656	1.21218	0.737	0.175
cyAME-L3 vs all	ATP12A	0.828	1.11976	0.656	1.11976	0.737	0.146
cyAME-L3 vs all	COL6A1	0.828	0.989974	0.656	0.989974	0.947	0.513
cyAME-L3 vs all	RPS26	0.828	0.741665	0.656	0.741665	1	1
cyAME-L3 vs all	NEDD9	0.826	0.595087	0.652	0.595087	0.842	0.472
cyAME-L3 vs all	ISL1	0.825	0.962327	0.65	0.962327	0.737	0.158
cyAME-L3 vs all	ITIH5	0.825	0.845214	0.65	0.845214	0.737	0.183
cyAME-L3 vs all	RPL23A	0.825	0.799965	0.65	0.799965	1	1
cyAME-L3 vs all	DYNLRB2	0.825	0.476637	0.65	0.476637	0.737	0.124
cyAME-L3 vs all	COL1A2	0.824	1.22579	0.648	1.22579	1	0.561
cyAME-L3 vs all	TNC	0.824	0.766694	0.648	0.766694	0.737	0.139
cyAME-L3 vs all	HIPK2	0.824	0.675755	0.648	0.675755	0.895	0.441
cyAME-L3 vs all	EFNA1	0.824	0.610394	0.648	0.610394	0.947	0.668
cyAME-L3 vs all	FER	0.823	0.722185	0.646	0.722185	0.947	0.666
cyAME-L3 vs all	LTF	0.822	1.14595	0.644	1.14595	0.684	0.069
cyAME-L3 vs all	CLCN5	0.821	0.894614	0.642	0.894614	0.895	0.503
cyAME-L3 vs all	PALLD	0.821	0.855966	0.642	0.855966	0.947	0.686
cyAME-L3 vs all	AUH	0.821	0.754667	0.642	0.754667	0.947	0.82
cyAME-L3 vs all	RPS29	0.82	0.79786	0.64	0.79786	1	0.965
cyAME-L3 vs all	EFEMP2	0.819	0.472114	0.638	0.472114	0.737	0.161
cyAME-L3 vs all	P4HA2	0.818	0.626559	0.636	0.626559	0.895	0.509
cyAME-L3 vs all	SST	0.818	0.413487	0.636	0.413487	0.684	0.064
cyAME-L3 vs all	SLC4A4	0.817	1.22258	0.634	1.22258	0.684	0.106
cyAME-L3 vs all	PBX1	0.817	0.973504	0.634	0.973504	0.842	0.596
cyAME-L3 vs all	CDON	0.817	0.784024	0.634	0.784024	0.842	0.432
cyAME-L3 vs all	MBD5	0.817	0.701067	0.634	0.701067	0.895	0.736
cyAME-L3 vs all	MGST3	0.817	0.49831	0.634	0.49831	0.947	0.972
cyAME-L3 vs all	IGF1R	0.816	0.693747	0.632	0.693747	0.895	0.64
cyAME-L3 vs all	GCNT2	0.816	0.684278	0.632	0.684278	0.895	0.534
cyAME-L3 vs all	ANAPC13	0.816	0.516622	0.632	0.516622	1	0.903
cyAME-L3 vs all	NAV2	0.815	0.7275	0.63	0.7275	0.895	0.699
cyAME-L3 vs all	RPL32	0.815	0.659835	0.63	0.659835	1	0.994
cyAME-L3 vs all	DLL1	0.814	0.655375	0.628	0.655375	0.684	0.082
cyAME-L3 vs all	FLRT2	0.814	0.584696	0.628	0.584696	0.789	0.245
cyAME-L3 vs all	MYLK	0.813	0.960747	0.626	0.960747	0.842	0.409
cyAME-L3 vs all	WWC1	0.813	0.707837	0.626	0.707837	0.895	0.574
cyAME-L3 vs all	ENPP5	0.813	0.625328	0.626	0.625328	0.842	0.365
cyAME-L3 vs all	GABARAP	0.813	0.592553	0.626	0.592553	1	0.809
cyAME-L3 vs all	TFAP2B	0.812	0.574342	0.624	0.574342	0.684	0.094
cyAME-L3 vs all	KCTD1	0.812	0.568966	0.624	0.568966	0.842	0.385
cyAME-L3 vs all	COL2A1	0.811	1.03554	0.622	1.03554	0.684	0.085
cyAME-L3 vs all	UPK2	0.811	0.438776	0.622	0.438776	0.684	0.064
cyAME-L3 vs all	RPS21	0.81	0.717889	0.62	0.717889	1	1
cyAME-L3 vs all	CD59	0.81	0.658875	0.62	0.658875	1	0.893
cyAME-L3 vs all	CTSB	0.809	0.679993	0.618	0.679993	0.947	0.837
cyAME-L3 vs all	KRT8	0.808	0.643662	0.616	0.643662	1	0.971
cyAME-L3 vs all	ARID4B	0.808	0.468755	0.616	0.468755	1	0.916
cyAME-L3 vs all	CREB3	0.808	0.460411	0.616	0.460411	0.947	0.721
cyAME-L3 vs all	EGFLAM	0.807	0.716186	0.614	0.716186	0.789	0.326
cyAME-L3 vs all	PCDHAC2	0.806	0.754013	0.612	0.754013	0.684	0.105
cyAME-L3 vs all	PFDN5	0.806	0.600986	0.612	0.600986	1	0.978
cyAME-L3 vs all	LTBP1	0.805	0.641174	0.61	0.641174	0.842	0.47
cyAME-L3 vs all	TMTC2	0.805	0.590487	0.61	0.590487	0.842	0.426
cyAME-L3 vs all	VGLL4	0.805	0.574844	0.61	0.574844	1	0.74
cyAME-L3 vs all	SLK	0.804	0.833587	0.608	0.833587	0.947	0.779
cyAME-L3 vs all	SOX9	0.804	0.803416	0.608	0.803416	0.684	0.148
cyAME-L3 vs all	ASTN2	0.803	1.0119	0.606	1.0119	0.789	0.402
cyAME-L3 vs all	CAPN2	0.803	0.810954	0.606	0.810954	0.895	0.518
cyAME-L3 vs all	GPC3	0.802	0.775454	0.604	0.775454	0.947	0.697
cyAME-L3 vs all	MAP4K3	0.802	0.610007	0.604	0.610007	0.895	0.764
cyAME-L3 vs all	TSTD1	0.801	0.684483	0.602	0.684483	0.947	0.654
cyAME-L3 vs all	FKBP9	0.801	0.671137	0.602	0.671137	0.895	0.581
cyAME-L3 vs all	NBEA	0.801	0.624123	0.602	0.624123	0.842	0.377
cyAME-L3 vs all	RPL9	0.801	0.612145	0.602	0.612145	1	0.999
cyAME-L3 vs all	LAGE3	0.801	0.55791	0.602	0.55791	1	0.918
cyAME-L3 vs all	ANKRD49	0.801	0.511242	0.602	0.511242	0.842	0.537
cyAME-L3 vs all	SOX15	0.801	0.478741	0.602	0.478741	0.895	0.452
cyAME-L3 vs all	SLC51A	0.8	0.741327	0.6	0.741327	0.737	0.27
cyAME-L3 vs all	PDLIM1	0.8	0.727627	0.6	0.727627	0.947	0.804
cyAME-L3 vs all	ARID1B	0.8	0.652181	0.6	0.652181	0.947	0.791
cyAME-L3 vs all	FAM114A1	0.8	0.596192	0.6	0.596192	0.737	0.218
cyAME-L3 vs all	SCG5	0.799	0.985554	0.598	0.985554	0.789	0.357
cyAME-L3 vs all	PTK7	0.799	0.662911	0.598	0.662911	0.895	0.627
cyAME-L3 vs all	SOX4	0.799	0.661813	0.598	0.661813	1	0.972
cyAME-L3 vs all	SH3BGRL3	0.799	0.607355	0.598	0.607355	1	0.945
cyAME-L3 vs all	SMIM1	0.799	0.573495	0.598	0.573495	0.842	0.441
cyAME-L3 vs all	CREB5	0.798	0.957124	0.596	0.957124	0.684	0.196
cyAME-L3 vs all	NDUFA1	0.798	0.595686	0.596	0.595686	1	0.989
cyAME-L3 vs all	GTF2H5	0.798	0.577197	0.596	0.577197	1	0.976
cyAME-L3 vs all	RNMT	0.798	0.551973	0.596	0.551973	1	0.931
cyAME-L3 vs all	BNC1	0.798	0.292191	0.596	0.292191	0.632	0.049
cyAME-L3 vs all	DSP	0.797	0.795751	0.594	0.795751	1	0.861
cyAME-L3 vs all	EPB41L4B	0.796	0.481393	0.592	0.481393	0.842	0.426
cyAME-L3 vs all	ACVR2B	0.795	0.53935	0.59	0.53935	0.947	0.741
cyAME-L3 vs all	GREB1L	0.794	0.635757	0.588	0.635757	0.947	0.698
cyAME-L3 vs all	RPL22	0.794	0.634491	0.588	0.634491	1	1
cyAME-L3 vs all	TOMM7	0.794	0.586103	0.588	0.586103	1	0.994
cyAME-L3 vs all	RPL18A	0.794	0.547312	0.588	0.547312	1	1
cyAME-L3 vs all	BAMBI	0.794	0.526775	0.588	0.526775	0.947	0.717
cyAME-L3 vs all	LYPD6B	0.793	0.731128	0.586	0.731128	0.737	0.249
cyAME-L3 vs all	TMEM258	0.793	0.558017	0.586	0.558017	1	0.988
cyAME-L3 vs all	LMO1	0.792	0.730428	0.584	0.730428	0.632	0.077
cyAME-L3 vs all	HCFC1R1	0.792	0.726023	0.584	0.726023	0.842	0.755
cyAME-L3 vs all	PCDH7	0.792	0.699679	0.584	0.699679	0.842	0.366
cyAME-L3 vs all	TCF7L2	0.792	0.670793	0.584	0.670793	1	0.866
cyAME-L3 vs all	HPN	0.792	0.444878	0.584	0.444878	0.789	0.304
cyAME-L3 vs all	PRKD1	0.791	0.836441	0.582	0.836441	0.789	0.359
cyAME-L3 vs all	TNS3	0.791	0.654931	0.582	0.654931	0.947	0.7
cyAME-L3 vs all	KRT18	0.791	0.64263	0.582	0.64263	1	0.966
cyAME-L3 vs all	FAAH2	0.791	0.470108	0.582	0.470108	0.737	0.216
cyAME-L3 vs all	YTHDC1	0.79	0.601431	0.58	0.601431	1	0.969
cyAME-L3 vs all	LMBRD1	0.789	0.623407	0.578	0.623407	0.895	0.802
cyAME-L3 vs all	ROMO1	0.789	0.612954	0.578	0.612954	1	0.999
cyAME-L3 vs all	SYNPO2L	0.789	0.338332	0.578	0.338332	0.789	0.255
cyAME-L3 vs all	PCOLCE	0.788	0.614779	0.576	0.614779	0.789	0.408
cyAME-L3 vs all	IGSF3	0.788	0.582188	0.576	0.582188	0.895	0.569
cyAME-L3 vs all	MAML2	0.787	1.20453	0.574	1.20453	0.737	0.397
cyAME-L3 vs all	EMP3	0.787	0.599505	0.574	0.599505	0.789	0.381
cyAME-L3 vs all	FLNA	0.787	0.563412	0.574	0.563412	0.947	0.807
cyAME-L3 vs all	GALNT1	0.786	0.754463	0.572	0.754463	0.947	0.797
cyAME-L3 vs all	ITGB5	0.785	0.880005	0.57	0.880005	0.842	0.69
cyAME-L3 vs all	MXRA7	0.785	0.737982	0.57	0.737982	0.842	0.498
cyAME-L3 vs all	FSTL1	0.784	0.630636	0.568	0.630636	1	0.903
cyAME-L3 vs all	TNFAIP8	0.783	0.828841	0.566	0.828841	0.895	0.718
cyAME-L3 vs all	RBPMS	0.783	0.533601	0.566	0.533601	1	0.902
cyAME-L3 vs all	NMNAT1	0.782	0.479699	0.564	0.479699	1	0.643
cyAME-L3 vs all	LRRN4	0.782	0.453209	0.564	0.453209	0.632	0.09
cyAME-L3 vs all	CTNNB1	0.78	0.490412	0.56	0.490412	1	0.893
cyAME-L3 vs all	EEF1G	0.779	0.534164	0.558	0.534164	1	0.745
cyAME-L3 vs all	NICN1	0.779	0.441423	0.558	0.441423	0.737	0.293
cyAME-L3 vs all	RPS14	0.779	0.389929	0.558	0.389929	1	1
cyAME-L3 vs all	SPATA5	0.778	0.676762	0.556	0.676762	0.895	0.765
cyAME-L3 vs all	ROR1	0.778	0.595885	0.556	0.595885	0.947	0.657
cyAME-L3 vs all	ATP11A	0.778	0.584076	0.556	0.584076	0.895	0.741
cyAME-L3 vs all	GOLGB1	0.778	0.563683	0.556	0.563683	1	0.869
cyAME-L3 vs all	CASK	0.778	0.47936	0.556	0.47936	0.947	0.58
cyAME-L3 vs all	TFAP2A	0.777	0.874452	0.554	0.874452	0.842	0.612
cyAME-L3 vs all	LPP	0.777	0.623684	0.554	0.623684	0.895	0.695
cyAME-L3 vs all	RPL13	0.777	0.484198	0.554	0.484198	1	1
cyAME-L3 vs all	TMEM132C	0.776	0.678753	0.552	0.678753	0.737	0.333
cyAME-L3 vs all	WDR83OS	0.776	0.549843	0.552	0.549843	1	0.739
cyAME-L3 vs all	NPR3	0.776	0.524224	0.552	0.524224	0.579	0.044
cyAME-L3 vs all	DOK4	0.776	0.522022	0.552	0.522022	0.842	0.464
cyAME-L3 vs all	SSR4	0.776	0.460137	0.552	0.460137	1	0.992
cyAME-L3 vs all	GREB1	0.775	0.865233	0.55	0.865233	0.737	0.388
cyAME-L3 vs all	PRICKLE4	0.775	0.548354	0.55	0.548354	1	0.492
cyAME-L3 vs all	CIR1	0.774	0.610314	0.548	0.610314	0.947	0.879
cyAME-L3 vs all	CDH11	0.774	0.577479	0.548	0.577479	0.737	0.297
cyAME-L3 vs all	KIF26B	0.773	1.20393	0.546	1.20393	0.684	0.298
cyAME-L3 vs all	ARID3B	0.772	0.549568	0.544	0.549568	0.895	0.837
cyAME-L3 vs all	FUCA1	0.772	0.500564	0.544	0.500564	0.947	0.761
cyAME-L3 vs all	SPATS2	0.772	0.433531	0.544	0.433531	0.947	0.755
cyAME-L3 vs all	CXCL12	0.771	1.2351	0.542	1.2351	0.789	0.524
cyAME-L3 vs all	PRELP	0.771	0.510059	0.542	0.510059	0.579	0.055
cyAME-L3 vs all	AMOTL2	0.77	0.560927	0.54	0.560927	0.895	0.619
cyAME-L3 vs all	FNDC3B	0.77	0.439616	0.54	0.439616	1	0.864
cyAME-L3 vs all	INSIG2	0.77	0.439588	0.54	0.439588	0.947	0.628
cyAME-L3 vs all	EPB41L4A	0.77	0.385213	0.54	0.385213	0.684	0.221
cyAME-L3 vs all	TMEM107	0.77	0.384849	0.54	0.384849	0.842	0.469
cyAME-L3 vs all	ANAPC16	0.769	0.753167	0.538	0.753167	0.947	0.953
cyAME-L3 vs all	MYL9	0.769	0.723631	0.538	0.723631	0.737	0.5
cyAME-L3 vs all	YAP1	0.769	0.576904	0.538	0.576904	0.895	0.753
cyAME-L3 vs all	GNPTG	0.769	0.503134	0.538	0.503134	0.895	0.75
cyAME-L3 vs all	NPNT	0.768	0.910652	0.536	0.910652	0.632	0.15
cyAME-L3 vs all	POLR2J3	0.768	0.469858	0.536	0.469858	0.737	0.395
cyAME-L3 vs all	LRP11	0.767	0.748619	0.534	0.748619	0.684	0.231
cyAME-L3 vs all	FRMD4A	0.767	0.682943	0.534	0.682943	0.895	0.569
cyAME-L3 vs all	IGBP1	0.766	0.59025	0.532	0.59025	0.895	0.774
cyAME-L3 vs all	COL4A5	0.766	0.589118	0.532	0.589118	0.737	0.354
cyAME-L3 vs all	RPS12	0.766	0.535942	0.532	0.535942	1	1
cyAME-L3 vs all	AKTIP	0.766	0.472876	0.532	0.472876	0.842	0.499
cyAME-L3 vs all	PFKFB4	0.766	0.395541	0.532	0.395541	0.947	0.678
cyAME-L3 vs all	PRKG1	0.765	1.00471	0.53	1.00471	0.737	0.41
cyAME-L3 vs all	DCAF5	0.765	0.292016	0.53	0.292016	0.895	0.628
cyAME-L3 vs all	ANG	0.764	0.742533	0.528	0.742533	0.737	0.308
cyAME-L3 vs all	SETD7	0.763	0.844322	0.526	0.844322	0.789	0.431
cyAME-L3 vs all	COL11A1	0.763	0.808522	0.526	0.808522	0.684	0.246
cyAME-L3 vs all	NTS	0.763	0.762294	0.526	0.762294	0.684	0.223
cyAME-L3 vs all	NDUFC1	0.763	0.527215	0.526	0.527215	0.947	0.99
cyAME-L3 vs all	DECR1	0.763	0.52069	0.526	0.52069	0.895	0.819
cyAME-L3 vs all	NAB1	0.763	0.409555	0.526	0.409555	0.737	0.364
cyAME-L3 vs all	FOS	0.763	0.394585	0.526	0.394585	0.947	0.675
cyAME-L3 vs all	EPHB6	0.763	0.393146	0.526	0.393146	0.737	0.27
cyAME-L3 vs all	RUNX1T1	0.762	0.889569	0.524	0.889569	0.737	0.322
cyAME-L3 vs all	LRRN1	0.762	0.605556	0.524	0.605556	0.842	0.468
cyAME-L3 vs all	MAMDC4	0.762	0.558277	0.524	0.558277	1	0.573
cyAME-L3 vs all	ETS1	0.762	0.457104	0.524	0.457104	0.789	0.354
cyAME-L3 vs all	SULF1	0.761	0.839631	0.522	0.839631	0.632	0.178
cyAME-L3 vs all	ATXN1	0.761	0.649084	0.522	0.649084	0.789	0.4
cyAME-L3 vs all	SUMF1	0.761	0.637277	0.522	0.637277	0.842	0.642
cyAME-L3 vs all	MARCKS	0.761	0.554573	0.522	0.554573	0.895	0.669
cyAME-L3 vs all	MXI1	0.761	0.525788	0.522	0.525788	0.789	0.482
cyAME-L3 vs all	STC1	0.761	0.473848	0.522	0.473848	0.737	0.256
cyAME-L3 vs all	NAALADL2	0.761	0.41485	0.522	0.41485	0.737	0.296
cyAME-L3 vs all	HNRNPUL1	0.76	0.776609	0.52	0.776609	0.895	0.857
cyAME-L3 vs all	FKBP10	0.76	0.62022	0.52	0.62022	0.684	0.271
cyAME-L3 vs all	RPL23	0.76	0.515183	0.52	0.515183	1	1
cyAME-L3 vs all	PKDCC	0.76	0.348414	0.52	0.348414	0.789	0.293
cyAME-L3 vs all	SHROOM3	0.759	0.813242	0.518	0.813242	0.737	0.475
cyAME-L3 vs all	SPAG16	0.759	0.520878	0.518	0.520878	0.895	0.722
cyAME-L3 vs all	FTO	0.759	0.440218	0.518	0.440218	0.947	0.746
cyAME-L3 vs all	KCNH1	0.758	0.79173	0.516	0.79173	0.632	0.205
cyAME-L3 vs all	FIGN	0.758	0.718985	0.516	0.718985	0.737	0.524
cyAME-L3 vs all	EYA2	0.758	0.536043	0.516	0.536043	0.632	0.191
cyAME-L3 vs all	CADPS2	0.757	1.06934	0.514	1.06934	0.737	0.374
cyAME-L3 vs all	ADAMTS17	0.757	0.5575	0.514	0.5575	0.579	0.098
cyAME-L3 vs all	WFIKKN1	0.757	0.424839	0.514	0.424839	0.579	0.085
cyAME-L3 vs all	ANGPT1	0.756	0.823146	0.512	0.823146	0.684	0.31
cyAME-L3 vs all	DHRS3	0.756	0.721737	0.512	0.721737	0.895	0.483
cyAME-L3 vs all	KIAA1551	0.756	0.65816	0.512	0.65816	0.895	0.657
cyAME-L3 vs all	PMEL	0.756	0.520042	0.512	0.520042	0.842	0.598
cyAME-L3 vs all	ITGB1	0.756	0.416375	0.512	0.416375	1	0.983
cyAME-L3 vs all	RRBP1	0.755	0.507399	0.51	0.507399	1	0.923
cyAME-L3 vs all	DOCK1	0.755	0.393146	0.51	0.393146	0.947	0.766
cyAME-L3 vs all	COL5A2	0.754	0.720016	0.508	0.720016	0.737	0.372
cyAME-L3 vs all	PENK	0.754	0.618472	0.508	0.618472	0.579	0.087
cyAME-L3 vs all	PDGFC	0.754	0.534869	0.508	0.534869	0.737	0.307
cyAME-L3 vs all	GMPR	0.754	0.500633	0.508	0.500633	0.632	0.166
cyAME-L3 vs all	ZHX2	0.754	0.466944	0.508	0.466944	0.632	0.184
cyAME-L3 vs all	PTCH1	0.754	0.45664	0.508	0.45664	0.842	0.457
cyAME-L3 vs all	KLK8	0.754	0.394478	0.508	0.394478	0.737	0.321
cyAME-L3 vs all	RPL37A	0.753	0.538287	0.506	0.538287	1	0.994
cyAME-L3 vs all	DDT	0.753	0.536395	0.506	0.536395	1	0.779
cyAME-L3 vs all	ARHGAP35	0.753	0.423678	0.506	0.423678	0.842	0.499
cyAME-L3 vs all	THSD4	0.752	1.29508	0.504	1.29508	0.684	0.365
cyAME-L3 vs all	ZIM2	0.752	0.663811	0.504	0.663811	0.789	0.399
cyAME-L3 vs all	SPINT2	0.752	0.553709	0.504	0.553709	1	0.981
cyAME-L3 vs all	CWC27	0.752	0.478556	0.504	0.478556	0.947	0.902
cyAME-L3 vs all	TMEM14B	0.752	0.396881	0.504	0.396881	1	0.991
cyAME-L3 vs all	AGRN	0.752	0.305947	0.504	0.305947	0.842	0.543
cyAME-L3 vs all	SYN3	0.752	0.302743	0.504	0.302743	0.789	0.394
cyAME-L3 vs all	RBMS1	0.751	0.685262	0.502	0.685262	0.895	0.877
cyAME-L3 vs all	SLC35A3	0.751	0.638079	0.502	0.638079	0.842	0.683
cyAME-L3 vs all	GCC2	0.751	0.433924	0.502	0.433924	0.947	0.907
cyAME-L3 vs all	DLX1	0.751	0.430847	0.502	0.430847	0.526	0.034
cyAME-L3 vs all	RDH5	0.751	0.411073	0.502	0.411073	0.895	0.494
cyAME-L3 vs all	KRCC1	0.751	0.336374	0.502	0.336374	0.737	0.354
cyAME-L3 vs all	EDN3	0.75	0.452827	0.5	0.452827	0.526	0.034
cyAME-L3 vs all	APOE	0.75	0.434205	0.5	0.434205	1	0.91
cyAME-L3 vs all	ZNF644	0.749	0.489747	0.498	0.489747	0.947	0.891
cyAME-L3 vs all	GALNT10	0.749	0.46867	0.498	0.46867	0.789	0.506
cyAME-L3 vs all	FANCC	0.747	0.516485	0.494	0.516485	0.842	0.592
cyAME-L3 vs all	DLC1	0.747	0.442007	0.494	0.442007	0.842	0.506
cyAME-L3 vs all	TIMP1	0.746	0.994364	0.492	0.994364	0.842	0.61
cyAME-L3 vs all	WSB1	0.746	0.855785	0.492	0.855785	0.947	0.965
cyAME-L3 vs all	ZBTB20	0.745	0.767334	0.49	0.767334	0.632	0.264
cyAME-L3 vs all	FAM156B	0.745	0.639083	0.49	0.639083	0.789	0.496
cyAME-L3 vs all	PCMTD1	0.745	0.552219	0.49	0.552219	0.842	0.681
cyAME-L3 vs all	EXOC4	0.745	0.531389	0.49	0.531389	0.895	0.837
cyAME-L3 vs all	LSM7	0.745	0.477049	0.49	0.477049	1	0.96
cyAME-L3 vs all	GGACT	0.745	0.347156	0.49	0.347156	0.789	0.366
cyAME-L3 vs all	ERP27	0.744	0.663394	0.488	0.663394	0.684	0.314
cyAME-L3 vs all	NCAM1	0.744	0.65796	0.488	0.65796	0.737	0.318
cyAME-L3 vs all	SCPEP1	0.744	0.511831	0.488	0.511831	0.789	0.664
cyAME-L3 vs all	IFT43	0.744	0.483314	0.488	0.483314	0.789	0.6
cyAME-L3 vs all	MAGI1	0.744	0.471872	0.488	0.471872	1	0.776
cyAME-L3 vs all	NEO1	0.744	0.390405	0.488	0.390405	0.789	0.462
cyAME-L3 vs all	TRPC1	0.744	0.372071	0.488	0.372071	0.737	0.38
cyAME-L3 vs all	COG6	0.743	0.553165	0.486	0.553165	0.895	0.662
cyAME-L3 vs all	CCBE1	0.743	0.442113	0.486	0.442113	0.789	0.46
cyAME-L3 vs all	TTC37	0.743	0.394555	0.486	0.394555	0.895	0.865
cyAME-L3 vs all	CFDP1	0.743	0.382371	0.486	0.382371	1	0.976
cyAME-L3 vs all	NDRG1	0.742	0.766081	0.484	0.766081	0.789	0.465
cyAME-L3 vs all	GLG1	0.742	0.582718	0.484	0.582718	0.947	0.883
cyAME-L3 vs all	ZNF618	0.742	0.52078	0.484	0.52078	0.684	0.291
cyAME-L3 vs all	RERE	0.742	0.347129	0.484	0.347129	1	0.883
cyAME-L3 vs all	MMP11	0.741	0.455788	0.482	0.455788	0.684	0.264
cyAME-L3 vs all	HELZ	0.74	0.597925	0.48	0.597925	0.789	0.818
cyAME-L3 vs all	RAPGEF5	0.74	0.570176	0.48	0.570176	0.684	0.312
cyAME-L3 vs all	PPT2	0.74	0.548067	0.48	0.548067	0.789	0.674
cyAME-L3 vs all	CHD2	0.74	0.422956	0.48	0.422956	1	0.911
cyAME-L3 vs all	CTNNA3	0.739	0.992106	0.478	0.992106	0.684	0.327
cyAME-L3 vs all	ARHGEF10	0.739	0.598273	0.478	0.598273	0.684	0.35
cyAME-L3 vs all	SLC39A4	0.739	0.597553	0.478	0.597553	1	0.842
cyAME-L3 vs all	ATP7A	0.739	0.559763	0.478	0.559763	0.632	0.27
cyAME-L3 vs all	TNRC6A	0.738	0.747489	0.476	0.747489	0.947	0.877
cyAME-L3 vs all	TMCC1	0.738	0.469818	0.476	0.469818	0.895	0.613
cyAME-L3 vs all	RAB40AL	0.738	0.466772	0.476	0.466772	0.737	0.347
cyAME-L3 vs all	EGFR	0.738	0.412147	0.476	0.412147	0.737	0.383
cyAME-L3 vs all	TMPRSS9	0.738	0.401818	0.476	0.401818	0.632	0.212
cyAME-L3 vs all	AXL	0.738	0.373219	0.476	0.373219	0.684	0.256
cyAME-L3 vs all	BAALC	0.738	0.363666	0.476	0.363666	0.526	0.067
cyAME-L3 vs all	ELF2	0.738	0.354555	0.476	0.354555	0.947	0.766
cyAME-L3 vs all	ITGB3BP	0.738	0.343107	0.476	0.343107	0.895	0.832
cyAME-L3 vs all	DOCK4	0.737	0.775038	0.474	0.775038	0.842	0.595
cyAME-L3 vs all	PKP2	0.737	0.643829	0.474	0.643829	0.895	0.712
cyAME-L3 vs all	UBE2E2	0.737	0.620651	0.474	0.620651	1	0.92
cyAME-L3 vs all	UPF2	0.737	0.445589	0.474	0.445589	0.947	0.976
cyAME-L3 vs all	KCTD8	0.737	0.363357	0.474	0.363357	0.842	0.344
cyAME-L3 vs all	RTN2	0.737	0.288164	0.474	0.288164	0.789	0.503
cyAME-L3 vs all	ADAMTS18	0.736	0.614968	0.472	0.614968	0.579	0.169
cyAME-L3 vs all	ETV6	0.736	0.544996	0.472	0.544996	0.789	0.501
cyAME-L3 vs all	MYO5B	0.736	0.389634	0.472	0.389634	0.737	0.377
cyAME-L3 vs all	KLHL13	0.734	0.585534	0.468	0.585534	0.579	0.178
cyAME-L3 vs all	FNIP1	0.734	0.582782	0.468	0.582782	0.842	0.624
cyAME-L3 vs all	KDELR3	0.734	0.486979	0.468	0.486979	0.737	0.481
cyAME-L3 vs all	ESYT2	0.734	0.39877	0.468	0.39877	0.947	0.721
cyAME-L3 vs all	CKLF	0.734	0.271192	0.468	0.271192	1	0.651
cyAME-L3 vs all	DDR1	0.733	0.552669	0.466	0.552669	0.789	0.486
cyAME-L3 vs all	CKAP4	0.733	0.509602	0.466	0.509602	0.947	0.684
cyAME-L3 vs all	RPS9	0.733	0.425099	0.466	0.425099	1	0.99
cyAME-L3 vs all	ATP6V1G1	0.732	0.307966	0.464	0.307966	1	0.988
cyAME-L3 vs all	PLCB1	0.732	0.307595	0.464	0.307595	0.895	0.558
cyAME-L3 vs all	WNT3	0.732	0.273995	0.464	0.273995	0.632	0.198
cyAME-L3 vs all	ZNF654	0.732	0.260216	0.464	0.260216	0.842	0.583
cyAME-L3 vs all	PRSS23	0.731	0.861107	0.462	0.861107	0.684	0.38
cyAME-L3 vs all	ROR2	0.731	0.52773	0.462	0.52773	0.789	0.44
cyAME-L3 vs all	ATP6AP1	0.731	0.47551	0.462	0.47551	1	0.816
cyAME-L3 vs all	MRPL52	0.731	0.439645	0.462	0.439645	1	0.961
cyAME-L3 vs all	CPXM1	0.731	0.279885	0.462	0.279885	0.737	0.338
cyAME-L3 vs all	ZNF197	0.731	0.276006	0.462	0.276006	0.684	0.302
cyAME-L3 vs all	LARP7	0.73	0.575138	0.46	0.575138	1	0.963
cyAME-L3 vs all	ZNF532	0.73	0.565504	0.46	0.565504	0.842	0.748
cyAME-L3 vs all	SUPT3H	0.73	0.51287	0.46	0.51287	0.895	0.669
cyAME-L3 vs all	MIF	0.73	0.512352	0.46	0.512352	1	0.766
cyAME-L3 vs all	GPX8	0.73	0.450241	0.46	0.450241	0.842	0.617
cyAME-L3 vs all	PSORS1C2	0.73	0.445822	0.46	0.445822	0.526	0.101
cyAME-L3 vs all	EPHB3	0.73	0.426884	0.46	0.426884	0.632	0.284
cyAME-L3 vs all	MYO1D	0.73	0.346946	0.46	0.346946	0.895	0.559
cyAME-L3 vs all	SDK1	0.73	0.333744	0.46	0.333744	0.947	0.554
cyAME-L3 vs all	MPO	0.729	0.547442	0.458	0.547442	0.526	0.083
cyAME-L3 vs all	KIAA0825	0.729	0.487709	0.458	0.487709	0.579	0.175
cyAME-L3 vs all	HOXA10	0.729	0.450251	0.458	0.450251	0.579	0.156
cyAME-L3 vs all	NT5DC2	0.729	0.380178	0.458	0.380178	0.842	0.612
cyAME-L3 vs all	TMEM67	0.729	0.330816	0.458	0.330816	0.737	0.395
cyAME-L3 vs all	L3MBTL4	0.728	0.713679	0.456	0.713679	0.579	0.195
cyAME-L3 vs all	TUSC3	0.728	0.535716	0.456	0.535716	0.842	0.752
cyAME-L3 vs all	TLN2	0.728	0.390727	0.456	0.390727	0.842	0.641
cyAME-L3 vs all	TTF1	0.728	0.38088	0.456	0.38088	0.947	0.784
cyAME-L3 vs all	SEMA3D	0.728	0.284184	0.456	0.284184	0.526	0.092
cyAME-L3 vs all	NFAT5	0.727	0.475916	0.454	0.475916	0.842	0.679
cyAME-L3 vs all	STRA6	0.727	0.446802	0.454	0.446802	0.789	0.497
cyAME-L3 vs all	SLC2A13	0.727	0.444572	0.454	0.444572	0.684	0.395
cyAME-L3 vs all	DOCK9	0.727	0.432476	0.454	0.432476	0.842	0.623
cyAME-L3 vs all	SERPING1	0.727	0.363775	0.454	0.363775	0.895	0.679
cyAME-L3 vs all	DSG2	0.727	0.350786	0.454	0.350786	1	0.874
cyAME-L3 vs all	SRGAP1	0.726	0.502895	0.452	0.502895	0.842	0.515
cyAME-L3 vs all	SVOPL	0.726	0.477498	0.452	0.477498	0.579	0.171
cyAME-L3 vs all	FAT3	0.726	0.453968	0.452	0.453968	0.632	0.221
cyAME-L3 vs all	PARP8	0.726	0.438902	0.452	0.438902	0.842	0.626
cyAME-L3 vs all	SLC22A15	0.726	0.374521	0.452	0.374521	0.579	0.18
cyAME-L3 vs all	BMPR2	0.726	0.357036	0.452	0.357036	0.895	0.741
cyAME-L3 vs all	PBX3	0.726	0.316408	0.452	0.316408	0.947	0.634
cyAME-L3 vs all	ZNF148	0.725	0.637792	0.45	0.637792	0.842	0.712
cyAME-L3 vs all	AIG1	0.725	0.551129	0.45	0.551129	0.737	0.474
cyAME-L3 vs all	PCSK6	0.725	0.452675	0.45	0.452675	0.579	0.197
cyAME-L3 vs all	GNMT	0.725	0.436308	0.45	0.436308	0.632	0.248
cyAME-L3 vs all	MFGE8	0.725	0.414914	0.45	0.414914	0.842	0.741
cyAME-L3 vs all	ATG16L1	0.725	0.364302	0.45	0.364302	0.895	0.592
cyAME-L3 vs all	AHNAK	0.725	0.282453	0.45	0.282453	0.842	0.664
cyAME-L3 vs all	RPS6KA3	0.724	0.558482	0.448	0.558482	0.684	0.421
cyAME-L3 vs all	SMIM19	0.724	0.519091	0.448	0.519091	0.842	0.811
cyAME-L3 vs all	SHB	0.724	0.369998	0.448	0.369998	0.632	0.241
cyAME-L3 vs all	TRIB2	0.724	0.318656	0.448	0.318656	0.684	0.272
cyAME-L3 vs all	SMCO3	0.723	0.554176	0.446	0.554176	0.526	0.107
cyAME-L3 vs all	SLC22A17	0.723	0.468679	0.446	0.468679	0.632	0.27
cyAME-L3 vs all	STK19	0.723	0.333174	0.446	0.333174	0.789	0.482
cyAME-L3 vs all	DAD1	0.723	0.32809	0.446	0.32809	0.947	0.997
cyAME-L3 vs all	STAC	0.722	0.487627	0.444	0.487627	0.526	0.114
cyAME-L3 vs all	IER3	0.722	0.479261	0.444	0.479261	0.632	0.346
cyAME-L3 vs all	VAPB	0.722	0.295255	0.444	0.295255	0.895	0.752
cyAME-L3 vs all	PIN4	0.721	0.447687	0.442	0.447687	1	0.982
cyAME-L3 vs all	MRPS14	0.721	0.428783	0.442	0.428783	1	0.973
cyAME-L3 vs all	CDH13	0.721	0.405801	0.442	0.405801	0.684	0.32
cyAME-L3 vs all	SECISBP2L	0.721	0.395117	0.442	0.395117	0.895	0.693
cyAME-L3 vs all	CHTF8	0.721	0.337787	0.442	0.337787	0.842	0.54
cyAME-L3 vs all	FBLN2	0.721	0.297493	0.442	0.297493	0.895	0.525
cyAME-L3 vs all	BNC2	0.721	0.2902	0.442	0.2902	0.789	0.414
cyAME-L3 vs all	LAMB1	0.721	0.284348	0.442	0.284348	1	0.766
cyAME-L3 vs all	PCP4	0.72	1.12237	0.44	1.12237	0.474	0.056
cyAME-L3 vs all	ENOX1	0.72	0.693551	0.44	0.693551	0.526	0.125
cyAME-L3 vs all	PLS1	0.72	0.67235	0.44	0.67235	0.737	0.534
cyAME-L3 vs all	KIRREL3	0.72	0.462712	0.44	0.462712	0.579	0.207
cyAME-L3 vs all	BACE2	0.72	0.366346	0.44	0.366346	0.789	0.414
cyAME-L3 vs all	TRO	0.72	0.329351	0.44	0.329351	0.737	0.372
cyAME-L3 vs all	MAML3	0.719	0.551233	0.438	0.551233	0.842	0.666
cyAME-L3 vs all	CD81	0.719	0.460749	0.438	0.460749	0.842	0.756
cyAME-L3 vs all	RUNX1	0.719	0.417077	0.438	0.417077	0.947	0.665
cyAME-L3 vs all	BCKDHB	0.719	0.415476	0.438	0.415476	0.895	0.788
cyAME-L3 vs all	PSENEN	0.719	0.391568	0.438	0.391568	0.947	0.959
cyAME-L3 vs all	CPNE4	0.718	0.471792	0.436	0.471792	0.632	0.205
cyAME-L3 vs all	PPP1R35	0.718	0.373029	0.436	0.373029	0.737	0.509
cyAME-L3 vs all	MCOLN3	0.717	0.509514	0.434	0.509514	0.579	0.196
cyAME-L3 vs all	KIAA1328	0.717	0.503852	0.434	0.503852	0.789	0.661
cyAME-L3 vs all	DTNB	0.717	0.413935	0.434	0.413935	0.842	0.517
cyAME-L3 vs all	TMEM54	0.717	0.409155	0.434	0.409155	0.895	0.72
cyAME-L3 vs all	ABHD12	0.716	0.478676	0.432	0.478676	0.947	0.821
cyAME-L3 vs all	SMOC1	0.716	0.439768	0.432	0.439768	0.474	0.055
cyAME-L3 vs all	TEAD1	0.716	0.40419	0.432	0.40419	1	0.775
cyAME-L3 vs all	HS6ST3	0.716	0.370891	0.432	0.370891	0.632	0.291
cyAME-L3 vs all	BOC	0.716	0.346514	0.432	0.346514	0.579	0.193
cyAME-L3 vs all	PPP3CA	0.715	0.502583	0.43	0.502583	0.737	0.544
cyAME-L3 vs all	COMT	0.715	0.396568	0.43	0.396568	0.895	0.752
cyAME-L3 vs all	TSPAN3	0.715	0.383857	0.43	0.383857	0.895	0.917
cyAME-L3 vs all	UTP14C	0.715	0.345887	0.43	0.345887	0.842	0.426
cyAME-L3 vs all	TANC1	0.714	0.624714	0.428	0.624714	0.737	0.526
cyAME-L3 vs all	ARMCX3	0.714	0.434673	0.428	0.434673	0.789	0.559
cyAME-L3 vs all	PRKCSH	0.714	0.414593	0.428	0.414593	0.947	0.876
cyAME-L3 vs all	ANKRD17	0.714	0.316701	0.428	0.316701	1	0.827
cyAME-L3 vs all	ZBTB4	0.714	0.290629	0.428	0.290629	0.684	0.32
cyAME-L3 vs all	TNRC6B	0.713	0.922917	0.426	0.922917	0.947	0.838
cyAME-L3 vs all	DHDH	0.713	0.58851	0.426	0.58851	0.579	0.238
cyAME-L3 vs all	HDAC8	0.713	0.506863	0.426	0.506863	0.895	0.732
cyAME-L3 vs all	RABAC1	0.713	0.445064	0.426	0.445064	0.947	0.951
cyAME-L3 vs all	PHLPP1	0.713	0.440697	0.426	0.440697	0.947	0.739
cyAME-L3 vs all	RAB11FIP1	0.713	0.435658	0.426	0.435658	0.895	0.718
cyAME-L3 vs all	AGAP1	0.713	0.32038	0.426	0.32038	0.947	0.691
cyAME-L3 vs all	PBLD	0.713	0.307555	0.426	0.307555	0.842	0.49
cyAME-L3 vs all	PCDH19	0.713	0.275123	0.426	0.275123	0.526	0.136
cyAME-L3 vs all	SUSD4	0.712	0.629451	0.424	0.629451	0.474	0.076
cyAME-L3 vs all	STXBP6	0.712	0.320887	0.424	0.320887	0.684	0.322
cyAME-L3 vs all	PTPRG	0.711	0.524356	0.422	0.524356	0.842	0.69
cyAME-L3 vs all	AK4	0.711	0.491475	0.422	0.491475	0.895	0.734
cyAME-L3 vs all	LRP1	0.711	0.3738	0.422	0.3738	0.842	0.737
cyAME-L3 vs all	PHF21A	0.71	0.569465	0.42	0.569465	0.737	0.596
cyAME-L3 vs all	SOCS3	0.71	0.554383	0.42	0.554383	0.632	0.325
cyAME-L3 vs all	AGA	0.71	0.534316	0.42	0.534316	0.737	0.569
cyAME-L3 vs all	TJP1	0.71	0.529239	0.42	0.529239	1	0.852
cyAME-L3 vs all	PLD5	0.71	0.496195	0.42	0.496195	0.526	0.173
cyAME-L3 vs all	MRPL33	0.71	0.408736	0.42	0.408736	0.947	0.972
cyAME-L3 vs all	PFDN6	0.71	0.371989	0.42	0.371989	0.947	0.812
cyAME-L3 vs all	ZNF385D	0.709	0.821805	0.418	0.821805	0.684	0.357
cyAME-L3 vs all	TRAPPC6A	0.709	0.460643	0.418	0.460643	0.842	0.818
cyAME-L3 vs all	CCND2	0.709	0.397278	0.418	0.397278	0.789	0.528
cyAME-L3 vs all	FHIT	0.708	0.493163	0.416	0.493163	0.684	0.453
cyAME-L3 vs all	LCAT	0.708	0.361703	0.416	0.361703	0.579	0.252
cyAME-L3 vs all	RPS5	0.708	0.343612	0.416	0.343612	1	1
cyAME-L3 vs all	FGFR2	0.707	0.528108	0.414	0.528108	0.842	0.62
cyAME-L3 vs all	PHACTR1	0.707	0.427701	0.414	0.427701	0.789	0.524
cyAME-L3 vs all	ANXA1	0.707	0.289619	0.414	0.289619	0.789	0.479
cyAME-L3 vs all	LSM11	0.707	0.286556	0.414	0.286556	0.632	0.248
cyAME-L3 vs all	CNKSR2	0.707	0.272267	0.414	0.272267	0.895	0.567
cyAME-L3 vs all	MYZAP	0.706	0.352899	0.412	0.352899	0.526	0.175
cyAME-L3 vs all	NNT	0.705	0.430027	0.41	0.430027	0.684	0.39
cyAME-L3 vs all	FBXL7	0.705	0.415521	0.41	0.415521	0.737	0.362
cyAME-L3 vs all	ZFAND3	0.705	0.362579	0.41	0.362579	0.842	0.716
cyAME-L3 vs all	STXBP5	0.704	0.483729	0.408	0.483729	0.737	0.501
cyAME-L3 vs all	CWF19L2	0.704	0.448917	0.408	0.448917	0.842	0.883
cyAME-L3 vs all	CEP89	0.704	0.424184	0.408	0.424184	0.737	0.519
cyAME-L3 vs all	SREK1IP1	0.704	0.37214	0.408	0.37214	0.947	0.877
cyAME-L3 vs all	ZNF350	0.704	0.368588	0.408	0.368588	0.684	0.397
cyAME-L3 vs all	CCDC107	0.703	0.356596	0.406	0.356596	0.737	0.428
cyAME-L3 vs all	ATOX1	0.703	0.326966	0.406	0.326966	0.947	0.98
cyAME-L3 vs all	RAD51B	0.702	0.38187	0.404	0.38187	0.789	0.647
cyAME-L3 vs all	ZFPM2	0.702	0.376071	0.404	0.376071	0.684	0.354
cyAME-L3 vs all	SERF1A	0.702	0.349862	0.404	0.349862	0.789	0.565
cyAME-L3 vs all	CDK5RAP3	0.702	0.335429	0.404	0.335429	0.842	0.648
cyAME-L3 vs all	PDZD2	0.702	0.286951	0.404	0.286951	0.789	0.55
cyAME-L3 vs all	LSAMP	0.701	0.879985	0.402	0.879985	0.737	0.465
cyAME-L3 vs all	SLC30A10	0.701	0.437519	0.402	0.437519	0.421	0.027
cyAME-L3 vs all	MRPL23	0.701	0.406086	0.402	0.406086	0.895	0.954
cyAME-L3 vs all	WNT6	0.701	0.353751	0.402	0.353751	0.474	0.098
cyAME-L3 vs all	MEX3A	0.701	0.327858	0.402	0.327858	0.737	0.445
cyAME-L3 vs all	RILPL2	0.701	0.324188	0.402	0.324188	0.737	0.445
cyAME-L3 vs all	HAND2	0.7	0.539604	0.4	0.539604	0.474	0.101
cyAME-L3 vs all	TMEM14A	0.7	0.471885	0.4	0.471885	0.842	0.781
cyAME-L3 vs all	RPL10A	0.7	0.272779	0.4	0.272779	1	0.999
cyAME-L3 vs all	UFL1	0.699	0.484511	0.398	0.484511	0.737	0.649
cyAME-L3 vs all	RGL3	0.699	0.440395	0.398	0.440395	0.632	0.329
cyAME-L3 vs all	SGSM1	0.699	0.426273	0.398	0.426273	0.632	0.306
cyAME-L3 vs all	RNF146	0.699	0.36964	0.398	0.36964	0.842	0.583
cyAME-L3 vs all	ARHGAP6	0.699	0.360376	0.398	0.360376	0.579	0.207
cyAME-L3 vs all	CSRNP3	0.699	0.351661	0.398	0.351661	0.579	0.231
cyAME-L3 vs all	MYL6B	0.699	0.298969	0.398	0.298969	0.895	0.832
cyAME-L3 vs all	PCBD1	0.699	0.267542	0.398	0.267542	0.895	0.788
cyAME-L3 vs all	WBP4	0.698	0.448197	0.396	0.448197	0.895	0.869
cyAME-L3 vs all	KLF12	0.698	0.398733	0.396	0.398733	0.579	0.241
cyAME-L3 vs all	CDC42	0.698	0.381241	0.396	0.381241	1	0.958
cyAME-L3 vs all	ANKRD12	0.698	0.341371	0.396	0.341371	0.895	0.879
cyAME-L3 vs all	RCOR3	0.697	0.507704	0.394	0.507704	0.789	0.701
cyAME-L3 vs all	RIN2	0.697	0.452449	0.394	0.452449	0.684	0.411
cyAME-L3 vs all	RPS28	0.697	0.399492	0.394	0.399492	1	1
cyAME-L3 vs all	PPIB	0.697	0.374866	0.394	0.374866	1	0.977
cyAME-L3 vs all	NUBPL	0.697	0.365912	0.394	0.365912	0.789	0.584
cyAME-L3 vs all	LSM14A	0.697	0.335717	0.394	0.335717	0.947	0.947
cyAME-L3 vs all	HSP90B1	0.697	0.309291	0.394	0.309291	1	1
cyAME-L3 vs all	BPTF	0.697	0.277556	0.394	0.277556	1	0.934
cyAME-L3 vs all	PLEKHA7	0.696	0.648844	0.392	0.648844	0.684	0.448
cyAME-L3 vs all	ATP6V0A4	0.696	0.516723	0.392	0.516723	0.684	0.398
cyAME-L3 vs all	RPL36A	0.696	0.345607	0.392	0.345607	1	0.926
cyAME-L3 vs all	CCNI	0.696	0.332522	0.392	0.332522	0.947	0.864
cyAME-L3 vs all	ZNF581	0.696	0.327051	0.392	0.327051	0.789	0.64
cyAME-L3 vs all	OBSL1	0.695	0.447678	0.39	0.447678	0.684	0.427
cyAME-L3 vs all	GULP1	0.695	0.420334	0.39	0.420334	0.789	0.612
cyAME-L3 vs all	ZSCAN23	0.695	0.366601	0.39	0.366601	0.526	0.17
cyAME-L3 vs all	CARHSP1	0.695	0.309715	0.39	0.309715	0.947	0.977
cyAME-L3 vs all	PDCD4	0.694	0.816844	0.388	0.816844	0.789	0.689
cyAME-L3 vs all	AGO3	0.694	0.386391	0.388	0.386391	0.789	0.628
cyAME-L3 vs all	IGSF9	0.694	0.357528	0.388	0.357528	0.684	0.388
cyAME-L3 vs all	GABRG3	0.694	0.326362	0.388	0.326362	0.789	0.462
cyAME-L3 vs all	ASXL1	0.694	0.317079	0.388	0.317079	0.789	0.53
cyAME-L3 vs all	ZC3H6	0.694	0.276313	0.388	0.276313	0.579	0.236
cyAME-L3 vs all	SMTNL2	0.694	0.251929	0.388	0.251929	0.526	0.169
cyAME-L3 vs all	ACSM3	0.693	0.600589	0.386	0.600589	0.579	0.255
cyAME-L3 vs all	CACNB2	0.693	0.526485	0.386	0.526485	0.579	0.304
cyAME-L3 vs all	EBPL	0.693	0.514403	0.386	0.514403	0.895	0.865
cyAME-L3 vs all	TULP3	0.693	0.438398	0.386	0.438398	0.737	0.632
cyAME-L3 vs all	NRIP1	0.693	0.424066	0.386	0.424066	0.789	0.661
cyAME-L3 vs all	EXT2	0.692	0.332773	0.384	0.332773	0.842	0.612
cyAME-L3 vs all	CACNA1D	0.691	0.606517	0.382	0.606517	0.474	0.146
cyAME-L3 vs all	EPHB1	0.691	0.46285	0.382	0.46285	0.474	0.139
cyAME-L3 vs all	PLA2G4A	0.691	0.411229	0.382	0.411229	0.526	0.166
cyAME-L3 vs all	MSRB3	0.691	0.295257	0.382	0.295257	0.526	0.2
cyAME-L3 vs all	SOX6	0.69	0.645274	0.38	0.645274	0.579	0.274
cyAME-L3 vs all	FAM110B	0.69	0.504016	0.38	0.504016	0.632	0.429
cyAME-L3 vs all	PRICKLE1	0.69	0.455894	0.38	0.455894	0.632	0.338
cyAME-L3 vs all	ERLEC1	0.69	0.417051	0.38	0.417051	0.895	0.852
cyAME-L3 vs all	ITGA1	0.69	0.409656	0.38	0.409656	0.737	0.435
cyAME-L3 vs all	ZNF697	0.69	0.376642	0.38	0.376642	0.579	0.278
cyAME-L3 vs all	VPS54	0.69	0.357479	0.38	0.357479	0.789	0.57
cyAME-L3 vs all	NEIL2	0.69	0.33514	0.38	0.33514	0.632	0.347
cyAME-L3 vs all	RSBN1	0.69	0.298477	0.38	0.298477	0.842	0.7
cyAME-L3 vs all	YPEL2	0.69	0.257844	0.38	0.257844	0.789	0.493
cyAME-L3 vs all	APMAP	0.689	0.444594	0.378	0.444594	0.947	0.843
cyAME-L3 vs all	TOMM20	0.689	0.40497	0.378	0.40497	0.947	0.968
cyAME-L3 vs all	RFX3	0.689	0.330022	0.378	0.330022	0.737	0.583
cyAME-L3 vs all	LIMCH1	0.689	0.319208	0.378	0.319208	0.632	0.35
cyAME-L3 vs all	DNASE1	0.689	0.296409	0.378	0.296409	0.579	0.304
cyAME-L3 vs all	SPTLC3	0.688	0.424451	0.376	0.424451	0.579	0.312
cyAME-L3 vs all	PCGF2	0.688	0.34308	0.376	0.34308	0.737	0.56
cyAME-L3 vs all	TRIO	0.688	0.336932	0.376	0.336932	0.895	0.681
cyAME-L3 vs all	SWT1	0.688	0.298464	0.376	0.298464	0.684	0.418
cyAME-L3 vs all	APPL1	0.688	0.287237	0.376	0.287237	0.895	0.817
cyAME-L3 vs all	ANKHD1	0.688	0.278827	0.376	0.278827	0.947	0.789
cyAME-L3 vs all	KCNG1	0.688	0.273912	0.376	0.273912	0.474	0.107
cyAME-L3 vs all	QKI	0.688	0.269645	0.376	0.269645	0.947	0.887
cyAME-L3 vs all	TBL1X	0.687	0.601628	0.374	0.601628	0.789	0.603
cyAME-L3 vs all	CLDN3	0.687	0.463708	0.374	0.463708	0.579	0.32
cyAME-L3 vs all	NOTCH3	0.687	0.401493	0.374	0.401493	0.632	0.341
cyAME-L3 vs all	NDUFA7	0.687	0.396104	0.374	0.396104	0.895	0.792
cyAME-L3 vs all	ADAMTS12	0.687	0.3924	0.374	0.3924	0.526	0.24
cyAME-L3 vs all	NDFIP1	0.687	0.339676	0.374	0.339676	0.947	0.908
cyAME-L3 vs all	OPHN1	0.687	0.264612	0.374	0.264612	0.842	0.576
cyAME-L3 vs all	NXPH2	0.686	0.727655	0.372	0.727655	0.526	0.23
cyAME-L3 vs all	HMGA2	0.686	0.635577	0.372	0.635577	0.632	0.377
cyAME-L3 vs all	SVIL	0.686	0.528088	0.372	0.528088	0.789	0.65
cyAME-L3 vs all	HMGN3	0.686	0.463969	0.372	0.463969	0.895	0.881
cyAME-L3 vs all	NDUFB1	0.686	0.397374	0.372	0.397374	1	0.984
cyAME-L3 vs all	SLC9B1	0.686	0.379499	0.372	0.379499	0.421	0.067
cyAME-L3 vs all	CCDC34	0.686	0.349358	0.372	0.349358	0.895	0.833
cyAME-L3 vs all	IFI27	0.686	0.345937	0.372	0.345937	0.474	0.133
cyAME-L3 vs all	WDFY3	0.686	0.331642	0.372	0.331642	0.947	0.699
cyAME-L3 vs all	KCTD11	0.686	0.280619	0.372	0.280619	0.474	0.137
cyAME-L3 vs all	COMMD1	0.686	0.255539	0.372	0.255539	1	0.935
cyAME-L3 vs all	PKNOX2	0.685	0.49483	0.37	0.49483	0.474	0.132
cyAME-L3 vs all	LCA5	0.685	0.470193	0.37	0.470193	0.579	0.269
cyAME-L3 vs all	BICD1	0.685	0.408879	0.37	0.408879	0.737	0.521
cyAME-L3 vs all	RPL7	0.685	0.34604	0.37	0.34604	1	1
cyAME-L3 vs all	SNTB1	0.684	0.502116	0.368	0.502116	0.526	0.23
cyAME-L3 vs all	AFAP1	0.684	0.46162	0.368	0.46162	0.895	0.685
cyAME-L3 vs all	IFT20	0.684	0.401895	0.368	0.401895	0.842	0.766
cyAME-L3 vs all	EPO	0.684	0.351307	0.368	0.351307	0.421	0.08
cyAME-L3 vs all	TTC17	0.684	0.341168	0.368	0.341168	0.947	0.766
cyAME-L3 vs all	CTDSPL	0.683	0.467463	0.366	0.467463	0.684	0.532
cyAME-L3 vs all	MYO16	0.683	0.466684	0.366	0.466684	0.526	0.218
cyAME-L3 vs all	RSPH3	0.683	0.389458	0.366	0.389458	0.579	0.314
cyAME-L3 vs all	NRP1	0.683	0.328526	0.366	0.328526	0.842	0.578
cyAME-L3 vs all	C5	0.683	0.307919	0.366	0.307919	0.421	0.071
cyAME-L3 vs all	AHDC1	0.682	0.503531	0.364	0.503531	0.632	0.414
cyAME-L3 vs all	LSM3	0.682	0.439009	0.364	0.439009	1	0.988
cyAME-L3 vs all	CD58	0.682	0.438399	0.364	0.438399	0.737	0.559
cyAME-L3 vs all	ACVR1	0.682	0.316586	0.364	0.316586	0.684	0.487
cyAME-L3 vs all	CRTAP	0.682	0.295826	0.364	0.295826	0.947	0.766
cyAME-L3 vs all	IL2RG	0.682	0.289619	0.364	0.289619	0.474	0.13
cyAME-L3 vs all	GALNS	0.682	0.289547	0.364	0.289547	0.684	0.419
cyAME-L3 vs all	FCGR2B	0.681	0.593064	0.362	0.593064	0.474	0.147
cyAME-L3 vs all	BRI3	0.681	0.43953	0.362	0.43953	0.842	0.655
cyAME-L3 vs all	POLR2J	0.681	0.320642	0.362	0.320642	1	0.979
cyAME-L3 vs all	SMYD3	0.681	0.316566	0.362	0.316566	0.842	0.818
cyAME-L3 vs all	BCAS3	0.681	0.306548	0.362	0.306548	0.842	0.675
cyAME-L3 vs all	SMIM7	0.681	0.295684	0.362	0.295684	1	0.939
cyAME-L3 vs all	EDDM3A	0.681	0.265592	0.362	0.265592	0.368	0.008
cyAME-L3 vs all	IQCA1	0.68	0.407739	0.36	0.407739	0.632	0.363
cyAME-L3 vs all	ASB14	0.68	0.376085	0.36	0.376085	0.579	0.283
cyAME-L3 vs all	KIAA1211	0.68	0.272475	0.36	0.272475	0.684	0.413
cyAME-L3 vs all	DMXL2	0.679	0.632507	0.358	0.632507	0.579	0.377
cyAME-L3 vs all	CNOT4	0.679	0.445153	0.358	0.445153	0.895	0.773
cyAME-L3 vs all	USP34	0.679	0.379448	0.358	0.379448	0.842	0.844
cyAME-L3 vs all	OXSR1	0.679	0.37161	0.358	0.37161	0.842	0.702
cyAME-L3 vs all	MRPL41	0.679	0.314989	0.358	0.314989	0.947	0.975
cyAME-L3 vs all	RBX1	0.678	0.383184	0.356	0.383184	1	0.996
cyAME-L3 vs all	ARL6IP6	0.678	0.380963	0.356	0.380963	0.947	0.832
cyAME-L3 vs all	SPCS1	0.678	0.348152	0.356	0.348152	0.947	0.98
cyAME-L3 vs all	NHSL2	0.678	0.316996	0.356	0.316996	0.526	0.214
cyAME-L3 vs all	ARHGAP5	0.677	0.503283	0.354	0.503283	0.789	0.73
cyAME-L3 vs all	BBIP1	0.677	0.388679	0.354	0.388679	0.737	0.665
cyAME-L3 vs all	DKKL1	0.677	0.384556	0.354	0.384556	0.421	0.089
cyAME-L3 vs all	MAFB	0.677	0.303019	0.354	0.303019	0.421	0.079
cyAME-L3 vs all	NDUFA2	0.677	0.268754	0.354	0.268754	0.947	0.976
cyAME-L3 vs all	TMEM164	0.676	0.543679	0.352	0.543679	0.632	0.436
cyAME-L3 vs all	KANK4	0.676	0.521674	0.352	0.521674	0.579	0.311
cyAME-L3 vs all	MAP3K1	0.676	0.418152	0.352	0.418152	0.737	0.566
cyAME-L3 vs all	WDR60	0.676	0.396379	0.352	0.396379	0.684	0.499
cyAME-L3 vs all	PHF14	0.676	0.311519	0.352	0.311519	0.895	0.82
cyAME-L3 vs all	MYH9	0.676	0.273599	0.352	0.273599	0.947	0.84
cyAME-L3 vs all	RNF181	0.675	0.33464	0.35	0.33464	1	0.989
cyAME-L3 vs all	DCAF4L2	0.675	0.296225	0.35	0.296225	0.579	0.267
cyAME-L3 vs all	HSPG2	0.675	0.294755	0.35	0.294755	0.632	0.384
cyAME-L3 vs all	ADNP	0.675	0.262799	0.35	0.262799	0.895	0.831
cyAME-L3 vs all	CYTH2	0.675	0.260688	0.35	0.260688	0.789	0.668
cyAME-L3 vs all	BRINP1	0.674	0.450472	0.348	0.450472	0.579	0.248
cyAME-L3 vs all	RAMP1	0.674	0.444228	0.348	0.444228	0.421	0.1
cyAME-L3 vs all	TAX1BP3	0.674	0.406058	0.348	0.406058	0.789	0.576
cyAME-L3 vs all	YPEL3	0.674	0.393542	0.348	0.393542	0.737	0.512
cyAME-L3 vs all	LIN37	0.674	0.383283	0.348	0.383283	0.632	0.395
cyAME-L3 vs all	MZT2B	0.674	0.362262	0.348	0.362262	0.842	0.717
cyAME-L3 vs all	CNIH3	0.674	0.354487	0.348	0.354487	0.474	0.16
cyAME-L3 vs all	RPS24	0.674	0.342673	0.348	0.342673	1	1
cyAME-L3 vs all	GGPS1	0.674	0.32493	0.348	0.32493	0.789	0.759
cyAME-L3 vs all	COG5	0.674	0.320476	0.348	0.320476	0.842	0.743
cyAME-L3 vs all	ENY2	0.674	0.267107	0.348	0.267107	1	0.984
cyAME-L3 vs all	CCDC30	0.673	0.579133	0.346	0.579133	0.632	0.335
cyAME-L3 vs all	BIN3	0.673	0.318558	0.346	0.318558	0.895	0.828
cyAME-L3 vs all	BNIP3L	0.673	0.305329	0.346	0.305329	1	0.888
cyAME-L3 vs all	MAP2K5	0.673	0.287943	0.346	0.287943	0.737	0.497
cyAME-L3 vs all	HNMT	0.672	0.563104	0.344	0.563104	0.526	0.241
cyAME-L3 vs all	GCA	0.672	0.272084	0.344	0.272084	0.789	0.506
cyAME-L3 vs all	MSI2	0.672	0.269394	0.344	0.269394	0.789	0.655
cyAME-L3 vs all	HERC3	0.672	0.266025	0.344	0.266025	0.579	0.282
cyAME-L3 vs all	HES1	0.671	0.480479	0.342	0.480479	0.842	0.624
cyAME-L3 vs all	GAA	0.671	0.47136	0.342	0.47136	0.632	0.422
cyAME-L3 vs all	ZMAT4	0.671	0.306401	0.342	0.306401	0.474	0.149
cyAME-L3 vs all	SETDB1	0.671	0.272576	0.342	0.272576	0.842	0.634
cyAME-L3 vs all	SPOPL	0.67	0.555956	0.34	0.555956	0.632	0.489
cyAME-L3 vs all	FRAS1	0.67	0.547848	0.34	0.547848	0.737	0.519
cyAME-L3 vs all	PPIC	0.67	0.35037	0.34	0.35037	0.842	0.662
cyAME-L3 vs all	SMS	0.67	0.269829	0.34	0.269829	1	0.966
cyAME-L3 vs all	SPTSSB	0.67	0.255219	0.34	0.255219	0.474	0.135
cyAME-L3 vs all	ID2	0.669	0.663703	0.338	0.663703	0.842	0.841
cyAME-L3 vs all	ZNF407	0.669	0.301973	0.338	0.301973	0.789	0.644
cyAME-L3 vs all	PFDN4	0.669	0.2969	0.338	0.2969	1	0.981
cyAME-L3 vs all	MEF2A	0.668	0.332588	0.336	0.332588	0.737	0.567
cyAME-L3 vs all	CNPY4	0.668	0.329482	0.336	0.329482	0.579	0.356
cyAME-L3 vs all	CERCAM	0.668	0.311151	0.336	0.311151	0.579	0.302
cyAME-L3 vs all	AKT3	0.668	0.300546	0.336	0.300546	0.632	0.436
cyAME-L3 vs all	TRIP6	0.668	0.272338	0.336	0.272338	0.842	0.592
cyAME-L3 vs all	TBC1D12	0.668	0.27015	0.336	0.27015	0.632	0.42
cyAME-L3 vs all	KCNK1	0.668	0.257487	0.336	0.257487	0.632	0.4
cyAME-L3 vs all	PON3	0.667	0.322641	0.334	0.322641	0.474	0.184
cyAME-L3 vs all	GDPD3	0.667	0.312574	0.334	0.312574	0.632	0.391
cyAME-L3 vs all	CSPP1	0.666	0.565798	0.332	0.565798	0.789	0.682
cyAME-L3 vs all	EFNB2	0.666	0.485397	0.332	0.485397	0.684	0.429
cyAME-L3 vs all	CCDC71	0.666	0.405803	0.332	0.405803	0.526	0.243
cyAME-L3 vs all	PSD3	0.666	0.337109	0.332	0.337109	0.789	0.523
cyAME-L3 vs all	STAU2	0.666	0.333438	0.332	0.333438	0.895	0.793
cyAME-L3 vs all	UBA52	0.666	0.330856	0.332	0.330856	1	0.997
cyAME-L3 vs all	MMP28	0.666	0.323347	0.332	0.323347	0.421	0.123
cyAME-L3 vs all	RAPGEF6	0.665	0.565354	0.33	0.565354	0.684	0.495
cyAME-L3 vs all	IFT88	0.665	0.522401	0.33	0.522401	0.737	0.592
cyAME-L3 vs all	DYNLRB1	0.665	0.381683	0.33	0.381683	0.895	0.966
cyAME-L3 vs all	DPYSL2	0.665	0.283961	0.33	0.283961	0.895	0.77
cyAME-L3 vs all	KDM3B	0.665	0.266274	0.33	0.266274	0.947	0.705
cyAME-L3 vs all	SELENBP1	0.665	0.253407	0.33	0.253407	0.526	0.254
cyAME-L3 vs all	CA10	0.664	0.532919	0.328	0.532919	0.421	0.121
cyAME-L3 vs all	GSTM3	0.664	0.455092	0.328	0.455092	0.632	0.448
cyAME-L3 vs all	TBC1D32	0.664	0.421793	0.328	0.421793	0.684	0.472
cyAME-L3 vs all	SGCE	0.664	0.398261	0.328	0.398261	0.684	0.446
cyAME-L3 vs all	CDC14A	0.664	0.385723	0.328	0.385723	0.579	0.429
cyAME-L3 vs all	SGMS1	0.664	0.335456	0.328	0.335456	0.737	0.672
cyAME-L3 vs all	CTSD	0.664	0.264426	0.328	0.264426	1	0.817
cyAME-L3 vs all	TMEM256	0.664	0.261668	0.328	0.261668	0.895	0.779
cyAME-L3 vs all	HMCN1	0.663	0.439497	0.326	0.439497	0.526	0.266
cyAME-L3 vs all	SCUBE3	0.663	0.381129	0.326	0.381129	0.526	0.257
cyAME-L3 vs all	RAI1	0.663	0.348962	0.326	0.348962	0.474	0.214
cyAME-L3 vs all	ST5	0.663	0.264546	0.326	0.264546	0.737	0.517
cyAME-L3 vs all	ZRSR2	0.662	0.617916	0.324	0.617916	0.632	0.549
cyAME-L3 vs all	BEX1	0.662	0.54285	0.324	0.54285	0.842	0.684
cyAME-L3 vs all	TMTC1	0.662	0.48039	0.324	0.48039	0.474	0.189
cyAME-L3 vs all	ZNF462	0.662	0.385851	0.324	0.385851	0.842	0.68
cyAME-L3 vs all	MSANTD3	0.662	0.355853	0.324	0.355853	0.632	0.462
cyAME-L3 vs all	GAS1	0.662	0.340797	0.324	0.340797	0.368	0.052
cyAME-L3 vs all	BANP	0.662	0.275953	0.324	0.275953	0.789	0.641
cyAME-L3 vs all	LIPF	0.661	0.550161	0.322	0.550161	0.474	0.195
cyAME-L3 vs all	OPLAH	0.661	0.427091	0.322	0.427091	0.474	0.206
cyAME-L3 vs all	BDNF	0.661	0.327203	0.322	0.327203	0.421	0.128
cyAME-L3 vs all	ARHGAP31	0.66	0.655932	0.32	0.655932	0.526	0.32
cyAME-L3 vs all	NSA2	0.66	0.548387	0.32	0.548387	0.947	0.921
cyAME-L3 vs all	TSC22D4	0.66	0.501746	0.32	0.501746	0.684	0.537
cyAME-L3 vs all	RPL21	0.66	0.365096	0.32	0.365096	1	1
cyAME-L3 vs all	FOSB	0.659	0.476053	0.318	0.476053	0.579	0.364
cyAME-L3 vs all	PRR5L	0.659	0.286412	0.318	0.286412	0.421	0.123
cyAME-L3 vs all	PJA2	0.659	0.260854	0.318	0.260854	0.789	0.755
cyAME-L3 vs all	FBN3	0.659	0.250129	0.318	0.250129	0.474	0.201
cyAME-L3 vs all	METRNL	0.658	0.405238	0.316	0.405238	0.474	0.224
cyAME-L3 vs all	DAAM1	0.658	0.392126	0.316	0.392126	0.947	0.78
cyAME-L3 vs all	HSPB11	0.658	0.301558	0.316	0.301558	0.842	0.779
cyAME-L3 vs all	MNAT1	0.658	0.299753	0.316	0.299753	0.947	0.903
cyAME-L3 vs all	CCNG2	0.658	0.272079	0.316	0.272079	0.684	0.554
cyAME-L3 vs all	ABHD14A	0.657	0.420535	0.314	0.420535	0.579	0.397
cyAME-L3 vs all	FYTTD1	0.657	0.387608	0.314	0.387608	0.842	0.607
cyAME-L3 vs all	WWC3	0.657	0.34136	0.314	0.34136	0.632	0.44
cyAME-L3 vs all	BASP1	0.657	0.317086	0.314	0.317086	0.789	0.771
cyAME-L3 vs all	CSTB	0.657	0.304058	0.314	0.304058	0.947	0.967
cyAME-L3 vs all	RPS27A	0.657	0.296935	0.314	0.296935	1	1
cyAME-L3 vs all	OPN1SW	0.657	0.262513	0.314	0.262513	0.579	0.302
cyAME-L3 vs all	MED12L	0.656	0.544083	0.312	0.544083	0.737	0.657
cyAME-L3 vs all	CDK6	0.656	0.447696	0.312	0.447696	0.789	0.623
cyAME-L3 vs all	CCDC92	0.656	0.354788	0.312	0.354788	0.421	0.126
cyAME-L3 vs all	SLC16A2	0.656	0.34812	0.312	0.34812	0.579	0.351
cyAME-L3 vs all	RIMKLB	0.656	0.26009	0.312	0.26009	0.842	0.673
cyAME-L3 vs all	SAMD4A	0.655	0.475777	0.31	0.475777	0.579	0.391
cyAME-L3 vs all	CEP290	0.655	0.452035	0.31	0.452035	0.737	0.609
cyAME-L3 vs all	CREG1	0.655	0.348777	0.31	0.348777	0.789	0.669
cyAME-L3 vs all	FKBP2	0.655	0.330351	0.31	0.330351	0.895	0.771
cyAME-L3 vs all	HGF	0.655	0.317119	0.31	0.317119	0.632	0.357
cyAME-L3 vs all	ARHGDIB	0.655	0.311105	0.31	0.311105	0.632	0.393
cyAME-L3 vs all	CRB3	0.655	0.302459	0.31	0.302459	0.789	0.606
cyAME-L3 vs all	CRIP1	0.655	0.290136	0.31	0.290136	0.632	0.405
cyAME-L3 vs all	HEBP1	0.655	0.272527	0.31	0.272527	0.579	0.345
cyAME-L3 vs all	NEK1	0.654	0.442461	0.308	0.442461	0.684	0.549
cyAME-L3 vs all	IMMP1L	0.654	0.400255	0.308	0.400255	0.842	0.822
cyAME-L3 vs all	DNAJB13	0.654	0.326247	0.308	0.326247	0.421	0.121
cyAME-L3 vs all	GPR85	0.654	0.31926	0.308	0.31926	0.368	0.074
cyAME-L3 vs all	CATSPER2	0.654	0.313447	0.308	0.313447	0.474	0.22
cyAME-L3 vs all	LRRC27	0.654	0.263346	0.308	0.263346	0.526	0.279
cyAME-L3 vs all	TMEM60	0.654	0.262065	0.308	0.262065	0.737	0.522
cyAME-L3 vs all	ARF6	0.654	0.250218	0.308	0.250218	0.947	0.863
cyAME-L3 vs all	TANC2	0.653	0.388298	0.306	0.388298	0.842	0.654
cyAME-L3 vs all	PDIA5	0.653	0.388276	0.306	0.388276	0.684	0.588
cyAME-L3 vs all	LAMA1	0.653	0.366083	0.306	0.366083	0.789	0.68
cyAME-L3 vs all	NMT1	0.653	0.337239	0.306	0.337239	0.947	0.976
cyAME-L3 vs all	RPA3	0.653	0.326629	0.306	0.326629	0.947	0.981
cyAME-L3 vs all	MYH10	0.653	0.277826	0.306	0.277826	1	0.896
cyAME-L3 vs all	ARMC10	0.653	0.277281	0.306	0.277281	0.789	0.679
cyAME-L3 vs all	CIRBP	0.652	0.32037	0.304	0.32037	0.842	0.906
cyAME-L3 vs all	RPS8	0.652	0.317016	0.304	0.317016	1	1
cyAME-L3 vs all	ZNF720	0.652	0.304251	0.304	0.304251	0.632	0.404
cyAME-L3 vs all	CCDC25	0.652	0.301211	0.304	0.301211	0.842	0.844
cyAME-L3 vs all	FLNB	0.652	0.267168	0.304	0.267168	0.895	0.752
cyAME-L3 vs all	GTDC1	0.651	0.494858	0.302	0.494858	0.737	0.63
cyAME-L3 vs all	TASP1	0.651	0.486047	0.302	0.486047	0.789	0.696
cyAME-L3 vs all	PLEKHG1	0.651	0.379163	0.302	0.379163	0.474	0.224
cyAME-L3 vs all	CRYZL1	0.651	0.318904	0.302	0.318904	0.789	0.748
cyAME-L3 vs all	CTTNBP2	0.651	0.284308	0.302	0.284308	0.579	0.335
cyAME-L3 vs all	DCAF10	0.651	0.255954	0.302	0.255954	0.684	0.512
cyAME-L3 vs all	PPL	0.651	0.252416	0.302	0.252416	0.526	0.288
cyAME-L3 vs all	PXDN	0.65	0.46402	0.3	0.46402	0.842	0.73
cyAME-L3 vs all	RSPH9	0.65	0.296399	0.3	0.296399	0.474	0.252
cyAME-L3 vs all	SEC61B	0.65	0.267851	0.3	0.267851	1	0.988
cyAME-L3 vs all	BMP2K	0.649	0.472857	0.298	0.472857	0.632	0.463
cyAME-L3 vs all	UBTD2	0.649	0.295115	0.298	0.295115	0.684	0.589
cyAME-L3 vs all	ARHGAP32	0.649	0.261875	0.298	0.261875	0.789	0.614
cyAME-L3 vs all	ENPEP	0.649	0.259636	0.298	0.259636	0.684	0.462
cyAME-L3 vs all	GPHA2	0.649	0.251044	0.298	0.251044	0.474	0.192
cyAME-L3 vs all	CYR61	0.648	0.472885	0.296	0.472885	0.789	0.632
cyAME-L3 vs all	WDFY2	0.648	0.371544	0.296	0.371544	0.789	0.7
cyAME-L3 vs all	RSRC1	0.648	0.320287	0.296	0.320287	0.895	0.902
cyAME-L3 vs all	WDSUB1	0.648	0.310542	0.296	0.310542	0.684	0.5
cyAME-L3 vs all	ERICH2	0.648	0.30584	0.296	0.30584	0.579	0.351
cyAME-L3 vs all	POLR2I	0.648	0.269541	0.296	0.269541	0.947	0.976
cyAME-L3 vs all	TMEM132D	0.648	0.258195	0.296	0.258195	0.474	0.214
cyAME-L3 vs all	ZNF75D	0.648	0.252409	0.296	0.252409	0.474	0.221
cyAME-L3 vs all	ATRNL1	0.647	0.308255	0.294	0.308255	0.684	0.408
cyAME-L3 vs all	EPC1	0.647	0.305958	0.294	0.305958	0.737	0.725
cyAME-L3 vs all	TRAK1	0.647	0.285366	0.294	0.285366	0.737	0.583
cyAME-L3 vs all	SPIN2B	0.647	0.261378	0.294	0.261378	0.474	0.244
cyAME-L3 vs all	SAT2	0.647	0.257745	0.294	0.257745	0.632	0.457
cyAME-L3 vs all	DNAH12	0.646	0.314871	0.292	0.314871	0.421	0.177
cyAME-L3 vs all	MET	0.646	0.301014	0.292	0.301014	0.526	0.308
cyAME-L3 vs all	NDUFA13	0.646	0.276287	0.292	0.276287	0.947	0.816
cyAME-L3 vs all	ERICH1	0.646	0.259507	0.292	0.259507	0.789	0.809
cyAME-L3 vs all	SLC25A6	0.646	0.259504	0.292	0.259504	1	0.964
cyAME-L3 vs all	PLP2	0.646	0.253175	0.292	0.253175	0.579	0.357
cyAME-L3 vs all	ASGR1	0.645	0.330224	0.29	0.330224	0.526	0.291
cyAME-L3 vs all	KRT10	0.645	0.308785	0.29	0.308785	0.737	0.857
cyAME-L3 vs all	SH3BGRL2	0.644	0.308352	0.288	0.308352	0.737	0.655
cyAME-L3 vs all	SVIP	0.643	0.491837	0.286	0.491837	0.684	0.631
cyAME-L3 vs all	FAM83B	0.643	0.456444	0.286	0.456444	0.632	0.46
cyAME-L3 vs all	CRELD1	0.643	0.393919	0.286	0.393919	0.684	0.558
cyAME-L3 vs all	CAPRIN2	0.643	0.341345	0.286	0.341345	0.579	0.397
cyAME-L3 vs all	ANO6	0.643	0.255744	0.286	0.255744	0.789	0.622
cyAME-L3 vs all	MTUS1	0.642	0.422896	0.284	0.422896	0.632	0.44
cyAME-L3 vs all	EXTL2	0.642	0.329378	0.284	0.329378	0.842	0.729
cyAME-L3 vs all	GPC5	0.642	0.323165	0.284	0.323165	0.632	0.38
cyAME-L3 vs all	ACER2	0.642	0.304622	0.284	0.304622	0.526	0.284
cyAME-L3 vs all	CCDC120	0.642	0.302339	0.284	0.302339	0.526	0.286
cyAME-L3 vs all	MSRA	0.642	0.269527	0.284	0.269527	0.526	0.313
cyAME-L3 vs all	ALDH8A1	0.642	0.253269	0.284	0.253269	0.316	0.042
cyAME-L3 vs all	TMEFF2	0.641	0.510022	0.282	0.510022	0.421	0.197
cyAME-L3 vs all	SMAD3	0.641	0.446164	0.282	0.446164	0.526	0.355
cyAME-L3 vs all	GAN	0.641	0.348877	0.282	0.348877	0.684	0.509
cyAME-L3 vs all	PRICKLE2	0.641	0.344462	0.282	0.344462	0.474	0.243
cyAME-L3 vs all	ARID2	0.641	0.341586	0.282	0.341586	0.895	0.8
cyAME-L3 vs all	LOX	0.641	0.277281	0.282	0.277281	0.368	0.114
cyAME-L3 vs all	CPAMD8	0.641	0.266168	0.282	0.266168	0.421	0.176
cyAME-L3 vs all	SMAP1	0.64	0.367159	0.28	0.367159	0.789	0.841
cyAME-L3 vs all	NPM3	0.64	0.315727	0.28	0.315727	0.842	0.764
cyAME-L3 vs all	LRFN5	0.64	0.2996	0.28	0.2996	0.579	0.343
cyAME-L3 vs all	POLL	0.64	0.259096	0.28	0.259096	0.579	0.415
cyAME-L3 vs all	ADIRF	0.639	0.553787	0.278	0.553787	0.368	0.099
cyAME-L3 vs all	BHLHE41	0.639	0.422667	0.278	0.422667	0.368	0.104
cyAME-L3 vs all	NHS	0.639	0.32654	0.278	0.32654	0.632	0.383
cyAME-L3 vs all	SAMD12	0.639	0.298046	0.278	0.298046	0.579	0.415
cyAME-L3 vs all	LHPP	0.639	0.295634	0.278	0.295634	0.684	0.606
cyAME-L3 vs all	CATSPERG	0.639	0.28404	0.278	0.28404	0.421	0.196
cyAME-L3 vs all	CUTA	0.639	0.279475	0.278	0.279475	0.895	0.899
cyAME-L3 vs all	BIRC6	0.639	0.274187	0.278	0.274187	0.895	0.831
cyAME-L3 vs all	FAU	0.639	0.255198	0.278	0.255198	1	0.999
cyAME-L3 vs all	CNOT2	0.639	0.254543	0.278	0.254543	0.842	0.881
cyAME-L3 vs all	RC3H2	0.638	0.263655	0.276	0.263655	0.737	0.65
cyAME-L3 vs all	TMEM245	0.638	0.254409	0.276	0.254409	0.789	0.747
cyAME-L3 vs all	WWP2	0.637	0.451567	0.274	0.451567	0.684	0.562
cyAME-L3 vs all	CCDC82	0.637	0.268399	0.274	0.268399	0.737	0.55
cyAME-L3 vs all	TRIML2	0.637	0.262364	0.274	0.262364	0.789	0.722
cyAME-L3 vs all	AK8	0.636	1.29117	0.272	1.29117	0.368	0.12
cyAME-L3 vs all	RPL38	0.636	0.265073	0.272	0.265073	1	1
cyAME-L3 vs all	ATP9B	0.635	0.601593	0.27	0.601593	0.684	0.716
cyAME-L3 vs all	TRA2A	0.635	0.398773	0.27	0.398773	0.947	0.863
cyAME-L3 vs all	LRRIQ3	0.635	0.298723	0.27	0.298723	0.421	0.187
cyAME-L3 vs all	SNX14	0.635	0.288917	0.27	0.288917	0.842	0.694
cyAME-L3 vs all	ATRX	0.634	0.423483	0.268	0.423483	1	0.942
cyAME-L3 vs all	IGF2BP2	0.634	0.419513	0.268	0.419513	0.895	0.802
cyAME-L3 vs all	RGS6	0.634	0.288618	0.268	0.288618	0.684	0.408
cyAME-L3 vs all	TMEM39A	0.634	0.281918	0.268	0.281918	0.789	0.688
cyAME-L3 vs all	ALDH2	0.634	0.267607	0.268	0.267607	0.842	0.796
cyAME-L3 vs all	AVEN	0.634	0.261242	0.268	0.261242	0.579	0.435
cyAME-L3 vs all	KLF7	0.633	0.376267	0.266	0.376267	0.579	0.354
cyAME-L3 vs all	TCTN2	0.633	0.306621	0.266	0.306621	0.421	0.203
cyAME-L3 vs all	ZNHIT1	0.633	0.284522	0.266	0.284522	0.947	0.949
cyAME-L3 vs all	RPL27	0.633	0.283404	0.266	0.283404	1	1
cyAME-L3 vs all	NBEAL1	0.632	0.376393	0.264	0.376393	0.842	0.768
cyAME-L3 vs all	ATP1A1	0.632	0.317648	0.264	0.317648	0.842	0.858
cyAME-L3 vs all	IDS	0.632	0.312583	0.264	0.312583	0.684	0.483
cyAME-L3 vs all	JAG1	0.632	0.30828	0.264	0.30828	0.474	0.233
cyAME-L3 vs all	EFCAB11	0.631	0.370691	0.262	0.370691	0.737	0.624
cyAME-L3 vs all	MAN1A1	0.631	0.337004	0.262	0.337004	0.526	0.304
cyAME-L3 vs all	CPVL	0.631	0.281627	0.262	0.281627	0.842	0.771
cyAME-L3 vs all	PKD2	0.63	0.352794	0.26	0.352794	0.684	0.517
cyAME-L3 vs all	STOX2	0.629	0.394665	0.258	0.394665	0.474	0.24
cyAME-L3 vs all	CISD1	0.629	0.36355	0.258	0.36355	0.947	0.931
cyAME-L3 vs all	KDM2A	0.628	0.365824	0.256	0.365824	0.789	0.76
cyAME-L3 vs all	RBMS2	0.628	0.284254	0.256	0.284254	0.632	0.499
cyAME-L3 vs all	ITGA9	0.628	0.282139	0.256	0.282139	0.368	0.148
cyAME-L3 vs all	GNAQ	0.627	0.428637	0.254	0.428637	0.737	0.718
cyAME-L3 vs all	TSPYL2	0.627	0.353882	0.254	0.353882	0.632	0.442
cyAME-L3 vs all	FOLR1	0.627	0.325264	0.254	0.325264	0.684	0.497
cyAME-L3 vs all	ZNF75A	0.627	0.274442	0.254	0.274442	0.632	0.519
cyAME-L3 vs all	ACBD3	0.627	0.274267	0.254	0.274267	0.737	0.818
cyAME-L3 vs all	FUOM	0.627	0.266605	0.254	0.266605	0.684	0.613
cyAME-L3 vs all	TM2D3	0.627	0.266439	0.254	0.266439	0.842	0.778
cyAME-L3 vs all	IAH1	0.627	0.254737	0.254	0.254737	0.684	0.55
cyAME-L3 vs all	TAF15	0.626	0.326602	0.252	0.326602	0.789	0.79
cyAME-L3 vs all	ADAM12	0.625	0.394922	0.25	0.394922	0.474	0.257
cyAME-L3 vs all	MDM1	0.625	0.381873	0.25	0.381873	0.526	0.388
cyAME-L3 vs all	POSTN	0.625	0.314724	0.25	0.314724	0.421	0.183
cyAME-L3 vs all	TLR5	0.625	0.288881	0.25	0.288881	0.316	0.086
cyAME-L3 vs all	OPTN	0.625	0.288418	0.25	0.288418	0.684	0.492
cyAME-L3 vs all	PPM1H	0.625	0.274365	0.25	0.274365	0.737	0.665
cyAME-L3 vs all	LRRFIP1	0.625	0.254034	0.25	0.254034	0.895	0.832
cyAME-L3 vs all	DPP4	0.624	0.395627	0.248	0.395627	0.421	0.233
cyAME-L3 vs all	FBXL17	0.624	0.291014	0.248	0.291014	0.632	0.401
cyAME-L3 vs all	AEBP1	0.623	0.404509	0.246	0.404509	0.526	0.345
cyAME-L3 vs all	BMP7	0.623	0.284466	0.246	0.284466	0.474	0.302
cyAME-L3 vs all	KCNK13	0.622	0.341693	0.244	0.341693	0.316	0.096
cyAME-L3 vs all	ATP2C2	0.622	0.341003	0.244	0.341003	0.474	0.298
cyAME-L3 vs all	CLIC5	0.622	0.302157	0.244	0.302157	0.316	0.084
cyAME-L3 vs all	LPCAT2	0.622	0.289688	0.244	0.289688	0.526	0.368
cyAME-L3 vs all	BCAR1	0.621	0.307764	0.242	0.307764	0.684	0.578
cyAME-L3 vs all	KIF13A	0.62	0.31476	0.24	0.31476	0.842	0.716
cyAME-L3 vs all	MB21D2	0.62	0.314407	0.24	0.314407	0.684	0.569
cyAME-L3 vs all	MGAT5	0.62	0.29319	0.24	0.29319	0.632	0.564
cyAME-L3 vs all	ZNF124	0.62	0.27161	0.24	0.27161	0.579	0.398
cyAME-L3 vs all	APCDD1	0.62	0.251733	0.24	0.251733	0.368	0.16
cyAME-L3 vs all	NAP1L3	0.619	0.336891	0.238	0.336891	0.474	0.288
cyAME-L3 vs all	THSD7B	0.619	0.308328	0.238	0.308328	0.474	0.274
cyAME-L3 vs all	RYR2	0.619	0.252237	0.238	0.252237	0.579	0.372
cyAME-L3 vs all	DVL3	0.618	0.26857	0.236	0.26857	0.737	0.563
cyAME-L3 vs all	SLC16A3	0.617	0.293286	0.234	0.293286	0.632	0.584
cyAME-L3 vs all	ZNF436	0.616	0.345944	0.232	0.345944	0.474	0.299
cyAME-L3 vs all	POFUT2	0.616	0.291759	0.232	0.291759	0.579	0.512
cyAME-L3 vs all	SFMBT2	0.616	0.28695	0.232	0.28695	0.421	0.226
cyAME-L3 vs all	MAP9	0.615	0.310815	0.23	0.310815	0.632	0.533
cyAME-L3 vs all	PPP2R2B	0.615	0.28051	0.23	0.28051	0.474	0.282
cyAME-L3 vs all	NSRP1	0.615	0.272241	0.23	0.272241	0.842	0.926
cyAME-L3 vs all	RRAS	0.613	0.386039	0.226	0.386039	0.474	0.284
cyAME-L3 vs all	CNST	0.613	0.266265	0.226	0.266265	0.684	0.682
cyAME-L3 vs all	SVEP1	0.611	0.505355	0.222	0.505355	0.316	0.121
cyAME-L3 vs all	ANKRD6	0.611	0.341145	0.222	0.341145	0.579	0.473
cyAME-L3 vs all	ATAT1	0.61	0.511107	0.22	0.511107	0.632	0.499
cyAME-L3 vs all	SMAD5	0.609	0.305501	0.218	0.305501	0.895	0.712
cyAME-L3 vs all	IKBIP	0.609	0.296813	0.218	0.296813	0.579	0.536
cyAME-L3 vs all	TACSTD2	0.609	0.29437	0.218	0.29437	0.474	0.286
cyAME-L3 vs all	TBCK	0.608	0.321322	0.216	0.321322	0.684	0.662
cyAME-L3 vs all	IGF2R	0.608	0.26372	0.216	0.26372	0.684	0.637
cyAME-L3 vs all	RABEP1	0.608	0.25982	0.216	0.25982	0.737	0.764
cyAME-L3 vs all	GOPC	0.607	0.51967	0.214	0.51967	0.789	0.792
cyAME-L3 vs all	KRIT1	0.607	0.364905	0.214	0.364905	0.579	0.56
cyAME-L3 vs all	FRA10AC1	0.607	0.265787	0.214	0.265787	0.737	0.725
cyAME-L3 vs all	PRSS27	0.605	0.280754	0.21	0.280754	0.263	0.066
cyAME-L3 vs all	MPHOSPH8	0.605	0.280608	0.21	0.280608	0.895	0.923
cyAME-L3 vs all	PDE3B	0.605	0.252493	0.21	0.252493	0.421	0.257
cyAME-L3 vs all	CCDC6	0.604	0.338072	0.208	0.338072	0.737	0.737
cyAME-L3 vs all	CHM	0.604	0.315872	0.208	0.315872	0.684	0.551
cyAME-L3 vs all	CDK13	0.604	0.27532	0.208	0.27532	0.789	0.75
cyAME-L3 vs all	MITF	0.603	0.357089	0.206	0.357089	0.421	0.269
cyAME-L3 vs all	ALPK2	0.603	0.326889	0.206	0.326889	0.263	0.063
cyAME-L3 vs all	BACH2	0.603	0.288822	0.206	0.288822	0.421	0.242
cyAME-L3 vs all	NUCB1	0.603	0.274325	0.206	0.274325	0.789	0.759
cyAME-L3 vs all	DNAH11	0.602	0.583714	0.204	0.583714	0.368	0.221
cyAME-L3 vs all	DYRK1A	0.602	0.385216	0.204	0.385216	0.737	0.678
cyAME-L3 vs all	PITX1	0.602	0.318003	0.204	0.318003	0.421	0.295
cyAME-L3 vs all	DENND5A	0.602	0.306347	0.204	0.306347	0.737	0.614
cyAME-L3 vs all	ZNF471	0.602	0.271813	0.204	0.271813	0.368	0.193
cyAME-L3 vs all	PDSS2	0.601	0.347617	0.202	0.347617	0.737	0.666
cyAME-L3 vs all	XKR6	0.601	0.264027	0.202	0.264027	0.474	0.35
cyAME-L3 vs all	TMEM255B	0.6	0.281858	0.2	0.281858	0.263	0.082
cyAME-L3 vs all	PPP1R2	0.599	0.478235	0.198	0.478235	0.737	0.825
cyAME-L3 vs all	RABGAP1	0.599	0.311516	0.198	0.311516	0.737	0.72
cyAME-L3 vs all	SCML1	0.599	0.297704	0.198	0.297704	0.526	0.379
cyAME-L3 vs all	NR2F2	0.598	0.288958	0.196	0.288958	0.579	0.445
cyAME-L3 vs all	PUS10	0.597	0.344677	0.194	0.344677	0.526	0.422
cyAME-L3 vs all	MYO9A	0.597	0.32591	0.194	0.32591	0.842	0.707
cyAME-L3 vs all	ETV3	0.597	0.295781	0.194	0.295781	0.579	0.484
cyAME-L3 vs all	TCFL5	0.597	0.263681	0.194	0.263681	0.368	0.234
cyAME-L3 vs all	CASC1	0.596	0.311481	0.192	0.311481	0.263	0.078
cyAME-L3 vs all	NYNRIN	0.596	0.262886	0.192	0.262886	0.421	0.254
[truncated: 7,885 more rows]

## Sheet: Table.S1.human.embryo.var.genes
Table S1.
2,000 most variable genes during human epiblast progression (related to Figure S3A)
Gene_ID	Gene_Name	cluster	expression_change	hsPostEPI-E1	hsPostEPI-E2	PreEPI	hsPostEPI-Gast	CRH9EOS_day0	CRH9EOS_day1	CRH9EOS_day2	CRH9EOS_day3	CRH9EOS_day7	CRH9EOS_day10	HNES1_day0	HNES1_day1	HNES1_day2	HNES1_day3	HNES1_day7	HNES1_day10
ENSG00000001036.13	FUCA2	1	fast_UP	1.63339	2.49323	-0.216958	3.28131	3.89767	3.58699	2.79584	2.9483	3.90597	4.09621	3.53189	3.68339	3.23152	3.16741	3.73149	4.46549
ENSG00000001630.16	CYP51A1	1	fast_UP	5.26659	5.02039	3.05793	3.94139	6.35324	6.45827	6.78073	6.93543	7.55132	7.7785	6.86011	7.13351	6.90578	6.80957	7.42393	7.50735
ENSG00000002919.14	SNX11	1	fast_UP	2.71961	2.58983	-0.570231	2.5879	3.64605	3.54228	3.5876	3.64006	3.53465	3.68742	3.47735	3.4062	3.4501	3.52793	3.55075	3.52042
ENSG00000003056.7	M6PR	1	fast_UP	5.0997	4.49654	3.46563	4.21688	6.15404	6.25402	6.26487	6.30378	6.18474	6.17445	6.56844	6.80887	6.64612	6.72888	6.90124	6.89024
ENSG00000003249.13	DBNDD1	1	fast_UP	1.12268	1.67232	-1.45785	-0.850566	1.59916	2.27491	2.98854	3.89105	4.72909	4.89793	3.26125	3.72487	3.93979	4.24557	4.7966	4.88405
ENSG00000005469.11	CROT	1	fast_UP	-1.92664	-0.996291	-3.06319	0.0526191	-0.3698	-0.134217	0.39614	0.934516	1.53788	1.59461	-0.648119	0.143414	0.901169	1.27801	1.63281	2.11881
ENSG00000005893.15	LAMP2	1	fast_UP	3.59314	3.51035	1.17276	4.39354	5.99206	5.69017	5.7598	5.4785	5.4085	5.2196	5.34004	5.37274	5.35366	5.42254	5.1465	5.2207
ENSG00000006327.13	TNFRSF12A	1	fast_UP	5.56616	5.29874	4.01126	6.23864	4.14545	4.85599	4.87402	5.1867	5.45708	5.07099	4.20052	4.48471	4.75136	5.12645	6.09782	5.78428
ENSG00000006607.13	FARP2	1	fast_UP	-0.759054	1.34193	-1.78563	1.72341	4.49788	4.34695	4.47259	4.53818	5.22846	5.12002	4.61426	4.47907	4.50569	4.32271	5.24567	5.33076
ENSG00000007255.10	TRAPPC6A	1	fast_UP	2.80276	2.11091	-1.4666	0.828093	2.46174	1.98838	1.83297	3.00387	3.68402	3.90721	2.28241	2.35082	2.79429	3.51337	3.4383	3.63526
ENSG00000007392.16	LUC7L	1	fast_UP	5.34218	5.76958	4.02318	5.04048	5.97207	5.98158	6.0452	5.99245	5.73729	5.90031	5.78282	5.7168	5.60979	5.69599	5.7265	5.8253
ENSG00000008311.14	AASS	1	fast_UP	4.87413	4.6669	0.163467	1.62659	8.16063	7.66268	7.32671	7.33968	7.8426	8.47089	7.70961	7.27685	6.69815	6.81931	7.14198	7.98999
ENSG00000008394.12	MGST1	1	fast_UP	0.516758	1.56431	-1.6073	5.41739	4.01038	3.88919	4.27804	4.62524	5.36568	5.9522	3.38689	4.15766	4.59994	4.87144	5.41796	5.84093
ENSG00000010165.19	METTL13	1	fast_UP	4.92912	4.52357	3.1952	2.76565	6.01587	6.20365	6.21305	6.30275	5.95082	6.00175	5.84028	5.87518	5.52829	5.71178	6.17431	5.94145
ENSG00000012171.19	SEMA3B	1	fast_UP	-1.38323	-0.887709	-3.03077	-1.91875	2.34686	2.75412	2.99984	3.54601	4.16593	3.44278	1.14249	1.1599	1.5929	2.59206	3.58398	3.25736
ENSG00000012660.13	ELOVL5	1	fast_UP	3.80446	3.06517	1.51537	3.82413	6.1694	6.05739	6.53355	6.60409	6.6978	6.94779	6.01724	6.31701	6.54163	6.83385	6.56141	6.56017
ENSG00000015475.18	BID	1	fast_UP	1.03286	1.38358	-1.86035	0.367571	1.88799	2.60654	2.4932	3.05334	3.29125	3.67431	2.7007	2.98052	2.62795	2.75728	3.50037	3.42818
ENSG00000019144.18	PHLDB1	1	fast_UP	-0.915809	1.33082	-0.104285	-0.144578	4.61745	5.15061	5.23305	5.38186	5.48179	5.73099	4.76987	5.49727	5.3176	5.45521	5.54949	5.71754
ENSG00000019582.14	CD74	1	fast_UP	-2.7616	-0.669214	-3.02884	-1.24931	-3.97439	-4.14881	-2.46431	-0.0227821	2.59049	3.47531	-3.98754	-3.28672	-1.92508	-0.375685	2.45738	3.23409
ENSG00000022267.16	FHL1	1	fast_UP	-0.369733	2.73034	-2.79697	-0.180679	-1.49526	0.458777	2.13509	3.00987	4.47077	5.27939	-1.11222	0.0390395	1.60884	2.41811	4.07021	4.27688
ENSG00000023330.14	ALAS1	1	fast_UP	3.71326	4.00537	2.03783	5.20374	4.96387	4.91258	5.0062	5.06424	5.00719	4.90363	4.95656	4.92107	4.58501	4.56672	5.06304	4.84918
ENSG00000024422.11	EHD2	1	fast_UP	-0.710128	0.0022203	-3.08175	-0.663223	0.737509	0.542623	2.23338	3.04928	3.01775	2.87126	-0.930784	0.12128	0.884116	2.1454	2.465	2.20585
ENSG00000027075.14	PRKCH	1	fast_UP	-1.02554	-1.8355	-3.24416	-1.34232	0.723962	1.61128	2.32988	2.2889	2.38896	2.48106	0.533322	1.69216	2.44721	2.75671	2.4806	2.63214
ENSG00000028137.18	TNFRSF1B	1	fast_UP	-0.744127	-0.652424	-3.28181	1.53953	0.0020256	1.25282	2.72249	3.00608	0.866248	0.524776	-3.02455	-0.0659299	1.58954	2.59989	2.06798	1.48244
ENSG00000029534.20	ANK1	1	fast_UP	-1.17963	-2.55601	-2.59645	-1.7672	3.76649	3.45612	3.29464	3.75767	4.65884	3.6503	3.68799	3.37069	3.20578	3.36192	5.26471	5.07521
ENSG00000031698.12	SARS	1	fast_UP	4.95548	4.36326	3.15343	6.75002	7.72644	7.67698	7.54125	7.50576	7.30427	7.22541	7.56257	7.82867	7.67365	7.46388	7.29506	7.2369
ENSG00000032219.18	ARID4A	1	fast_UP	1.43952	0.874994	-0.653681	0.838838	3.58301	3.62385	3.85672	3.91443	3.88916	3.81403	3.57808	3.68287	4.00183	4.16877	4.04606	3.86655
ENSG00000033867.16	SLC4A7	1	fast_UP	0.449299	1.34005	-1.88872	0.753708	5.94351	6.53962	7.20709	7.60514	7.48878	6.95333	6.20372	6.73073	7.53015	7.91722	7.73435	7.47391
ENSG00000034152.18	MAP2K3	1	fast_UP	3.27471	3.72994	0.638536	3.38087	2.27114	2.44516	2.75908	2.85003	2.6888	2.38296	2.55398	2.62607	2.90554	2.76559	2.85994	2.73703
ENSG00000035115.21	SH3YL1	1	fast_UP	0.633748	-1.37866	-1.92621	-0.522116	3.46922	2.95896	3.09739	2.80666	3.44685	3.66005	3.85475	3.54008	3.50484	3.54825	3.3617	3.78016
ENSG00000035499.12	DEPDC1B	1	fast_UP	2.80082	2.47546	0.544101	2.87676	3.38578	4.262	4.62643	4.86091	5.13467	5.34018	3.36362	4.01137	4.16502	4.368	4.92199	5.19402
ENSG00000035862.12	TIMP2	1	fast_UP	-2.49045	-0.33782	-3.21886	0.124932	2.83104	2.75908	3.96147	4.64828	5.23266	5.15229	2.67602	2.84223	3.36028	4.04647	5.18314	5.09186
ENSG00000037474.14	NSUN2	1	fast_UP	6.22813	5.63699	4.57703	4.1308	6.70074	6.79712	6.74491	6.90422	6.75333	6.77975	6.84346	6.8334	6.57653	6.54693	7.02825	6.73347
ENSG00000039523.19	RIPOR1	1	fast_UP	0.179348	0.159797	-1.94679	0.860404	1.60506	1.50357	2.55365	2.88417	2.88303	2.91214	2.45002	3.09766	3.55375	3.88066	3.75477	3.74383
ENSG00000044574.7	HSPA5	1	fast_UP	8.2338	7.71958	6.8097	7.73949	8.9942	8.66971	8.68064	8.56532	8.13161	8.23996	7.93166	7.88417	7.31045	7.65802	8.22208	7.71636
ENSG00000046653.14	GPM6B	1	fast_UP	3.41897	4.09632	1.43897	0.228009	4.79998	6.27361	7.24581	7.43158	7.50889	7.61684	4.87738	6.02266	6.25186	6.47373	6.52694	6.71032
ENSG00000047230.14	CTPS2	1	fast_UP	0.0451654	0.764869	-2.60709	-0.5749	3.98908	4.45219	5.00587	5.52565	6.11312	6.17437	4.16766	4.80813	4.88251	5.08562	5.48639	5.58704
ENSG00000047634.14	SCML1	1	fast_UP	0.242009	-1.49678	-2.38166	-1.7688	2.2242	1.66269	1.64475	1.46954	1.21882	1.46911	2.21479	2.20497	2.37414	2.47615	1.04238	0.736015
ENSG00000048342.15	CC2D2A	1	fast_UP	-1.40816	-0.133429	-2.30852	0.174273	2.61326	2.88335	3.11873	3.33063	3.44677	3.49118	3.41856	3.63074	3.62343	3.60566	3.60787	3.61049
ENSG00000051108.14	HERPUD1	1	fast_UP	4.10099	3.21408	0.993988	4.88406	5.10316	4.47145	4.55951	4.37403	4.10054	4.09944	4.73632	4.1995	3.83978	3.93511	4.1567	3.95102
ENSG00000051523.10	CYBA	1	fast_UP	2.7999	4.32859	1.63433	3.82665	6.02403	5.66725	5.46559	5.64701	5.04473	5.27874	5.89092	5.77914	5.53093	5.50234	5.30032	5.17932
ENSG00000052344.15	PRSS8	1	fast_UP	5.08943	4.00407	1.86331	2.69884	5.24937	5.06314	4.96051	5.08053	4.83396	5.01008	5.27899	5.87379	5.84276	5.80951	5.0585	5.21517
ENSG00000053438.9	NNAT	1	fast_UP	-0.464658	1.14299	-2.7813	3.79665	1.61415	2.14492	4.42817	5.88626	7.10778	6.82393	1.05173	1.44971	3.11532	4.37973	6.76263	6.81164
ENSG00000054356.13	PTPRN	1	fast_UP	-1.09048	-0.743579	-2.88189	-1.2724	6.59746	5.82046	4.88132	4.9508	3.63847	3.64539	5.67463	5.00696	4.5708	4.76747	3.56988	2.74232
ENSG00000054967.12	RELT	1	fast_UP	-1.62256	-0.775641	-2.97716	0.600003	3.28992	3.51408	3.60457	3.55072	3.17091	3.14676	3.32922	3.31646	3.18541	3.09724	3.19349	3.10473
ENSG00000055332.17	EIF2AK2	1	fast_UP	1.17494	1.03663	-2.33653	1.0324	2.83094	2.77952	3.45697	4.18729	5.56194	5.76955	3.65009	4.01457	4.71688	5.26806	5.83286	6.00629
ENSG00000056972.18	TRAF3IP2	1	fast_UP	0.513459	1.29163	-1.29025	1.3116	3.2185	3.76627	4.27393	4.75524	4.62034	4.37302	3.46343	4.14268	4.37708	4.81074	5.05071	4.42874
ENSG00000063587.14	ZNF275	1	fast_UP	-2.00533	-2.05326	-3.30385	-1.04048	2.99444	3.70315	3.98012	4.00791	3.75441	3.64269	2.55498	3.14469	3.41316	3.36725	3.29599	3.61495
ENSG00000063660.8	GPC1	1	fast_UP	-0.715538	0.406844	-2.69029	0.771427	4.9225	4.69601	4.57176	4.80771	4.96104	5.17926	4.60734	4.70512	4.76173	4.79077	5.25581	5.22277
ENSG00000064545.14	TMEM161A	1	fast_UP	4.40662	3.00086	2.29769	3.45888	4.55311	4.22406	4.16946	4.07335	3.91999	4.24504	4.04405	4.04449	3.9837	3.98449	3.56858	3.92191
ENSG00000064666.14	CNN2	1	fast_UP	4.3002	5.32178	2.88997	5.20694	6.3531	7.14414	7.55594	7.94373	8.49467	8.24568	5.96204	6.47081	6.30972	6.7926	8.36147	8.20764
ENSG00000064763.10	FAR2	1	fast_UP	-1.76475	-1.55927	-3.1757	-0.475902	-1.51412	-0.272563	0.0281405	0.861993	2.04589	2.66935	-2.97388	-0.605256	0.569906	0.774836	2.8769	3.02332
ENSG00000065154.11	OAT	1	fast_UP	8.56098	7.66092	7.25413	5.46416	8.14195	8.29886	7.8318	7.78627	7.63196	6.86646	8.36871	7.98203	7.39094	7.32031	7.9281	6.80901
ENSG00000065183.15	WDR3	1	fast_UP	2.63046	2.17873	0.28737	2.66749	6.43089	6.66101	6.82714	6.80912	6.69788	6.76542	6.45619	6.52835	6.3571	6.40003	6.57728	6.50838
ENSG00000065621.14	GSTO2	1	fast_UP	-1.26522	-0.525956	-2.52528	-0.0860391	2.67497	2.85352	2.83088	2.89527	2.02104	2.35178	2.6874	3.00886	3.28278	3.40943	2.71351	2.67595
ENSG00000065675.14	PRKCQ	1	fast_UP	0.626913	0.722083	-1.95629	-0.810311	3.43103	4.62018	5.0749	5.54231	5.41257	5.25883	2.90699	3.77183	3.98046	4.53714	4.87577	4.94145
ENSG00000066135.12	KDM4A	1	fast_UP	2.12369	1.45575	-0.293742	-0.0951314	7.33029	6.90687	6.84115	6.98268	6.8186	6.89143	6.99231	6.45651	6.37262	6.55297	6.4584	6.54077
ENSG00000067445.20	TRO	1	fast_UP	0.0139896	2.23002	-1.28377	1.31848	3.90981	4.45736	5.02166	5.21777	5.06448	5.4161	3.0675	3.81873	4.26231	4.58481	4.72047	4.94803
ENSG00000067606.16	PRKCZ	1	fast_UP	0.995993	1.12977	-1.53396	3.31731	5.58889	5.27346	5.08197	4.97505	5.02655	5.02634	5.39535	5.11282	4.84821	4.93135	5.02984	4.83005
ENSG00000067715.13	SYT1	1	fast_UP	0.898805	1.18685	-2.24296	0.464807	1.25411	1.91162	3.14562	4.05748	5.147	5.07325	1.88479	3.0049	4.03024	4.8771	5.58069	5.8056
ENSG00000067840.12	PDZD4	1	fast_UP	-1.67255	0.395896	-3.31139	-1.65136	4.39551	5.45058	7.31748	8.23874	8.04009	8.02506	3.7896	5.72903	6.5441	7.16671	8.03203	8.13434
ENSG00000069482.6	GAL	1	fast_UP	7.29518	8.54179	4.66313	6.22374	3.70302	4.30432	4.6976	5.52687	5.68823	4.64905	4.99836	5.02289	4.58149	4.97103	7.10261	6.00286
ENSG00000069998.12	HDHD5	1	fast_UP	5.16735	5.88165	3.83504	4.17565	5.48845	5.69075	5.76592	6.04416	5.63235	5.73601	5.76272	6.14689	6.12024	6.38103	6.07416	5.91589
ENSG00000070081.16	NUCB2	1	fast_UP	0.593746	0.996756	-2.17205	3.52698	2.45477	2.20327	2.68456	2.55057	2.94857	3.14578	2.92273	2.86221	3.12202	3.4389	3.24639	3.49288
ENSG00000070404.9	FSTL3	1	fast_UP	-2.64802	-0.577708	-2.6617	1.02858	1.89694	1.91654	2.23096	2.29873	2.1873	2.20711	1.31573	1.70417	2.0011	2.13405	1.65627	2.08039
ENSG00000070669.16	ASNS	1	fast_UP	4.22539	2.57072	0.577502	2.86565	6.00594	5.82462	6.38917	6.58164	6.9348	6.84422	6.01309	6.73494	6.736	6.46118	6.7515	6.92103
ENSG00000071462.11	BUD23	1	fast_UP	4.42085	4.62145	2.88109	6.94171	5.74555	5.72064	5.74117	5.89379	5.4225	5.40987	5.54306	5.5569	5.35076	5.36552	5.72353	5.18119
ENSG00000071564.14	TCF3	1	fast_UP	4.04991	3.85362	1.58065	3.21874	6.27619	7.06775	7.71114	7.97917	7.41252	7.57456	6.09103	6.64393	6.80159	7.03048	7.17148	7.06821
ENSG00000072110.13	ACTN1	1	fast_UP	6.4833	5.80139	4.278	5.1254	6.81975	7.3888	7.62108	7.99728	8.46044	7.96157	6.29433	6.85987	6.83252	7.20155	8.77558	8.30849
ENSG00000072422.16	RHOBTB1	1	fast_UP	-0.747106	-1.73871	-2.98363	0.0689729	-0.161925	0.292768	1.31683	1.97564	2.51488	2.87306	-0.435642	-0.0625787	0.841974	1.2418	2.57269	3.01901
ENSG00000072571.19	HMMR	1	fast_UP	3.59441	4.33157	1.91999	1.47125	6.30308	6.45321	6.76567	6.90847	7.26491	7.16187	7.04909	7.25301	7.14074	7.24763	7.42546	7.1519
ENSG00000072832.14	CRMP1	1	fast_UP	2.79543	2.69917	-2.24182	1.26556	6.02688	6.86997	7.11846	7.28788	7.08898	7.13383	5.39129	6.64856	6.67484	6.82697	6.83615	6.60268
ENSG00000073060.15	SCARB1	1	fast_UP	3.08315	2.52999	-1.38068	2.4115	4.18335	4.56757	4.81664	4.99321	5.20506	5.17983	4.27636	5.28361	5.25297	5.35529	5.47876	5.23484
ENSG00000074370.17	ATP2A3	1	fast_UP	-0.712969	-0.724179	-2.70384	-1.12353	2.86962	3.44437	3.96923	5.0962	4.40976	4.6702	3.17265	4.15572	4.97217	5.73554	5.1323	4.76482
ENSG00000074590.13	NUAK1	1	fast_UP	1.02458	0.574657	-1.67023	0.368677	2.80999	3.86139	5.04901	5.67951	5.79089	5.26813	2.57501	3.68875	4.50565	5.19017	6.1934	5.80662
ENSG00000075089.9	ACTR6	1	fast_UP	5.45402	3.86757	3.12515	3.40436	4.9722	4.97714	5.07394	4.8136	4.33363	4.28397	5.42637	5.83063	5.5652	5.31511	4.17876	4.14356
ENSG00000075213.10	SEMA3A	1	fast_UP	-1.64174	-0.794094	-2.9818	-1.57956	1.41905	3.35413	4.39702	5.30489	6.21377	6.36026	1.43312	4.58395	5.00136	5.27364	6.44403	6.63416
ENSG00000075234.16	TTC38	1	fast_UP	-0.648233	0.66144	-2.60452	0.763221	2.9158	2.66134	2.71803	2.82826	3.47185	3.58117	2.99843	3.23902	3.09475	2.90592	3.56256	3.62938
ENSG00000076554.15	TPD52	1	fast_UP	5.62005	3.173	3.05585	2.77753	5.69057	5.23898	5.15001	5.39875	5.10792	5.16943	5.78296	5.5296	6.00946	6.63502	5.41512	4.89754
ENSG00000076716.8	GPC4	1	fast_UP	3.02029	3.78074	0.267541	2.37575	4.65293	6.06374	6.25216	6.38655	7.56296	7.61128	4.19161	5.89493	6.10729	6.21959	7.50896	7.32561
ENSG00000076928.17	ARHGEF1	1	fast_UP	2.71561	3.05015	-0.0152394	1.87895	4.85675	4.58928	4.66322	4.87192	4.67058	4.70369	4.20402	4.30784	4.30345	4.48186	4.64862	4.66206
ENSG00000077009.13	NMRK2	1	fast_UP	2.31298	1.04557	-0.821286	1.37336	4.46008	4.95277	4.42569	4.41238	5.36424	5.18365	4.75717	4.83421	4.03345	3.80494	5.36105	5.13718
ENSG00000077274.8	CAPN6	1	fast_UP	-0.401304	-1.16175	-3.29236	0.150716	-0.939965	-0.0106823	1.13642	0.76018	2.07208	2.48035	-0.948273	-0.995231	0.0267875	0.215479	1.69491	2.79235
ENSG00000077942.18	FBLN1	1	fast_UP	6.09565	5.71932	3.80526	3.90316	3.68915	4.68184	5.69721	6.15732	5.94857	5.92924	3.85236	5.06955	5.64005	6.07393	6.01262	5.9114
ENSG00000078596.10	ITM2A	1	fast_UP	-0.377416	2.20409	-3.17116	0.762244	-1.53375	0.803912	3.19626	3.97408	4.11365	3.9436	-1.82956	0.749454	2.11481	2.42332	3.11537	3.67224
ENSG00000080986.12	NDC80	1	fast_UP	4.21076	3.23506	2.55722	2.12132	5.81467	6.2245	6.13398	6.01113	5.76463	5.65781	5.59351	5.76984	5.4978	5.44334	5.46904	5.42273
ENSG00000081087.14	OSTM1	1	fast_UP	2.11671	2.32406	-0.662788	1.22149	3.35296	3.60152	4.13754	4.06379	3.62837	3.52343	2.86825	3.91845	3.92146	4.11165	3.78415	3.5982
ENSG00000081181.7	ARG2	1	fast_UP	4.07988	3.39769	1.31199	3.14381	3.66104	4.16364	4.35798	4.34388	4.77475	4.90619	3.79022	4.44946	4.36379	4.70782	5.00102	5.13751
ENSG00000081320.10	STK17B	1	fast_UP	2.60442	1.88219	0.0548324	1.13684	4.3539	4.74921	4.75726	4.86955	4.567	4.06583	4.66432	4.94625	4.96676	5.08642	4.73699	4.68878
ENSG00000081377.16	CDC14B	1	fast_UP	-0.172553	-0.341771	-2.38427	0.278066	1.69421	3.84384	4.9842	5.16335	4.68947	4.76923	1.41456	4.12771	4.75232	5.12316	4.76005	4.49054
ENSG00000081760.16	AACS	1	fast_UP	1.01687	1.00213	-1.39763	0.741525	6.02581	6.2005	6.46665	6.61386	6.46209	6.76896	6.5174	6.95786	7.05276	7.04195	7.02937	6.88307
ENSG00000084092.6	NOA1	1	fast_UP	4.06642	3.45648	2.53683	3.06076	5.24114	5.05789	4.87904	5.14669	4.85467	4.81777	5.24141	5.10855	4.93689	5.16847	5.08598	4.70346
ENSG00000084693.15	AGBL5	1	fast_UP	0.706397	1.49888	-1.47515	1.22797	3.17223	3.65438	4.1733	4.56351	4.95212	5.09525	4.11452	4.7015	5.17994	5.43502	5.4075	5.51558
ENSG00000085117.11	CD82	1	fast_UP	-1.4012	-0.96154	-3.10613	-1.57558	-0.847453	0.440628	1.69292	1.96924	0.575431	-0.15246	-0.380092	0.931492	1.67182	2.26127	1.52458	0.906173
ENSG00000085662.13	AKR1B1	1	fast_UP	3.27012	3.73674	0.177648	6.49432	4.15781	4.48131	4.74116	5.18923	5.64784	5.66741	4.63641	4.95245	4.9003	5.06121	5.98515	5.84435
ENSG00000085831.15	TTC39A	1	fast_UP	-1.01536	-2.69956	-2.94549	-2.13858	-1.27818	-0.447717	0.354296	0.468811	1.37607	1.21534	-0.143261	1.40074	2.01682	2.10262	1.89575	1.98644
ENSG00000087053.18	MTMR2	1	fast_UP	3.66966	3.05295	1.53118	2.7345	4.58731	4.97515	5.23841	5.2066	5.25545	5.4601	4.60881	5.22659	5.35436	5.51589	5.42532	5.41633
ENSG00000087077.13	TRIP6	1	fast_UP	4.48581	5.53373	0.373457	3.92333	6.26673	6.12022	5.86107	5.97662	5.98974	6.05539	6.01071	5.72009	5.4292	5.59689	6.34133	6.12036
ENSG00000087085.14	ACHE	1	fast_UP	0.892869	1.90523	-0.885542	-0.371582	2.37132	2.70524	2.95623	3.07994	2.22953	1.93385	2.4687	3.31935	3.05913	3.17009	3.90566	2.9387
ENSG00000087088.19	BAX	1	fast_UP	5.61983	6.09988	3.8068	5.0209	6.05287	6.19425	6.1435	6.22324	5.8863	5.67415	5.6345	5.74591	5.67927	5.84986	5.85773	5.88603
ENSG00000087842.10	PIR	1	fast_UP	1.88146	1.01953	-0.428786	1.26608	3.15017	3.03359	2.97211	3.31106	3.48541	3.73918	2.70866	2.84048	2.97979	2.81643	3.02367	3.14288
ENSG00000088280.18	ASAP3	1	fast_UP	1.0906	0.407813	-2.42734	0.441195	3.84652	3.89485	4.74465	5.36385	5.4663	5.69959	4.22456	4.5747	5.05322	5.26606	5.72395	5.67151
ENSG00000089048.14	ESF1	1	fast_UP	3.88412	3.01432	1.81089	3.41411	5.45386	5.51788	5.59573	5.70132	5.76735	5.95895	5.85441	6.02445	5.87979	5.96898	6.05294	6.13536
ENSG00000089220.4	PEBP1	1	fast_UP	7.27818	7.04217	5.91252	7.57349	8.62657	8.35631	8.09471	8.05941	7.93496	7.99334	8.19108	8.17175	7.89065	7.96235	7.95741	7.95928
ENSG00000089327.14	FXYD5	1	fast_UP	7.15719	6.63459	4.74324	4.97953	5.77799	6.24994	6.06494	5.89891	5.38499	5.32507	5.562	6.11991	6.00235	6.1323	5.30451	5.19623
ENSG00000089820.15	ARHGAP4	1	fast_UP	-1.05768	-0.713628	-2.64869	-1.40127	4.54932	4.92372	5.30873	5.79512	5.60797	5.659	4.50717	5.23378	5.237	5.48831	5.58338	5.49063
ENSG00000090661.11	CERS4	1	fast_UP	5.23509	4.05971	2.05551	2.42747	5.63083	5.91241	5.86482	6.10269	6.13595	5.42616	5.12252	5.33015	5.44441	5.80968	6.52009	5.82259
ENSG00000090861.15	AARS	1	fast_UP	6.69357	5.74361	4.88149	3.97066	8.35801	8.35795	8.5977	8.78915	8.4183	8.4896	8.42144	8.71657	8.69984	8.69901	8.70301	8.54967
ENSG00000090932.10	DLL3	1	fast_UP	6.52975	5.36316	1.53226	1.3782	4.57939	4.99728	5.81622	6.40929	5.44234	4.35014	5.11708	5.63951	6.02005	6.47666	5.69386	5.55356
ENSG00000091073.19	DTX2	1	fast_UP	2.92136	3.25128	0.28087	1.93984	2.1647	2.98525	3.8456	4.25511	3.76125	3.55006	2.37862	3.28961	3.67928	4.13518	4.19454	3.81811
ENSG00000091127.13	PUS7	1	fast_UP	3.00839	2.87076	0.798165	2.4717	5.3654	5.5381	5.59685	5.88565	6.01622	6.05268	5.687	5.89914	5.69551	5.80366	6.00656	5.79196
ENSG00000091640.7	SPAG7	1	fast_UP	5.01015	4.63058	3.29645	5.33845	5.49267	5.42369	5.36574	5.43345	5.17093	5.22089	5.27991	5.33239	5.26086	5.39324	5.27592	5.22252
ENSG00000091732.16	ZC3HC1	1	fast_UP	4.77235	4.02801	2.95259	3.46788	3.65399	4.12721	4.28132	4.41623	4.31045	4.4778	4.11148	4.23012	4.05559	4.12769	4.40276	4.3948
ENSG00000092068.19	SLC7A8	1	fast_UP	6.02657	5.30873	3.09584	5.5398	6.15677	7.00837	7.41169	7.72093	8.34759	8.10997	6.43635	7.35294	7.64163	7.88743	8.51285	8.06243
ENSG00000092108.20	SCFD1	1	fast_UP	5.4034	5.44381	4.15904	4.75665	5.13351	5.13933	5.29088	5.3975	5.62761	5.74785	5.42146	5.40917	5.43517	5.70329	5.6281	5.61372
ENSG00000092621.12	PHGDH	1	fast_UP	6.15157	6.14506	2.4061	5.12584	7.52298	7.29012	7.43101	7.63056	7.96269	8.03719	6.96683	7.23736	7.2911	7.46881	7.74305	7.88162
ENSG00000092758.17	COL9A3	1	fast_UP	4.07573	2.71738	1.84637	1.07671	7.47987	7.30828	7.28144	7.59909	7.6539	7.49154	7.31039	7.17349	6.88972	6.92705	7.52893	7.20031
ENSG00000092847.11	AGO1	1	fast_UP	2.91222	1.84652	0.516161	1.98047	8.44054	8.16722	8.12541	8.22161	7.94643	7.86759	8.3669	8.09236	8.00279	8.15707	8.00466	7.65485
ENSG00000092964.17	DPYSL2	1	fast_UP	3.60532	3.6334	1.24233	2.48521	4.294	6.46264	7.64711	7.84323	8.18041	8.35526	4.14619	6.58496	7.04756	7.56806	8.26086	8.20079
ENSG00000093010.13	COMT	1	fast_UP	0.257676	1.16346	-2.57616	3.44791	2.68677	2.8686	2.01316	2.45469	2.40148	2.23079	2.35067	2.21096	2.41089	2.46165	2.98296	2.79625
ENSG00000095261.13	PSMD5	1	fast_UP	3.92848	3.50323	1.62634	2.77808	5.50748	5.36051	5.36311	5.5992	5.50084	5.53447	5.38082	5.26927	5.25781	5.45918	5.50306	5.42756
ENSG00000095485.17	CWF19L1	1	fast_UP	4.5874	2.50575	2.03115	2.72567	5.29438	5.29227	5.39302	5.53679	5.24055	5.02812	4.86296	4.92116	4.74272	4.88624	5.00423	4.88112
ENSG00000097021.19	ACOT7	1	fast_UP	6.27694	4.98825	4.2052	3.27086	4.54826	4.80886	5.0371	5.2856	5.34884	5.29981	4.42153	5.45752	5.3937	5.68577	6.1236	5.81763
ENSG00000099194.5	SCD	1	fast_UP	6.89953	6.33436	5.16363	5.34453	9.46894	9.33442	9.57498	9.8925	10.421	10.606	8.95213	9.28773	9.41695	9.63404	9.94272	10.1273
ENSG00000099810.19	MTAP	1	fast_UP	4.24207	3.59642	1.34296	3.17843	4.80855	5.47263	5.76423	5.86783	6.06223	6.05897	4.35297	5.0972	5.1773	5.25115	5.87931	6.02302
ENSG00000099942.12	CRKL	1	fast_UP	4.92387	4.15639	2.80421	3.58511	7.24609	7.28132	7.40733	7.45622	7.21174	7.32931	7.36743	7.4928	7.39425	7.67409	7.43772	7.27069
ENSG00000099954.18	CECR2	1	fast_UP	0.650686	0.127046	-1.61629	-0.37924	7.35272	7.68626	7.85603	8.02218	8.15663	8.35329	7.41993	7.83318	7.8587	8.04563	8.10491	8.18202
ENSG00000100281.13	HMGXB4	1	fast_UP	3.38663	4.03499	2.0962	3.22755	4.89951	4.90419	4.87506	5.08876	5.01757	5.12357	4.72246	4.76859	4.73847	4.99967	5.14249	4.94309
ENSG00000100292.16	HMOX1	1	fast_UP	3.37339	3.97744	1.47711	4.16575	5.56091	4.4986	4.25051	3.97174	3.39018	3.44276	4.80833	3.82624	3.3746	3.61976	4.0131	3.90551
ENSG00000100304.12	TTLL12	1	fast_UP	4.50402	4.06108	2.41301	2.80642	7.33051	7.09509	6.97662	7.00442	6.60342	6.78614	7.33647	7.26241	6.82405	6.8012	7.06821	6.62199
ENSG00000100321.14	SYNGR1	1	fast_UP	-2.802	-0.673836	-3.26492	1.4994	-0.207991	-0.642704	0.641162	1.96003	3.31605	3.29001	-0.490141	-0.877114	0.44542	1.40879	3.51368	3.34139
ENSG00000100395.14	L3MBTL2	1	fast_UP	2.96765	1.85	0.252789	1.74359	5.42117	5.71265	5.44936	5.35946	5.0658	5.11467	5.33677	5.52743	4.93331	4.73024	5.0198	4.77699
ENSG00000100410.7	PHF5A	1	fast_UP	3.26715	3.70976	1.21756	4.19671	5.69037	5.89553	5.78089	5.8047	5.49117	5.3668	5.75259	5.82968	5.3139	5.29705	5.68616	5.35803
ENSG00000100439.10	ABHD4	1	fast_UP	2.50337	1.98288	0.142594	2.19546	3.1903	2.93371	3.28667	3.52521	3.82167	4.19073	3.41435	3.60256	4.04363	4.51769	4.62445	4.91801
ENSG00000100612.13	DHRS7	1	fast_UP	2.35027	3.64695	-1.54933	3.70186	2.48962	3.03837	3.37818	3.34037	3.3171	3.32947	2.92007	3.62651	3.62304	3.5966	3.68098	3.71627
ENSG00000100632.10	ERH	1	fast_UP	3.30479	4.10452	1.92155	5.49307	6.2442	6.40983	6.57824	6.68378	6.52134	6.6458	6.53525	6.54007	6.4678	6.57387	6.5724	6.46684
ENSG00000100644.16	HIF1A	1	fast_UP	5.68742	5.69299	4.19605	4.65975	6.41083	6.85689	7.22188	7.53227	8.28827	8.2754	7.17922	7.21084	7.20061	7.4077	8.13689	8.3243
ENSG00000100979.14	PLTP	1	fast_UP	6.14592	6.80939	4.82148	5.01704	5.87732	4.89897	4.99114	5.44648	5.61133	6.14402	5.89205	5.47755	5.78439	6.10977	5.8568	5.93798
ENSG00000100982.11	PCIF1	1	fast_UP	1.84105	1.4024	-0.202892	3.13234	3.39041	3.1138	3.23006	3.17713	3.10471	3.27295	3.08515	2.97485	3.21366	3.59395	3.20895	3.23892
ENSG00000101144.12	BMP7	1	fast_UP	-1.81077	-1.24475	-3.06126	-0.434448	0.519539	1.7506	3.37627	4.25354	4.35701	4.41384	2.79076	3.48274	4.14064	4.57385	4.94554	5.02152
ENSG00000101187.15	SLCO4A1	1	fast_UP	1.43193	-0.773273	-2.58752	1.01723	2.21648	3.4669	4.46934	4.62935	3.6195	3.90284	0.967642	3.15204	3.91929	4.5011	3.80802	3.7102
ENSG00000101311.15	FERMT1	1	fast_UP	0.553992	-0.476352	-2.43696	-1.66841	5.21112	5.24422	5.73594	5.69073	4.69985	5.04487	3.63654	4.46161	5.05774	5.28652	3.77426	3.64334
ENSG00000101335.9	MYL9	1	fast_UP	-1.11931	-0.344079	-2.7175	0.616481	3.68932	3.50306	3.47453	3.98112	6.69389	6.50364	3.81626	2.93995	2.37738	2.60679	6.56449	6.37563
ENSG00000101363.12	MANBAL	1	fast_UP	4.84232	5.23969	2.66107	5.19729	2.79842	2.53697	2.50381	2.83416	2.78879	2.78656	2.53304	2.53478	2.54603	2.81642	3.01635	2.66619
ENSG00000101391.20	CDK5RAP1	1	fast_UP	5.13903	3.63031	3.0351	3.12824	5.53925	5.62038	5.56477	5.66517	5.48468	5.47604	4.98272	5.01823	4.92183	5.03457	4.9777	4.79922
ENSG00000101443.17	WFDC2	1	fast_UP	-0.311136	2.42139	-2.70859	2.09667	-3.69173	-3.48215	-1.84831	0.389564	1.82728	2.41497	-3.83553	-2.62005	-0.195036	0.894996	2.94412	3.11726
ENSG00000101751.10	POLI	1	fast_UP	1.68021	-0.292281	-0.868014	-0.0364785	3.22845	4.004	4.57525	4.71306	4.89741	4.97368	4.09458	4.71628	5.21578	5.46237	5.12067	5.21495
ENSG00000101850.12	GPR143	1	fast_UP	-1.52714	0.337127	-3.12978	-0.650977	-0.564788	0.810967	2.06998	2.73842	3.17668	3.05312	0.366911	1.58859	1.604	1.97567	2.9407	2.38041
ENSG00000101856.9	PGRMC1	1	fast_UP	2.9447	4.79492	1.59801	5.01837	5.41279	5.40454	5.72494	6.00695	7.14292	7.61709	5.6997	5.75406	5.62985	5.59104	6.59309	6.9418
ENSG00000101928.12	MOSPD1	1	fast_UP	4.26732	3.24944	2.36011	3.1787	4.75539	4.72659	4.86253	4.75561	4.9344	4.41978	4.5399	4.73296	4.92691	5.30117	5.49556	4.95067
ENSG00000102007.10	PLP2	1	fast_UP	-0.499618	-0.747801	-2.42872	-0.183058	-0.0546161	0.578859	1.55899	2.19356	2.24945	2.0163	0.11505	0.297406	1.33926	1.79924	2.59095	1.97866
ENSG00000102024.17	PLS3	1	fast_UP	6.31894	5.90567	3.24691	4.24761	8.96689	8.34509	8.23336	8.35596	9.04795	8.65677	8.44923	7.82049	7.72379	8.00616	8.81744	8.53385
ENSG00000102054.17	RBBP7	1	fast_UP	5.69969	4.91324	3.91418	5.43209	6.81486	6.45134	6.53177	6.62149	6.96938	7.00385	6.80853	6.60205	6.42272	6.56781	6.77112	6.66183
ENSG00000102125.15	TAZ	1	fast_UP	0.92069	1.99498	-0.600756	0.114012	3.42673	3.04757	3.34474	3.39456	3.5911	3.62281	3.03715	3.17141	3.26772	3.2689	3.12492	3.46128
ENSG00000102172.15	SMS	1	fast_UP	4.43091	4.84919	2.60682	5.83839	4.89361	5.80651	6.61656	7.42507	8.88989	8.31558	4.64203	5.42366	5.84175	6.36749	8.06994	7.85011
ENSG00000102226.9	USP11	1	fast_UP	1.13757	2.10491	-0.57061	2.63297	4.762	5.03654	5.4176	5.97379	6.13837	6.61702	4.4304	4.92308	5.19101	5.4681	5.96042	5.96414
ENSG00000102265.11	TIMP1	1	fast_UP	2.19488	4.6052	-0.235415	3.59129	2.29521	3.31379	3.37387	3.35938	3.59375	3.39906	2.30913	3.48543	3.38304	3.79064	3.96043	3.5749
ENSG00000102390.10	PBDC1	1	fast_UP	4.29591	4.96253	2.95566	6.04716	3.72352	4.00556	4.19263	4.377	3.84204	4.08768	3.98432	4.399	4.19514	4.2352	4.27596	4.16475
ENSG00000102401.19	ARMCX3	1	fast_UP	0.405801	1.35215	-1.92787	2.3738	3.989	3.60792	3.76769	3.64626	3.91563	4.12902	3.45812	3.2909	3.36101	3.64395	3.71257	4.02885
ENSG00000102699.5	PARP4	1	fast_UP	0.121462	-0.239128	-2.09659	-0.821896	5.10612	4.76766	4.90509	5.13239	5.16647	5.13978	5.04549	5.01796	5.23859	5.52583	5.09713	4.94817
ENSG00000102935.11	ZNF423	1	fast_UP	-1.08283	-0.728294	-3.08934	-1.22216	3.88371	4.33251	4.669	4.99131	5.17072	5.17379	3.71427	4.40114	4.39801	4.66739	4.93648	4.919
ENSG00000103160.11	HSDL1	1	fast_UP	1.37073	1.43977	-1.46689	1.24603	3.96207	4.01428	4.42367	4.72306	4.91337	5.09835	4.50297	4.69642	4.88046	5.17936	5.09805	5.26961
ENSG00000103187.7	COTL1	1	fast_UP	4.75966	4.90606	-0.146755	5.27373	4.71099	5.29345	6.23879	6.96841	7.7208	6.98134	4.53899	5.46636	5.9121	6.43906	8.03972	7.32431
ENSG00000103202.12	NME4	1	fast_UP	3.73112	5.28566	1.28089	5.42369	4.59371	4.70424	5.21298	5.7733	6.20999	6.48877	4.93184	4.97477	4.92598	5.24519	5.87552	6.15584
ENSG00000103257.8	SLC7A5	1	fast_UP	3.67706	4.62268	0.817298	4.05534	8.74763	8.21167	8.58159	9.0478	9.41623	9.1298	8.68199	8.02147	7.90359	7.75221	9.34399	8.85674
ENSG00000103485.17	QPRT	1	fast_UP	5.86674	5.03506	3.05099	5.24322	6.47622	6.41447	6.50216	6.62575	6.37965	6.20239	6.76382	6.94961	6.90078	7.0003	6.75954	6.30068
ENSG00000103855.17	CD276	1	fast_UP	2.05067	3.58828	-0.748066	2.6328	4.73969	5.73003	5.6746	5.65423	5.74403	5.98801	4.8499	5.60279	5.33646	5.37837	5.56748	5.82943
ENSG00000104427.11	ZC2HC1A	1	fast_UP	-0.630964	1.54271	-1.90124	1.02933	0.158521	0.893446	1.63579	1.73196	2.33661	2.50061	0.588872	1.36204	1.65858	2.14369	2.31186	2.47991
ENSG00000104497.13	SNX16	1	fast_UP	2.31105	-0.377272	-1.35643	-0.153898	2.31472	2.42536	2.63032	2.42741	2.54624	2.45929	2.39294	2.60214	3.15819	3.11905	2.7618	2.70599
ENSG00000104611.11	SH2D4A	1	fast_UP	2.39847	-0.351066	-0.938793	0.70651	5.28211	4.99171	4.3996	4.4773	4.10661	3.32912	4.83928	4.37759	3.44503	3.09063	4.20316	3.46428
ENSG00000104635.13	SLC39A14	1	fast_UP	4.39207	4.19574	1.85475	3.64179	6.8367	6.65363	6.82614	7.12134	7.60567	7.76422	7.10608	7.20327	6.7198	6.59448	7.64625	7.76438
ENSG00000104679.10	R3HCC1	1	fast_UP	2.72402	3.45396	0.979985	3.11155	3.89951	3.91344	3.91289	3.87762	3.62002	3.63214	3.87433	3.71609	3.36183	3.2311	3.71558	3.49414
ENSG00000104728.15	ARHGEF10	1	fast_UP	1.80442	1.03121	-2.3453	-0.124738	6.09005	6.55515	6.71239	6.92952	6.80267	6.71087	5.82027	6.23499	6.48302	6.60665	7.01108	6.84449
ENSG00000104763.18	ASAH1	1	fast_UP	4.06301	2.70907	1.66561	3.44327	4.59239	4.75716	4.58779	4.43426	4.68332	4.76712	4.58831	4.84324	4.73917	4.75688	4.64482	4.87854
ENSG00000104765.15	BNIP3L	1	fast_UP	3.78334	3.23904	1.21314	3.56168	3.04457	3.76523	4.85467	5.43819	5.62178	5.79517	3.12835	4.79857	5.83431	6.42373	5.55454	5.65794
ENSG00000104827.12	CGB3	1	fast_UP	2.41556	5.39682	-3.16432	9.05521	-1.14975	0.672958	1.9613	2.17085	-0.199371	-4.14105	-3.98754	-3.91638	-1.91751	-1.33247	-1.66788	-4.14366
ENSG00000104915.14	STX10	1	fast_UP	3.36672	3.91502	1.87117	3.52306	3.29703	3.43396	3.64579	3.96209	3.84363	3.8713	2.61102	3.26296	3.25547	3.37893	3.70979	3.71183
ENSG00000104946.12	TBC1D17	1	fast_UP	4.47044	3.17664	2.15971	1.52045	4.60643	4.55943	4.59184	4.75502	4.62782	4.92687	3.79064	3.98059	3.93185	4.40319	4.51409	4.41992
ENSG00000105088.8	OLFM2	1	fast_UP	-0.588653	-0.595043	-2.55282	-1.65687	1.20018	1.66524	3.00079	4.48918	4.80976	5.26792	2.57728	2.41003	3.71767	4.5988	4.54151	4.63733
ENSG00000105255.10	FSD1	1	fast_UP	1.28015	1.98132	-1.39251	1.49171	2.01882	2.53624	3.27423	3.74429	4.17035	4.27441	2.03516	2.70471	2.93685	3.22901	3.85803	4.07791
ENSG00000105278.10	ZFR2	1	fast_UP	0.362876	1.38495	-2.02691	0.447172	0.296867	0.61759	1.15002	1.71036	1.55392	2.03694	0.343216	0.954689	1.15119	1.38485	1.90923	1.70723
ENSG00000105281.12	SLC1A5	1	fast_UP	4.09821	5.95159	0.684788	4.10785	7.35088	7.20271	7.79597	8.1447	8.19448	8.36778	7.07612	7.0444	7.0929	7.1019	7.36972	7.48862
ENSG00000105287.12	PRKD2	1	fast_UP	2.81406	1.29669	0.209891	2.64863	3.9864	4.23616	4.48004	4.62363	4.65102	4.81319	3.79456	4.08557	3.99991	4.30422	4.54455	4.65086
ENSG00000105409.18	ATP1A3	1	fast_UP	-0.903737	-0.321473	-2.48819	-1.81146	4.98085	4.63556	4.72474	4.89974	4.0324	4.3611	5.50207	5.154	4.68925	4.74171	3.96852	3.7656
ENSG00000105538.9	RASIP1	1	fast_UP	-0.905865	-0.836958	-2.8702	-0.990698	2.97861	3.22284	3.19076	3.44902	3.12415	2.98387	2.62354	3.27991	3.14477	3.35322	3.02484	2.8917
ENSG00000105607.12	GCDH	1	fast_UP	3.53715	2.18532	1.23269	3.36397	4.71398	4.81067	4.69913	4.82198	4.51436	4.69829	4.37077	4.51903	4.204	4.38359	4.44192	4.44346
ENSG00000105655.18	ISYNA1	1	fast_UP	5.82445	5.73276	3.47874	4.57336	5.51045	5.73432	5.72895	6.12994	6.36552	6.31722	4.95395	5.65409	5.61086	5.93981	6.44379	6.4827
ENSG00000105676.13	ARMC6	1	fast_UP	6.47403	5.23958	4.22926	3.49769	5.79923	5.82096	5.52968	5.48882	5.19144	5.21341	5.40654	5.27508	4.73012	4.59574	4.82653	4.78308
ENSG00000105810.9	CDK6	1	fast_UP	0.999661	1.3552	-1.28965	1.43637	3.72483	3.10432	3.53301	4.12508	5.87947	5.74475	3.60992	3.1708	3.78041	4.36971	5.64196	5.7331
ENSG00000105894.11	PTN	1	fast_UP	-0.842402	1.84316	-2.98082	3.38269	-1.62143	-0.136755	0.760114	1.55766	2.76101	3.56956	-3.98754	-1.04107	0.587395	1.14731	2.39172	3.14164
ENSG00000105974.11	CAV1	1	fast_UP	-0.0368748	0.90184	-2.08481	0.147529	-2.58442	1.15382	3.54499	4.89366	6.58545	5.11662	-1.97388	1.58688	3.19361	4.31054	6.63368	5.62881
ENSG00000106025.8	TSPAN12	1	fast_UP	-0.246672	1.31847	-1.41878	1.60805	-1.31913	0.613384	1.72719	1.6627	1.95905	2.31991	-1.30721	1.5738	1.57833	1.69146	3.04724	2.56327
ENSG00000106077.18	ABHD11	1	fast_UP	4.31284	2.46146	2.92259	2.49766	2.84781	3.51068	3.73487	3.8606	3.32697	3.18006	3.0521	3.83351	3.72725	3.77103	3.80004	3.38182
ENSG00000106211.8	HSPB1	1	fast_UP	7.9618	8.39916	4.92446	8.08731	6.0168	5.54203	6.03925	6.16885	5.66992	5.24781	6.03877	5.65903	5.83473	6.50701	6.82044	5.70514
ENSG00000106261.16	ZKSCAN1	1	fast_UP	1.02544	1.52401	-0.6768	1.12291	4.91228	4.62795	4.77486	4.87311	5.14343	5.15736	4.69359	4.83073	5.1268	5.67683	5.20792	5.29023
ENSG00000106278.11	PTPRZ1	1	fast_UP	1.71375	1.14848	-1.33877	-1.13636	-3.69173	2.49516	6.15506	6.98826	7.52666	7.81003	-3.98754	1.98126	5.00596	6.32355	6.86789	7.26985
ENSG00000106305.9	AIMP2	1	fast_UP	6.51592	6.82456	5.31392	5.92314	4.82037	4.90701	5.03731	5.20742	5.29994	5.24944	5.05526	5.13488	4.94604	4.84935	5.50696	5.24861
ENSG00000106341.10	PPP1R17	1	fast_UP	-2.22437	-0.768074	-2.93052	-1.29918	-2.09311	-0.642704	-0.219859	-0.15179	0.451317	1.09199	-1.97388	-0.0721018	0.284934	0.32662	1.27005	1.06624
ENSG00000106538.9	RARRES2	1	fast_UP	-0.136729	2.06106	-3.0455	0.47256	-3.11274	-1.4526	0.249282	1.9747	3.46534	4.30575	-1.4591	0.860092	1.28692	1.50298	3.54474	3.58811
ENSG00000106624.10	AEBP1	1	fast_UP	-0.399103	0.0757946	-2.46003	-0.929674	2.38517	3.49088	4.53239	4.95322	4.71676	4.81014	2.29917	4.04266	4.40389	4.822	5.09098	4.96912
ENSG00000106976.20	DNM1	1	fast_UP	-0.212737	-0.188157	-2.47989	-1.39775	1.11094	1.2233	2.2445	3.30341	3.95783	4.39444	0.298716	1.3956	2.49348	2.8613	3.67514	4.33612
ENSG00000107438.8	PDLIM1	1	fast_UP	7.56347	7.87569	6.0409	5.74634	6.28473	5.54157	5.49876	5.86469	6.19361	6.14247	5.8048	5.21471	5.3831	5.97913	6.53387	6.21756
ENSG00000107485.16	GATA3	1	fast_UP	0.704983	-0.384633	-2.13213	1.88787	1.74633	1.49938	1.93757	1.85281	1.33628	-0.300804	0.593945	-0.545923	-0.609238	0.0156579	0.96292	0.432748
ENSG00000107625.12	DDX50	1	fast_UP	2.75216	2.20751	0.501336	2.40635	4.85882	4.80774	4.93181	5.26227	5.54004	5.63598	4.86926	5.0741	5.16106	5.55029	5.19112	5.49844
ENSG00000107719.8	PALD1	1	fast_UP	-1.5293	-0.645296	-2.8217	-1.26313	3.88523	4.32561	4.45874	4.89286	5.06521	5.28561	4.08125	4.27129	4.06952	4.36088	4.91467	5.00583
ENSG00000107833.10	NPM3	1	fast_UP	3.82676	3.58886	1.91326	2.12399	5.04627	5.34413	5.46345	5.60568	5.37732	5.50693	5.1364	5.50109	5.30522	5.23161	5.25638	5.30066
ENSG00000107954.10	NEURL1	1	fast_UP	-0.488842	-0.181395	-2.3826	1.87647	2.00649	1.92344	2.30913	2.31446	0.883819	0.662468	1.56872	1.49931	1.17856	1.64992	1.1773	1.29662
ENSG00000108039.17	XPNPEP1	1	fast_UP	2.38122	1.28494	-0.422834	2.5157	4.56232	4.37488	4.59552	4.80555	5.31184	5.19205	4.18198	4.45341	4.62231	4.82124	5.33737	5.69218
ENSG00000108244.16	KRT23	1	fast_UP	1.76683	0.414088	-3.03391	2.08707	0.189557	1.39027	2.13567	1.65742	-1.57037	-4.19172	-2.03809	-1.03509	-0.37439	0.232022	-3.35417	-4.09299
ENSG00000108666.9	C17orf75	1	fast_UP	2.65757	2.85397	0.743583	2.71599	3.73419	4.01787	4.33131	4.52848	4.60558	4.65037	3.85412	4.22996	4.27753	4.30103	4.33145	4.50452
ENSG00000108825.17	PTGES3L-AARSD1	1	fast_UP	1.87165	1.84012	-0.44725	-2.18639	5.10529	5.08827	4.83066	5.05947	4.61035	4.68223	5.06678	5.11448	4.7793	4.89812	4.78794	4.63396
ENSG00000108840.15	HDAC5	1	fast_UP	3.7959	2.66419	1.45048	2.32732	5.79277	5.70569	5.8632	5.99797	5.69781	5.94778	5.69711	5.51799	5.57145	6.00227	6.02873	5.90324
ENSG00000109084.13	TMEM97	1	fast_UP	3.82319	3.68225	0.920381	4.53251	6.07442	6.11797	6.20079	6.27326	7.09621	7.36762	6.56719	6.59601	6.35183	6.31986	6.98545	6.98278
ENSG00000109089.7	CDR2L	1	fast_UP	1.19069	3.22801	-0.429225	2.5867	3.44227	3.76756	4.43275	4.6445	4.66757	4.64895	3.52796	4.07551	4.06387	4.27344	4.93231	4.58314
ENSG00000109107.13	ALDOC	1	fast_UP	3.0445	3.43191	-0.33528	2.11731	4.26252	4.60113	5.67571	6.538	6.65529	6.82767	4.50742	5.63259	6.46568	6.89714	6.41329	6.60227
ENSG00000109113.19	RAB34	1	fast_UP	5.27877	6.25123	1.28308	5.00728	4.1264	5.22055	6.03782	6.5766	6.61705	6.77928	4.11281	5.45888	5.82037	6.01877	6.48863	6.52096
ENSG00000109255.11	NMU	1	fast_UP	1.22962	2.65052	0.0839632	-0.900853	1.89804	1.70304	2.40677	3.15014	4.12996	4.32127	3.15166	2.87299	2.40322	2.739	3.43227	3.63165
ENSG00000109445.10	ZNF330	1	fast_UP	3.84783	4.00848	2.22912	4.66806	4.50569	4.57871	4.70126	4.76113	4.69385	4.65279	4.45798	4.71277	4.88658	5.0316	4.7159	4.66145
ENSG00000109814.11	UGDH	1	fast_UP	3.53279	4.20049	1.04427	3.52176	4.73718	4.66854	5.0084	5.2016	5.50924	5.64847	4.85613	5.07213	4.72475	5.04291	5.59835	5.40052
ENSG00000109854.13	HTATIP2	1	fast_UP	6.043	5.32691	3.6666	4.45873	3.72624	3.61779	3.72625	4.05536	3.81086	3.92513	3.83954	3.84227	3.89879	4.23507	4.26429	4.23184
ENSG00000109929.9	SC5D	1	fast_UP	3.89036	4.00141	1.65542	3.8909	4.09318	4.24445	4.86209	5.11499	5.85999	5.94356	4.59847	5.27626	5.68099	6.09337	6.34834	6.18869
ENSG00000110047.17	EHD1	1	fast_UP	2.86307	3.31584	0.913011	4.04398	5.21126	5.08953	5.13286	5.28808	5.11295	5.1048	5.03783	4.98115	4.55284	4.56181	5.31665	4.96751
ENSG00000110092.3	CCND1	1	fast_UP	5.7466	6.42079	1.34185	4.30281	6.22208	6.76807	7.27411	7.84965	8.10636	7.84083	6.25596	6.52568	6.66543	7.1177	8.30677	8.05579
ENSG00000110104.12	CCDC86	1	fast_UP	5.5203	5.96653	3.67623	4.77983	4.28523	4.01639	4.24352	4.61835	4.33266	4.49726	3.93232	3.50249	3.38368	3.6866	4.44638	3.91148
ENSG00000110148.9	CCKBR	1	fast_UP	-0.2171	-1.96558	-2.36039	-1.95537	-0.0189777	1.21781	1.69305	0.322196	-1.39885	-1.18947	-3.55287	-0.489281	-0.507903	-1.99914	0.918568	3.02489
ENSG00000110888.17	CAPRIN2	1	fast_UP	-2.61239	-0.415011	-1.63273	-0.228033	3.96523	4.00769	4.37802	4.70345	5.29034	5.28015	3.42736	3.82671	4.03703	4.45756	5.25184	5.81061
ENSG00000110911.15	SLC11A2	1	fast_UP	1.98568	1.37433	-0.369999	2.11125	5.40085	5.33197	5.51417	5.53441	5.63837	5.76054	5.52907	5.51773	5.28707	5.45259	5.63239	5.75967
ENSG00000111144.9	LTA4H	1	fast_UP	5.91549	5.1959	3.94501	4.23418	5.772	5.86281	6.35915	6.61935	6.93024	7.08348	6.13168	6.4216	6.62669	6.97079	7.04726	7.17116
ENSG00000111328.6	CDK2AP1	1	fast_UP	4.43725	3.66233	2.13166	4.24189	6.06576	5.51002	5.74677	6.02892	6.19496	6.25201	6.01899	5.60098	5.49474	5.88537	6.21636	6.01568
ENSG00000111371.15	SLC38A1	1	fast_UP	2.58056	2.20806	-1.67461	3.19488	5.51513	5.90876	6.76103	7.08005	8.04555	8.07614	4.85919	6.1261	6.17947	5.81119	7.49223	7.74359
ENSG00000111652.9	COPS7A	1	fast_UP	5.32557	4.29074	3.55192	3.29622	4.94172	5.15205	4.9898	4.94987	4.78089	4.80285	5.25667	5.58725	5.47768	5.66468	5.57326	5.6682
ENSG00000111726.12	CMAS	1	fast_UP	5.05875	5.79018	4.25095	4.60968	1.89334	2.43821	3.58955	4.0889	3.96885	4.338	2.48758	3.1613	3.95248	4.36462	3.98206	4.39821
ENSG00000111907.20	TPD52L1	1	fast_UP	1.90136	0.98194	-0.835018	1.31394	0.6302	1.06241	1.43611	1.93611	1.38073	1.55984	1.40025	2.51148	2.86062	2.93211	2.06031	2.21938
ENSG00000112078.13	KCTD20	1	fast_UP	-0.325707	0.968105	-1.58803	1.43237	4.69121	4.82901	5.01268	5.31941	6.15467	5.66787	4.87808	5.03235	5.05294	5.11786	6.23387	6.18211
ENSG00000112186.11	CAP2	1	fast_UP	-0.438468	-2.377	-2.32984	0.961029	1.69534	1.30417	1.75048	1.68137	2.89037	2.48048	2.38542	2.64174	2.97068	3.36344	3.6345	3.12545
ENSG00000112378.11	PERP	1	fast_UP	4.24391	4.17297	1.97683	4.02413	6.03176	5.81768	6.02879	6.00179	5.91764	5.58934	6.08683	6.07003	6.20929	6.44984	6.53382	6.16634
ENSG00000112514.15	CUTA	1	fast_UP	3.49766	5.11961	0.918623	4.86378	5.22336	5.00138	4.91927	4.95979	5.13445	5.4098	4.80771	4.78314	4.56711	4.57667	4.7902	5.05267
ENSG00000112984.11	KIF20A	1	fast_UP	4.12272	4.11071	2.34108	1.63585	6.99032	7.513	7.25995	7.17221	7.06407	6.94976	6.88399	7.20962	6.93307	7.14676	7.20908	7.22584
ENSG00000113070.7	HBEGF	1	fast_UP	-2.59013	-1.36449	-3.11172	-0.505577	0.180001	0.737786	1.30415	1.69858	2.54112	1.74138	-0.583903	0.387171	0.510862	1.00231	2.78636	2.37313
ENSG00000113119.12	TMCO6	1	fast_UP	0.594715	0.904047	-1.28812	-0.148119	2.52207	2.9676	3.47628	3.48308	3.27408	3.61606	2.69424	3.5983	3.50588	3.66225	3.64418	3.7449
ENSG00000113356.11	POLR3G	1	fast_UP	3.12079	2.77876	0.827446	1.31655	3.42854	4.86605	5.90472	6.27621	5.51478	5.55782	4.29255	5.41407	5.86961	6.12098	5.56317	5.51199
ENSG00000113719.15	ERGIC1	1	fast_UP	-1.2122	0.364892	-1.58421	0.285868	5.62936	5.36326	5.47837	5.58998	5.73498	5.86994	6.08575	5.90754	5.9608	5.92707	6.14629	6.03281
ENSG00000113739.10	STC2	1	fast_UP	3.62795	2.15535	-0.282861	0.421485	6.67141	6.41852	6.90143	7.32648	7.2664	7.36183	6.64203	7.05823	7.20432	7.60259	7.06008	7.03414
ENSG00000114107.8	CEP70	1	fast_UP	0.387904	1.69754	-0.877566	0.974369	3.90192	3.81472	4.19544	4.2084	4.60032	4.67809	3.81619	4.03571	4.33256	4.54161	4.34889	4.67935
ENSG00000114115.9	RBP1	1	fast_UP	2.71842	5.55519	-0.346124	4.22987	-1.05216	1.09496	2.99333	3.62964	3.06751	2.98592	0.752758	2.30525	3.17111	3.47367	3.55196	2.92956
ENSG00000114125.13	RNF7	1	fast_UP	5.29081	6.17419	4.46701	5.97433	4.97143	4.93039	4.9557	5.03456	5.34194	5.46866	4.89637	4.913	4.81717	4.96972	5.19075	5.07292
ENSG00000114738.10	MAPKAPK3	1	fast_UP	3.41388	2.67695	-0.0413864	1.06652	4.14088	4.80705	5.19334	5.4443	5.66421	5.68017	4.44101	5.24886	5.03574	5.21445	5.62846	5.57279
ENSG00000114796.15	KLHL24	1	fast_UP	2.82948	0.537103	-0.505138	0.410107	5.02722	4.87105	5.23208	5.25417	5.15407	4.97498	4.31937	4.57147	4.93801	5.12645	4.82306	4.92617
ENSG00000115042.9	FAHD2A	1	fast_UP	3.69864	3.30325	1.84344	1.97409	3.46101	3.33911	3.52455	3.63828	3.597	3.81967	3.63687	3.84747	3.75156	3.80723	3.65794	3.83496
ENSG00000115318.11	LOXL3	1	fast_UP	1.08861	-0.484389	-1.57022	0.255571	-1.65461	1.3941	2.58427	3.09087	3.10261	3.46136	1.22064	3.07763	3.06875	3.0916	3.49937	3.68242
ENSG00000115339.13	GALNT3	1	fast_UP	0.49903	0.68052	-2.19571	-0.898071	3.73038	3.48325	3.87515	4.34384	5.11904	5.75716	3.5317	3.66187	4.32563	4.82286	4.09636	5.08834
ENSG00000115368.9	WDR75	1	fast_UP	4.77669	4.78428	3.47245	4.38871	6.0433	6.30283	6.59436	6.69998	6.74386	6.79785	6.23578	6.42016	6.33891	6.44452	6.69224	6.58212
ENSG00000115380.19	EFEMP1	1	fast_UP	0.101234	0.65536	-2.66334	0.570091	0.684196	1.44566	2.83036	3.23491	2.40789	2.7004	-0.0799371	0.721313	1.79347	2.51878	1.88592	2.31212
ENSG00000115414.18	FN1	1	fast_UP	1.12818	3.35219	-1.00391	4.62607	7.99437	7.14968	7.48954	8.24981	9.65683	9.45031	7.68396	7.16017	7.30133	7.84236	9.31731	10.4819
ENSG00000115419.12	GLS	1	fast_UP	2.27519	3.58102	0.88685	2.34461	5.2526	6.03392	6.465	6.40217	6.34506	6.1569	5.42858	6.64909	6.3827	6.44187	6.54507	6.12559
ENSG00000115514.11	TXNDC9	1	fast_UP	6.88427	6.51551	5.73398	5.55934	4.45394	4.5726	4.66322	4.68806	4.44646	4.36245	4.63477	4.56863	4.3418	4.16223	4.56373	4.39745
ENSG00000115641.18	FHL2	1	fast_UP	-0.516246	1.41262	-2.51853	2.17795	0.52289	0.984497	1.42353	2.49352	3.34732	3.22747	0.0827632	0.794866	1.16474	1.55209	3.31922	3.18595
ENSG00000115828.16	QPCT	1	fast_UP	2.65895	3.56731	-0.70261	0.346716	1.88363	2.60867	2.51318	2.21395	1.9871	1.21751	2.70278	3.4397	3.05751	2.80404	4.64719	3.19072
ENSG00000115884.10	SDC1	1	fast_UP	2.30208	2.47475	-2.37985	3.70304	1.39913	3.28798	4.77815	5.4561	5.45983	5.50658	0.621	3.03627	4.03691	4.52569	5.53451	5.50306
ENSG00000116016.13	EPAS1	1	fast_UP	-0.564286	0.95712	-2.69984	2.65877	1.18886	2.02312	1.67355	1.56892	1.86687	1.12273	-0.597451	0.835387	0.828999	1.47653	3.35477	3.60038
ENSG00000116017.10	ARID3A	1	fast_UP	1.92321	2.01975	0.0584519	3.2211	6.87487	6.78158	6.83046	6.9688	6.71111	6.3707	6.13517	6.35103	6.33529	6.64366	6.77514	6.39961
ENSG00000116096.5	SPR	1	fast_UP	3.14118	1.0863	1.25531	1.52589	3.37552	2.95232	2.94617	2.49687	2.37307	2.12636	3.56456	3.44462	3.10497	3.12798	2.88251	2.93098
ENSG00000116120.9	FARSB	1	fast_UP	6.22012	5.42388	4.79541	4.05327	5.52624	5.59584	5.73079	5.91152	6.03127	6.09493	5.90255	5.84556	5.69932	5.7482	5.99804	5.64768
ENSG00000116157.5	GPX7	1	fast_UP	-0.428815	-0.602671	-2.57598	0.267789	1.17825	1.59507	1.97513	2.31432	2.14508	2.19072	1.74839	2.21749	2.31459	2.52721	2.53277	2.38309
ENSG00000116260.16	QSOX1	1	fast_UP	1.95511	3.44382	-0.359784	2.73227	4.18569	4.93219	5.36298	5.61757	5.71293	5.62953	4.1546	5.26242	5.44248	5.60436	5.77236	5.90903
ENSG00000116285.12	ERRFI1	1	fast_UP	2.78196	3.75744	1.76366	3.80853	4.292	6.28469	6.53725	6.5779	6.7207	6.16303	4.93058	6.37627	6.1185	6.3238	7.08381	6.90813
ENSG00000116661.10	FBXO2	1	fast_UP	1.34902	1.68162	-2.23395	0.233008	0.792168	1.13127	2.47013	3.39922	4.12461	4.49632	1.67873	2.09096	2.8389	3.44852	3.88229	4.07053
ENSG00000116679.15	IVNS1ABP	1	fast_UP	3.79543	3.98948	1.61021	3.52047	4.74668	5.69158	6.25102	6.40482	6.23199	6.6631	4.65935	5.80621	6.29614	6.66492	5.93872	6.69446
ENSG00000116741.7	RGS2	1	fast_UP	3.0043	5.5464	2.04761	4.44226	2.86404	3.46568	4.10093	4.34911	4.74611	3.93681	2.91315	3.07182	3.32154	3.98	4.73131	4.45255
ENSG00000116809.11	ZBTB17	1	fast_UP	3.02959	2.32897	-0.516316	1.96737	4.33274	4.2962	4.07593	3.8118	3.45954	3.40603	3.99284	4.01698	3.69257	3.82338	3.65806	3.43154
ENSG00000116857.16	TMEM9	1	fast_UP	4.2735	4.13761	2.3199	4.01371	5.12052	5.31806	5.29391	5.31617	5.36557	5.49401	5.17877	5.51444	5.42354	5.53313	5.35066	5.47548
ENSG00000117394.21	SLC2A1	1	fast_UP	7.19689	7.44813	6.07932	6.47117	7.49457	8.09366	8.72311	9.49385	9.37199	9.25489	6.45113	7.74865	8.4603	9.28916	9.46717	9.28775
ENSG00000117411.16	B4GALT2	1	fast_UP	0.667556	0.411061	-1.5427	1.28006	4.15249	4.72254	4.86066	5.20341	5.1867	5.31925	4.68726	5.14275	5.164	5.2504	5.33166	5.34151
ENSG00000117877.10	CD3EAP	1	fast_UP	5.45439	5.25621	3.99929	3.4825	6.08013	6.44053	6.3828	6.39966	6.05067	5.89096	5.92683	6.01755	5.5738	5.60743	5.87753	5.59273
ENSG00000118418.14	HMGN3	1	fast_UP	6.23492	7.3011	4.52871	7.34579	4.76696	4.84456	5.31223	5.63663	5.48873	5.76442	4.80637	4.92497	4.94521	5.14927	5.59211	5.76175
ENSG00000118777.11	ABCG2	1	fast_UP	0.500723	0.771647	-1.4621	2.50394	1.72761	2.74657	4.4238	5.05388	4.68117	3.54764	0.449553	4.2056	5.5843	6.32395	7.14451	5.50986
ENSG00000118898.15	PPL	1	fast_UP	-1.26493	-1.00694	-2.90213	-0.863707	3.97946	3.87279	4.90952	6.26077	6.96971	6.67966	4.1022	4.75691	5.68061	6.51473	7.36049	6.88857
ENSG00000118960.12	HS1BP3	1	fast_UP	0.0612071	0.436561	-2.3192	0.494285	4.19765	3.7301	3.53412	3.73027	3.7614	3.53084	4.2693	4.02384	4.08802	4.23142	4.18149	4.09053
ENSG00000118971.7	CCND2	1	fast_UP	-1.59105	1.31464	-2.95779	1.14393	3.08691	6.43468	8.78748	9.38136	9.40075	9.05898	2.21543	7.04549	8.87972	9.91291	9.93334	9.96957
ENSG00000119041.10	GTF3C3	1	fast_UP	4.18374	2.22994	1.62004	2.8794	5.63655	5.74717	5.92654	5.90202	5.93168	5.86721	5.9777	6.17747	6.11413	6.13795	6.01966	6.05517
ENSG00000119403.14	PHF19	1	fast_UP	1.22926	0.222888	-1.03789	0.00575228	3.37399	4.56735	5.07674	5.20075	4.90686	4.26975	3.59945	4.75346	4.78428	4.86359	5.06937	4.54639
ENSG00000119630.13	PGF	1	fast_UP	3.23132	2.99811	-2.5402	5.93636	2.74819	4.53787	5.03145	4.59407	2.24347	1.38933	1.14116	2.80648	3.0468	3.21272	3.10097	2.592
ENSG00000119718.10	EIF2B2	1	fast_UP	5.46692	4.29361	3.12483	4.3396	4.41491	4.98831	5.15539	5.14808	4.64438	4.57721	4.4981	4.78884	4.45539	4.3164	4.60667	4.46518
ENSG00000119782.13	FKBP1B	1	fast_UP	0.286808	-0.403624	-2.14732	0.165151	1.4583	1.98373	2.7458	3.26191	3.73573	3.74215	2.15258	2.80549	3.08164	3.58961	3.97234	4.12495
ENSG00000119977.20	TCTN3	1	fast_UP	2.89532	3.32579	0.452293	3.20761	4.74927	4.68856	4.88404	5.04698	5.03861	5.04123	4.5622	4.62924	4.71546	4.82059	4.87493	4.88907
ENSG00000119986.6	AVPI1	1	fast_UP	3.34587	2.34128	0.867946	2.85347	2.70758	2.65048	2.76094	2.91662	2.47592	2.17886	2.33431	2.30707	2.02222	2.0983	2.52387	2.28218
ENSG00000120279.6	MYCT1	1	fast_UP	1.65513	0.00684378	-1.17072	-0.363346	1.84353	2.38398	3.29585	3.71025	2.69484	1.4512	1.19307	3.09065	3.19929	3.69452	2.954	1.30433
ENSG00000120669.15	SOHLH2	1	fast_UP	2.7356	1.79192	-0.952579	1.06391	3.99649	3.48431	3.32308	3.20871	2.37155	2.2632	2.83855	2.78682	3.15421	3.43498	2.94325	3.63724
ENSG00000120694.19	HSPH1	1	fast_UP	5.31051	4.71464	2.77903	4.36066	8.00871	7.73132	8.08078	7.68533	7.36127	7.36145	7.8042	7.47323	7.18405	7.43636	7.82454	7.29365
ENSG00000120696.8	KBTBD7	1	fast_UP	2.58569	2.09523	-0.0849601	0.289066	3.82837	3.32293	3.54829	3.56502	3.80148	3.81944	3.61775	3.35523	3.47121	3.7588	3.75693	3.81032
ENSG00000120885.21	CLU	1	fast_UP	2.86155	3.94379	-1.30619	3.94718	4.55218	4.64063	5.38913	5.9271	6.83283	6.86442	5.88507	5.18739	5.51624	5.96533	6.95687	6.77812
ENSG00000120913.23	PDLIM2	1	fast_UP	1.6881	0.579819	-2.95662	3.47563	3.16812	2.97561	3.56688	4.26628	4.36779	3.96209	2.8064	2.60851	3.51453	4.21453	4.21771	4.10423
ENSG00000121060.17	TRIM25	1	fast_UP	-0.17247	0.0940284	-3.1057	-0.910488	5.65924	4.92256	5.00178	5.25092	4.47699	4.74881	5.6278	5.29009	5.25618	5.45462	4.44399	4.17853
ENSG00000121289.17	CEP89	1	fast_UP	-0.251249	1.08928	-1.10021	1.43846	4.15611	4.29406	4.28453	4.38847	4.59228	4.69105	3.31792	3.14789	3.07146	3.12257	3.88896	4.05932
ENSG00000121413.12	ZSCAN18	1	fast_UP	-1.33754	-1.12676	-3.17109	-1.07093	4.6798	4.54046	4.92123	5.20617	5.21823	5.46986	4.99365	5.10134	5.17548	5.33878	5.23219	5.29747
ENSG00000121769.7	FABP3	1	fast_UP	2.02692	-0.611329	0.126739	-0.908412	5.95746	4.36193	3.3363	3.19808	3.38029	3.80493	6.0849	4.24336	3.28018	3.0975	3.28431	3.19996
ENSG00000121900.18	TMEM54	1	fast_UP	-0.696074	-0.786266	-2.61868	0.761738	3.18953	2.58036	2.14344	2.14016	2.47709	2.57358	3.15762	2.80647	2.7399	2.80493	2.59302	2.34445
ENSG00000121931.15	LRIF1	1	fast_UP	2.05811	1.42416	-0.363161	3.04849	4.85916	4.72091	5.37431	5.25711	5.34293	5.34766	4.8342	4.90436	4.92924	5.02799	5.20663	5.06511
ENSG00000122203.14	KIAA1191	1	fast_UP	3.75849	3.43145	1.85681	3.90635	5.23262	5.34137	5.88137	6.16775	6.28893	6.25792	5.34626	5.71272	6.0505	6.41853	6.34743	6.30834
ENSG00000122574.10	WIPF3	1	fast_UP	0.503864	-1.06594	-1.54051	-1.42468	3.28036	3.16183	2.95751	3.10596	2.64309	2.98183	2.79149	2.85477	3.00164	3.21915	2.45765	2.66694
ENSG00000123136.14	DDX39A	1	fast_UP	6.87483	6.95116	5.80706	6.81186	7.57096	7.39447	7.0968	7.04014	6.35189	6.38269	6.90315	6.64274	5.97778	5.86126	6.29168	5.93648
ENSG00000123213.22	NLN	1	fast_UP	3.87172	3.24365	1.81059	2.38085	5.74158	6.18129	6.51492	6.85649	7.34359	7.51452	6.45871	6.80439	6.94657	7.0625	7.33289	7.54743
ENSG00000123360.11	PDE1B	1	fast_UP	-1.9514	-0.548748	-2.52262	-2.21681	-1.47711	1.20883	2.58155	3.04976	0.158629	0.406897	0.56924	1.9711	2.83364	3.3067	1.69017	-0.558587
ENSG00000123485.11	HJURP	1	fast_UP	4.40187	3.25762	2.28875	1.87909	5.91391	6.45171	6.47513	6.64216	6.38628	6.43074	5.72682	6.17667	6.12838	6.37799	6.4497	6.47662
ENSG00000123562.16	MORF4L2	1	fast_UP	7.6751	7.45892	5.95367	6.94664	7.81186	8.03699	8.09199	8.11265	8.03925	8.13317	7.42491	7.53055	7.41775	7.65399	7.60597	7.52929
ENSG00000123609.10	NMI	1	fast_UP	4.45599	3.04763	1.60549	1.8878	3.69698	3.23261	3.18688	3.06968	2.48544	2.22149	3.47317	3.60529	3.51346	3.82885	3.42483	2.31017
ENSG00000123636.17	BAZ2B	1	fast_UP	-0.794663	-0.568755	-2.5041	0.837681	4.89893	4.60773	4.5007	4.5973	5.02954	5.45323	4.85775	4.63775	4.27909	4.34113	4.54407	5.0832
ENSG00000123728.9	RAP2C	1	fast_UP	1.88787	1.38069	-0.205294	1.76846	4.76464	4.68441	4.63213	4.58294	4.40438	4.58964	4.41484	4.45263	4.48621	4.56595	4.41214	4.54838
ENSG00000124006.14	OBSL1	1	fast_UP	-2.09421	0.300979	-2.77619	0.924226	3.90147	4.42566	4.66853	5.64682	6.54506	6.28614	3.63218	4.51526	5.24758	5.78177	7.22539	7.17793
ENSG00000124222.22	STX16	1	fast_UP	3.33141	3.23713	1.39455	1.99304	5.09285	5.05549	5.12291	5.23407	5.11629	5.10373	4.88749	5.18753	5.47958	5.71151	5.37911	5.3089
ENSG00000124313.14	IQSEC2	1	fast_UP	-2.42169	-0.143416	-1.90657	-1.55261	1.3729	5.22427	6.92833	7.49634	6.69868	6.91455	2.02024	4.53827	5.17174	5.28121	5.96447	6.4084
ENSG00000124440.15	HIF3A	1	fast_UP	-2.43591	-0.26444	-3.08533	-1.45845	0.4675	0.329889	1.55428	1.92049	2.01593	2.52415	0.918597	1.35964	1.92517	2.71752	2.31435	2.61521
ENSG00000124466.8	LYPD3	1	fast_UP	1.03918	-0.256074	-1.16129	1.32397	1.06427	1.10407	1.56236	1.62416	0.820597	0.639005	-0.124914	0.501142	1.22542	1.65462	0.535306	0.407621
ENSG00000124508.16	BTN2A2	1	fast_UP	-2.12507	-1.74944	-3.30217	-1.87336	1.74143	2.00595	2.24631	2.90319	3.289	3.26741	1.7057	1.79423	2.06625	2.16606	2.55779	3.23802
ENSG00000124613.8	ZNF391	1	fast_UP	0.30748	0.109245	-2.41043	-0.3036	2.5369	2.73445	2.92959	3.12548	3.48806	3.4391	3.25612	3.55244	3.53781	3.87671	4.53909	4.01377
ENSG00000124641.15	MED20	1	fast_UP	3.6353	2.86487	1.20427	2.94714	4.98141	5.02693	5.24549	5.28856	5.09073	5.11388	5.14466	5.21546	5.04115	5.06673	5.28689	5.08805
ENSG00000124749.16	COL21A1	1	fast_UP	0.335254	-1.3139	-2.99664	-0.546112	2.57291	2.22808	2.16285	2.20774	2.03802	2.38529	2.39529	2.7787	2.7245	2.51882	2.40602	3.07431
ENSG00000124766.6	SOX4	1	fast_UP	3.63653	4.33874	2.33502	5.00517	7.67015	8.24164	8.24375	8.39752	8.28529	8.38042	7.19967	7.92371	8.1164	8.52581	8.45422	8.54373
ENSG00000124784.8	RIOK1	1	fast_UP	4.18812	3.22345	1.79193	3.48496	4.74614	4.79515	4.82865	4.86842	4.75036	4.82712	4.61611	4.66123	4.26141	4.3516	4.65448	4.59194
ENSG00000125651.13	GTF2F1	1	fast_UP	4.96535	4.75904	3.22656	4.27875	6.0043	5.89149	5.9879	6.2454	5.7942	5.75349	5.59225	5.33523	5.08371	5.3168	5.76524	5.41569
ENSG00000125740.13	FOSB	1	fast_UP	-1.65471	-2.50219	-3.18075	-0.76841	0.616042	0.931202	2.36834	3.6767	4.25957	3.22585	-0.682389	1.31971	1.89885	3.81885	2.86512	3.77212
ENSG00000126226.21	PCID2	1	fast_UP	4.9761	4.30574	3.02268	4.30775	5.41615	5.36667	5.15187	5.20011	5.28811	5.39809	5.45103	5.41398	5.19338	5.24378	5.39306	5.49037
ENSG00000126249.7	PDCD2L	1	fast_UP	6.11014	5.65847	4.08754	4.0341	3.94003	4.26462	4.32572	4.42584	4.00341	4.06861	3.55399	4.05474	4.03917	4.13507	3.98778	3.86975
ENSG00000126583.10	PRKCG	1	fast_UP	-2.24197	-0.466063	-2.25617	-1.94253	0.754884	0.406595	1.11252	1.5592	1.83829	2.20521	0.549407	0.511374	1.01745	1.56169	1.78552	2.25356
ENSG00000126947.12	ARMCX1	1	fast_UP	-0.400414	1.53622	-2.54766	1.01123	2.70678	3.40128	3.79279	4.00807	3.71355	3.97052	-0.328332	0.919714	1.40947	1.19918	1.66109	2.91589
ENSG00000127334.10	DYRK2	1	fast_UP	0.150902	0.405233	-1.96596	0.917882	4.43068	4.79054	5.13096	5.21375	5.26355	5.43047	4.5649	4.91377	4.84611	4.88597	5.34987	5.55103
ENSG00000127540.11	UQCR11	1	fast_UP	5.23492	5.92783	4.47262	7.07116	6.51724	6.45221	6.19858	6.15824	5.77283	5.72364	6.09432	6.17077	5.68892	5.65267	5.53726	5.52838
ENSG00000127824.13	TUBA4A	1	fast_UP	0.583863	0.908906	-3.1941	-0.654919	-0.288096	0.0510548	1.26517	2.1888	3.40634	3.68575	-0.230939	0.640263	1.06893	1.78945	3.68678	3.67315
ENSG00000127948.15	POR	1	fast_UP	4.93923	4.64224	2.9096	5.1952	5.91197	6.02726	6.01171	6.20775	6.19127	6.29026	5.98494	6.09873	5.98228	6.20416	6.39451	6.21731
ENSG00000127990.17	SGCE	1	fast_UP	0.338697	1.51594	-2.27326	0.295113	3.07411	2.72976	2.58246	2.7359	3.54706	3.64819	1.65141	1.84868	1.95406	2.20255	2.87499	3.45267
ENSG00000128045.6	RASL11B	1	fast_UP	2.94862	3.69445	-0.578684	3.14669	-1.06207	1.85013	3.26367	3.91887	5.03589	5.46318	-0.930784	1.72085	2.20554	2.77531	4.98876	5.38165
ENSG00000128165.8	ADM2	1	fast_UP	-1.8004	-1.2075	-3.04577	-0.830272	3.20992	3.04452	3.45846	3.66955	3.87362	3.59439	2.75735	3.34547	3.02986	2.96126	3.6685	3.39868
ENSG00000128563.13	PRKRIP1	1	fast_UP	1.74181	3.44455	1.33576	2.87903	4.13181	4.36274	4.3832	4.5099	4.23518	4.27177	4.11439	4.31787	4.15799	4.26415	4.42977	4.14713
ENSG00000128567.16	PODXL	1	fast_UP	4.99932	6.14889	2.18445	3.36758	4.71636	7.31688	8.5644	9.36823	10.286	10.2186	5.99416	8.08079	8.5209	9.00768	10.4383	10.4282
ENSG00000128591.15	FLNC	1	fast_UP	0.586108	0.622799	-1.48901	0.502665	5.60133	6.71543	7.49145	7.9255	8.46897	7.50621	5.99299	7.3204	7.42364	7.80661	8.89623	8.01042
ENSG00000128602.9	SMO	1	fast_UP	-0.604374	0.247009	-2.53705	-0.90277	3.62742	4.41787	4.99859	5.34361	5.54595	5.75045	3.60265	4.56268	4.67615	4.864	5.41667	5.58719
ENSG00000128739.22	SNRPN	1	fast_UP	6.28377	6.5277	4.63648	5.34471	7.37846	7.44472	7.71788	8.18035	8.752	9.08859	7.96045	7.76639	7.87737	8.16475	8.62756	9.2512
ENSG00000128965.12	CHAC1	1	fast_UP	1.05039	0.270816	-1.74012	1.89066	4.33306	4.38436	4.74233	5.00554	5.00949	5.25346	3.57532	4.42512	3.84564	3.61705	4.13011	4.60576
ENSG00000129187.14	DCTD	1	fast_UP	3.21528	2.53235	0.0480316	3.24499	4.57687	4.78324	4.3927	4.33716	4.42001	4.41273	4.68681	4.85012	4.52485	4.5675	4.63086	4.55746
ENSG00000129195.15	PIMREG	1	fast_UP	2.53062	4.14203	-0.17028	2.35085	3.37747	4.37196	4.49275	4.92057	4.95264	5.10382	3.92381	4.69542	4.37087	4.6116	5.31358	5.34928
ENSG00000129244.8	ATP1B2	1	fast_UP	-0.376077	1.30372	-1.77524	-1.0375	-1.52384	-1.51318	0.462809	1.32535	1.30725	2.00482	-3.21953	-1.02627	0.87993	2.49178	1.90816	2.22906
ENSG00000129474.15	AJUBA	1	fast_UP	-1.85026	-0.928564	-3.10928	-0.147492	4.39311	3.94041	4.12927	4.59357	5.48674	5.16565	3.77489	3.44667	3.31241	3.55389	4.97418	5.08208
ENSG00000129596.4	CDO1	1	fast_UP	0.137138	1.32203	-1.67994	1.27703	1.55126	1.89416	2.22668	2.27238	2.24756	2.24546	1.35934	1.51605	1.52644	1.6072	1.43793	2.43315
ENSG00000130005.12	GAMT	1	fast_UP	-0.0756293	0.532442	-2.07767	2.57393	3.00175	3.0096	3.16439	3.46343	3.51801	3.62655	3.45705	3.5531	3.43203	3.54688	3.77005	3.61592
ENSG00000130119.15	GNL3L	1	fast_UP	1.92166	1.24756	-0.583338	2.10085	5.85621	5.93564	5.93168	6.10237	5.78998	5.81952	5.66631	5.57787	5.21819	5.40213	5.72378	5.33331
ENSG00000130193.7	THEM6	1	fast_UP	-0.582237	-0.853834	-3.18476	-1.46111	2.6848	1.42403	1.21797	1.41229	1.60104	1.33985	1.9102	1.40466	1.06816	0.819759	1.83657	1.76389
ENSG00000130294.16	KIF1A	1	fast_UP	-1.62721	-0.900634	-3.31139	-1.84213	3.34926	2.73098	4.03017	5.50275	7.66732	8.01793	3.14273	3.75565	4.62202	5.25931	7.54365	7.95346
ENSG00000130299.16	GTPBP3	1	fast_UP	4.04454	3.36574	1.84331	1.75209	4.8656	4.94399	4.89543	4.66192	4.34739	4.28151	4.76866	4.81671	4.65212	4.76758	4.54394	4.42508
ENSG00000130303.12	BST2	1	fast_UP	0.315212	0.0131462	-2.92155	-1.30356	-0.889297	0.186941	2.16649	2.97562	2.77481	3.15618	1.08619	2.70933	4.19689	5.23302	4.82267	3.94567
ENSG00000130477.15	UNC13A	1	fast_UP	-0.678483	-0.245222	-3.11951	-1.96468	3.70472	5.35173	5.83102	5.96932	5.2448	5.46444	3.88227	5.62617	5.82677	6.02387	5.35179	4.85984
ENSG00000130520.10	LSM4	1	fast_UP	7.19867	6.24662	6.24544	7.21229	6.78884	6.94315	6.93032	7.01417	7.0738	7.09654	6.73821	6.78791	6.55873	6.69544	6.92888	6.90711
ENSG00000130707.17	ASS1	1	fast_UP	3.41599	2.11759	-1.92656	3.11217	7.06977	6.80169	6.73819	6.7708	5.33819	5.35019	6.3248	6.5518	6.30723	6.26532	5.23115	4.49292
ENSG00000130733.10	YIPF2	1	fast_UP	3.684	2.82552	0.945005	2.28603	4.91573	5.07726	4.78363	4.69363	4.50319	4.46912	4.47155	4.53679	4.2451	4.30221	4.21286	4.26518
ENSG00000130751.9	NPAS1	1	fast_UP	0.661123	0.172284	-2.29823	-1.80099	0.457189	0.597455	1.53267	2.8231	1.68307	1.70584	1.03955	2.01369	2.90354	3.84358	2.49457	1.77424
ENSG00000130768.14	SMPDL3B	1	fast_UP	-1.96092	-0.605844	-3.09954	-0.517114	-2.14378	-1.88836	0.956701	2.38924	4.09726	4.95295	-3.35788	-0.108944	0.807622	1.26349	3.57798	4.24004
ENSG00000130813.17	C19orf66	1	fast_UP	-1.78686	1.49728	-3.11034	-2.05451	-1.09311	0.408441	1.99894	3.01207	3.28295	3.63262	-1.90841	0.932386	1.85271	2.51862	2.8208	3.20025
ENSG00000130818.11	ZNF426	1	fast_UP	2.94998	2.55269	0.571965	1.8214	5.37408	5.61914	5.62548	5.77677	5.94255	5.92641	5.08177	5.06273	4.8081	5.03987	5.43885	5.51633
ENSG00000131013.3	PPIL4	1	fast_UP	3.65916	3.94972	2.456	3.65494	5.70686	5.6758	5.84809	5.95614	5.77079	5.71411	5.50104	5.57618	5.47517	5.51065	5.67441	5.46696
ENSG00000131037.14	EPS8L1	1	fast_UP	2.34557	2.65176	-1.04556	0.99987	3.66846	4.10602	4.4319	4.54841	3.65071	3.59646	3.12475	3.79978	3.82006	4.06723	3.27375	3.17705
ENSG00000131196.17	NFATC1	1	fast_UP	-1.50378	-1.71844	-3.31384	-0.938093	3.34616	2.5338	2.64089	2.93107	3.44182	3.16971	2.55943	2.72107	2.79322	2.91073	3.73548	3.91172
ENSG00000131238.17	PPT1	1	fast_UP	3.92144	3.85678	1.77719	4.24509	4.55155	4.91004	5.24726	5.47126	5.68025	5.92022	4.90637	5.51878	5.55216	5.86603	6.04646	6.05584
ENSG00000131459.12	GFPT2	1	fast_UP	3.45118	4.93496	0.87467	1.7562	3.43539	4.3349	4.98788	5.71867	6.25323	6.04295	5.00494	5.0644	4.75211	5.12244	6.99777	6.65108
ENSG00000131473.16	ACLY	1	fast_UP	5.53762	5.24068	3.57785	4.28077	8.08985	8.12234	8.398	8.96338	9.41565	9.58133	7.85745	8.15357	8.25688	8.48586	9.36944	9.19089
ENSG00000131711.14	MAP1B	1	fast_UP	3.12632	3.49856	1.36496	2.23936	6.10082	6.50177	7.49112	8.20581	9.10134	8.99964	6.53258	6.90576	7.41809	7.64653	9.11581	8.8122
ENSG00000131759.17	RARA	1	fast_UP	-1.79494	-0.463309	-2.61323	-0.652222	1.58904	1.67439	2.28646	2.73117	2.75055	2.9299	0.555693	1.43092	1.84076	2.01657	3.00878	3.19126
ENSG00000131788.15	PIAS3	1	fast_UP	2.76009	3.49022	0.102896	2.35627	3.33239	4.87012	5.10893	4.86648	4.04184	4.21298	3.41711	4.94563	4.71555	4.89343	4.2878	4.37097
ENSG00000131848.9	ZSCAN5A	1	fast_UP	0.697706	-0.0547714	-2.22667	0.331938	1.80115	1.83858	1.59203	1.98196	1.64793	1.60281	1.69746	1.09028	1.09592	0.911582	1.31237	1.19217
ENSG00000132004.12	FBXW9	1	fast_UP	1.14914	-1.27325	-1.29786	0.465725	2.17937	2.19679	1.93312	2.08667	1.9366	2.18273	1.99852	1.73888	1.92433	1.9143	1.96937	1.96089
ENSG00000132109.9	TRIM21	1	fast_UP	0.298174	1.37779	-1.93191	0.983048	-3.64106	-1.79585	0.0518349	0.758214	1.6647	2.28306	-2.83553	-0.171955	0.559308	1.13288	1.96151	2.04712
ENSG00000132297.11	HHLA1	1	fast_UP	2.7784	1.30235	0.399372	-0.729049	-0.987941	-1.00301	-1.19245	-0.301423	1.10944	1.60769	-0.00491496	0.404065	0.329084	0.669869	1.19938	1.61219
ENSG00000132330.16	SCLY	1	fast_UP	2.43518	2.54676	0.427712	1.35963	3.58703	3.48382	3.81998	3.99003	4.50983	4.68955	3.83113	4.00877	3.64591	3.45095	4.39523	4.55198
ENSG00000132406.11	TMEM128	1	fast_UP	4.26553	3.03137	2.20156	2.80121	2.55086	2.5764	2.36899	2.55218	2.63511	2.58081	2.963	3.02161	3.02982	3.23967	2.90653	2.84826
ENSG00000132563.15	REEP2	1	fast_UP	-2.21352	-1.16825	-2.91681	-1.85058	-0.597966	0.191462	0.591495	1.97054	3.20119	3.55923	-0.281607	0.82184	1.73401	2.5124	3.32194	3.67381
ENSG00000132688.10	NES	1	fast_UP	0.280332	1.67003	-2.15231	1.34171	7.47621	8.3233	8.60169	8.889	9.32565	8.94455	7.15304	7.79823	7.74402	8.30199	9.57243	9.40298
ENSG00000133104.13	SPART	1	fast_UP	3.81695	3.58097	1.41617	3.67582	6.13165	6.37833	6.60958	6.89003	6.97152	6.76792	5.93361	5.99934	6.04314	6.3358	6.84045	6.76634
ENSG00000133134.11	BEX2	1	fast_UP	-1.10015	1.77572	-2.56896	3.12941	0.908142	1.09212	1.76655	2.20449	3.06011	3.38303	1.54352	2.00796	2.01157	1.83413	2.88478	3.23939
ENSG00000133142.17	TCEAL4	1	fast_UP	-0.484963	1.09667	-2.19723	2.52868	3.29651	3.75855	4.31159	4.69809	4.74458	4.98188	3.51546	4.05727	4.21671	4.58351	4.76086	4.94095
ENSG00000133169.5	BEX1	1	fast_UP	-2.02682	1.20784	-3.08039	2.74307	-2.12629	-1.54067	-0.6445	0.868264	2.62726	3.74256	-1.42593	-0.179411	-0.300259	0.0897887	1.98158	2.83218
ENSG00000133422.12	MORC2	1	fast_UP	2.52629	1.01759	-1.23722	1.85656	5.37232	5.19321	5.50631	5.78194	5.8298	6.02243	5.16086	4.92042	4.87342	4.93079	5.55856	5.48297
ENSG00000133789.14	SWAP70	1	fast_UP	3.49455	3.11926	1.04347	3.835	6.00072	5.4472	5.63416	5.89122	6.3533	6.17097	6.22609	5.65638	5.58492	5.78239	6.35568	6.17303
ENSG00000133835.15	HSD17B4	1	fast_UP	4.62558	5.42776	3.44068	4.96358	6.63692	7.39399	7.52458	7.61841	7.33327	7.74935	6.73641	7.73761	7.71057	7.82103	7.2903	7.51716
ENSG00000133980.4	VRTN	1	fast_UP	2.89783	2.97046	-0.56958	0.51495	1.18529	3.18639	4.74718	5.91842	6.70986	6.89023	1.90166	4.24812	4.85535	5.443	6.42192	6.60114
ENSG00000134013.15	LOXL2	1	fast_UP	0.649836	1.03427	-1.44084	0.0794668	2.10776	2.65086	3.62872	4.44941	5.18697	4.78056	1.17532	2.10451	3.58411	4.4879	4.96356	4.77557
ENSG00000134285.10	FKBP11	1	fast_UP	4.26471	3.83597	2.07049	4.93355	4.33642	4.26613	4.31336	4.1396	3.89052	3.95926	4.54901	4.55742	4.40894	4.38619	3.89289	3.9027
ENSG00000134294.13	SLC38A2	1	fast_UP	5.86542	6.30286	4.92859	5.87884	6.92733	7.1669	7.99878	7.99587	8.34874	8.15206	7.09944	7.54239	7.54813	7.65364	8.26578	8.22513
ENSG00000134480.14	CCNH	1	fast_UP	5.01684	4.95116	2.95223	4.40321	4.06316	4.14371	4.33217	4.31635	4.16945	4.26105	4.35531	4.44268	4.42589	4.31687	4.18762	4.23515
ENSG00000134779.14	TPGS2	1	fast_UP	3.96591	4.28554	1.96801	3.34712	3.68068	3.55184	4.35375	5.08388	5.95901	6.28642	4.67775	5.02539	5.36939	5.58224	5.91986	6.19361
ENSG00000134873.9	CLDN10	1	fast_UP	2.05082	2.64753	-1.08892	1.55965	0.552045	0.986077	1.68712	2.24213	3.01493	3.01301	2.68841	3.18825	3.01632	3.22613	3.79892	3.2552
ENSG00000134954.14	ETS1	1	fast_UP	-0.0387738	2.52754	-2.67469	0.854037	6.48916	5.77201	5.88193	6.09893	6.51619	6.72686	6.65326	5.57242	5.15845	5.17594	6.44372	6.54197
ENSG00000134970.13	TMED7	1	fast_UP	4.72575	4.57938	2.83203	3.09619	5.22734	5.23378	5.45486	5.46636	5.48899	5.61168	5.48103	5.61121	5.6909	5.98094	5.54192	5.53187
ENSG00000134986.13	NREP	1	fast_UP	4.00461	4.65062	2.22199	2.58979	4.62465	5.38732	5.87712	6.24878	6.79986	7.14367	5.65852	5.81234	5.75186	6.08421	6.45517	6.76951
ENSG00000134996.11	OSTF1	1	fast_UP	4.70332	4.09185	2.79606	2.75832	3.85232	3.77841	3.91341	4.02607	4.15968	3.64338	3.50414	3.59131	3.6588	3.78851	4.20059	3.8901
ENSG00000135002.11	RFK	1	fast_UP	3.01782	0.734026	1.20515	2.48701	3.72143	3.5934	3.05335	2.66719	2.56508	2.40117	3.77128	3.11791	2.76215	2.85174	2.87053	2.5428
ENSG00000135046.13	ANXA1	1	fast_UP	2.66202	3.60368	-2.49789	6.16707	2.95084	3.88991	4.25111	5.00549	7.71745	6.07769	0.593945	0.879452	1.15017	2.64515	7.60494	7.00209
ENSG00000135069.13	PSAT1	1	fast_UP	7.20859	5.86056	3.51537	4.69835	7.2124	7.53008	7.80618	8.03855	8.49764	8.55964	7.07218	8.06263	8.0032	7.71083	8.24397	8.46658
ENSG00000135185.11	TMEM243	1	fast_UP	3.69275	3.75882	0.152684	3.55709	1.83401	1.87877	2.33186	2.28286	2.67294	2.74128	2.34065	2.65451	2.79888	2.84931	2.90834	2.90569
ENSG00000135245.9	HILPDA	1	fast_UP	2.17816	2.87109	-0.006543	3.48818	4.20948	4.06664	3.84723	4.07642	3.97386	4.12926	4.23091	4.04938	4.1725	4.84878	4.3731	3.90316
ENSG00000135346.8	CGA	1	fast_UP	3.55447	5.65371	-2.98486	11.3552	3.61238	5.24915	6.27873	6.32991	3.64639	-1.83876	-0.545925	0.970718	3.0585	3.96717	1.48286	-1.60168
ENSG00000135549.14	PKIB	1	fast_UP	3.38623	2.52089	0.875809	4.25358	3.41046	2.91228	2.82284	2.8573	2.79714	2.28551	3.65429	3.56824	3.38244	3.23219	3.49192	3.78823
ENSG00000135917.14	SLC19A3	1	fast_UP	0.405178	-1.08118	-3.17074	-1.26502	4.90731	4.42704	3.85675	3.58168	3.86436	3.27216	4.56245	4.40731	4.0495	3.897	4.40805	3.98001
ENSG00000135919.12	SERPINE2	1	fast_UP	3.71487	6.32461	2.27245	4.91839	1.48962	3.36218	4.56387	4.95702	5.75971	4.99616	2.67932	4.46534	4.69679	4.98426	7.02784	6.31997
ENSG00000136014.11	USP44	1	fast_UP	-0.390487	0.663653	-2.63927	-0.987662	1.52066	5.16166	6.57265	6.85965	7.46948	7.96029	1.71504	5.76338	6.56966	7.00556	6.33823	7.34877
ENSG00000136040.8	PLXNC1	1	fast_UP	-1.53489	-2.69473	-3.1638	-2.58961	0.31206	1.64947	2.81286	2.78191	3.49516	2.78261	1.39388	2.80654	2.92751	2.88535	3.76521	3.43312
ENSG00000136110.12	CNMD	1	fast_UP	4.73893	4.01243	-2.8203	0.443832	5.53488	4.75567	4.46656	4.64197	5.24574	6.11959	5.03635	4.10338	3.692	3.7043	4.06002	4.76773
ENSG00000136111.13	TBC1D4	1	fast_UP	-0.85382	-0.0784058	-2.60771	-1.2665	0.357057	1.52589	2.48437	3.12987	4.24628	4.87915	3.0951	3.86496	4.19708	4.63211	5.15596	5.25468
ENSG00000136153.19	LMO7	1	fast_UP	-1.16676	-2.06929	-2.90084	-1.47306	2.43573	2.18389	2.63568	2.87509	3.88477	3.95455	3.40374	3.20876	3.22637	3.22528	4.31876	4.5573
ENSG00000136159.3	NUDT15	1	fast_UP	7.82454	7.07554	6.29592	5.14448	5.62516	7.051	7.44484	7.69965	7.41712	6.61236	6.33942	7.29038	7.38455	7.77112	8.27253	7.75369
ENSG00000136160.15	EDNRB	1	fast_UP	-1.07728	2.05259	-3.23693	0.426072	-3.69173	-0.413051	1.50121	2.08738	3.78639	3.52973	-3.98754	-0.0625787	0.614243	0.378288	3.79495	4.8598
ENSG00000136193.16	SCRN1	1	fast_UP	2.54078	2.5145	0.101644	2.1558	6.92683	7.30718	7.66382	7.99587	8.07912	7.7141	7.12167	7.61471	7.77844	8.12096	8.29984	8.16553
ENSG00000136295.14	TTYH3	1	fast_UP	1.41407	2.58745	-1.25184	2.50471	6.11774	6.51844	6.5706	6.82036	6.40816	6.3905	5.94745	6.60625	6.55119	6.72972	6.77265	6.65695
ENSG00000136490.8	LIMD2	1	fast_UP	3.31037	5.47092	-1.10561	2.8464	0.878851	3.06292	4.39009	4.71419	4.73701	4.77378	1.61991	3.64092	3.90267	3.88425	4.7472	4.68276
ENSG00000136603.13	SKIL	1	fast_UP	5.72407	5.27042	4.11127	3.90194	7.20731	7.42699	7.85039	8.1527	8.30563	8.53582	7.60862	7.58889	7.88659	8.22072	8.24218	8.1471
ENSG00000136631.14	VPS45	1	fast_UP	2.66057	2.22734	-0.131822	2.45208	4.53906	4.32482	4.33227	4.30715	4.56147	4.39476	4.46512	4.20013	4.13943	4.27101	4.31488	4.38713
ENSG00000136750.12	GAD2	1	fast_UP	1.73463	-1.34074	-1.27351	-3.01309	0.560869	2.44841	3.11394	3.02227	-1.10736	-1.28412	0.837085	2.87124	2.81758	2.99518	-0.0645672	-1.29938
ENSG00000136816.15	TOR1B	1	fast_UP	3.68459	2.5412	0.914051	3.21751	4.97206	4.95532	4.77307	4.61503	4.10168	4.08223	4.47117	4.57501	4.22653	4.11269	4.31911	4.28867
ENSG00000136840.18	ST6GALNAC4	1	fast_UP	-2.54437	-1.13111	-3.04111	-0.804698	0.72652	0.993896	1.98466	2.7765	2.8749	3.21592	0.956238	1.54698	2.34324	2.67798	2.66639	3.0058
ENSG00000136868.10	SLC31A1	1	fast_UP	3.13207	2.2027	1.0567	3.84277	5.61682	5.50069	5.57189	5.6454	5.58144	5.6098	5.24579	5.32363	5.29952	5.38536	5.27476	5.23741
ENSG00000137193.13	PIM1	1	fast_UP	6.33902	5.09296	3.86272	2.87034	5.57529	6.46252	6.73658	7.44484	7.45689	7.0684	5.41604	5.90077	6.35578	7.02795	7.58887	7.26272
ENSG00000137274.12	BPHL	1	fast_UP	2.47961	1.66718	-1.02224	0.228913	3.34989	3.5406	3.39904	3.8233	4.20934	4.30289	3.87409	3.8952	3.81978	3.77915	4.45683	4.40514
ENSG00000137486.16	ARRB1	1	fast_UP	4.17654	2.57324	1.83106	1.1948	3.6734	5.85031	5.83312	5.89281	5.81362	5.27228	4.15334	5.82755	5.64421	5.67351	6.40134	5.88658
ENSG00000137642.12	SORL1	1	fast_UP	-1.60257	-0.645909	-2.81318	0.0164779	4.64622	5.46761	6.40011	7.15136	7.58414	7.63277	4.86467	6.27445	6.90314	7.42661	7.91372	8.13862
ENSG00000137713.15	PPP2R1B	1	fast_UP	2.47173	3.30203	1.25043	2.33337	3.7384	4.80604	5.679	6.00548	6.21413	6.32783	4.74271	5.74759	5.92059	6.29651	6.22182	6.31745
ENSG00000137726.16	FXYD6	1	fast_UP	3.65922	2.70662	-1.59678	0.367505	3.67325	3.22004	2.87416	2.85297	2.54812	3.15105	5.16064	4.31377	3.97143	4.14976	3.38147	3.71031
ENSG00000137868.18	STRA6	1	fast_UP	-1.14728	-1.02148	-3.10194	-0.0520504	2.02412	2.80229	2.78994	2.32875	1.52271	2.04922	-0.00826617	2.01696	2.47745	2.67248	1.66639	1.94138
ENSG00000137869.14	CYP19A1	1	fast_UP	-0.510373	-1.40706	-2.91128	0.501546	0.949986	2.40339	2.89292	2.036	-1.36035	-4.14105	-2.11222	-0.41761	-0.111558	-0.225164	-2.63684	-3.56467
ENSG00000138449.10	SLC40A1	1	fast_UP	0.948061	-0.422025	-2.92436	1.67366	-0.408095	0.724899	1.80989	1.3378	-0.0109911	-0.875768	-1.70476	-0.684269	-0.151106	0.275139	0.517242	1.29549
ENSG00000138685.15	FGF2	1	fast_UP	0.954372	0.0439219	-1.92315	-0.888394	5.45261	6.49121	7.12833	7.61663	8.09457	7.50416	5.15465	5.96609	6.18869	6.53644	8.11414	7.80809
ENSG00000138738.10	PRDM5	1	fast_UP	-1.57923	-1.32614	-3.14573	-0.205182	-1.38549	-0.0328161	1.84833	2.89309	4.0116	4.15696	-1.23094	0.958465	1.99105	2.8388	3.95704	4.52742
ENSG00000138744.14	NAAA	1	fast_UP	0.8175	0.14875	-1.74244	0.709212	0.73003	0.867236	0.633283	0.97915	0.978439	1.36687	2.56141	2.83452	2.64699	2.41824	2.08813	2.24056
ENSG00000138942.15	RNF185	1	fast_UP	3.13964	1.47799	0.648856	1.51365	4.29665	4.34238	4.18904	4.17819	3.84147	3.54443	4.32393	4.19847	4.037	4.01314	4.10545	3.8464
ENSG00000139163.15	ETNK1	1	fast_UP	3.41229	3.44952	1.17937	2.98838	4.23527	4.7452	5.15714	5.04748	5.50439	5.68816	4.73863	5.48121	5.5939	5.8528	5.65286	6.01984
ENSG00000139354.10	GAS2L3	1	fast_UP	-0.419532	-2.13774	-2.95141	-2.34848	1.31467	2.25599	2.09373	2.26354	2.90155	3.1682	2.05937	2.91035	2.87481	3.12263	2.96118	3.55642
ENSG00000139364.10	TMEM132B	1	fast_UP	-3.02663	-1.16518	-3.30342	-2.25966	0.747032	0.808745	1.28531	2.41852	3.57443	4.75852	1.12776	1.15166	2.06111	3.25091	4.14777	5.42184
ENSG00000139433.9	GLTP	1	fast_UP	-0.759703	1.65946	-1.29372	2.42648	1.87403	2.97037	4.46798	5.38699	5.10813	4.78585	1.93603	3.63336	4.6116	5.30908	6.04058	5.56098
ENSG00000139514.12	SLC7A1	1	fast_UP	0.333058	0.915338	-2.43575	0.673138	4.46802	5.10691	6.15874	6.60468	6.80097	6.81591	4.75607	6.0585	6.21409	6.22744	6.86493	6.68995
ENSG00000139624.12	CERS5	1	fast_UP	4.47744	4.21415	2.29865	4.30371	5.52066	5.12721	4.89905	4.93195	4.87137	4.64307	4.84862	4.64233	4.63573	4.67196	4.81612	4.58072
ENSG00000139637.13	C12orf10	1	fast_UP	5.73249	5.93781	2.94584	4.29921	4.66231	4.9618	5.13603	5.18698	4.83227	4.86332	4.76511	5.04803	4.80887	4.85242	5.10353	4.90027
ENSG00000139722.6	VPS37B	1	fast_UP	3.62482	2.56681	1.48444	2.12331	5.7233	5.72522	5.64754	5.56038	4.60043	4.47364	5.76952	5.76999	5.55064	5.5518	5.1999	4.51003
ENSG00000139793.18	MBNL2	1	fast_UP	-0.637958	-2.0379	-3.24291	-0.217555	-0.526295	0.303888	1.56513	1.28056	1.04999	0.0640076	-1.06156	-1.70176	-0.479126	-0.576878	2.15841	1.78262
ENSG00000140044.12	JDP2	1	fast_UP	-1.29973	-2.19785	-2.9355	-0.844678	5.73166	4.76249	4.56804	4.76021	4.67654	4.54655	4.98279	4.53914	4.15782	3.94435	4.78104	4.5522
ENSG00000140263.13	SORD	1	fast_UP	-0.363225	1.87833	-2.6883	0.0372148	1.28332	1.62027	2.33575	3.26363	3.92748	4.1399	1.2902	1.91326	2.52839	3.0476	3.47121	3.80058
ENSG00000140403.12	DNAJA4	1	fast_UP	0.895904	1.42477	-0.91132	1.04392	3.96149	3.58504	3.65253	3.3812	3.36397	3.05958	3.72653	3.86959	3.52838	3.67734	3.59262	3.2791
ENSG00000140451.12	PIF1	1	fast_UP	3.86979	3.05591	0.392126	0.751632	6.16302	6.48867	6.28695	6.47052	6.46702	6.4883	5.53161	5.96945	5.72576	6.05583	6.34267	6.5215
ENSG00000140459.17	CYP11A1	1	fast_UP	1.10105	2.33122	-2.90968	4.55729	1.09016	1.91883	2.67775	2.54921	0.230464	-0.0707557	-0.299756	-0.618803	0.320573	0.567673	0.297062	0.189273
ENSG00000140464.19	PML	1	fast_UP	1.74167	1.23667	-0.843266	1.05512	2.97145	3.30401	3.72316	3.9638	3.83877	3.98334	2.73169	3.29158	3.4529	3.77632	3.62712	3.71517
ENSG00000140553.17	UNC45A	1	fast_UP	3.75964	3.52254	1.73968	3.28444	5.21863	5.29341	5.40131	5.55326	5.33183	5.36457	5.4238	5.05228	5.0248	5.12694	5.21963	5.28106
ENSG00000140950.15	TLDC1	1	fast_UP	-0.544807	-1.002	-2.59891	0.972749	3.14413	3.28609	3.46686	3.75816	4.13377	4.06081	3.64974	3.61682	3.66218	3.91727	4.32757	4.34628
ENSG00000141255.12	SPATA22	1	fast_UP	0.570088	-1.35395	-2.06242	-1.29516	2.61732	2.91511	2.92782	2.46659	0.615952	0.0317204	3.02047	3.38717	3.27805	2.99566	0.936717	0.437581
ENSG00000141295.13	SCRN2	1	fast_UP	0.495262	1.95671	-1.29582	0.154352	1.56643	1.96895	2.52264	2.92799	3.00674	3.17173	2.29106	2.88336	3.2381	3.60775	2.82035	3.51449
ENSG00000141447.17	OSBPL1A	1	fast_UP	-1.04464	0.373035	-2.32761	-0.443266	3.06727	3.11759	3.55189	3.98432	4.98824	5.25522	3.8707	3.99139	4.5681	5.11337	5.05008	5.33096
ENSG00000141499.16	WRAP53	1	fast_UP	3.65732	4.27956	2.38794	3.19966	3.76984	3.90811	4.03392	4.16929	3.81408	4.02932	3.75911	3.96336	3.57764	3.76087	4.06859	3.91482
ENSG00000141569.11	TRIM65	1	fast_UP	-1.55647	0.818042	-2.34478	-0.00238129	4.50911	5.01971	4.73321	5.1703	5.23788	5.19458	4.8768	5.30776	5.19381	5.4287	5.47042	5.13556
ENSG00000141576.15	RNF157	1	fast_UP	-0.239326	-1.31388	-2.90193	-2.25134	0.322867	2.83554	3.20531	3.30402	2.89144	3.34164	-0.154068	3.05937	3.08486	3.18526	3.45847	3.62196
ENSG00000141736.13	ERBB2	1	fast_UP	-0.175022	1.21742	-1.38296	1.88915	5.71556	5.69294	5.69658	5.94352	6.04356	6.44479	5.80893	5.76414	5.67946	5.91014	6.11336	6.10381
ENSG00000141934.9	PLPP2	1	fast_UP	1.61728	0.779201	-1.28252	0.179405	5.31862	4.95938	5.18766	5.42245	4.83522	4.86137	4.04283	4.24108	4.56595	4.72697	4.56937	4.31955
ENSG00000142039.3	CCDC97	1	fast_UP	1.49545	2.69915	-0.00093641	2.09569	3.99598	3.86699	3.98317	4.16844	3.91641	3.97841	3.46781	3.55989	3.43338	3.40698	3.98641	3.6638
ENSG00000142089.15	IFITM3	1	fast_UP	7.33846	7.53269	6.06793	7.69585	6.42783	6.88541	6.99331	6.97879	6.82775	6.82984	5.92126	7.05306	7.1351	7.3898	7.35464	6.91297
ENSG00000142102.15	PGGHG	1	fast_UP	-0.550764	0.189305	-2.37884	-1.24217	5.25171	5.09414	5.05207	4.91098	4.66614	4.79268	6.1053	6.26018	6.31002	6.81304	6.54677	5.88839
ENSG00000142192.20	APP	1	fast_UP	3.10357	3.91481	1.22892	4.09057	7.26644	8.50561	8.95276	9.25843	9.2555	9.03517	7.5494	8.91944	9.1091	9.42518	9.63801	9.50572
ENSG00000142449.12	FBN3	1	fast_UP	-2.59806	-0.990457	-3.29966	-1.92989	3.22668	4.89373	5.54572	6.03987	6.1266	6.07202	3.83399	4.71555	5.10342	5.563	5.96652	5.88196
ENSG00000142669.14	SH3BGRL3	1	fast_UP	3.22493	5.00249	2.65716	6.8576	2.69063	2.46324	2.64136	3.19184	3.33741	3.8162	2.463	2.63737	2.63541	3.07487	3.53348	3.70343
ENSG00000142945.12	KIF2C	1	fast_UP	5.41441	5.47854	2.91725	2.88761	6.78374	6.97792	6.77212	6.87168	6.378	6.28358	6.49459	6.67451	6.65146	6.93593	6.53441	6.43767
ENSG00000143033.17	MTF2	1	fast_UP	5.31026	5.3031	3.44098	4.53257	5.8272	5.95637	6.22796	6.43263	6.40318	6.52288	5.72817	5.9023	6.07858	6.41575	6.29487	6.31217
ENSG00000143079.14	CTTNBP2NL	1	fast_UP	1.69409	1.56739	-0.35228	1.04852	4.04071	4.21422	4.64151	4.96721	5.32248	5.11894	3.93352	4.05262	4.42357	4.81414	5.41463	5.33366
ENSG00000143149.12	ALDH9A1	1	fast_UP	3.51435	3.9912	0.514595	3.11426	4.43627	4.84231	5.32621	5.60857	5.76609	5.81771	5.05814	5.60505	5.60654	5.8259	5.80246	5.7906
ENSG00000143252.14	SDHC	1	fast_UP	3.10884	2.72147	0.527645	2.96966	5.18712	4.9174	4.8613	4.97535	4.64928	4.68119	5.56947	5.19005	5.25068	5.3273	4.75969	4.35519
ENSG00000143320.8	CRABP2	1	fast_UP	5.57099	8.16017	-0.374098	6.38199	3.31551	3.52972	4.36827	4.8861	5.13885	5.39634	4.09672	4.67771	5.05899	5.51341	5.05806	5.34074
ENSG00000143337.18	TOR1AIP1	1	fast_UP	1.98151	2.03713	0.0514985	1.20075	4.54483	4.49115	4.65242	4.61832	4.54947	4.54037	4.49907	4.55419	4.45823	4.63876	4.29086	4.22524
ENSG00000143374.16	TARS2	1	fast_UP	3.3766	3.80759	1.56568	2.46987	4.81187	4.82278	4.76789	4.89046	4.70498	4.84377	4.88565	5.07654	4.79171	5.06259	4.79851	4.69437
ENSG00000143401.14	ANP32E	1	fast_UP	5.98522	5.70129	4.01835	5.0839	5.59742	5.44907	5.73005	5.96647	6.01954	6.0981	6.15982	5.99993	6.11667	6.39264	6.44242	6.17496
ENSG00000143486.15	EIF2D	1	fast_UP	2.08893	2.48002	0.0117238	1.8416	4.38474	4.45067	4.47909	4.46661	4.69	4.70046	4.75941	4.91026	4.9105	4.94869	4.72544	4.81686
ENSG00000143494.15	VASH2	1	fast_UP	4.06042	3.27296	1.40619	0.7024	5.95851	6.66708	7.05974	7.05274	7.01874	6.92634	5.50973	6.64085	6.99751	7.21105	7.47556	7.66623
ENSG00000143545.8	RAB13	1	fast_UP	2.48006	5.28909	0.880694	4.74586	2.72566	2.89172	3.68895	4.23793	4.81421	4.88032	3.34321	3.68439	3.85217	4.3746	5.2152	5.2277
ENSG00000143570.17	SLC39A1	1	fast_UP	5.93004	5.40001	4.3486	5.33115	7.13542	7.45836	7.20387	7.17496	6.82555	6.73733	6.85027	7.01112	6.69375	6.80061	6.96561	6.68793
ENSG00000143643.12	TTC13	1	fast_UP	-0.968854	-1.38252	-3.24261	-1.76752	2.32412	1.45128	1.35945	1.40121	2.18134	2.37398	2.38381	2.18352	1.99274	2.16481	2.55972	2.67507
ENSG00000143870.12	PDIA6	1	fast_UP	7.82449	7.96282	6.54373	7.39748	8.43894	8.9886	9.06877	8.97532	8.55212	8.59311	8.49328	9.0951	8.80581	8.98755	8.89006	8.81323
ENSG00000144366.15	GULP1	1	fast_UP	1.64823	2.82559	0.114867	2.64088	2.42728	2.6209	2.72795	3.57785	5.71967	6.18048	2.46133	2.56438	2.49619	2.79295	4.84694	5.70479
ENSG00000144524.17	COPS7B	1	fast_UP	3.45659	3.46358	1.21335	3.82991	5.01357	5.05387	5.07143	5.12354	5.05381	5.12003	4.92703	5.07894	4.95763	5.0805	5.14356	5.06002
ENSG00000144589.21	STK11IP	1	fast_UP	0.254114	0.906338	-1.64064	-0.278568	4.16571	4.32297	4.21795	4.40662	4.24269	4.06221	4.001	4.01173	3.78793	4.03614	4.30326	4.21125
ENSG00000145050.16	MANF	1	fast_UP	5.10921	5.73547	3.25709	5.40899	6.08894	6.00865	6.07497	5.7947	5.37197	5.46643	5.82799	5.82969	5.24278	5.15461	5.63531	5.4257
ENSG00000145246.13	ATP10D	1	fast_UP	-1.94287	-1.99583	-3.29472	-0.610068	-0.606631	-0.698254	0.139513	0.558625	1.46439	2.01696	-0.16141	-0.164613	0.188201	0.644685	1.72087	2.00928
ENSG00000145247.11	OCIAD2	1	fast_UP	1.63096	3.33516	-1.99683	2.49058	-2.72874	-0.172393	0.673565	1.84062	2.13336	2.32406	-1.43564	0.977362	1.70983	2.26157	3.71889	4.13171
ENSG00000145423.4	SFRP2	1	fast_UP	2.57577	5.04065	-1.71622	0.888692	-3.64106	4.61981	6.29085	6.36524	5.23986	5.47906	-3.98754	3.87308	5.10972	5.71079	4.72153	5.10736
ENSG00000145536.15	ADAMTS16	1	fast_UP	-2.45854	-1.29474	-2.85015	-2.81901	-0.0734772	1.37556	2.24138	2.87022	3.90832	4.11352	-1.37143	0.569265	1.11977	1.89676	4.74287	4.70605
ENSG00000145916.18	RMND5B	1	fast_UP	3.55611	2.02116	1.46511	1.71094	4.57304	5.12839	5.2971	5.29818	5.05303	5.14068	4.88037	5.55586	5.45793	5.45703	5.22977	5.19214
ENSG00000146416.18	AIG1	1	fast_UP	-1.91574	-0.495959	-3.00784	-0.381691	1.14609	1.1191	1.67666	2.71802	4.61398	4.91851	1.02188	1.29873	1.83233	2.23751	4.31187	5.06573
ENSG00000146540.14	C7orf50	1	fast_UP	6.11997	5.73662	4.81129	4.24276	4.90787	4.88087	4.79128	5.03399	5.23459	5.4022	5.16117	5.09025	4.86534	4.81789	5.34264	5.39586
ENSG00000146733.13	PSPH	1	fast_UP	4.55742	3.40682	2.14811	3.20035	5.02421	5.03031	5.12981	5.20824	5.13561	5.16925	4.91271	5.26593	4.96437	4.77461	5.03158	4.95151
ENSG00000147010.17	SH3KBP1	1	fast_UP	1.96642	1.90983	-0.413103	1.59107	3.97855	3.68317	3.97181	4.62671	4.86078	4.88397	3.85576	3.64125	3.53679	3.89947	4.23558	4.23551
ENSG00000147164.11	SNX12	1	fast_UP	0.00106709	-0.258747	-2.29814	1.29346	4.83287	4.76198	5.00612	5.13929	5.39963	5.63342	4.69862	4.63537	4.54932	4.75753	5.42439	5.35087
ENSG00000147202.17	DIAPH2	1	fast_UP	2.71517	2.3888	0.236688	0.209262	4.35241	5.47302	6.29532	6.76645	7.18198	7.0232	4.52698	5.26459	5.69478	6.02121	6.50852	6.33108
ENSG00000147224.11	PRPS1	1	fast_UP	5.59694	5.89432	3.70029	2.98382	6.4298	6.33154	6.52959	6.72914	6.66478	6.65554	6.10982	5.94224	5.88607	6.08716	6.55081	6.42102
ENSG00000147246.9	HTR2C	1	fast_UP	-1.98705	-2.07898	-3.29966	-2.48083	1.25411	1.16299	1.53449	2.08183	1.86161	1.80106	-2.69121	-1.65109	-0.749567	-0.710391	-0.454864	1.31395
ENSG00000147601.13	TERF1	1	fast_UP	7.1026	8.01416	5.51863	5.17459	5.08172	6.57332	7.56908	7.84618	7.83059	8.30683	5.40441	6.96513	7.30894	7.70701	7.37334	7.69222
ENSG00000147853.16	AK3	1	fast_UP	0.958986	1.19821	-2.74193	1.02004	3.79603	3.61862	3.489	3.84899	5.41769	5.43534	3.16699	3.13247	3.49447	3.83882	4.79564	5.2934
ENSG00000148143.12	ZNF462	1	fast_UP	2.56553	2.51704	0.434338	1.03947	6.42725	7.07067	7.50616	7.73421	7.64856	7.87863	6.31415	6.84983	6.94385	7.14302	7.22255	7.35879
ENSG00000148200.16	NR6A1	1	fast_UP	4.02846	3.6334	2.39034	4.26784	7.09491	7.23771	7.18061	7.07262	6.573	6.89042	7.03956	6.97686	6.5421	6.33527	5.35506	6.04897
ENSG00000148296.6	SURF6	1	fast_UP	6.03857	5.51122	4.53122	3.24721	6.61716	6.95836	6.95787	6.94301	6.37847	6.29857	6.11283	6.52442	6.19218	6.06745	6.06345	5.80281
ENSG00000148297.15	MED22	1	fast_UP	2.62883	3.23048	0.554651	1.80045	5.5501	6.09861	6.12035	5.99505	5.75978	5.79266	5.50042	5.75795	5.27355	5.0642	5.51629	5.56474
ENSG00000149809.14	TM7SF2	1	fast_UP	0.220064	1.06967	-1.51725	-0.00145566	2.91486	2.43817	2.75953	3.59338	4.48578	4.94093	2.6217	3.17481	3.48891	3.67231	4.50307	4.80382
ENSG00000149970.15	CNKSR2	1	fast_UP	-2.05619	-1.53417	-3.26215	-2.60048	-1.86708	-1.70817	0.223524	0.553369	1.53819	3.35286	-3.60353	-1.42507	-0.933748	-0.646176	0.243241	1.64632
ENSG00000150403.17	TMCO3	1	fast_UP	1.63688	1.58862	-1.04773	1.20144	5.55374	5.16995	5.03276	5.2595	5.70545	5.31044	5.84118	5.28822	5.10205	5.21616	5.60087	5.48366
ENSG00000150459.12	SAP18	1	fast_UP	7.33294	6.85871	6.08265	7.2708	7.4007	7.47061	7.25212	7.19024	6.42018	6.35167	7.12755	6.99615	6.66188	6.84585	6.69148	6.28213
ENSG00000151012.13	SLC7A11	1	fast_UP	0.778369	-0.455946	-2.01257	-0.726579	6.9397	6.21786	6.22187	6.27067	6.27919	6.38182	6.32108	6.21593	5.88503	5.12304	5.70047	5.85363
ENSG00000151208.16	DLG5	1	fast_UP	1.06459	-1.34612	-1.16656	1.42367	6.29287	6.79052	6.95298	7.06597	6.88175	6.64128	5.9317	6.39726	6.35216	6.54676	7.20462	6.67678
ENSG00000151287.16	TEX30	1	fast_UP	0.875102	1.52255	-0.585949	4.77809	1.22184	1.47877	2.17217	2.39776	2.32105	1.92618	1.27824	1.81427	2.12512	2.3475	2.29	2.4203
ENSG00000151500.14	THYN1	1	fast_UP	4.31434	5.31316	3.16921	4.27204	3.65945	4.2756	4.77451	4.94629	5.27141	5.5394	4.10004	4.85234	4.89454	4.94139	5.26979	5.52118
ENSG00000151725.11	CENPU	1	fast_UP	4.87538	4.77321	2.9249	3.49775	5.32988	5.73557	5.84308	5.95598	6.30704	6.2616	5.85071	5.96648	5.86452	5.86399	6.40431	6.36165
ENSG00000151726.13	ACSL1	1	fast_UP	-1.77865	-1.3704	-3.09163	-1.2047	1.25714	1.76462	2.87014	3.45436	3.92097	3.76985	2.07866	2.73553	3.03881	3.482	3.97062	3.85358
ENSG00000151729.10	SLC25A4	1	fast_UP	3.11	2.94256	1.00303	2.95676	5.73597	5.15872	4.88645	4.95877	5.08607	4.99252	5.70908	4.91425	4.66978	4.7685	4.88694	4.90666
ENSG00000151743.10	AMN1	1	fast_UP	1.42844	-0.327933	-1.40037	-0.252155	0.366395	0.766941	1.32574	2.04637	2.0474	1.85965	0.57015	0.861388	1.84251	2.31921	2.09853	2.22467
ENSG00000152061.23	RABGAP1L	1	fast_UP	1.87441	1.95751	-1.0548	1.71982	5.85608	5.17865	4.95737	5.17679	6.3598	6.49284	5.3748	5.06411	5.1869	5.38383	6.00442	6.51048
ENSG00000152104.11	PTPN14	1	fast_UP	0.120145	0.138278	-2.06166	1.15584	5.05629	5.27701	5.86511	6.49629	7.47086	7.20647	5.04856	5.24885	5.57186	6.07887	7.72619	7.57233
ENSG00000152137.6	HSPB8	1	fast_UP	1.32843	1.45318	-2.72331	4.65515	-0.383347	0.38927	1.46581	1.21194	1.51388	0.909496	-3.40855	-2.95339	-1.12007	-1.21525	2.05158	1.18927
ENSG00000153391.15	INO80C	1	fast_UP	2.39302	3.93505	1.58948	2.87416	0.781722	0.421767	0.956231	1.45264	1.61294	1.95273	-0.0306376	0.180239	0.135781	1.1006	1.35034	1.81891
ENSG00000153823.18	PID1	1	fast_UP	-0.666008	-1.8081	-2.92783	-0.439487	-3.06207	-0.934194	0.102687	0.946391	1.82293	2.25549	-3.98754	-2.09173	-0.753558	-0.2302	2.46915	2.46925
ENSG00000153904.19	DDAH1	1	fast_UP	-0.0795156	0.362157	-2.32301	-0.603875	2.28594	2.55826	2.9711	4.04552	6.1952	6.1959	2.50904	2.68825	3.51768	4.30224	6.47972	6.72529
ENSG00000153989.7	NUS1	1	fast_UP	3.86399	3.50857	1.89367	2.47408	4.21278	3.80046	4.15231	4.2818	4.18822	4.20311	3.96078	3.6	3.75056	4.09463	4.04982	3.83499
ENSG00000154040.20	CABYR	1	fast_UP	1.99611	3.36736	-1.3798	2.43567	2.70272	3.21921	3.81775	4.24798	5.1224	4.87035	2.90813	3.94645	4.09611	4.21936	5.14982	5.1945
ENSG00000154080.13	CHST9	1	fast_UP	0.0270061	-0.637719	-2.23412	-0.5624	-1.62143	-1.68854	0.0640101	1.54018	2.78244	3.15241	-1.39489	-2.54592	1.01843	2.32053	4.55081	4.72525
ENSG00000154096.13	THY1	1	fast_UP	3.86194	5.94994	-0.505341	3.41351	-3.44607	6.90137	7.77845	7.88086	7.41346	7.45567	-3.16887	7.46664	7.65692	7.74791	7.59312	7.87874
ENSG00000154102.10	C16orf74	1	fast_UP	0.361678	-0.105787	-1.94844	-1.10178	0.205164	0.134684	0.176818	0.816821	1.78882	1.06287	0.619908	0.865512	1.17356	1.73572	2.30408	1.83025
ENSG00000154118.12	JPH3	1	fast_UP	-1.47596	-2.13996	-3.06293	-1.70188	4.75255	4.10352	4.08531	4.27427	4.67373	4.60687	5.28537	4.47674	4.24888	4.40821	4.4153	4.57155
ENSG00000154277.12	UCHL1	1	fast_UP	6.32064	6.89796	1.05044	4.05326	2.89815	3.8522	5.62036	6.84292	8.04167	8.15545	1.34745	2.9551	4.09591	4.96793	7.48485	7.88573
ENSG00000154620.5	TMSB4Y	1	fast_UP	-2.0147	0.427497	-3.2498	0.408111	-4.07573	-4.25015	-4.16427	-4.19637	-4.18648	-4.19172	-2.64055	-0.800243	-0.503912	0.00831576	1.1921	1.89348
ENSG00000154760.13	SLFN13	1	fast_UP	-0.77554	-1.81062	-2.86334	-2.03427	2.02083	3.21722	3.82199	4.45886	4.86015	4.94421	1.73962	3.11419	3.8526	4.43351	4.91323	4.89075
ENSG00000154978.12	VOPP1	1	fast_UP	2.03205	2.52263	0.445317	1.88479	2.31018	3.30553	3.83079	4.2234	4.36393	4.1538	3.35133	3.88741	4.04962	4.05277	4.68149	4.44838
ENSG00000155034.18	FBXL18	1	fast_UP	1.53283	1.26205	-0.842992	1.33518	4.04095	4.11843	4.11454	4.21069	4.0503	3.88752	3.52364	3.6024	3.42996	3.66283	4.16433	3.73645
ENSG00000155189.11	AGPAT5	1	fast_UP	1.6411	2.37238	-0.401083	2.92319	3.90531	4.23969	4.70608	5.18004	6.03824	6.43585	4.40175	4.99694	5.02874	5.42649	5.7604	6.11732
ENSG00000155380.11	SLC16A1	1	fast_UP	6.63805	6.79549	5.77962	5.22247	7.92858	8.00266	8.08594	8.04226	8.29871	8.62683	7.94408	8.18759	7.95883	7.99446	8.20029	8.37609
ENSG00000155511.17	GRIA1	1	fast_UP	-0.434075	0.135012	-3.06927	-1.78458	-4.07573	-4.19948	-1.03733	0.566403	2.05171	2.23532	-3.98754	-3.53238	-0.507903	0.0129177	1.78953	2.85103
ENSG00000155660.10	PDIA4	1	fast_UP	6.85326	6.77584	4.88192	5.85942	8.78418	9.00899	8.91777	8.94545	8.72943	8.79995	8.70038	9.10697	8.81494	8.99867	9.1012	9.01183
ENSG00000156103.15	MMP16	1	fast_UP	-2.5459	-1.486	-2.99079	-1.84303	0.273604	-0.373586	1.14427	1.79093	3.36301	4.0919	-1.57508	-1.3744	-0.679427	0.390835	1.34678	2.94921
ENSG00000156110.13	ADK	1	fast_UP	2.8945	3.59001	0.402104	3.08984	2.72158	2.46365	2.57036	2.82316	3.38781	3.50265	2.94531	2.79204	2.96598	3.13554	3.25173	3.2912
ENSG00000156475.18	PPP2R2B	1	fast_UP	1.42736	0.188387	-2.95472	-0.616622	-0.0364669	1.0272	2.47502	3.07906	1.86429	2.80061	1.05024	1.52201	2.66802	2.99454	3.63268	3.08935
ENSG00000156515.23	HK1	1	fast_UP	4.78538	5.85439	3.62441	3.49237	7.34494	7.55727	8.31021	8.95803	8.94484	8.77211	5.58168	6.80461	7.60878	8.42125	8.77013	8.66875
ENSG00000156587.15	UBE2L6	1	fast_UP	-1.2295	1.71569	-2.90824	0.606216	-2.81642	-1.75884	1.26066	2.67075	3.89774	4.62259	-3.40855	0.0897072	1.20542	2.08469	3.65421	4.25683
ENSG00000156687.10	UNC5D	1	fast_UP	-1.90312	-1.60804	-3.05118	-2.0187	0.932576	1.25867	2.89776	3.97035	5.78487	6.01673	-3.55287	-0.279265	1.95984	2.80191	5.07179	5.85067
ENSG00000156925.11	ZIC3	1	fast_UP	2.87118	2.44079	0.222078	-0.397669	4.55511	5.15201	5.67658	5.59238	6.03487	6.24678	3.67117	4.87809	5.02798	5.11977	5.33317	5.67428
ENSG00000156931.15	VPS8	1	fast_UP	1.86726	1.00742	-0.387542	0.47213	5.02234	4.79051	5.07088	5.13089	5.446	5.45852	5.01236	4.9286	5.28589	5.42997	5.34635	5.49504
ENSG00000157150.4	TIMP4	1	fast_UP	0.94817	1.03636	-1.38992	-0.0271196	0.695925	3.76069	4.21878	4.45655	3.43263	3.89394	0.553398	3.78753	3.48577	3.24587	3.46565	2.63473
ENSG00000157399.14	ARSE	1	fast_UP	5.07445	4.75079	1.43347	1.8758	0.762102	3.67831	4.45861	4.36146	3.91975	3.73309	3.2583	5.14117	5.00251	5.03687	4.48861	3.7633
ENSG00000157514.16	TSC22D3	1	fast_UP	-0.371345	1.80316	-2.51229	0.764557	2.34564	2.57339	2.98929	3.38587	3.55318	3.67057	2.41138	2.57172	2.66004	2.59925	3.34804	3.27166
ENSG00000158161.15	EYA3	1	fast_UP	3.95291	3.37461	1.16473	3.32469	5.69745	5.60343	5.88517	5.88116	5.89082	5.8954	5.34358	5.37286	5.27286	5.47268	5.58415	5.55584
ENSG00000158406.4	HIST1H4H	1	fast_UP	-1.70383	-0.251172	-2.43537	0.545516	6.72835	7.01768	7.13993	7.32739	7.0073	7.05642	6.94597	7.17703	6.77869	6.79958	7.24092	7.01798
ENSG00000158796.16	DEDD	1	fast_UP	2.48759	4.29572	3.10445	3.81234	3.65772	3.89382	3.92883	4.00971	3.87614	3.90244	3.74391	3.90865	3.77137	3.86138	4.04435	3.81738
ENSG00000158815.10	FGF17	1	fast_UP	-1.02866	-1.34183	-3.06329	-2.47716	-2.20042	0.940799	2.22738	2.92919	0.776849	-0.24228	-0.782242	1.91818	3.06248	3.97603	2.34987	2.51707
ENSG00000158856.18	DMTN	1	fast_UP	-0.782515	-1.65361	-2.74985	-2.47647	-2.39541	0.42593	1.81773	2.56612	1.74347	1.34522	-1.33825	1.05484	1.68339	2.63247	1.81134	0.933581
ENSG00000159128.14	IFNGR2	1	fast_UP	2.21743	2.57191	-0.763943	1.66078	3.78374	4.06609	4.0969	4.268	4.29739	4.21748	4.16193	4.39847	4.33506	4.50607	4.21418	4.16559
ENSG00000159784.17	FAM131B	1	fast_UP	-2.29617	-1.90575	-3.24797	-2.78278	-1.42644	1.13598	2.75226	3.95951	4.53082	4.57155	-0.104768	2.62943	3.20968	3.91341	4.83955	4.94668
ENSG00000159792.9	PSKH1	1	fast_UP	0.437023	1.02824	-1.40932	0.451932	2.95455	2.54029	2.44686	2.81623	2.83413	2.83102	3.06199	2.84147	2.62182	2.8619	3.2019	2.85262
ENSG00000159921.15	GNE	1	fast_UP	-1.50313	-1.4546	-3.21977	-0.461492	0.926523	2.07515	3.00262	3.64701	4.19581	4.39356	1.47422	2.46734	2.57087	2.96201	3.55373	4.0665
ENSG00000160055.19	TMEM234	1	fast_UP	0.91444	-0.517584	-1.59628	0.130717	2.68647	2.85023	2.63908	2.82501	2.4384	2.64275	2.45976	2.49243	2.39149	2.39261	2.05805	2.30077
ENSG00000160058.18	BSDC1	1	fast_UP	3.76496	2.58909	1.1227	3.61623	5.81405	5.93774	5.8588	5.86692	5.58497	5.52671	5.35552	5.36054	5.16092	5.25719	5.31117	5.24139
ENSG00000160200.17	CBS	1	fast_UP	5.30946	5.73426	1.6562	4.10798	2.57797	2.65929	2.79861	2.72067	2.73063	2.96025	3.73231	3.92565	3.63173	3.47835	4.01891	4.09637
ENSG00000160284.14	SPATC1L	1	fast_UP	3.09904	1.0058	0.789783	-0.357046	-1.9313	-4.19948	-2.90495	-0.78391	0.75865	2.22492	-1.26412	-1.65109	-0.925083	-0.738687	0.281734	0.000770164
ENSG00000160285.14	LSS	1	fast_UP	1.69642	1.35384	-0.794124	0.648261	6.90918	6.80133	6.87008	7.13783	7.87042	8.2124	6.64303	6.81189	6.5073	6.38811	7.55526	7.62849
ENSG00000160326.13	SLC2A6	1	fast_UP	-1.60782	0.403402	-2.85355	-1.10214	1.20516	2.5001	3.67131	4.13809	4.23099	4.62714	0.228565	2.19582	1.87872	1.98911	3.26894	3.64768
ENSG00000160352.15	ZNF714	1	fast_UP	1.69189	1.72554	-1.26339	1.63563	5.82277	6.03949	6.12214	6.09517	6.11054	6.13476	5.71316	5.98319	5.87903	5.91911	5.89703	5.92555
ENSG00000160563.13	MED27	1	fast_UP	4.21544	3.5437	2.33184	3.53053	3.58021	3.46561	3.49353	3.63098	3.41249	3.5911	3.17282	3.06944	2.87787	2.99566	3.28882	3.27363
ENSG00000160746.12	ANO10	1	fast_UP	2.19562	1.4061	-0.827105	1.87852	4.61676	4.63969	4.7286	4.75976	4.87839	5.12378	4.48219	4.68842	4.63071	4.7274	4.73981	4.91392
ENSG00000160789.19	LMNA	1	fast_UP	6.51242	5.84688	4.21024	5.68495	7.17097	6.88375	7.0047	7.09929	6.54019	5.94968	6.88367	6.70824	6.67794	6.86613	6.76178	6.20068
ENSG00000160908.14	ZNF394	1	fast_UP	3.83244	2.7789	1.7315	2.41298	4.45438	4.50874	4.53332	4.70194	4.28969	4.16329	4.23092	4.35484	4.02852	4.20527	4.27341	4.10502
ENSG00000160932.10	LY6E	1	fast_UP	7.3804	6.32932	5.14075	5.2137	6.72468	7.1785	6.89363	6.6371	5.31203	4.94999	6.86357	7.32446	6.96881	7.07082	6.08067	5.35605
ENSG00000160953.15	MUM1	1	fast_UP	4.19451	3.43213	1.89549	3.67346	6.05644	6.21448	6.27269	6.01112	5.58779	5.74812	5.87094	6.02269	5.77455	5.82806	5.33754	5.21924
ENSG00000161249.20	DMKN	1	fast_UP	2.84839	4.3711	-0.553705	4.36658	1.77549	3.5168	4.53146	4.9859	5.62755	5.76785	2.4637	3.83339	4.21729	4.5356	5.11691	5.5425
ENSG00000161513.11	FDXR	1	fast_UP	4.60658	3.41858	1.29163	2.21594	5.34149	5.57243	5.45111	5.70079	5.48113	5.09408	5.33828	5.66628	5.87411	6.23097	6.48011	6.32741
ENSG00000161542.16	PRPSAP1	1	fast_UP	6.34817	4.58226	4.55713	3.38761	4.13033	5.5909	5.80668	5.79557	4.99532	4.40505	4.00251	5.1475	5.33149	5.53031	5.26215	4.61546
ENSG00000161551.14	ZNF577	1	fast_UP	1.3618	0.284528	-1.11011	-0.0141722	5.22318	5.00464	4.84839	4.83772	4.73918	4.62489	4.724	4.64626	4.55498	4.58769	4.76505	4.47705
ENSG00000162069.15	BICDL2	1	fast_UP	0.283037	-2.06604	-1.34991	-2.15254	3.40831	3.72619	3.70658	3.71424	3.40765	3.49233	3.62649	4.31386	4.0126	3.98962	3.75954	4.21551
ENSG00000162076.12	FLYWCH2	1	fast_UP	5.27718	3.71112	3.55629	2.54678	3.57024	4.21883	4.73029	5.02947	3.80142	3.40469	3.75597	4.40957	4.57934	4.71839	4.00518	3.29774
ENSG00000162337.11	LRP5	1	fast_UP	-1.93965	-1.58516	-3.06588	-1.36571	4.75326	4.79876	4.57501	5.14119	5.29319	5.35989	4.92172	5.33584	5.32238	5.5775	5.62219	5.66305
ENSG00000162344.3	FGF19	1	fast_UP	0.00236136	2.40044	-3.03917	-0.299942	-2.62143	-0.0328161	2.9102	3.53713	2.50321	3.02119	-2.97388	2.47236	3.61416	3.95904	2.50237	2.62635
ENSG00000162377.5	COA7	1	fast_UP	3.3401	3.4632	1.66876	3.60424	6.11125	6.03336	5.84311	5.78562	5.29317	5.30001	6.22268	6.11741	5.57342	5.41315	5.66902	5.32323
ENSG00000162407.8	PLPP3	1	fast_UP	2.16905	1.9684	0.00878493	2.50156	3.28632	3.92125	4.25621	4.1929	4.59333	4.98334	3.35126	4.55037	4.54965	4.75387	4.57756	4.9386
ENSG00000162437.14	RAVER2	1	fast_UP	-2.20254	-1.32701	-3.09866	-1.87019	0.642436	1.56609	2.49376	3.27332	4.53568	4.75741	2.37296	2.98144	3.49273	3.86751	4.44384	4.63062
ENSG00000162458.12	FBLIM1	1	fast_UP	1.00435	1.76625	-2.14798	1.12613	4.27638	5.18381	5.49613	5.85997	6.01053	5.73814	3.71413	5.07015	4.90933	4.90819	5.85057	5.66958
ENSG00000162490.6	DRAXIN	1	fast_UP	-0.122957	0.750521	-2.2157	-1.03029	3.28036	4.91304	5.7168	5.85097	5.95076	5.89719	3.40594	4.69554	4.67019	4.84916	5.63538	5.57734
ENSG00000162493.16	PDPN	1	fast_UP	5.46053	5.7312	2.91308	2.8084	6.09346	5.44983	5.29221	5.62265	6.20963	6.10213	6.19865	5.80741	5.23699	5.28421	5.91105	5.84219
ENSG00000162522.10	KIAA1522	1	fast_UP	0.910024	1.5949	-0.985151	1.71656	5.17224	5.0965	5.33466	5.74562	5.8724	5.93066	5.23431	5.38149	5.57869	5.90525	5.82604	5.74043
ENSG00000162664.16	ZNF326	1	fast_UP	3.00035	3.29671	1.29587	3.38575	4.44537	4.21516	4.56969	4.58814	4.43201	4.52537	4.69829	4.62078	4.66502	5.01453	4.70302	4.59703
ENSG00000162729.13	IGSF8	1	fast_UP	1.35046	1.80737	-1.17434	1.72201	3.34315	4.04619	4.93348	5.48861	5.0718	5.30494	3.29468	4.23355	4.51665	4.90524	4.63759	4.9364
ENSG00000162734.12	PEA15	1	fast_UP	0.807557	2.47894	-0.321754	3.80353	3.54555	5.49817	6.17431	6.24406	6.01962	5.75364	3.43121	4.84296	4.544	4.92031	6.2013	5.76516
ENSG00000162813.17	BPNT1	1	fast_UP	1.44144	0.973482	-1.55063	2.40714	4.10111	4.0305	4.21059	4.37513	3.91902	3.83509	3.75706	4.01563	3.98701	4.15025	3.75124	3.38079
ENSG00000163032.11	VSNL1	1	fast_UP	4.98062	2.48966	1.55058	-0.544608	0.655567	4.44413	5.40333	5.51343	5.11747	4.8486	-3.02455	4.75021	5.65772	6.11695	5.96399	6.26972
ENSG00000163257.10	DCAF16	1	fast_UP	1.77834	-0.0214794	-0.951869	1.0407	5.5883	5.77252	5.73333	5.90093	6.1224	6.20069	5.28938	5.51767	5.46911	5.5084	5.76494	5.86022
ENSG00000163346.16	PBXIP1	1	fast_UP	-0.387768	-1.17849	-2.66279	-0.296499	6.3233	4.90477	4.60126	4.80217	5.11295	5.0534	5.093	4.12529	4.18586	4.49893	4.87214	5.17621
ENSG00000163382.11	NAXE	1	fast_UP	4.36354	4.4966	1.49542	4.36948	3.26632	3.37235	3.65368	3.9088	4.41195	4.6102	3.23846	3.46478	3.48409	3.65191	4.33567	4.58609
ENSG00000163389.11	POGLUT1	1	fast_UP	0.513182	0.70072	-1.58615	1.9532	3.32163	3.28374	3.60791	3.65629	3.51252	3.59392	3.25857	3.55377	3.26104	3.24119	3.25007	3.38075
ENSG00000163545.8	NUAK2	1	fast_UP	0.51079	0.711933	-1.40626	0.995665	2.5356	3.30884	3.59176	3.92086	4.7461	4.01728	1.91657	3.03568	3.29389	3.9309	5.13335	4.74396
ENSG00000163683.11	SMIM14	1	fast_UP	0.629806	0.345967	-1.67163	0.192777	2.07939	1.69519	2.33194	3.18529	3.80099	3.83195	3.08291	3.03856	3.97966	4.73309	4.235	4.13962
ENSG00000163755.8	HPS3	1	fast_UP	0.681468	1.56351	-0.797894	1.1956	4.42339	4.12125	4.64578	5.08102	5.53326	5.63237	4.47543	4.60674	5.11062	5.456	5.44617	5.83996
ENSG00000163872.15	YEATS2	1	fast_UP	1.65053	1.75879	-0.321825	1.02776	6.06444	6.27082	6.56164	6.89727	7.01706	7.07416	5.8286	6.35155	6.58973	7.01829	6.83911	6.84053
ENSG00000164039.14	BDH2	1	fast_UP	0.79032	1.62623	-0.939114	2.53334	3.27636	3.69377	4.01008	4.24493	4.15808	4.26301	3.37888	3.6921	3.76596	3.9318	3.86935	4.07694
ENSG00000164111.14	ANXA5	1	fast_UP	6.97534	7.17719	4.84995	7.80346	6.6017	7.17438	7.42449	7.45638	7.59785	7.25134	7.05767	7.51982	7.23393	7.29339	7.76987	7.36344
ENSG00000164176.12	EDIL3	1	fast_UP	-1.41509	-0.945704	-2.92695	-1.9466	0.315214	1.52234	2.53957	3.12232	5.8128	6.10096	0.264203	2.26807	3.3357	4.18114	5.08554	6.43311
ENSG00000164221.12	CCDC112	1	fast_UP	-0.468642	0.981746	-1.47223	-0.493153	1.29061	2.17405	3.17021	3.5865	4.17888	4.31809	1.7606	2.82426	3.41841	3.68412	3.72186	4.16029
ENSG00000164237.8	CMBL	1	fast_UP	5.05325	2.20916	2.25782	2.20512	2.5965	2.5117	2.57879	2.71297	2.3857	1.90898	2.663	3.2034	3.43948	3.99869	3.3236	2.62642
ENSG00000164620.8	RELL2	1	fast_UP	0.442515	-0.690025	-1.8634	-1.77928	2.02799	3.08794	3.49799	3.57562	3.11665	3.66209	1.94288	2.76263	3.18176	3.32431	2.90947	3.07621
ENSG00000164638.10	SLC29A4	1	fast_UP	-1.70259	-1.45901	-3.19356	-1.62455	1.25127	1.1009	1.74547	2.192	2.16936	2.43757	2.08597	2.29637	2.55143	2.89874	2.45256	2.52349
ENSG00000164649.19	CDCA7L	1	fast_UP	4.3544	4.6611	1.60304	2.56042	5.78335	6.5194	6.67637	6.90866	6.97202	7.26718	6.23057	7.01015	7.02862	7.25447	7.08623	7.07572
ENSG00000164746.13	C7orf57	1	fast_UP	0.275989	-1.81329	-2.33064	-2.62838	2.40952	3.20351	3.46313	3.69058	4.31879	3.50105	2.63007	3.16663	3.54313	3.69897	4.63914	4.0725
ENSG00000165029.15	ABCA1	1	fast_UP	3.03787	1.41814	0.836857	-0.442927	9.17131	8.48561	7.56655	6.95693	5.30103	4.99566	8.38336	7.61483	7.13335	7.06411	6.16382	5.20746
ENSG00000165061.14	ZMAT4	1	fast_UP	-2.66047	-1.23239	-2.99536	-2.2882	-4.07573	-4.19948	-3.39626	-1.49641	0.965406	1.91011	-3.40855	-3.24971	-3.30151	-1.27583	1.52924	2.93637
ENSG00000165169.10	DYNLT3	1	fast_UP	0.704396	0.0317011	-1.87615	2.89	0.701396	1.02282	2.08371	2.08228	1.62836	1.60216	1.87056	1.93506	2.46081	2.687	2.11687	2.10894
ENSG00000165195.15	PIGA	1	fast_UP	1.32356	0.531029	-1.2959	0.0711316	4.46147	4.42241	4.66921	4.58076	4.46342	4.30559	3.81269	4.03335	3.82908	4.0106	3.8058	3.70811
ENSG00000165238.16	WNK2	1	fast_UP	-0.224657	0.52964	-2.13648	0.337534	4.24894	4.63667	4.65178	4.81757	4.60437	4.99352	4.24285	4.71985	4.65374	4.73473	4.75271	5.05036
ENSG00000165349.11	SLC7A3	1	fast_UP	5.06929	5.57494	1.91433	2.40585	4.69908	5.67848	6.2512	6.84633	7.49881	7.83028	4.99356	5.71478	6.04716	6.47769	7.42776	7.49549
ENSG00000165379.13	LRFN5	1	fast_UP	0.678024	1.52605	-1.72066	-0.0119277	3.30265	4.07059	4.3565	4.45612	3.55794	2.8265	2.96013	3.57426	3.8398	4.02222	3.53889	3.63114
ENSG00000165424.6	ZCCHC24	1	fast_UP	-2.71332	-0.856596	-3.18867	-0.893131	-0.203769	1.12776	2.78579	3.2371	3.23942	3.20626	-0.176439	1.81795	2.49906	2.52494	2.91919	3.05132
ENSG00000165512.4	ZNF22	1	fast_UP	3.30618	4.08983	1.37799	3.76704	3.81745	3.90008	4.12891	4.46634	4.83312	5.10362	3.83474	4.0721	4.05623	4.17865	4.65156	4.75218
ENSG00000165572.7	KBTBD6	1	fast_UP	1.43437	1.43033	-0.876532	0.061874	3.96649	3.61041	3.58256	3.38195	3.40016	3.47768	4.03822	3.79136	3.61491	3.67332	3.74569	3.76192
ENSG00000165591.6	FAAH2	1	fast_UP	-2.68299	-1.21688	-2.72332	-2.1259	0.95189	1.63347	2.12193	2.83162	3.74002	3.00251	0.445251	0.80435	1.39631	1.55897	3.0004	3.72891
ENSG00000165802.22	NSMF	1	fast_UP	1.06706	0.575212	-2.46577	0.411405	4.84635	4.49878	4.98682	5.31986	5.55694	5.69837	4.49069	4.67858	4.93882	5.28944	5.40733	5.49518
ENSG00000166313.18	APBB1	1	fast_UP	1.51298	0.636008	-0.891975	0.478357	2.61722	3.19537	3.61156	3.90973	3.84588	3.97305	2.9096	3.70472	3.67933	3.69068	4.00366	3.98674
ENSG00000166340.16	TPP1	1	fast_UP	3.5679	3.24964	1.39442	2.51598	4.67642	4.10918	4.09645	4.0456	4.14386	4.08218	4.59274	4.32188	4.31011	4.48658	4.42196	4.36615
ENSG00000166394.14	CYB5R2	1	fast_UP	0.0978721	0.371627	-2.29798	2.64194	1.54085	2.81774	3.58413	3.99178	4.21777	4.28778	2.40691	3.59038	4.25706	4.29968	4.35196	4.53171
ENSG00000166426.7	CRABP1	1	fast_UP	2.40307	4.99901	-0.935137	1.64651	-0.300785	0.176111	2.79202	4.30132	5.34569	5.57639	-0.61494	1.05653	2.92416	4.0112	4.46823	4.89086
ENSG00000166681.13	BEX3	1	fast_UP	6.60553	7.88383	2.65046	7.95476	2.53406	3.47794	4.70213	5.74274	6.3466	6.7375	3.97195	4.73351	5.11675	5.53517	6.38779	6.48918
ENSG00000166704.11	ZNF606	1	fast_UP	0.617043	-0.282706	-2.00884	-0.0897199	4.30177	4.02835	4.08954	4.11545	4.25453	4.35163	3.67481	3.72208	3.69785	3.90646	3.78636	3.97818
ENSG00000166710.18	B2M	1	fast_UP	3.70683	5.22665	1.31245	6.33005	3.06682	2.84199	3.83994	4.25673	4.66306	4.49443	2.93346	3.08556	3.76448	4.23149	4.33996	4.56264
ENSG00000166736.11	HTR3A	1	fast_UP	-0.796002	-1.67089	-3.23581	-2.7283	0.792009	0.795198	0.131221	-0.313599	1.38642	2.29693	0.741574	1.72167	1.40382	1.21145	2.4784	2.93108
ENSG00000166788.9	SAAL1	1	fast_UP	4.47841	4.3361	1.92936	3.78155	4.44214	4.46432	4.71872	4.5925	4.74391	4.81285	4.72775	4.85084	4.62792	4.6414	5.0292	4.75803
ENSG00000166794.4	PPIB	1	fast_UP	8.95049	9.31746	8.2141	9.04677	7.88186	8.11595	8.0053	7.89424	7.61405	7.71509	7.46872	7.84874	7.38475	7.43913	7.55273	7.54124
ENSG00000166813.14	KIF7	1	fast_UP	-0.334731	0.30356	-1.82673	-0.589076	2.72066	3.50669	4.02899	4.24387	4.29785	4.24549	3.26278	3.93526	3.63206	3.52163	4.26654	4.23425
ENSG00000166888.11	STAT6	1	fast_UP	-0.0396638	2.49833	-1.8739	1.55038	5.03987	5.17159	5.35709	5.32035	5.14744	5.10722	5.37837	5.60029	5.57988	5.71141	5.489	5.27679
ENSG00000166963.12	MAP1A	1	fast_UP	0.214096	-1.7797	-1.27459	-0.992693	5.99418	4.5558	3.87482	3.69474	3.58797	3.69572	5.96257	4.2434	3.24098	2.88362	3.48372	3.51476
ENSG00000167004.12	PDIA3	1	fast_UP	8.67635	8.89473	6.70044	7.96395	8.49687	8.21995	8.32079	8.29735	8.35332	8.44003	8.09121	8.013	7.74623	7.9399	8.22909	8.23181
ENSG00000167105.7	TMEM92	1	fast_UP	-0.0554651	1.26162	-1.53555	0.609983	-2.09311	-0.360241	1.56587	1.57015	1.73938	1.82412	-0.625747	0.754653	1.86404	2.38654	2.1273	2.19649
ENSG00000167123.18	CERCAM	1	fast_UP	0.342193	0.386708	-1.90225	1.65347	3.66007	3.50879	3.5758	3.2826	1.23236	1.21798	3.53106	3.48464	3.61388	3.40171	1.65031	1.64131
ENSG00000167220.11	HDHD2	1	fast_UP	0.144435	2.56224	0.391336	1.44664	3.09665	2.89783	3.09361	3.26262	3.73847	3.91294	3.34935	3.4114	3.59499	3.78978	3.89286	4.10767
ENSG00000167460.15	TPM4	1	fast_UP	8.5024	8.3336	6.81717	7.29598	8.09799	8.59818	8.69458	8.86739	9.11625	8.62566	7.11759	7.82906	7.84376	8.19467	8.90706	8.71783
ENSG00000167508.11	MVD	1	fast_UP	3.65652	3.64476	1.7192	4.07195	5.60778	5.29797	5.46752	5.91509	6.66066	6.98247	5.26267	5.38475	5.21416	5.3445	6.63341	6.77342
ENSG00000167552.13	TUBA1A	1	fast_UP	5.15131	6.64079	3.52977	6.67568	4.99644	5.68454	6.36443	7.03292	8.01833	8.19165	5.15147	5.92124	6.05644	6.33098	7.6981	7.9055
ENSG00000167555.13	ZNF528	1	fast_UP	-0.152437	-0.253392	-2.34188	-0.314549	4.92522	4.76024	4.94108	4.95966	4.91096	4.67422	4.83385	4.63741	4.56818	4.66937	4.86205	4.66426
ENSG00000167637.16	ZNF283	1	fast_UP	-0.269616	-0.92138	-2.83341	-1.43529	3.8868	3.77406	3.59498	3.50168	3.61931	3.57738	3.8168	3.42869	3.39584	3.07767	3.13093	3.39298
ENSG00000167654.17	ATCAY	1	fast_UP	0.878537	1.51467	-2.72868	-0.9636	4.20667	4.70346	5.22191	5.89807	6.04604	6.03959	3.90883	4.2782	4.52782	5.06533	5.43703	5.66256
ENSG00000167657.13	DAPK3	1	fast_UP	3.02582	3.88171	1.21633	3.10341	5.4731	5.97563	5.65865	5.76554	5.751	5.49358	4.91167	4.91333	4.44797	4.58174	5.85058	5.67019
ENSG00000167658.15	EEF2	1	fast_UP	7.57942	7.45414	6.38377	6.91522	11.2915	11.4321	11.3263	11.4418	11.2968	11.224	10.8061	10.9922	10.9015	11.1008	11.2514	11.0848
ENSG00000167693.16	NXN	1	fast_UP	1.60225	1.10178	-0.880928	1.31812	5.95482	6.11995	6.30626	6.65811	6.87431	6.69839	6.30585	6.2373	6.16397	6.36327	7.06965	6.83623
ENSG00000167700.8	MFSD3	1	fast_UP	2.94894	2.61697	0.142703	1.43945	2.78435	2.91018	3.11946	3.27398	3.41268	3.85195	3.42528	3.76668	3.65617	4.0055	3.64446	3.93079
ENSG00000167779.8	IGFBP6	1	fast_UP	-2.69907	0.119293	-2.66612	-0.222679	-0.880632	-0.604212	0.731953	1.67906	1.22223	0.968026	-0.981452	0.445412	0.548739	0.92524	1.54077	2.10348
ENSG00000167992.12	VWCE	1	fast_UP	-1.60532	-0.679416	-2.82999	0.391924	0.0412131	1.29559	2.11433	2.89715	3.55879	3.92627	-0.0862234	1.31214	2.30225	2.78634	3.99213	4.16468
ENSG00000168077.13	SCARA3	1	fast_UP	-1.43555	-2.0257	-3.03078	-1.38347	3.98715	3.70436	3.71599	4.09245	4.46516	4.10454	5.57532	4.18481	3.7716	3.57823	4.43735	3.87522
ENSG00000168209.4	DDIT4	1	fast_UP	4.34386	2.91873	1.5892	2.91894	5.82627	6.12019	6.99538	7.47043	6.90839	7.33355	5.12161	6.65781	7.3691	7.87532	6.41969	6.71704
ENSG00000168268.10	NT5DC2	1	fast_UP	0.595624	2.25439	-1.22364	3.82885	5.48226	5.42648	5.82223	6.21066	6.71823	7.03929	5.53955	5.79614	5.72201	5.97706	6.76862	6.72554
ENSG00000168280.16	KIF5C	1	fast_UP	0.630992	1.39064	-0.942822	0.475706	4.45029	4.96191	6.02061	6.55045	6.61213	6.74322	4.45509	5.15081	5.77449	6.21114	6.91416	6.6303
ENSG00000168453.14	HR	1	fast_UP	-1.49942	-2.31653	-3.20992	-2.52874	-0.880632	1.54434	2.92208	3.61823	2.02754	0.762858	-1.53324	0.764252	0.938714	2.00553	2.81578	0.792772
ENSG00000168646.12	AXIN2	1	fast_UP	2.46643	3.05692	0.900424	2.18678	5.48891	5.33516	5.55439	5.75379	5.09963	5.27254	5.14326	4.92919	4.94437	5.33946	4.52902	4.63523
ENSG00000168734.13	PKIG	1	fast_UP	4.03668	3.49736	2.26412	3.54927	3.00581	3.81357	3.93597	4.05415	4.22161	4.01714	2.84318	3.91306	3.8284	4.09957	4.86753	4.46061
ENSG00000168743.12	NPNT	1	fast_UP	-1.18632	-1.97106	-2.90933	-2.40258	2.52249	2.8111	3.29909	3.81657	2.88671	2.98053	1.61331	2.38321	3.49932	4.29321	2.88133	3.15369
ENSG00000168813.16	ZNF507	1	fast_UP	0.746182	-1.23901	-1.40538	0.880989	4.9136	4.62365	4.836	4.97516	5.05309	5.10573	4.80648	4.58697	4.70801	4.83034	4.83681	4.72938
ENSG00000169047.5	IRS1	1	fast_UP	-1.95788	-0.808376	-2.89387	-0.331357	2.67135	3.00616	3.78657	4.09283	5.10063	5.12364	3.06959	3.48073	3.57214	3.94632	5.03054	5.18261
ENSG00000169093.15	ASMTL	1	fast_UP	-0.497866	1.71861	-1.56723	0.83508	2.90485	3.04126	3.62505	4.44585	4.89443	5.33141	1.72653	2.55135	3.35655	3.78446	4.39071	4.48432
ENSG00000169093.15_PAR_Y	ASMTL	1	fast_UP	-0.636728	1.355	-1.69515	0.831236	2.90485	3.04126	3.62505	4.44585	4.89443	5.33141	1.72653	2.55135	3.35655	3.78446	4.39071	4.48432
ENSG00000169131.12	ZNF354A	1	fast_UP	1.01335	1.92885	-0.559056	2.14712	3.86298	3.88376	4.18355	4.2756	4.18008	3.93785	4.29507	4.25643	4.17997	4.14775	4.07183	3.6552
ENSG00000169169.14	CPT1C	1	fast_UP	-0.541153	0.0750026	-1.97355	-0.932301	1.15815	1.63162	1.8184	2.81867	2.99141	3.84706	0.38506	1.06701	2.01639	1.95833	1.85629	2.78928
ENSG00000169174.10	PCSK9	1	fast_UP	1.74581	2.82684	-1.86145	-0.499318	4.42189	5.21882	5.77979	6.763	8.09883	8.63413	4.52386	5.77563	6.34396	6.76655	8.29076	8.28758
ENSG00000169241.18	SLC50A1	1	fast_UP	2.96916	2.52453	0.520877	3.7793	2.72496	2.60328	2.68299	2.954	3.08274	3.43156	3.01563	3.35704	3.41453	3.85852	3.40899	3.63005
ENSG00000169251.12	NMD3	1	fast_UP	3.47333	3.43744	1.57936	3.31521	4.65668	4.6619	4.84159	4.92768	5.05546	5.17385	5.16336	5.21334	5.18902	5.23938	5.13743	5.10724
ENSG00000169550.13	MUC15	1	fast_UP	-0.0371646	-1.85925	-3.15564	-0.674133	-0.438617	0.723625	1.70092	0.702319	-4.13581	-3.80772	-3.93687	-1.21259	-1.20775	-0.997889	-4.07151	-4.14366
ENSG00000169604.19	ANTXR1	1	fast_UP	-0.367471	1.59994	-2.7059	-0.0393578	0.959209	1.18029	2.27633	3.12997	4.3245	4.50944	0.394758	0.988531	1.68306	1.98795	4.16416	4.46136
ENSG00000169696.15	ASPSCR1	1	fast_UP	1.34436	1.97153	-0.72612	1.89009	4.74792	4.77013	4.50788	4.56497	4.37956	4.59959	4.47366	4.43394	4.43778	4.33911	4.50891	4.63698
ENSG00000169740.13	ZNF32	1	fast_UP	1.11424	1.93906	-0.76614	2.086	3.16019	3.16805	3.38532	3.61854	3.305	3.38374	2.34048	2.91237	2.97275	3.04832	2.82663	2.86987
ENSG00000169884.13	WNT10B	1	fast_UP	-0.355172	-1.81182	-3.06649	-0.6363	1.53855	-0.187423	0.0893778	0.495405	-0.180396	-3.80772	2.4302	1.23275	0.950096	1.71237	0.738082	-1.13
ENSG00000169894.17	MUC3A	1	fast_UP	1.94617	3.03717	-0.0766715	-0.469781	-0.985799	-0.0173849	1.61136	2.04088	1.68154	2.09447	0.563232	1.46219	1.98536	2.60653	2.88691	2.60641
ENSG00000170340.10	B3GNT2	1	fast_UP	3.15988	3.34804	0.630227	2.39333	4.94692	4.94631	5.02859	5.32871	5.73994	5.67318	4.85969	4.66706	4.3698	4.41208	5.65909	5.79862
ENSG00000170345.9	FOS	1	fast_UP	5.49077	5.83035	3.28467	3.89651	3.66738	5.10184	6.00063	6.55737	6.37504	5.58565	3.46663	5.23076	5.61395	6.43174	5.81252	6.0866
ENSG00000170381.13	SEMA3E	1	fast_UP	2.82887	3.77423	-0.824819	0.717688	0.717042	0.480726	0.504653	0.807027	1.90607	1.28314	1.24758	0.718418	0.726316	0.739775	2.62339	2.96335
ENSG00000170385.9	SLC30A1	1	fast_UP	1.30985	1.93857	-1.07625	1.3826	4.51655	4.5685	4.56006	4.48643	4.34524	4.42033	4.76473	4.20043	4.2017	4.53651	4.45496	4.36784
ENSG00000170502.12	NUDT9	1	fast_UP	4.66701	4.60587	2.36423	2.99658	3.90963	3.55498	3.65333	3.95333	3.67167	3.83068	3.71058	3.76741	3.56999	3.79749	3.77923	3.4259
ENSG00000170571.11	EMB	1	fast_UP	0.278889	0.90256	-1.89634	0.112147	-3.59039	-0.343918	2.06389	3.18698	4.3636	4.82429	-1.91724	0.543062	2.44603	3.33598	4.20784	4.58319
ENSG00000170638.9	TRABD	1	fast_UP	4.8661	5.14151	3.08349	3.64852	5.48987	5.26746	5.11639	5.1602	5.01798	4.99181	5.11835	5.16081	4.82796	4.96703	5.00639	4.74509
ENSG00000170854.17	RIOX2	1	fast_UP	-0.485314	0.0560261	-1.96673	0.959502	3.405	3.76703	3.68582	3.60957	3.03084	2.99911	3.79973	4.30328	3.95473	3.65041	3.53602	3.1731
ENSG00000170949.17	ZNF160	1	fast_UP	1.65432	1.12215	-0.937163	0.828191	4.99717	5.35825	5.64034	5.91912	5.87762	5.91294	5.00742	5.69267	5.9992	6.49156	5.9618	6.03064
ENSG00000171204.12	TMEM126B	1	fast_UP	5.91183	5.4141	3.3403	4.60434	4.14409	3.68216	3.8437	3.87918	4.32114	4.35532	4.00586	3.81105	3.91661	4.03105	4.16112	4.31295
ENSG00000171451.13	DSEL	1	fast_UP	0.204601	1.33039	-2.51874	-0.0514789	4.39753	4.92125	5.73022	6.00553	6.29984	6.04557	4.34545	4.4745	4.7044	4.8301	6.70062	6.42358
ENSG00000171649.11	ZIK1	1	fast_UP	2.11058	2.1866	-1.46197	1.17313	4.98014	5.11843	5.24832	5.47895	5.50506	5.66206	4.87089	4.68661	4.55182	4.66531	5.11463	5.09301
ENSG00000171766.15	GATM	1	fast_UP	-1.99843	-1.13316	-3.11047	-1.71014	-1.95476	-1.16993	-0.171729	1.49316	3.07937	3.33304	-0.625747	0.242851	1.24109	1.57442	3.39017	4.18119
ENSG00000171792.10	RHNO1	1	fast_UP	5.85592	4.67675	3.30002	3.02419	4.44531	4.77833	4.87013	5.12514	5.09895	5.085	5.56013	6.20517	6.10283	6.06759	5.96543	5.91403
ENSG00000171813.13	PWWP2B	1	fast_UP	-1.14427	-2.52572	-3.07386	-0.56134	3.5957	1.89335	1.64767	1.47114	1.39	1.52371	2.64338	1.30384	0.83259	0.419989	1.25653	1.2634
ENSG00000171928.13	TVP23B	1	fast_UP	4.88086	4.14394	2.77049	3.80609	2.3639	2.02559	2.19846	2.1159	2.09411	1.96932	2.90835	2.63903	2.65202	2.79979	2.29044	2.1297
ENSG00000172020.12	GAP43	1	fast_UP	0.289575	2.6668	-3.02063	-0.431074	0.0433552	0.752104	2.63054	4.0815	5.00177	5.30585	-1.77889	-0.122769	1.57832	2.76834	4.44985	4.89197
ENSG00000172318.5	B3GALT1	1	fast_UP	-1.93868	-0.60757	-3.02147	-2.31269	-4.07573	-3.67116	-0.345596	1.72314	3.64861	4.80206	-3.98754	-2.67072	0.366407	1.79239	2.95658	4.72778
ENSG00000172687.13	ZNF738	1	fast_UP	4.398	5.14104	2.65282	4.00645	4.77031	4.90271	5.1508	5.34848	5.48292	5.59684	4.51172	4.82435	4.89225	4.94532	5.08545	5.10422
ENSG00000172795.15	DCP2	1	fast_UP	3.84707	2.96141	1.52455	4.09484	7.48034	7.19126	7.50447	7.69174	8.3161	8.30056	7.84193	7.64638	7.85967	8.23236	8.62311	8.4765
ENSG00000172819.16	RARG	1	fast_UP	-0.411704	0.781815	-1.75094	-0.308693	2.66065	1.38473	2.6454	3.66474	3.5152	3.41578	2.57015	1.58688	1.85359	2.95445	3.33357	3.67743
ENSG00000172893.15	DHCR7	1	fast_UP	4.29361	4.13142	1.84796	4.1562	6.05792	5.94933	6.00128	6.25508	6.72139	7.14366	5.67327	5.95183	5.78499	5.94272	6.83798	6.80832
ENSG00000172935.8	MRGPRF	1	fast_UP	-0.194908	-0.00684782	-2.4529	-0.828237	1.34854	2.65649	3.65222	4.26497	4.78726	4.13243	1.4476	2.39962	2.43796	3.21039	4.61128	4.09384
ENSG00000173145.11	NOC3L	1	fast_UP	4.36287	3.46654	2.30606	3.06299	5.24253	5.58406	5.78318	5.78675	5.88126	5.84773	5.41421	5.81082	5.73426	5.85508	5.77395	5.7932
ENSG00000173156.6	RHOD	1	fast_UP	-1.67206	-0.963851	-3.13954	-0.528582	1.1328	1.05279	0.370139	0.691003	1.56597	1.50066	0.846785	1.27778	0.963776	1.67623	2.12742	1.82097
ENSG00000173157.16	ADAMTS20	1	fast_UP	-1.39976	-2.19083	-3.29271	-0.492041	1.39948	2.17279	2.75185	3.3179	3.02587	3.40855	0.0502402	1.54823	2.65328	3.33885	2.39009	3.12326
ENSG00000173258.12	ZNF483	1	fast_UP	1.48254	0.517361	-1.10928	-1.39531	4.40684	6.84398	6.88512	6.88281	6.45649	6.68177	4.0412	6.87224	6.93648	7.12598	6.37512	6.56573
ENSG00000173456.4	RNF26	1	fast_UP	5.57756	5.65739	4.06092	4.09347	4.02106	4.03991	4.30692	4.72486	4.61651	4.70012	4.0955	4.1341	4.40455	4.81321	4.90071	4.78565
ENSG00000173530.5	TNFRSF10D	1	fast_UP	-2.03002	-0.363296	-3.30214	0.219918	0.422523	1.23278	2.23121	2.95803	3.98844	3.89948	1.53163	1.97071	2.88238	3.69669	4.46646	4.52101
ENSG00000173715.16	C11orf80	1	fast_UP	-1.66553	0.220069	-1.42839	-1.24519	2.0214	1.56032	2.08991	2.48149	3.5066	3.57795	2.33793	2.13762	2.58775	2.94797	3.52762	3.24036
ENSG00000173898.12	SPTBN2	1	fast_UP	-2.55351	-1.58317	-3.05913	-2.35572	3.72826	3.91243	4.44217	5.19059	6.0275	6.0955	4.5405	5.01114	5.00014	5.24421	6.05929	5.66191
ENSG00000173905.8	GOLIM4	1	fast_UP	3.84436	3.42551	1.83461	2.70352	5.47774	5.46305	5.69485	5.73838	5.52905	5.76606	5.77819	5.78075	5.44192	5.45581	5.49408	5.65398
ENSG00000174004.5	NRROS	1	fast_UP	-0.198033	-2.59414	-2.35021	-3.06772	3.8402	4.43448	4.02175	3.86205	2.75053	2.27303	2.74574	3.28761	2.6938	2.45982	1.30894	1.42303
ENSG00000174292.12	TNK1	1	fast_UP	-2.7974	-1.17146	-3.28963	-2.1147	1.83066	1.35504	1.78643	1.72585	1.59947	1.91388	2.13803	2.06924	1.97126	2.13909	1.96873	1.94935
ENSG00000174498.13	IGDCC3	1	fast_UP	-1.53844	0.608403	-3.17442	-0.171055	2.01458	3.10279	5.25424	5.84005	5.07515	4.76181	1.75705	3.78513	4.51981	5.00342	4.76606	4.41034
ENSG00000174600.13	CMKLR1	1	fast_UP	-2.28412	-1.77256	-3.30222	-2.56069	-0.495259	3.59637	3.70394	3.79767	3.6336	3.1263	-0.866569	4.63357	4.88564	5.16912	5.10055	4.33072
ENSG00000174652.18	ZNF266	1	fast_UP	1.27746	0.933605	-1.35757	0.300082	4.57542	4.63755	4.57892	4.51954	4.44289	4.35829	4.25822	4.30887	4.07083	4.06449	4.28241	4.14338
ENSG00000175130.6	MARCKSL1	1	fast_UP	6.37476	7.24931	5.7046	5.27147	6.055	6.55695	6.75372	7.0156	6.95578	7.18243	5.83953	6.29792	6.01545	6.15791	6.83751	6.72751
ENSG00000175928.5	LRRN1	1	fast_UP	-1.03584	0.51285	-1.81225	-0.619393	1.72482	3.49785	4.01808	4.23566	5.87742	6.49268	1.04313	2.33879	1.9696	1.64098	4.50934	5.55314
ENSG00000176014.12	TUBB6	1	fast_UP	6.02061	6.42954	5.01978	5.86081	6.60991	6.458	6.72739	7.31215	7.45977	7.13452	7.06678	6.72633	6.7073	6.86244	8.11213	7.7516
ENSG00000176204.13	LRRTM4	1	fast_UP	-1.89156	-1.06839	-3.05985	-1.34538	3.33773	2.92745	2.72705	2.97008	3.46123	3.5586	2.65269	2.44507	2.40536	2.82743	2.98562	3.29949
ENSG00000176371.13	ZSCAN2	1	fast_UP	3.27293	2.93187	0.738086	2.42176	3.03124	6.0417	6.35901	6.40623	5.97315	6.12375	2.9066	5.8875	5.94452	6.12292	5.61447	5.6146
ENSG00000176399.3	DMRTA1	1	fast_UP	-1.78006	-1.03302	-2.84485	-1.58815	-3.69173	-0.934194	0.971317	1.78466	2.02013	2.25477	-3.8862	-3.38806	-0.948546	0.374992	1.57894	2.21646
ENSG00000176887.6	SOX11	1	fast_UP	-1.9195	-1.06897	-3.31258	0.681568	-0.611514	1.27171	4.27727	4.92911	5.35324	5.67253	-2.77889	0.882544	2.89667	4.1613	4.84067	5.2274
ENSG00000177469.12	CAVIN1	1	fast_UP	4.61161	2.58346	-0.0821828	1.53066	5.28288	5.21858	5.53008	6.00971	7.18187	6.66373	6.21077	6.75486	7.03563	7.32977	7.64974	7.00416
ENSG00000177679.15	SRRM3	1	fast_UP	-1.58118	-1.62388	-3.0821	-1.36918	1.91127	2.07697	2.95764	3.3184	2.6855	2.8879	2.19635	2.96233	3.17588	3.41391	2.74966	2.72924
ENSG00000178053.17	MLF1	1	fast_UP	2.98603	2.34337	-1.55006	1.45342	0.965902	1.44103	2.45231	2.8021	3.19055	3.84697	1.00254	1.7299	2.71765	3.25894	3.23853	3.84904
ENSG00000178184.15	PARD6G	1	fast_UP	-1.85721	-0.343707	-2.80043	-1.83933	2.81545	3.3358	3.72323	3.92068	3.93651	4.0502	2.98232	3.58424	3.77676	3.77911	4.26419	4.15587
ENSG00000178999.12	AURKB	1	fast_UP	5.88261	6.09553	4.42177	4.8238	5.72709	6.00854	5.99654	6.11223	6.01246	6.10779	5.56365	5.7661	5.50869	5.58731	6.04788	5.97124
ENSG00000179041.3	RRS1	1	fast_UP	5.97268	6.59423	3.80855	3.5106	4.76122	4.80453	4.8638	4.82284	4.32137	4.46379	4.64368	4.6367	4.14079	4.14991	4.77768	4.27951
ENSG00000179218.13	CALR	1	fast_UP	7.62832	8.01523	6.3172	7.27867	9.8552	10.0545	9.99184	9.89541	9.54236	9.57842	9.40245	9.61614	9.13125	9.36862	9.55	9.47441
ENSG00000179299.16	NSUN7	1	fast_UP	1.15935	-0.611469	-0.888271	-0.910321	3.28144	2.89095	2.65619	3.38179	3.68004	3.77102	3.49093	3.59079	3.94093	3.89175	3.56077	3.80867
ENSG00000179348.11	GATA2	1	fast_UP	2.72908	2.98402	-1.42768	3.97478	3.40635	3.5372	3.73086	3.04298	1.14115	-0.752174	1.68712	1.03545	0.975651	1.29456	1.49913	0.983513
ENSG00000179409.10	GEMIN4	1	fast_UP	4.8413	4.8568	3.05142	2.71019	5.77721	5.85384	5.78686	5.94808	5.59568	5.65863	5.59322	5.732	5.44745	5.54482	5.83247	5.42037
ENSG00000179598.5	PLD6	1	fast_UP	-0.479802	-1.70343	-2.49696	-2.04975	3.56771	3.08739	1.66526	0.986776	0.208093	0.120207	3.52251	2.7187	1.71548	1.39209	0.336611	-0.0783963
ENSG00000180182.10	MED14	1	fast_UP	2.42112	1.48609	0.247018	1.549	5.5311	5.37068	5.79552	5.97301	6.4784	6.90125	4.85248	4.95004	5.12947	5.36387	5.74635	6.31391
ENSG00000180233.10	ZNRF2	1	fast_UP	-0.861361	-2.40183	-2.61346	-2.03568	4.38412	3.72917	3.80183	3.94206	4.03208	4.25133	4.22305	4.05086	4.20871	4.27525	4.03138	4.24571
ENSG00000180304.14	OAZ2	1	fast_UP	6.19971	6.4248	3.78107	5.64365	4.21507	6.31875	6.90562	7.07899	6.79858	7.02144	3.64891	5.93263	6.10309	6.38963	6.51836	6.82002
ENSG00000180573.9	HIST1H2AC	1	fast_UP	0.40314	2.139	-1.06373	3.47422	7.2852	7.57233	7.72726	7.81244	7.45696	7.60313	7.04111	7.36827	7.18734	7.19943	7.19629	7.14633
ENSG00000180694.13	TMEM64	1	fast_UP	0.315931	1.21264	-1.63587	0.682805	3.34742	2.83943	3.40806	3.68122	5.14998	5.68133	2.27997	2.43893	3.14503	3.59063	4.2939	4.94555
ENSG00000180730.4	SHISA2	1	fast_UP	-0.700797	2.22121	-2.51781	-0.234295	-1.81642	0.347636	1.9625	2.64651	3.12912	3.11099	-0.778891	-0.452112	0.544714	1.7215	4.60781	5.47914
ENSG00000181191.11	PJA1	1	fast_UP	3.29982	3.46931	-0.057001	2.26187	4.45959	5.59719	5.92916	5.93208	4.89103	5.20907	4.81209	5.43478	5.27761	5.33933	4.80067	4.67139
ENSG00000181218.5	HIST3H2A	1	fast_UP	0.012476	1.31063	-1.84039	2.62817	4.72569	4.85284	4.94449	5.17336	5.16753	5.29916	4.76833	4.58523	4.08698	3.9123	4.81114	4.64803
ENSG00000181638.17	ZFP41	1	fast_UP	-2.23231	-0.575796	-2.78953	-1.59534	3.33072	3.44024	3.55589	3.64578	3.37854	3.65954	3.59434	3.52016	3.39397	3.44323	3.70588	3.41335
ENSG00000181649.6	PHLDA2	1	fast_UP	4.74442	5.22718	3.29543	5.43609	3.17982	2.71939	2.88979	3.30367	2.3126	1.70074	1.9401	1.17953	1.36281	2.01885	2.27138	0.501604
ENSG00000181666.17	HKR1	1	fast_UP	3.31314	3.16205	1.26324	2.85903	7.21864	6.98397	6.61196	6.54532	6.25531	5.93104	6.63195	6.38584	6.2166	6.15692	5.99543	5.82294
ENSG00000181690.7	PLAG1	1	fast_UP	-2.58678	-1.64111	-3.20171	-1.64809	2.67454	2.44523	2.51825	2.66707	3.60853	3.76321	2.64326	2.83829	3.22508	3.50554	3.31742	3.92435
ENSG00000181852.17	RNF41	1	fast_UP	1.50935	1.79562	-0.350187	2.03415	5.22967	5.34571	5.40888	5.61466	5.71734	5.71595	5.25094	5.57067	5.38468	5.40676	5.68526	5.76986
ENSG00000182111.8	ZNF716	1	fast_UP	0.434227	-0.777074	-2.35264	-1.53644	0.906892	1.40948	1.6229	1.78679	1.08695	0.351506	2.07931	2.60547	2.59956	2.72209	2.48883	2.76404
ENSG00000182175.14	RGMA	1	fast_UP	-0.359863	0.477502	-2.24695	-1.02764	3.13123	3.82504	3.89952	4.31884	4.03961	4.13454	3.38324	3.52174	3.45753	3.5302	3.74163	3.69167
ENSG00000182195.7	LDOC1	1	fast_UP	2.3807	3.6007	1.15307	1.5209	0.226678	0.429627	1.7834	2.49797	2.80138	2.77065	-0.917237	-0.502829	0.982601	1.56419	1.82994	2.07501
ENSG00000182372.9	CLN8	1	fast_UP	4.36576	3.13364	0.505108	1.90398	6.12341	6.0784	5.88738	5.67951	5.5944	5.42104	5.73428	5.55628	5.30166	5.27698	5.49436	5.46611
ENSG00000182919.14	C11orf54	1	fast_UP	2.78085	1.15854	0.0600357	0.610479	4.03147	3.88994	3.99783	3.996	3.87049	3.89221	4.44675	4.4005	4.48594	4.73638	4.22539	4.37468
ENSG00000182963.9	GJC1	1	fast_UP	0.27825	1.78312	-1.21721	1.62372	2.92921	4.44186	5.57358	6.05364	6.72452	6.46977	3.91747	4.89362	4.85032	5.02337	6.82937	6.57792
ENSG00000182983.14	ZNF662	1	fast_UP	-1.15422	-0.00156353	-2.47102	-0.662556	2.24405	2.38342	2.43585	2.66187	3.24662	3.29059	0.359455	0.872532	1.32732	1.64079	2.62938	3.24673
ENSG00000183010.16	PYCR1	1	fast_UP	6.12948	6.06315	1.99597	3.67359	6.44851	6.67886	6.74081	6.75451	6.12163	6.27553	6.43733	6.86245	6.54023	6.46115	6.33083	6.23649
ENSG00000183605.16	SFXN4	1	fast_UP	2.50409	0.937091	-0.0177647	2.20366	4.39161	3.87469	2.85874	2.77283	3.36368	3.16464	4.6315	4.20339	3.16259	2.88204	3.45949	3.07308
ENSG00000183763.8	TRAIP	1	fast_UP	3.06183	1.31752	-0.231573	0.689296	4.02024	4.09001	4.12816	4.11504	4.17044	3.99178	3.82783	3.80103	3.74416	3.63957	3.99262	3.80236
ENSG00000183765.21	CHEK2	1	fast_UP	6.68551	4.81535	4.82484	3.40583	3.83769	5.85657	6.17199	6.28775	5.73272	5.65742	3.78718	6.24792	6.4137	6.54949	5.76504	5.64902
ENSG00000183853.17	KIRREL1	1	fast_UP	-1.1536	-1.13343	-2.89863	-1.13357	6.63186	6.87988	6.62688	6.40379	6.06264	5.72084	6.79219	6.45126	5.6861	5.63938	5.86486	5.59248
ENSG00000184012.11	TMPRSS2	1	fast_UP	-0.643831	-1.73042	-2.60558	-1.84918	1.82793	1.71684	1.4803	1.48749	1.89706	1.81075	1.80755	1.87308	1.91167	1.96121	1.76743	2.38021
ENSG00000184164.14	CRELD2	1	fast_UP	4.37909	5.53859	2.55671	5.21346	5.5566	5.33443	5.2743	5.03024	4.65318	4.52725	5.07233	5.13386	4.55853	4.45817	4.97526	4.50123
ENSG00000184363.9	PKP3	1	fast_UP	2.60567	0.43594	-0.664765	1.09659	6.13701	5.52679	4.86935	4.68716	4.38553	4.1086	5.94788	5.67684	5.37658	5.46692	5.23122	4.7407
ENSG00000184481.16	FOXO4	1	fast_UP	-1.3547	-1.33165	-3.08105	-1.62861	1.87073	1.92601	2.87028	3.78605	4.43583	4.81813	1.18924	0.974643	1.15373	1.86595	4.26449	4.09272
ENSG00000184515.10	BEX5	1	fast_UP	-2.52556	-1.27788	-3.23449	-0.253689	-3.11274	0.318621	1.50952	2.0334	1.8052	2.15037	-3.02455	-1.31776	-0.0685443	0.374992	1.0682	1.97098
ENSG00000184661.13	CDCA2	1	fast_UP	3.82766	2.51238	1.03074	1.48559	5.8748	5.87302	6.00048	6.17901	6.22832	6.2665	5.83767	5.93308	5.83435	5.94458	6.30077	6.25838
ENSG00000184678.10	HIST2H2BE	1	fast_UP	-2.36718	-0.181713	-3.29919	-0.1211	5.93012	6.17938	6.32451	6.2702	6.0957	6.1778	5.94979	6.32164	6.01005	5.90719	6.10398	6.04143
ENSG00000184702.19	2005-09-01	1	fast_UP	-2.06009	0.0217287	-3.14462	-1.88473	NA	NA	NA	NA	NA	NA	NA	NA	NA	NA	NA	NA
ENSG00000184787.18	UBE2G2	1	fast_UP	4.31973	3.34421	0.798364	3.79342	6.1476	5.7046	5.41097	5.5542	5.8309	5.86146	5.96316	5.61873	5.35523	5.48647	5.79183	5.76054
ENSG00000184840.11	TMED9	1	fast_UP	6.89392	7.17926	4.42714	5.92259	6.37994	6.27636	6.23506	6.27444	5.87457	6.03803	6.27846	6.32052	6.10059	6.3802	6.35711	6.13257
ENSG00000184939.15	ZFP90	1	fast_UP	-1.79783	-1.33112	-3.11441	-1.31964	2.84401	2.65811	3.58396	4.07175	4.44279	4.40293	3.35676	3.76297	4.3187	4.63496	4.4413	4.56762
ENSG00000185015.7	CA13	1	fast_UP	1.16216	-0.623511	-1.50455	-1.34518	4.14039	2.60654	2.05918	2.03625	1.79313	1.20766	3.64535	1.7858	1.50799	1.57788	1.83472	1.28469
ENSG00000185085.2	INTS5	1	fast_UP	1.50802	2.57962	-0.312148	1.77245	4.74122	4.55796	4.51871	4.51082	4.34572	4.50501	4.71124	4.53807	3.96855	3.77277	4.41426	4.23764
ENSG00000185215.8	TNFAIP2	1	fast_UP	-2.15666	-1.84951	-3.32193	1.10526	1.97847	2.22785	2.60484	3.21843	3.56026	2.99926	1.57005	2.25826	2.34068	2.9714	3.74849	3.41282
ENSG00000185420.18	SMYD3	1	fast_UP	1.76175	1.96557	-0.297095	1.25341	2.40671	2.00998	1.81094	2.4625	2.82784	2.81202	2.41161	2.04469	2.3391	2.7464	2.93398	2.98214
ENSG00000185513.16	L3MBTL1	1	fast_UP	-1.37792	-1.82332	-3.06015	-1.38753	3.26623	3.25272	3.5279	3.53371	3.60047	3.74104	2.78069	3.26482	3.62615	3.88453	3.54726	3.92207
ENSG00000185559.14	DLK1	1	fast_UP	-0.891524	1.10866	-2.90914	-0.642384	2.84595	2.49361	2.99179	3.45663	2.68855	3.04304	2.40517	2.51363	2.71859	3.30015	3.45442	2.48122
ENSG00000185627.17	PSMD13	1	fast_UP	7.19236	6.76942	5.91483	5.70598	6.39824	6.45327	6.45867	6.56898	6.25935	6.2536	6.23975	6.30583	5.96366	6.14277	6.33722	6.17734
ENSG00000185630.18	PBX1	1	fast_UP	1.94829	1.57236	-0.635573	0.529104	6.97199	6.6163	6.77486	6.96238	7.12504	7.37307	6.71285	6.47731	6.58829	6.69371	6.66964	7.01474
ENSG00000185664.14	PMEL	1	fast_UP	-2.14707	-1.24243	-2.92928	-0.759339	0.070605	-0.114384	0.361474	1.953	3.64463	4.72088	0.259601	0.646373	1.74075	2.30794	3.30929	4.61842
ENSG00000185670.7	ZBTB3	1	fast_UP	-0.0295645	0.352586	-1.85002	0.653215	3.56837	4.83013	5.83279	6.14991	5.83578	6.04353	3.29983	5.03399	5.19278	5.51993	5.30868	5.51911
ENSG00000185920.15	PTCH1	1	fast_UP	0.4103	0.887285	-2.21906	-0.226781	3.45252	3.26511	5.15477	6.10111	6.35377	6.47055	3.39559	3.83872	5.36465	6.22956	6.62646	6.39931
ENSG00000186088.15	GSAP	1	fast_UP	-1.38212	-1.54402	-3.28282	-2.8122	1.39008	0.481782	0.075298	0.830721	1.48102	1.60883	2.5136	1.77135	2.0551	2.59691	2.66216	2.02134
ENSG00000186106.11	ANKRD46	1	fast_UP	2.08546	2.32261	0.0349371	1.94293	3.18665	3.53267	3.96675	4.40302	4.27575	4.04047	3.65837	4.20146	4.68587	4.96483	4.51619	4.30624
ENSG00000186111.9	PIP5K1C	1	fast_UP	-0.209746	1.03599	-1.21316	1.09613	5.17481	4.76258	4.78757	4.87861	4.94116	4.88787	4.39535	4.37813	4.15196	4.41233	4.97411	4.70784
ENSG00000186166.8	CCDC84	1	fast_UP	4.11568	3.27161	1.6432	2.66551	5.0987	5.06968	4.81249	4.61966	4.61109	4.25407	4.77045	4.73407	4.57132	4.59595	5.05483	4.64949
ENSG00000186205.12	2001-03-01	1	fast_UP	0.381555	0.825531	-2.34856	0.581487	NA	NA	NA	NA	NA	NA	NA	NA	NA	NA	NA	NA
ENSG00000186310.9	NAP1L3	1	fast_UP	-2.18083	0.150838	-3.21862	-1.23006	0.337819	0.78391	2.07426	3.06315	4.4498	5.08909	-1.67158	-0.0594458	0.854868	1.09193	2.66402	3.81569
ENSG00000186340.15	THBS2	1	fast_UP	-1.05847	-1.27362	-2.98187	-2.72092	-3.25706	-0.846516	1.13057	2.83769	4.14058	5.07448	-2.11222	-1.56341	-0.17457	0.537868	1.29351	2.14695
ENSG00000186603.5	HPDL	1	fast_UP	6.50969	6.32329	4.9047	3.55782	5.04956	5.4982	5.11662	5.29404	3.78378	3.24476	4.95082	5.16886	4.84142	4.9228	4.76714	3.30961
ENSG00000186812.12	ZNF397	1	fast_UP	2.02767	3.17547	0.484042	2.34993	5.43193	5.59544	5.83765	5.79456	5.71953	5.86464	5.40318	5.60533	5.55709	5.71823	5.63656	5.8153
ENSG00000186854.10	TRABD2A	1	fast_UP	-0.189014	-0.168728	-2.03809	0.396939	0.824296	1.78208	2.58608	2.52202	2.55961	2.92634	1.54061	2.54827	2.84791	2.94003	2.41829	2.52255
ENSG00000187017.16	ESPN	1	fast_UP	-1.9608	-1.6616	-3.20961	-2.79879	2.4852	1.89139	2.12365	2.89626	2.99141	3.14875	2.431	2.42154	3.21546	3.80109	3.34589	3.17445
ENSG00000187210.13	GCNT1	1	fast_UP	1.34858	-1.19828	-0.623173	0.924978	6.88178	6.08509	5.13773	4.77976	4.34795	4.0385	6.52263	5.4943	5.19502	5.18179	3.76528	4.04798
ENSG00000187608.9	ISG15	1	fast_UP	2.22467	0.917479	-1.56469	3.56114	3.66474	4.34215	3.876	3.8095	4.08999	3.90473	3.67546	4.41207	4.06735	4.08826	4.45141	4.0556
ENSG00000187837.3	HIST1H1C	1	fast_UP	3.07466	4.53533	1.85281	5.97937	8.08594	8.40067	8.43891	8.45199	8.41855	8.42211	8.23431	8.53041	8.35322	8.30637	8.5148	8.37212
ENSG00000187838.16	PLSCR3	1	fast_UP	-1.74823	-1.59303	-3.31586	-1.62499	1.60256	1.49472	2.33281	2.80467	3.24436	3.67456	1.14672	1.58177	2.201	2.69645	2.89515	3.35606
ENSG00000187867.8	PALM3	1	fast_UP	-0.971	-0.0224594	-2.92032	-0.0264218	1.77376	1.6964	2.90853	3.47764	3.07543	3.36916	1.74104	1.73799	1.97424	2.64916	3.2278	3.1773
ENSG00000188157.14	AGRN	1	fast_UP	0.907776	0.47214	-1.30484	-1.73307	7.01093	6.94769	6.90273	7.356	8.02677	8.05838	7.12268	7.05873	7.1137	7.33333	8.15065	8.1273
ENSG00000188191.14	PRKAR1B	1	fast_UP	0.00371969	0.762795	-2.35575	0.718242	2.7858	3.00261	3.49796	4.24052	4.52552	4.64059	3.34349	3.00195	3.0517	3.28127	4.38454	4.26922
ENSG00000188227.12	ZNF793	1	fast_UP	-0.247169	0.103203	-1.89752	0.00872757	5.04403	4.75345	4.32938	3.95935	4.10096	3.937	5.07662	4.42222	3.87458	3.59206	4.09858	3.76893
ENSG00000188536.13	HBA2	1	fast_UP	1.63261	2.77139	-2.08477	0.363392	0.151343	1.35249	3.10737	3.7715	1.0658	0.0860176	0.0214022	1.61731	2.70977	3.41412	2.15877	-0.827705
ENSG00000188760.10	TMEM198	1	fast_UP	-2.2161	-1.93759	-3.32193	-2.42511	1.2601	1.52027	1.68032	2.11095	1.74891	2.36804	0.850295	1.44126	0.915731	1.39952	1.56251	1.74273
ENSG00000189052.6	CGB5	1	fast_UP	3.51949	6.43478	-3.12759	9.57351	-0.533751	1.17872	2.10825	2.62831	-0.463061	-4.14105	-3.60353	-2.95339	-0.474244	0.479995	-1.92708	-4.14366
ENSG00000189060.5	H1F0	1	fast_UP	6.11626	5.12515	4.22058	4.6876	6.15936	5.66142	5.65606	5.78729	5.78008	5.49008	5.4825	5.1743	5.08702	5.70755	6.08009	5.52358
ENSG00000189067.12	LITAF	1	fast_UP	5.5549	5.58807	0.571278	3.97077	4.30799	4.43987	5.9611	7.01276	7.51909	7.66904	5.46873	5.71404	6.70742	7.59725	7.80846	7.43792
ENSG00000189120.4	SP6	1	fast_UP	-0.0677345	-1.59782	-2.80664	-0.675813	1.98616	3.08845	3.54403	2.87269	0.516098	-0.737422	1.01727	1.26191	1.63344	2.08791	0.603384	0.933581
ENSG00000189184.11	PCDH18	1	fast_UP	-0.324922	0.572237	-2.32641	-0.735728	3.98754	4.16347	4.53674	4.94615	6.5542	6.65291	3.68822	3.62301	3.46764	3.82748	5.37979	6.16136
ENSG00000189369.8	GSPT2	1	fast_UP	-0.769362	1.43209	-1.80251	0.868246	3.00412	3.47419	4.34595	4.67874	4.43779	4.72993	1.9921	2.96429	3.28523	3.6714	3.77567	3.93325
ENSG00000196189.12	SEMA4A	1	fast_UP	-2.30656	-1.12479	-2.90033	-2.5474	0.657885	2.26275	3.24609	3.68152	3.80053	3.96567	1.91358	2.8656	3.29045	3.57797	3.40378	3.55892
ENSG00000196368.4	NUDT11	1	fast_UP	-1.04679	1.80252	-2.04693	0.505867	0.819213	1.63074	3.06529	3.62324	4.02775	4.25461	0.216073	1.277	2.12114	2.8334	3.6765	3.76265
ENSG00000196387.9	ZNF140	1	fast_UP	0.409288	1.00845	-1.38407	0.715789	3.97923	4.31182	4.34024	4.36858	4.17995	4.0835	4.20321	4.29143	3.99466	4.18941	4.06242	3.93968
ENSG00000196411.9	EPHB4	1	fast_UP	4.0431	2.82992	2.07196	3.12396	7.32864	8.53657	8.46617	8.34166	7.60561	7.49539	7.2404	8.4589	8.12578	8.14932	7.82146	7.56376
ENSG00000196482.16	ESRRG	1	fast_UP	-1.01449	-2.34463	-3.07925	-0.57699	1.91421	-0.147562	0.385938	-0.208432	-0.342205	-0.0647818	1.02069	-1.3744	-0.990389	-0.877033	-1.13956	-0.186761
ENSG00000196653.11	ZNF502	1	fast_UP	-1.13835	-0.750599	-3.08222	-1.92933	3.46861	3.84871	3.66068	3.97128	3.82509	3.71548	3.76469	3.76709	3.48603	3.26982	3.83279	3.59477
ENSG00000196704.11	AMZ2	1	fast_UP	5.1958	5.06465	3.47735	4.31511	4.73306	5.02193	5.22082	5.39954	5.36278	5.19312	5.20689	5.63419	5.73642	5.89496	5.77276	5.70552
ENSG00000196793.13	ZNF239	1	fast_UP	0.470322	-0.247968	-2.13692	1.72542	2.19763	2.76903	3.14378	3.40193	3.36595	3.61023	2.17004	2.55046	2.4658	2.2658	3.15445	3.13368
ENSG00000197024.8	ZNF398	1	fast_UP	3.6582	1.25076	0.694744	-0.183974	6.1679	6.74862	6.52179	6.56987	6.53006	6.55168	6.13393	6.54906	6.22859	6.26953	6.27804	6.45948
ENSG00000197037.10	ZSCAN25	1	fast_UP	1.86967	0.607326	-0.561098	-0.0594863	4.52331	4.63834	4.52566	4.38303	4.27362	4.2016	4.5709	4.50209	4.25519	4.16276	4.42727	4.14337
ENSG00000197062.11	ZSCAN26	1	fast_UP	-0.940133	-0.355643	-2.45932	-0.22428	1.83999	2.23799	2.75756	2.91892	3.25447	3.42328	2.12417	2.47145	2.38993	2.58707	3.01099	3.46652
ENSG00000197124.11	ZNF682	1	fast_UP	4.68149	3.55818	2.21717	1.70413	4.56215	5.51889	5.91613	5.76645	5.14345	4.88236	4.42121	5.56938	5.64429	5.62844	5.55047	4.99198
ENSG00000197157.10	SND1	1	fast_UP	6.62639	5.86094	4.68654	4.82891	7.96427	7.70542	7.66563	7.8031	7.9758	7.9804	7.80425	7.65492	7.42903	7.73316	8.04187	8.00641
ENSG00000197183.14	NOL4L	1	fast_UP	-1.61249	-0.156003	-2.58901	-0.938489	4.20177	3.61697	3.75125	3.7765	3.66854	4.06105	4.28842	4.23087	4.23067	4.41859	3.64202	3.85805
ENSG00000197329.11	PELI1	1	fast_UP	4.15949	3.63325	1.88302	2.25207	5.45753	5.62738	5.74717	6.14417	6.39152	6.3521	5.55075	5.40276	5.68592	5.98449	6.25801	6.20859
ENSG00000197360.9	ZNF98	1	fast_UP	4.85829	3.79925	0.50785	2.16269	4.50264	4.56816	4.75336	4.6688	4.52455	4.41612	4.5969	4.56951	4.48261	4.51556	4.3302	4.21527
ENSG00000197409.7	HIST1H3D	1	fast_UP	-2.13074	-0.276845	-1.9479	0.403726	8.02142	7.9358	8.03407	8.1876	8.23924	8.27525	7.84965	7.39005	6.93093	6.88252	7.6389	7.72333
ENSG00000197647.11	ZNF433	1	fast_UP	-1.63907	-0.889205	-3.17543	-1.50074	2.05969	1.78761	1.80236	1.89189	2.30794	2.07079	1.49344	1.48254	2.07146	2.38502	1.74508	2.0414
ENSG00000197712.11	FAM114A1	1	fast_UP	-1.18529	-1.6067	-3.30741	-0.0604319	0.289689	0.589428	0.590725	1.02498	2.27867	2.36531	0.442097	1.75666	2.05713	1.99422	2.61123	2.9436
ENSG00000197721.16	CR1L	1	fast_UP	1.91737	2.83358	-2.39617	-0.675017	4.72284	4.34128	3.93096	3.68361	4.23289	3.74039	3.49183	2.73374	2.44139	2.55529	3.25605	2.85501
ENSG00000197798.8	FAM118B	1	fast_UP	3.6394	3.84174	1.8541	3.8131	4.11545	4.19883	4.32642	4.57747	4.84653	4.84534	3.81176	3.87231	3.60514	3.37489	4.66904	4.61078
ENSG00000197872.11	FAM49A	1	fast_UP	0.247341	-0.784321	-3.18582	0.685686	-0.526295	-0.562368	-0.181645	0.935374	1.27342	1.46735	-1.39489	-1.43861	-0.20689	0.767263	1.65705	2.23307
ENSG00000197961.11	ZNF121	1	fast_UP	4.20171	4.41469	1.08315	3.39568	7.94048	8.02693	8.13552	8.04461	8.14416	8.20075	7.63157	7.95679	7.77741	7.81107	7.86498	7.87182
ENSG00000198028.3	ZNF560	1	fast_UP	0.723259	1.26916	-1.43467	-0.111708	4.96687	5.35624	5.55466	5.49864	5.42096	5.52268	4.65552	4.88413	4.70978	4.69964	4.88911	5.09567
ENSG00000198042.10	MAK16	1	fast_UP	4.72498	4.04647	2.97181	3.19687	6.14174	6.27987	6.33673	6.42418	6.21519	6.32886	6.41775	6.47421	6.22696	6.23264	6.26155	5.96688
ENSG00000198046.11	ZNF667	1	fast_UP	0.836103	-0.0954073	-2.38248	-1.09738	4.06085	4.24476	4.45177	4.47893	4.70037	4.7657	3.85536	4.02937	4.30721	4.62143	4.43614	4.71776
ENSG00000198093.10	ZNF649	1	fast_UP	2.85408	3.70948	-0.349461	2.14918	7.20459	7.22473	7.02949	7.06607	6.9081	6.78036	6.58663	6.46034	6.22972	6.1867	6.48595	6.29024
ENSG00000198146.4	ZNF770	1	fast_UP	4.27347	3.78572	1.64858	2.43038	6.25882	6.53865	7.09392	7.07602	7.23773	7.25194	6.06606	6.72145	6.86646	7.07749	7.25416	7.38716
ENSG00000198355.4	PIM3	1	fast_UP	2.93096	2.67649	0.455104	2.67239	5.99766	5.50334	5.46466	5.51289	4.92401	4.80618	5.21117	4.86317	4.65558	4.94102	5.09292	4.92402
ENSG00000198356.11	ASNA1	1	fast_UP	7.24687	6.67998	6.06044	5.43474	5.61213	5.45942	5.31281	5.35476	5.1694	5.32315	5.06574	4.9498	4.53663	4.71809	5.2505	5.1208
ENSG00000198429.9	ZNF69	1	fast_UP	-0.0918526	0.440734	-2.02862	0.687543	3.30206	3.86722	4.27525	4.32501	4.52356	4.65977	3.0472	3.45753	3.39342	3.30148	4.03737	4.2339
ENSG00000198455.4	ZXDB	1	fast_UP	-1.16726	-0.963523	-2.73881	-1.26504	2.94543	2.57782	3.23411	3.36674	3.38642	3.40822	1.9163	2.17193	2.12095	2.51105	2.76198	3.2855
ENSG00000198483.12	ANKRD35	1	fast_UP	-2.18311	-1.35715	-3.00557	-2.87442	-3.06207	2.15342	2.86513	2.67146	0.904151	1.18004	-2.16289	2.94225	3.05038	3.04527	1.16003	1.62167
ENSG00000198721.12	ECI2	1	fast_UP	2.57561	3.82858	1.60002	2.3729	3.88683	3.46877	3.87806	4.25784	4.76759	4.96091	3.83401	4.05253	4.10029	4.28764	4.46955	4.78793
ENSG00000198736.11	MSRB1	1	fast_UP	5.04203	5.19986	1.59899	4.29151	2.48181	2.30508	2.39009	2.71586	2.42674	2.77997	2.29776	2.26631	2.17618	2.4456	2.69631	2.54617
ENSG00000198794.11	SCAMP5	1	fast_UP	0.685598	-0.659028	-1.49098	-1.61464	4.83696	5.2625	5.32525	5.49337	5.27372	5.44016	3.8087	4.60577	4.57203	4.80801	4.81229	4.87051
ENSG00000198858.9	R3HDM4	1	fast_UP	1.93246	3.59941	1.16286	2.09216	4.47625	4.20343	4.25607	4.44011	4.35482	4.63474	4.03095	4.18594	4.27298	4.57783	4.43249	4.34252
ENSG00000198890.8	PRMT6	1	fast_UP	3.58616	2.873	0.950997	2.29948	3.70004	4.21527	4.43385	4.60763	4.54413	4.67655	3.71931	4.30058	4.13302	4.20488	4.53075	4.34878
ENSG00000198947.15	DMD	1	fast_UP	3.40592	2.31138	-1.01984	1.2042	6.28157	7.29943	8.17132	8.58335	8.94806	8.53069	5.34079	6.36014	6.95949	7.20466	7.30102	6.8676
ENSG00000198960.10	ARMCX6	1	fast_UP	-0.613272	1.97775	-2.51563	1.77745	0.97642	0.823479	0.738133	0.917027	1.17245	1.71452	-0.179791	-0.707732	-0.332268	-0.0808443	0.519537	1.0198
ENSG00000203668.2	CHML	1	fast_UP	-0.178955	-0.21439	-2.32542	0.154978	4.75031	5.12423	5.87359	6.12779	6.52909	6.87716	5.40354	5.86114	6.10082	6.32336	6.68145	6.93777
ENSG00000203778.7	FAM229B	1	fast_UP	-0.313899	0.305928	-1.87921	-0.110341	-2.48308	-0.373586	0.453985	1.36719	2.65645	2.87611	-0.671582	0.725337	1.66107	2.24357	2.91759	3.50732
ENSG00000203879.11	GDI1	1	fast_UP	3.75715	4.89371	2.19534	3.69037	5.86367	5.55916	5.98179	6.24612	6.40118	6.36509	5.12216	5.15864	5.24044	5.60498	5.97075	6.10074
ENSG00000204519.10	ZNF551	1	fast_UP	2.05385	1.16188	-0.594064	0.716923	5.94189	5.89315	5.81113	5.71785	5.74498	5.81596	5.50882	5.46223	5.24735	5.16228	5.18362	5.21007
ENSG00000204525.16	HLA-C	1	fast_UP	1.04701	0.965337	-1.8862	1.05503	4.91118	4.90157	5.43971	6.01063	6.2055	6.32004	4.26322	4.40714	4.61984	4.86792	5.29309	5.2576
ENSG00000204611.6	ZNF616	1	fast_UP	0.741852	1.20805	-1.54183	0.129906	5.07983	5.36167	5.75974	5.78311	5.6883	5.88876	5.10538	5.43427	5.25214	5.249	5.37544	5.45079
ENSG00000206172.8	HBA1	1	fast_UP	1.07907	2.18116	-2.17238	0.197191	-0.77195	0.00567632	1.45907	2.30664	-0.321719	-0.713959	-1.47659	-0.576959	0.408251	1.50697	0.744075	-1.33256
ENSG00000206503.12	HLA-A	1	fast_UP	-1.16575	1.7442	-1.97486	0.353156	2.88474	3.56838	4.50581	5.19762	5.42983	5.77345	3.73543	4.5526	4.98149	5.43045	5.90813	5.97484
ENSG00000213023.10	SYT3	1	fast_UP	-1.01635	-0.403026	-2.56256	-1.55731	-1.21397	-1.6427	0.270742	1.19458	1.70193	2.27313	-0.193929	0.430919	1.30301	1.25455	1.66161	1.70745
ENSG00000213030.5	CGB8	1	fast_UP	2.79238	5.59106	-3.15831	9.36361	-0.663273	1.44622	2.7098	2.91943	0.411444	-4.19172	-3.98754	-3.14837	-1.04106	-0.198847	-1.91353	-4.09299
ENSG00000213160.9	KLHL23	1	fast_UP	0.470926	1.1899	-1.69569	1.06148	3.4884	3.97664	4.46556	4.47604	5.0476	5.37141	4.25155	4.73441	4.54883	4.51903	4.9019	5.14625
ENSG00000213366.12	GSTM2	1	fast_UP	-0.903825	0.672494	-2.79898	-0.915456	0.639934	0.374472	0.659542	1.22989	1.21342	1.43027	0.617168	0.858098	1.60041	1.8292	1.71297	1.6086
ENSG00000213397.10	HAUS7	1	fast_UP	2.59202	2.76789	-0.189653	3.17645	4.3942	4.66667	4.68971	4.9017	4.75661	4.68467	3.63084	3.93877	3.84931	3.7931	4.13545	4.22855
ENSG00000213465.7	ARL2	1	fast_UP	7.10852	6.98598	6.0715	6.15251	5.56198	5.5028	5.63647	5.7771	5.70348	5.83221	5.857	6.03211	5.97786	6.1698	5.9654	5.99625
ENSG00000213762.11	ZNF134	1	fast_UP	1.80928	2.30257	0.178186	2.29306	5.64508	5.90626	6.00155	6.21028	6.31876	6.44883	5.45089	5.60938	5.43478	5.63565	5.84496	6.01331
ENSG00000213799.12	ZNF845	1	fast_UP	0.592777	-0.238469	-2.03294	0.335787	5.5895	5.49211	5.70251	5.84673	5.90846	5.81779	5.29966	5.13299	5.12637	5.26728	5.52138	5.46385
ENSG00000213889.10	PPM1N	1	fast_UP	1.00187	0.181507	-1.57747	2.31296	1.71131	3.00612	3.33022	3.38516	3.20655	3.34939	1.51583	3.01618	3.63767	3.98667	3.16535	3.20445
ENSG00000213923.11	CSNK1E	1	fast_UP	3.64591	2.89147	0.811294	4.3866	6.60564	6.68893	6.53811	6.59975	7.00288	7.06827	6.54162	6.41669	6.48084	6.71387	6.85076	7.06314
ENSG00000214194.8	SMIM30	1	fast_UP	4.44586	4.53794	2.54808	3.65114	2.4266	1.95249	2.17509	2.28862	2.35538	2.78985	2.30038	2.3757	2.73224	2.89036	2.48709	2.81337
ENSG00000214652.5	ZNF727	1	fast_UP	1.1956	1.83806	-1.34576	-1.01235	4.72339	5.28335	5.33172	5.31616	5.12138	5.13415	5.10216	5.71557	5.65344	5.70535	5.13024	4.9414
ENSG00000220205.8	VAMP2	1	fast_UP	1.56636	2.351	-0.354789	3.23658	2.23687	1.92795	2.18866	2.075	2.19517	2.10637	2.36969	2.43155	2.55382	2.57397	2.39068	2.47938
ENSG00000225663.7	MCRIP1	1	fast_UP	4.56251	5.10834	2.59073	3.70768	4.35278	5.095	5.29404	5.55512	5.44475	5.31767	3.73479	4.62798	4.7101	4.86686	5.27097	5.37487
ENSG00000226887.7	ERVMER34-1	1	fast_UP	-0.412515	-0.0268847	-2.6113	-0.162849	-2.53375	0.354555	1.39948	2.01162	3.62068	4.09855	-1.33825	0.769086	1.64977	1.6144	3.98618	4.46081
ENSG00000227059.6	ANHX	1	fast_UP	-2.46838	-0.577694	-3.32193	-1.99736	-1.81642	-0.803422	1.01384	1.86784	1.03696	0.782051	-3.55287	-0.816924	0.73389	1.537	1.81163	0.846417
ENSG00000229676.2	ZNF492	1	fast_UP	3.01836	1.8256	-0.0200835	0.705936	4.48426	4.7071	4.76354	4.85919	4.68812	4.71329	4.22681	4.24196	4.17539	4.26636	4.51983	4.32776
ENSG00000230124.7	ACBD6	1	fast_UP	3.84172	3.94605	2.34829	3.87614	4.97881	4.92235	4.87356	4.86813	5.22641	5.27037	4.82063	4.78164	4.74786	4.81151	5.13541	5.33808
ENSG00000234616.8	JRK	1	fast_UP	-1.30613	-1.60986	-3.27565	-1.16013	4.43737	4.75994	4.67509	4.57738	4.39845	4.59166	4.53531	4.57102	4.51585	4.57651	4.67151	4.66153
ENSG00000234745.10	HLA-B	1	fast_UP	-0.740267	1.75788	-1.85792	1.40861	2.45477	1.97738	2.77879	3.48009	3.91733	4.11355	3.89668	4.09985	4.49242	4.84776	5.34732	5.20901
ENSG00000235162.8	C12orf75	1	fast_UP	1.52709	1.58999	-0.764457	1.81405	3.16738	2.87421	3.41062	3.93581	4.1243	3.8597	3.74663	2.85218	3.0396	3.32656	4.17772	3.90206
ENSG00000236287.7	ZBED5	1	fast_UP	0.542495	2.28784	-0.0985103	2.45252	3.95811	4.11667	4.62206	4.51547	5.14583	5.32812	4.37491	4.64343	4.69482	4.65819	4.95052	5.38976
ENSG00000240303.7	ACAD11	1	fast_UP	0.65775	0.911279	-1.26729	0.0933618	4.11029	4.24303	4.41833	4.38374	4.71619	4.67941	4.04204	4.20139	4.54349	4.77893	4.57074	4.88697
ENSG00000242265.5	PEG10	1	fast_UP	2.09499	1.95084	-1.26619	1.54265	6.06383	5.45788	5.99221	6.60151	8.2149	8.56255	4.68969	4.89257	5.64251	6.23932	7.42825	8.12492
ENSG00000242715.7	CCDC169	1	fast_UP	4.07694	3.90978	-1.36891	1.34384	4.8118	4.47593	4.44615	4.66146	4.92083	4.99555	4.43258	4.38357	4.61107	4.70702	4.64728	4.8195
ENSG00000244687.11	UBE2V1	1	fast_UP	6.55808	5.57932	5.01754	6.09729	6.04453	5.87571	6.04171	6.18654	6.23736	6.31869	5.95077	5.92291	5.82924	6.04252	6.21868	6.22813
ENSG00000247746.4	USP51	1	fast_UP	-1.67258	-1.52064	-3.31313	-1.59589	2.34233	2.52316	3.54967	3.60494	3.62724	3.82883	2.16359	2.6257	3.06663	3.2259	3.50698	3.60605
ENSG00000248592.7	TMEM110-MUSTN1	1	fast_UP	-1.52623	-2.69591	-3.20372	-2.81258	4.83207	4.83811	4.79325	4.87891	4.95899	4.96268	4.71397	4.85883	4.7247	4.68095	4.79278	4.84313
ENSG00000253710.3	ALG11	1	fast_UP	4.13606	2.42345	0.907471	2.09184	5.04212	4.88308	4.9303	4.91242	4.86861	4.70853	4.95479	4.83123	4.65109	4.58365	4.86334	4.79544
ENSG00000256235.2	SMIM3	1	fast_UP	-0.155695	0.803447	-3.13156	-1.62808	3.31451	2.92553	2.67725	3.01301	4.10536	4.22227	0.880202	1.22805	1.78037	1.77531	2.09623	2.12257
ENSG00000256683.6	ZNF350	1	fast_UP	2.44999	-0.127024	-0.000281941	0.746314	4.81988	4.43207	4.19517	4.26056	3.96601	3.69396	4.27081	3.78087	3.64209	3.70023	3.81492	3.3784
ENSG00000257446.3	ZNF878	1	fast_UP	1.42011	2.28285	-1.18123	0.889686	5.03319	5.01555	5.00246	4.86134	4.06773	4.16116	4.69352	4.77639	4.43516	4.16353	3.44437	3.29698
ENSG00000259040.5	BLOC1S5-TXNDC5	1	fast_UP	2.57072	1.82088	-0.139415	-0.991456	6.85461	7.09327	7.21801	7.22308	7.40714	7.4074	6.97568	7.53758	7.31875	7.3686	7.44205	7.42663
ENSG00000262481.5	TMEM256-PLSCR3	1	fast_UP	-2.43079	-0.123571	-2.78693	-1.76472	2.31638	2.22714	3.10945	3.52338	3.88775	4.20034	2.21902	2.56565	2.89386	3.38584	3.49765	3.89068
ENSG00000268964.1	ERVV-2	1	fast_UP	-1.39568	-1.9272	-3.0038	-0.375732	-0.34832	0.791335	1.84449	1.06069	-1.22712	-2.78809	0.700244	-0.184447	1.26164	1.16079	-0.135069	-1.08691
ENSG00000269404.6	SPIB	1	fast_UP	-0.757703	0.499012	-2.11097	-1.12776	1.31077	2.60649	3.7607	4.1458	3.51851	3.81043	0.0335774	1.85284	1.95804	2.20791	2.08095	1.95704
ENSG00000269526.1	ERVV-1	1	fast_UP	-1.46017	-2.13469	-3.05085	-0.206908	-0.564788	-0.0258966	1.3332	1.09325	-2.83949	-4.19172	0.987469	0.726671	1.72023	2.00052	-0.157936	-1.1044
ENSG00000270316.1	BORCS7-ASMT	1	fast_UP	-0.403362	-1.26742	-2.53131	-2.77368	2.99735	3.11186	3.19518	3.44404	3.4583	3.69908	3.86825	4.12258	4.07019	3.99282	3.3165	3.53309
ENSG00000272398.5	CD24	1	fast_UP	5.05011	6.08181	2.88378	4.99635	4.25604	6.51733	7.60009	7.93471	8.14134	8.50804	4.24091	6.53344	6.71343	7.08421	7.89602	8.3496
ENSG00000273802.2	HIST1H2BG	1	fast_UP	-0.495069	0.5457	-2.65346	1.02349	7.51515	7.86654	7.95282	7.85991	7.75625	7.80505	7.59477	7.86047	7.49184	7.4594	7.7599	7.70364
ENSG00000274276.4	CBSL	1	fast_UP	2.08625	3.68335	-1.09204	3.33676	1.87639	1.91391	2.12971	2.09123	2.07086	2.24536	-2.30721	-1.23008	-1.33255	-2.86079	-1.39876	-2.46334
ENSG00000276180.1	HIST1H4I	1	fast_UP	-1.47162	0.653873	-2.20604	3.26531	6.20039	6.49105	6.69045	7.11079	6.91563	7.03803	6.2927	6.49064	6.40728	6.30699	6.73906	6.65862
ENSG00000277258.4	PCGF2	1	fast_UP	-0.0262017	0.203312	-2.04106	0.910174	3.48469	4.14771	4.36406	4.39691	4.29048	4.25838	4.0086	4.34531	4.25413	4.55078	4.59378	4.36555
ENSG00000278318.4	ZNF229	1	fast_UP	-0.84653	-0.984003	-2.64329	-1.33269	4.54165	4.54659	4.13755	4.25205	4.20079	4.21286	4.28799	3.95943	3.66977	3.65007	3.75189	3.67188
ENSG00000278828.1	HIST1H3H	1	fast_UP	-2.60827	-1.48987	-2.92533	-0.0153226	7.13985	7.48147	7.62459	7.59386	7.46039	7.33733	7.06108	7.18581	6.65626	6.53256	7.20618	7.02327
ENSG00000281991.1	TMEM265	1	fast_UP	-1.0965	-2.4831	-3.32193	-1.74066	2.6315	1.98037	1.31403	0.916788	0.55657	1.00652	2.16029	1.29321	0.62287	0.56998	0.967219	0.829092
ENSG00000283239.1	KBTBD11-OT1	1	fast_UP	-0.417176	0.308249	-2.15138	-1.9906	6.35018	6.74544	6.85524	7.01358	6.86509	6.74656	5.9863	6.35125	6.4598	6.57736	7.04394	6.83884
ENSG00000002586.19	CD99	2	slow_UP	-1.88491	2.08101	-1.42599	3.84066	0.0968434	0.360247	0.403317	0.740065	3.52258	2.78574	0.11505	-1.04107	-0.393908	-0.00417581	3.70037	4.09621
ENSG00000006042.11	TMEM98	2	slow_UP	1.51039	2.9382	-1.24296	2.62024	1.91435	3.29864	4.06477	4.49779	4.84313	5.10968	2.21942	3.85461	4.15669	4.34735	4.61279	4.79857
ENSG00000006756.15	ARSD	2	slow_UP	-2.47454	-1.30512	-2.79196	-0.554319	1.58225	1.94401	2.09821	2.35677	2.63455	2.38535	1.03951	1.64786	1.85136	2.03461	2.47145	1.83011
ENSG00000007866.20	TEAD3	2	slow_UP	-1.49581	-0.494168	-2.84497	0.814287	2.93605	3.11817	3.54948	3.84221	4.28788	4.16108	2.04411	2.56548	2.45099	3.0896	4.2566	4.49046
ENSG00000010295.19	IFFO1	2	slow_UP	-2.00636	0.634969	-0.812979	-0.642396	3.51865	3.6751	4.04999	3.8404	3.94972	3.97201	3.98273	4.09738	3.90641	3.77846	4.21671	4.53759
ENSG00000010404.17	IDS	2	slow_UP	-1.14312	-0.345099	-2.62604	2.09228	1.73771	2.14079	3.11664	3.56464	4.1519	4.24312	1.76149	2.38167	3.44327	4.08928	4.11687	4.232
ENSG00000011201.11	ANOS1	2	slow_UP	-3.05315	-0.638851	-2.59198	-1.45459	1.13635	1.98468	3.0243	3.19463	4.41764	5.12488	0.490227	2.42398	2.31285	1.92263	3.98663	4.80291
ENSG00000011422.11	PLAUR	2	slow_UP	-2.53388	-1.25049	-2.72494	-1.78869	0.258652	-0.153848	0.326209	1.20391	2.31623	1.72815	-0.53726	-0.206457	0.344036	0.521607	2.33726	2.3562
ENSG00000012211.12	PRICKLE3	2	slow_UP	-2.29632	-0.267242	-2.49095	-1.38568	2.01615	0.380759	1.422	1.85724	2.19302	2.4397	1.85114	1.35743	1.85036	2.70371	2.38881	2.37542
ENSG00000013016.15	EHD3	2	slow_UP	-1.87328	-0.0764001	-2.57627	0.765114	1.81285	2.37131	3.02726	3.87301	4.0457	3.92561	1.66008	2.05869	2.23417	2.63029	4.86515	4.366
ENSG00000020426.10	MNAT1	2	slow_UP	2.99648	3.68811	1.6569	3.92995	4.39776	4.63831	4.8923	5.12142	5.20562	5.13557	4.75929	5.04623	4.97342	5.15861	5.0761	5.14535
ENSG00000023902.13	PLEKHO1	2	slow_UP	-1.29304	-0.325176	-2.39428	-0.632482	1.87656	2.16451	2.55787	3.02013	4.28406	4.21321	1.69404	1.78835	1.09555	1.22367	3.63195	3.99745
ENSG00000025434.18	NR1H3	2	slow_UP	-0.990068	1.55838	-0.974096	0.816815	2.38511	1.92141	1.86943	2.2253	2.66127	2.69479	2.7454	2.79818	2.76847	2.95471	2.97518	3.03932
ENSG00000026025.15	VIM	2	slow_UP	-2.02708	3.91024	-2.41175	3.31267	0.92266	1.13432	4.8367	6.8879	9.98248	9.12355	1.10955	1.0382	2.80933	4.14556	8.15775	8.49292
ENSG00000028277.21	POU2F2	2	slow_UP	-2.47956	-1.01296	-2.98931	-2.14527	-0.420468	0.711134	0.611962	0.927597	1.17364	1.33909	-0.502199	0.805838	1.74212	2.06297	1.24639	1.6654
ENSG00000028528.14	SNX1	2	slow_UP	1.89272	2.93437	0.203759	3.30582	2.13292	2.31705	2.88482	3.5124	4.10539	4.19124	2.22145	2.55135	2.74921	2.93112	3.6542	3.845
ENSG00000034510.5	TMSB10	2	slow_UP	8.19082	9.02429	7.88581	11.6182	8.11376	8.63584	8.87186	9.16601	9.36257	8.93536	8.14779	8.60791	8.52636	8.68421	9.36015	9.25509
ENSG00000047644.18	WWC3	2	slow_UP	-3.00497	-1.27882	-2.95717	-0.754177	2.74747	3.04975	3.60769	4.13888	5.93401	5.71819	0.625882	1.8658	2.43357	2.85237	5.44488	5.79373
ENSG00000048140.17	TSPAN17	2	slow_UP	-1.45162	0.950213	-2.61036	1.01413	2.37794	3.42019	4.33498	4.66814	4.70124	4.81508	2.47827	3.49018	3.84654	4.15172	4.82071	4.78868
ENSG00000050165.17	DKK3	2	slow_UP	-3.1257	-1.09372	-2.21962	-1.53907	2.1251	2.18958	2.84369	3.33119	3.57981	3.80143	0.9732	1.37014	1.94754	2.35829	3.71071	3.86279
ENSG00000057704.12	TMCC3	2	slow_UP	-2.15758	-1.63256	-3.14036	-2.32815	4.44046	2.50025	2.24146	2.58864	3.11723	3.23261	4.4259	2.37904	1.8799	2.39283	3.41874	3.2446
ENSG00000058453.16	CROCC	2	slow_UP	-0.7976	-0.899307	-2.68725	-0.798349	3.81566	4.3012	4.55472	5.01064	5.07964	5.32307	4.01019	4.94839	5.07853	5.33115	5.39622	5.65994
ENSG00000061273.17	HDAC7	2	slow_UP	0.914485	2.89549	0.463106	0.846791	4.02141	5.4557	6.11416	6.43436	6.04012	5.9312	3.80003	5.33206	5.59796	6.15756	6.30571	6.12589
ENSG00000064300.8	NGFR	2	slow_UP	-2.63419	-0.706375	-2.70926	-1.65428	0.494568	3.55102	4.46181	4.93529	5.41824	4.77905	0.402549	3.7198	5.16688	5.95849	6.01862	5.85769
ENSG00000064393.15	HIPK2	2	slow_UP	-1.88751	-0.209074	-2.64594	-0.477082	3.27643	3.1833	3.91538	4.08338	4.52859	4.80943	4.11801	4.43443	4.41953	4.54262	4.94249	4.87743
ENSG00000064961.18	HMG20B	2	slow_UP	4.32414	4.66929	2.63616	4.12349	5.19868	5.11741	5.45833	5.89401	5.7253	5.67157	4.62074	4.91157	5.39096	5.82575	5.49619	5.35651
ENSG00000065833.8	ME1	2	slow_UP	-1.4013	0.200755	-2.49041	-0.00410569	1.08833	0.708596	1.52052	1.64524	1.64149	1.56695	0.431703	0.903548	1.68188	2.13873	1.8107	2.01779
ENSG00000066735.14	KIF26A	2	slow_UP	-2.35206	-0.689732	-2.47583	-1.60607	6.39613	6.08936	5.79209	5.89548	6.34776	6.7026	6.27073	5.75533	5.45931	5.53552	5.80176	5.82239
ENSG00000067048.16	DDX3Y	2	slow_UP	1.2422	1.73173	-0.887047	3.78634	-2.14975	-2.09815	-3.39626	-2.84938	-4.13581	-3.31641	6.13866	6.55532	6.84743	7.20949	6.70747	6.69108
ENSG00000067064.11	IDI1	2	slow_UP	5.56004	6.00406	4.01645	5.06944	5.60914	5.99567	6.24237	6.49885	7.05092	7.25592	5.71277	6.17404	6.03031	5.98239	6.57959	6.6229
ENSG00000069812.11	HES2	2	slow_UP	0.683198	-0.723921	-2.35068	0.0938465	4.22398	3.65088	3.26045	3.35646	2.61381	1.54207	3.82302	3.02052	3.1749	3.48432	2.80311	2.08534
ENSG00000070540.12	WIPI1	2	slow_UP	0.601271	0.794589	-2.33544	1.83697	2.99036	3.23495	3.67803	4.23432	4.64293	4.80229	2.15546	2.96746	3.50652	3.65606	4.05626	4.58857
ENSG00000071282.11	LMCD1	2	slow_UP	-3.32193	-1.22008	-2.74681	0.166095	-3.11274	-1.55019	-0.816025	0.000873373	2.67269	3.23784	-1.03809	-1.10528	-1.05585	-2.08682	1.34222	2.79737
ENSG00000071575.11	TRIB2	2	slow_UP	0.485249	1.57961	-1.47882	0.938247	2.28781	2.50853	3.37667	4.03132	4.71722	4.76189	1.89291	2.93237	3.03191	3.64128	4.39803	4.97431
ENSG00000072195.14	SPEG	2	slow_UP	-2.66977	-1.59127	-3.14332	-1.41775	2.64944	3.05373	3.85062	4.32396	4.19019	4.38902	2.70888	3.53038	4.0445	4.29233	4.09398	4.46454
ENSG00000072958.8	AP1M1	2	slow_UP	0.366481	1.95699	-0.475786	2.35751	3.45356	3.73842	3.84604	4.09744	4.11433	4.09613	3.2267	3.3571	3.3503	3.4821	4.02179	3.98479
ENSG00000074410.13	CA12	2	slow_UP	-2.90184	-0.931008	-3.16571	-0.0906312	-1.00543	-0.967373	-0.528526	1.34499	2.4387	2.25997	-2.11222	-1.24363	-1.04594	-0.168522	3.77732	2.98356
ENSG00000075426.11	FOSL2	2	slow_UP	-2.21669	-1.4235	-2.96326	0.0407474	1.46458	1.39442	2.16411	2.96488	3.74741	3.16704	0.852715	0.799075	1.42487	2.50032	3.53971	3.30729
ENSG00000075618.17	FSCN1	2	slow_UP	6.18157	7.1384	5.39545	4.43128	7.59951	8.69108	8.9157	8.93258	8.27708	8.1182	8.18621	8.91037	8.72005	8.93958	8.59076	8.09401
ENSG00000075975.15	MKRN2	2	slow_UP	2.37696	2.28579	0.396698	2.50669	4.39264	4.1885	4.31973	4.30795	4.2491	4.18021	4.45233	4.2816	4.40579	4.5705	4.29922	4.27108
ENSG00000077092.18	RARB	2	slow_UP	-2.57514	-1.52261	-3.26021	-1.16471	2.74266	1.36408	0.695993	0.486378	-0.56468	-1.38063	2.72009	2.32112	2.12114	1.87695	1.02794	0.325256
ENSG00000079257.7	LXN	2	slow_UP	-1.38597	-1.23926	-2.94474	-0.332319	0.754053	1.33944	1.8084	2.15109	2.09323	2.29725	0.16435	1.31526	1.64441	1.86396	1.7753	1.4578
ENSG00000079459.12	FDFT1	2	slow_UP	5.90779	6.11471	3.50996	5.52409	7.51887	7.59894	7.80238	8.16924	8.63072	8.85173	7.17493	7.75385	7.78765	7.93401	8.48216	8.58318
ENSG00000079739.16	PGM1	2	slow_UP	2.92441	4.40429	0.712219	3.69898	1.34668	3.13956	4.76715	5.88384	6.15353	6.29672	2.97182	5.69187	6.86648	7.64515	7.41126	6.86817
ENSG00000080644.15	CHRNA3	2	slow_UP	-2.6078	-0.926675	-2.48994	-1.34053	-1.13495	0.896424	2.04594	1.83887	0.837093	0.844562	-0.241746	2.38044	2.73224	2.88203	1.8896	1.79821
ENSG00000082512.14	TRAF5	2	slow_UP	-0.790545	-0.055401	-2.87054	-0.413912	-1.04727	1.13097	1.9567	2.55283	3.71309	3.70734	-0.292414	1.8407	2.64278	3.21484	3.8512	4.08002
ENSG00000083444.16	PLOD1	2	slow_UP	5.03057	4.14501	2.11786	3.73289	6.50842	6.66741	6.4593	6.30593	5.86059	5.61983	6.14143	6.58127	6.44636	6.64583	5.8381	5.4487
ENSG00000083799.17	CYLD	2	slow_UP	-1.99643	-0.454142	-2.45187	-0.878705	2.58688	3.00254	3.46523	3.54375	3.79888	4.1211	2.83853	3.12216	3.07081	3.32575	3.36637	3.56947
ENSG00000085552.16	IGSF9	2	slow_UP	-1.56775	0.0282381	-2.71206	-1.26178	1.4627	1.54148	2.46518	2.90633	3.10558	3.60554	0.390374	1.31727	1.56502	2.30126	3.26018	3.4787
ENSG00000087086.14	FTL	2	slow_UP	10.0596	11.2311	8.7057	12.6003	8.32565	8.39635	8.4991	8.80689	9.4246	9.49099	7.48496	7.45738	7.37613	7.64459	8.89261	9.15841
ENSG00000087245.12	MMP2	2	slow_UP	-0.71448	3.61218	-1.47233	3.60733	1.94999	2.58785	3.63664	4.21276	4.77305	4.38507	2.17237	2.74343	3.49839	3.90771	6.14591	5.49668
ENSG00000087253.12	LPCAT2	2	slow_UP	-1.99915	-0.496903	-2.81316	0.290611	-0.880632	-0.328888	0.344556	0.728014	1.23778	1.46502	-0.917237	0.236565	0.900933	1.00681	1.85997	1.93668
ENSG00000087266.15	SH3BP2	2	slow_UP	-2.44161	-0.901826	-3.05927	-1.80688	5.03061	4.73451	4.61648	4.87758	4.94919	5.03602	4.78855	4.47743	4.5031	4.66481	4.538	4.7302
ENSG00000088356.5	PDRG1	2	slow_UP	2.71756	3.95594	1.57962	2.80123	3.86556	3.45105	3.48044	3.67508	3.50023	3.66701	2.82495	2.72428	2.52484	3.02334	3.10864	2.97294
ENSG00000088543.14	C3orf18	2	slow_UP	-2.49247	-0.507793	-2.1575	-2.3633	2.24285	2.33049	2.6766	2.89774	2.64264	2.8474	2.68333	2.88597	2.96338	3.19123	2.78673	2.77883
ENSG00000088882.7	CPXM1	2	slow_UP	0.753181	2.63789	-2.28283	0.542231	2.93781	3.81197	4.54545	4.66975	4.08473	4.17366	3.31361	4.27445	4.4705	4.65973	4.41987	4.59022
ENSG00000089280.18	FUS	2	slow_UP	6.38664	6.82434	5.40211	5.76867	5.8642	5.94293	6.03376	6.10611	5.79122	5.85531	6.09428	6.13268	6.21295	6.33025	6.23282	5.94606
ENSG00000089486.16	CDIP1	2	slow_UP	1.9688	2.38775	-0.488172	0.799091	3.62091	4.03926	4.51069	4.96143	5.13836	5.20987	3.85152	4.40716	5.01468	5.5081	5.74921	5.51165
ENSG00000090097.21	PCBP4	2	slow_UP	-2.27641	-0.488732	-2.06091	0.46616	2.27497	2.47468	2.63179	3.14853	3.48293	3.50302	2.03525	2.43172	2.59172	2.3606	3.18578	3.55537
ENSG00000090776.5	EFNB1	2	slow_UP	-2.33987	1.09914	-2.87465	-0.345581	2.33229	3.61011	3.97322	3.82068	1.86763	2.30935	1.35021	2.45396	2.73525	2.99092	2.53937	2.55746
ENSG00000090924.14	PLEKHG2	2	slow_UP	-1.35654	0.81019	-2.04166	0.566702	3.64288	4.50793	5.22088	5.46896	5.60254	5.62493	3.13917	4.09553	3.97499	4.08539	5.02379	5.32524
ENSG00000096746.17	HNRNPH3	2	slow_UP	5.0777	6.22186	4.67913	6.0415	3.30039	3.13515	3.56816	4.06459	4.04584	4.16125	3.60984	3.46613	3.74159	4.52364	4.51883	4.07287
ENSG00000099250.17	NRP1	2	slow_UP	-1.80378	-0.611964	-2.9237	-0.122137	-0.15447	0.441622	1.34366	0.514877	0.343719	1.52212	-3.02455	-1.10528	-1.59175	-1.97951	0.388765	1.80709
ENSG00000099385.11	BCL7C	2	slow_UP	-2.75559	-0.517298	-2.52829	0.900951	3.67537	3.25729	3.48672	3.65496	3.59334	3.27405	3.48853	3.56835	3.5634	3.55084	3.99761	4.00933
ENSG00000099860.8	GADD45B	2	slow_UP	0.868538	0.832412	-2.24547	0.913983	3.12986	3.46298	4.04263	4.49162	3.89993	3.23282	2.84835	3.00091	3.29503	3.81633	4.28216	3.60598
ENSG00000100105.17	PATZ1	2	slow_UP	1.33648	2.70661	-1.1664	1.64101	4.97396	6.00575	6.15957	6.37448	5.90461	5.86284	5.12301	5.67947	5.50373	5.55221	5.93055	5.68671
ENSG00000100234.11	TIMP3	2	slow_UP	-1.94255	0.570617	-2.73485	1.28043	0.591584	1.80585	2.87296	3.81304	4.51373	3.52495	0.553607	1.69891	2.52742	3.1491	5.38171	4.53323
ENSG00000100300.17	TSPO	2	slow_UP	-1.88588	-0.501992	-3.17211	2.35841	0.558807	-0.0070742	0.821351	1.01922	1.32289	1.51917	0.171923	1.03175	1.36572	1.32439	1.56555	1.61965
ENSG00000100360.14	IFT27	2	slow_UP	1.68845	2.72211	-0.304459	1.26207	4.24892	4.15246	4.28774	4.50076	4.48975	4.61265	4.20932	4.49211	4.50457	4.5206	4.65155	4.7006
ENSG00000100376.11	FAM118A	2	slow_UP	0.49405	3.0533	0.819375	2.72787	5.34922	5.05384	4.83025	5.03309	4.8829	4.83889	4.0741	3.87019	3.78011	4.03996	4.21388	4.00323
ENSG00000100422.13	CERK	2	slow_UP	-1.91187	-0.288133	-2.73677	0.564548	5.69597	4.64731	4.51724	4.96193	5.72252	5.72655	5.75686	4.91407	4.70172	4.67594	5.72654	5.79871
ENSG00000100889.11	PCK2	2	slow_UP	-1.08172	-0.131741	-3.24361	0.717939	3.87596	3.9585	4.17855	4.77983	5.3973	5.54102	3.39184	4.85786	5.12494	4.76429	5.34355	5.52309
ENSG00000101017.13	CD40	2	slow_UP	-3.27764	-0.638676	-3.30251	-1.5855	-4.02506	-4.25015	-2.90495	-0.810305	0.601154	1.70254	-3.60353	-3.58304	-2.14353	-1.33247	0.550574	1.01537
ENSG00000101955.14	SRPX	2	slow_UP	-2.21698	-0.0414096	-3.19764	0.423818	-1.06965	0.833327	2.45086	2.9887	2.48622	2.75268	-1.91724	1.047	1.8829	2.53643	3.01444	3.10668
ENSG00000102038.15	SMARCA1	2	slow_UP	1.27375	2.69345	-2.47432	2.00766	4.80667	4.53642	4.36437	4.97189	5.846	6.21256	4.46531	4.468	4.65562	4.89383	5.64881	6.02348
ENSG00000102109.8	PCSK1N	2	slow_UP	-1.72863	0.618425	-1.74046	-0.116983	0.599875	0.630302	1.16749	1.93988	1.4849	1.46131	-0.268719	-0.0336093	0.0330738	1.15961	1.45423	1.16591
[truncated: 1,034 more rows]

## Sheet: Table.S1.STB.markers
Table S1.
STB markers upregulated in the AME-E lineage.
Gene	hsPostEPI.E1	hsPostEPI.E2	hsPostEPI.AME	hsAME.E	hsSTB	FoldChange_hsAME-E_vs_hsPostEPI-E2
[truncated: 403 more rows]
