# Supplementary material for: Amniogenesis occurs in two independent waves in primates
Source: Cell Stem Cell. 2022 May 5;29(5):744–759.e6. doi: 10.1016/j.stem.2022.03.014 (PMC9627701; doi:10.1016/j.stem.2022.03.014)
Supplement: Data S2. Expression matrix of the integrated single-cell RNA-seq of primates embryos, related to Figure 1 [file mmc3.zip]

Archive with 1 entries (1 files):
- Data_S2_Xiang.Ma.Tyser.human.monkey.embryos.log.fpkm.csv
