# Supplementary material for: Amniogenesis occurs in two independent waves in primates
Source: Cell Stem Cell. 2022 May 5;29(5):744–759.e6. doi: 10.1016/j.stem.2022.03.014 (PMC9627701; doi:10.1016/j.stem.2022.03.014)
Supplement: Data S3. Bulk RNA-seq of partially primed hPSC induced to AME-E-like cells, related to Figure 3 [file mmc4.xlsx]

## Sheet: Table.S3.1000.HVG.PCA.coord
Table S3.
Coordinates of genes used for PCA analysis in Figure 3A.
Gene	Dim.1	Dim.2	Dim.3	Dim.4	Dim.5
IDH2	-0.950038	0.0155156	0.0637051	0.0769445	-0.0676013
FBLN1	-0.936187	0.177729	-0.102541	0.0235223	0.0840125
CTSV	-0.930766	0.080783	0.00674703	-0.0957993	0.245391
TCEAL9	-0.929413	0.0961274	0.0167858	-0.253991	-0.0334865
PMEL	-0.912234	-0.0623578	0.0345971	0.212647	-0.230404
BEX3	-0.909404	-0.317712	-0.00847833	0.147357	-0.0377526
CD99	-0.902943	0.312468	0.0955956	0.165386	0.0342759
GSN	-0.898305	-0.0386105	0.0333443	0.222883	-0.187494
MGST3	-0.887794	0.0388055	0.405264	-0.00698066	0.0282031
FSTL1	-0.876342	0.216142	-0.226188	0.16184	-0.0587306
KRT7	-0.874118	0.184912	-0.0512408	-0.0454162	0.345197
KRT19	-0.872191	0.410694	0.133275	0.0193593	0.112412
PPFIBP2	-0.87089	0.230591	0.168069	-0.0601039	0.122822
IGFBP3	-0.868627	0.00318954	-0.112439	0.0671626	0.172105
PDCD4	-0.866746	-0.189509	-0.174776	0.350883	0.134706
FHL2	-0.860241	0.339049	0.113388	0.210519	-0.0717728
XAGE2	-0.859355	0.336333	0.190804	-0.0926337	0.0141043
RAB31	-0.852431	0.353524	0.0992911	0.000512	0.0287329
2006-09-01	-0.845383	-0.0709636	-0.0440713	-0.10642	-0.0938755
EDNRB	-0.841044	0.205758	-0.0442089	0.237152	-0.0292532
GABRP	-0.824597	0.0710079	-0.164751	0.132745	0.155202
CAST	-0.82102	0.289976	0.0572578	0.288325	-0.141232
DUSP5	-0.818293	0.134673	0.0338763	0.036944	0.250823
RGS16	-0.811092	0.307656	0.0250621	0.254418	-0.0895368
P3H2	-0.803656	-0.288194	-0.211975	0.119021	-0.0926281
MYL6B	-0.802403	-0.433662	-0.0283531	-0.363012	0.14212
KRT18	-0.799146	0.144051	0.356329	-0.0657198	0.27482
TMSB4X	-0.799122	-0.0912154	0.216039	0.349267	-0.0664837
PLK2	-0.795941	0.167957	0.407445	0.127158	-0.213321
ID2	-0.795183	0.242921	-0.075281	0.102057	0.362452
ANAPC11	-0.795008	-0.286056	0.354655	-0.333662	0.0400466
KRT8	-0.791318	0.211214	0.365163	0.0242117	0.311344
UBE2J1	-0.787649	0.527324	-0.098343	-0.0743467	-0.0362381
CYP26A1	-0.78756	-0.235727	-0.181057	0.155656	0.192187
HEPH	-0.786159	-0.174317	-0.353265	0.381323	-0.0571016
SLC19A2	-0.783377	0.467816	-0.0139214	-0.0427854	0.0177544
PRDX5	-0.773901	-0.301439	0.163503	-0.505912	0.0644776
ARL6IP4	-0.770858	-0.327196	0.0214416	-0.509995	0.126091
HERPUD1	-0.770287	0.390313	0.311981	-0.142119	0.151206
ID3	-0.767095	-0.00952319	-0.125681	0.0357276	0.265349
ERRFI1	-0.767041	0.463646	0.242267	0.0731779	-0.00787948
PRKCH	-0.762297	0.548342	0.065964	0.0471517	-0.165018
HAS3	-0.760609	-0.199171	-0.0316632	0.428636	0.0547222
HCRTR1	-0.759715	-0.36982	0.349661	0.0962596	-0.0393551
SMS	-0.756426	-0.298231	-0.212208	0.423636	0.080698
HES1	-0.754519	0.0183045	-0.386811	-0.129543	0.132839
DOK4	-0.7541	-0.016995	-0.410782	-0.216105	0.334854
IGFBP4	-0.752983	-0.438507	-0.290648	0.298174	-0.00383393
WFDC2	-0.751772	0.385195	0.162085	0.145515	-0.201247
COL4A2	-0.748993	0.219942	-0.175321	-0.206951	-0.294016
PCLAF	-0.748919	0.438149	-0.078609	0.133068	-0.0491288
DNASE1	-0.747852	-0.381154	0.498571	0.0347682	-0.00523417
SLC22A23	-0.737494	0.390979	-0.366726	-0.0875327	-0.00677032
MXD3	-0.735586	-0.423778	0.494752	-0.0575762	0.0480961
NDUFS6	-0.734065	-0.390738	0.112667	-0.501162	0.167451
KALRN	-0.73335	0.502695	0.0927649	0.115222	0.0124743
PTN	-0.733211	0.582302	0.0936684	0.0668723	-0.14187
ADM	-0.732059	0.255122	0.052596	-0.0528527	0.301178
SNCA	-0.731495	-0.605718	-0.062163	0.209857	-0.0566357
CAV1	-0.729659	-0.257334	0.183052	0.161106	-0.279798
DMKN	-0.729431	-0.381101	-0.0967849	0.4269	0.0183018
IGFBP7	-0.726607	-0.461543	0.066553	0.0238009	0.289785
IRS1	-0.725719	0.40584	-0.448931	0.0762824	0.0126416
SPARCL1	-0.72544	-0.117299	-0.351137	0.218301	0.21729
NUAK2	-0.724692	0.344384	0.310964	0.0609633	0.194489
AMOTL2	-0.723055	0.38113	0.107259	0.00456096	0.334141
TINAGL1	-0.722634	0.587058	-0.0798619	-0.0448418	-0.0872731
ATP5L	-0.721624	-0.372969	0.0694233	-0.527249	0.200889
AURKAIP1	-0.71871	-0.372032	0.261711	-0.45864	0.192809
ARL4C	-0.714191	0.60612	-0.164159	0.247252	-0.092233
MPZL1	-0.714107	0.597528	0.233115	0.192777	0.0617821
TIMP3	-0.712515	0.102123	0.365588	0.226635	0.137076
OBSL1	-0.709865	-0.177989	-0.509335	0.0565759	0.230535
HSPB8	-0.709435	0.526138	0.0790587	-0.0352457	0.126602
SLCO4A1	-0.706585	0.354529	0.0700362	0.23058	-0.244305
CCBE1	-0.706531	0.552683	0.0863107	0.205631	-0.125961
FREM2	-0.70418	0.291964	-0.552284	0.174145	-0.102319
LRRN1	-0.700811	-0.270605	-0.513157	0.13314	0.12033
PRLR	-0.698698	0.554937	-0.233207	0.0906315	0.111881
PLEKHA6	-0.69807	0.539165	-0.279947	0.0268637	0.0706515
COL1A1	-0.691678	-0.393234	-0.344282	0.151951	-0.0654971
BTG1	-0.690492	0.461699	0.366727	0.209185	-0.199474
FBN2	-0.690272	0.177791	-0.53662	0.266099	-0.0112775
SH3BP5	-0.690092	0.615602	0.118793	0.202036	0.062625
CNTN1	-0.689932	-0.507312	-0.331336	0.252029	-0.00470532
GYG2	-0.686659	-0.227665	-0.480532	-0.2273	0.110533
LIN7A	-0.685113	-0.366394	-0.49615	0.201158	-0.0354891
PLPP3	-0.684512	0.335728	0.19694	0.44088	-0.0218623
CD24	-0.683004	-0.0264132	-0.44182	0.283666	-0.0616515
EPAS1	-0.678827	0.60359	-0.100611	0.0683837	0.270209
DDIT4	-0.676112	-0.016751	0.340343	-0.287889	-0.265041
STC1	-0.675928	-0.31629	-0.516275	0.217098	0.0161099
WWC3	-0.675015	0.473124	-0.316791	0.11263	0.131953
CRH	-0.666231	0.134537	-0.0422742	0.3461	0.0901595
NRP1	-0.665308	0.551758	0.0950876	0.174143	-0.160637
MPP1	-0.66046	0.573485	0.268907	-0.242511	-0.213794
CA12	-0.659918	0.548722	0.137995	0.2755	-0.079367
GADD45G	-0.658568	0.493013	-0.17947	-0.132988	0.015545
ENPEP	-0.65796	0.469072	0.193018	0.215273	0.277002
CAPN2	-0.656897	0.564092	0.101864	0.0758134	0.045815
ADAMTS1	-0.649103	0.513886	0.0686521	0.0437829	-0.199212
TOMM7	-0.647164	-0.382289	-0.0645153	-0.641869	0.0379275
GLYATL1	-0.646463	-0.473016	-0.480986	0.161211	-0.12102
WLS	-0.640207	0.602448	-0.00517292	0.161491	0.40844
COX6C	-0.638233	-0.385812	0.247956	-0.569662	0.199889
KRT16	-0.638167	0.525538	0.0661722	-0.173333	0.00330299
C1orf115	-0.63543	0.663434	-0.22637	0.0308383	0.114106
PDK4	-0.628511	-0.183742	-0.637373	0.192814	0.0456226
CYYR1	-0.626682	-0.547506	-0.226267	0.343663	0.012015
COL11A1	-0.623824	-0.457828	-0.298364	0.389919	0.0371378
ATG10	-0.61971	-0.363719	0.663927	-0.0865186	0.0773794
HLA-DRA	-0.617768	-0.161442	-0.673658	0.198372	0.0442853
SCN9A	-0.617728	-0.388756	-0.520409	0.256442	0.0917999
SDC1	-0.615453	0.238662	0.402406	0.252278	-0.377788
RARRES2	-0.612605	-0.567719	-0.311243	0.148172	0.314812
NOS2	-0.608702	0.531137	0.295567	0.177237	-0.192109
RHOBTB3	-0.607503	0.434147	-0.470708	0.204996	0.215734
SDK1	-0.606391	0.645847	-0.245191	0.113303	-0.269553
GSTO1	-0.604934	-0.218665	-0.112798	-0.136753	0.671978
CYP11A1	-0.603131	0.686	0.224645	0.175094	-0.116987
ANXA1	-0.602412	0.132525	0.523445	-0.0121308	-0.0256749
GAST	-0.600878	0.388791	0.527639	-0.15932	-0.147197
PRKD1	-0.600363	-0.394983	-0.575773	0.189298	0.20722
FOXI1	-0.598885	0.22925	0.00328174	0.321592	0.429592
STON1	-0.595723	0.533196	-0.34732	0.310543	-0.0215534
PKDCC	-0.592532	-0.259664	-0.557578	0.102847	0.258166
TEAD3	-0.590446	0.664586	-0.101491	0.28392	-0.108269
THBS1	-0.586746	-0.37501	-0.135597	0.427269	0.0948123
FOXO4	-0.583284	0.392108	-0.437635	-0.00658018	0.242986
ADAMTS19	-0.582661	-0.452779	-0.480624	0.23752	0.130112
CCKBR	-0.582652	0.711952	0.239467	0.0248511	-0.140426
CLMP	-0.582322	0.59344	-0.11298	-0.0538952	-0.390888
CAPN6	-0.579023	0.566984	-0.16622	0.296389	-0.318486
CYR61	-0.575716	-0.313806	-0.439587	0.070923	0.0974929
LRRC75A	-0.574809	-0.55394	0.441403	0.102018	0.0340059
GRAMD2A	-0.573482	0.65348	0.313643	0.0180225	-0.258035
ABCG2	-0.572533	0.560118	0.353136	-0.0173152	0.155262
JSRP1	-0.57084	-0.473206	0.525893	0.250896	-0.0206361
ACTC1	-0.566576	-0.520716	-0.343802	0.260816	0.383158
DUSP6	-0.558601	0.178692	0.0458596	0.454238	0.00855701
CLDN4	-0.55638	0.695815	0.241963	0.182755	0.169811
NOG	-0.553598	-0.165336	-0.545244	0.335007	0.201783
LIPG	-0.552913	0.610266	0.166111	0.273438	-0.292131
TAC4	-0.552893	0.482585	0.339269	0.0485497	-0.26168
BIN1	-0.550371	0.366988	-0.182375	-0.250873	0.453959
TACSTD2	-0.546784	0.521052	0.316808	0.175107	0.455922
CTSL	-0.546055	0.50152	0.559209	-0.217268	-0.111831
CXCL1	-0.544426	-0.526594	-0.466305	0.213534	0.23437
HTR1E	-0.543459	0.177988	-0.387648	0.145687	0.195957
OCIAD2	-0.541178	-0.644059	-0.13485	0.293234	0.100323
PTPRZ1	-0.540894	-0.616801	-0.0835444	0.319195	-0.225626
SNX32	-0.533979	-0.393507	0.585644	0.340924	-0.0331608
FAM110C	-0.53367	-0.466126	-0.630065	0.171985	-0.0756893
CTTNBP2	-0.532319	0.423641	-0.0554389	0.619611	-0.14476
SNX22	-0.530293	-0.523258	0.601843	0.206627	-0.0395313
MSX2	-0.53021	0.650121	0.286474	0.0646404	0.33716
BEST1	-0.525064	-0.3386	0.749282	0.0832861	0.0524894
HAPLN1	-0.523088	0.396962	-0.0838786	0.238122	0.567079
GAPDHS	-0.522867	-0.640456	0.45498	0.118262	0.0291327
OVOL1	-0.522066	0.615612	0.352104	-0.146834	0.215828
NRK	-0.520457	-0.34438	-0.395471	-0.26278	0.212099
MYL9	-0.52012	-0.516041	-0.403677	0.275879	0.268661
H2AFY	-0.520059	0.791768	-0.00192226	0.0732371	-0.131825
KRT80	-0.519923	0.437451	-0.00380155	0.303233	0.222952
EFNA1	-0.519419	0.570193	0.251998	0.116355	0.466308
ODAM	-0.515965	0.708002	0.0890045	0.176915	-0.0770243
PLCXD3	-0.514316	0.214824	-0.538511	0.324731	0.0498221
ERICH6B	-0.513585	-0.346787	0.756052	0.0611295	0.0581369
AMER2	-0.512928	0.403862	0.0209288	0.341419	0.557516
DUOXA2	-0.512094	-0.295505	0.741996	0.0659254	0.035964
CFAP157	-0.511032	-0.391846	0.658816	0.164432	0.0256193
LRRC3B	-0.508298	-0.506012	-0.559208	0.253172	0.115382
P2RY14	-0.508218	-0.108789	0.702506	0.0769634	-0.0691816
SPATA21	-0.507194	-0.433305	0.691914	0.085075	0.0423967
GPR171	-0.506677	-0.150199	0.690328	0.0609333	-0.0346374
CD300E	-0.505416	0.0988426	-0.433973	0.147512	0.177338
COL1A2	-0.504842	-0.538682	-0.180633	0.305921	0.163997
CCR7	-0.503492	0.745515	0.232694	0.128117	0.140741
CYTL1	-0.498841	-0.531441	-0.0174317	0.0765403	-0.360567
ENO3	-0.498715	-0.607407	0.592123	-0.00421725	0.0436142
EPB41L3	-0.496688	0.72545	-0.326937	0.051082	-0.100198
MFAP4	-0.496503	-0.727111	0.182615	0.102425	-0.142014
HSFX4	-0.49376	-0.416192	0.748989	0.0657626	0.083228
CCDC73	-0.492852	-0.395115	0.631891	0.168808	0.20225
OLFML3	-0.489815	-0.631639	-0.201578	0.412978	0.285542
LITAF	-0.489778	-0.726303	0.171518	0.30103	-0.0447166
TPM2	-0.489364	-0.727785	-0.286814	-0.00016	0.28969
VTCN1	-0.489266	0.725472	-0.0293093	0.0748747	0.255043
CDC42EP1	-0.489164	0.65857	0.199949	0.0484943	0.031916
PRG4	-0.489096	-0.340438	0.750641	-0.0224486	0.0993079
CCDC175	-0.488468	-0.434634	0.746654	0.0648888	0.0761726
CD300A	-0.488344	-0.117693	-0.57784	0.166402	-0.195456
SLC5A2	-0.487202	-0.612638	0.519545	0.135017	-0.0679164
ABHD1	-0.487161	-0.503921	0.599383	0.0540192	-0.171464
PMCH	-0.486826	-0.436457	0.744863	0.0650642	0.0828552
MTMR7	-0.485679	0.638797	0.135264	0.283954	-0.146036
DNAJB7	-0.483137	-0.433513	0.738935	0.0685594	0.100617
MBNL2	-0.481437	0.688944	0.286515	0.232016	-0.212409
SLC24A5	-0.480683	-0.44724	0.740172	0.0667604	0.0873799
PGF	-0.480636	0.638926	0.422468	-0.00170286	-0.207545
SLC40A1	-0.480067	0.65747	0.371601	0.0838469	0.0641976
ATP6V1C2	-0.478923	0.324768	0.654066	0.0879686	0.16075
OLFML1	-0.477398	0.523346	0.194227	0.109103	0.480952
P2RY13	-0.477206	0.0883118	0.592741	0.0344192	-0.0893443
SCIMP	-0.477064	-0.420291	0.744524	0.0863111	0.0516574
GPR18	-0.475272	-0.389218	0.74619	0.0715037	0.0661804
EGFR	-0.474512	0.787623	-0.0671575	0.207088	-0.190985
PP2D1	-0.473408	-0.437017	0.747303	0.0736113	0.0753845
FAM47A	-0.472891	-0.0772087	0.625902	0.0297776	-0.107725
SOX11	-0.471029	-0.605554	-0.0279734	0.479868	0.0905313
MFGE8	-0.470792	-0.648031	-0.511032	0.240268	-0.0739494
TMEM140	-0.470301	-0.38281	0.740902	0.129085	0.0764321
CLDN22	-0.470186	-0.432326	0.744494	0.0826551	0.0914712
COL18A1	-0.469295	-0.411132	-0.732649	-0.0463403	0.11077
KAAG1	-0.467979	-0.374158	0.740747	0.0814304	0.119662
SCT	-0.467069	-0.566145	-0.463107	0.26596	0.245179
RAG2	-0.466789	-0.421853	0.745516	0.0772918	0.0982915
TCEAL2	-0.465787	-0.736692	-0.221472	0.167804	-0.100536
C4orf19	-0.464325	0.791212	0.214823	-0.022048	0.272551
MRAP	-0.464001	-0.451289	0.739883	0.0747963	0.0889583
VWC2	-0.461037	-0.0307534	-0.641594	0.310365	0.355808
CDH10	-0.459837	0.162834	-0.0506102	-0.0800603	0.526963
P2RY12	-0.458601	0.0151777	0.611867	0.0857972	-0.043633
CXCL6	-0.456186	-0.50379	-0.514447	0.131893	-0.0941556
ERP27	-0.455748	0.788133	0.0261866	0.135644	0.204948
CDKN1C	-0.455162	0.822521	-0.0230547	-0.0449444	-0.0766491
ARHGAP29	-0.452566	0.764833	-0.0408945	0.229774	0.175054
DNASE1L3	-0.450593	0.606075	0.466476	-0.129851	-0.216515
NPPB	-0.448781	0.253733	0.425054	0.122952	0.546371
TRERF1	-0.44859	0.603248	-0.180169	0.350949	-0.206488
TSPAN15	-0.448344	0.768201	0.362323	0.0929203	0.0357363
HMGCS2	-0.44782	0.138084	-0.436907	0.139048	0.179964
THY1	-0.447401	-0.756437	-0.0680635	0.333851	-0.139288
TAGLN	-0.44614	-0.676417	-0.154935	0.325884	0.198024
C6orf201	-0.446089	-0.446191	0.535984	0.320028	0.000263
ADGRG1	-0.446068	0.832243	0.0199639	-0.0862915	-0.120611
OR7C1	-0.444461	-0.405214	0.753192	0.100338	0.0326196
ADAMTSL4	-0.444389	0.83538	-0.149539	0.125169	-0.0482449
PRSS54	-0.443038	-0.489863	0.727104	0.0748842	0.0979538
ANO3	-0.440152	0.149313	0.659899	0.0715731	-0.149256
IGFBP2	-0.439776	-0.615513	-0.427585	0.264756	-0.153844
FANCD2OS	-0.439487	-0.394409	0.758535	0.110476	0.0351528
SH2D4A	-0.439353	0.747373	0.275018	-0.100687	0.0826644
CHRDL1	-0.438413	-0.60684	-0.513256	0.27075	-0.00273458
SP6	-0.436152	0.837946	0.103378	-0.019572	0.123771
MXD1	-0.435821	0.6019	0.453246	0.101418	-0.179376
B3GAT2	-0.434596	-0.55608	0.592916	0.0513695	-0.11684
NRIP2	-0.433824	-0.416984	0.743654	0.0912057	0.0694453
CYSLTR2	-0.433697	0.154082	-0.481721	0.166225	0.199103
PALLD	-0.433449	0.498946	-0.0146581	0.42827	0.306087
ZACN	-0.432446	-0.448596	0.690887	-0.0854637	0.0826944
CYP8B1	-0.42744	0.113416	0.576552	0.0714748	-0.119861
DLEC1	-0.426861	-0.48747	0.621187	0.142395	-0.0646808
IDO1	-0.425871	-0.660529	-0.420452	0.246047	-0.0292117
ITGB4	-0.425421	0.615525	0.285261	0.100898	-0.46938
C1orf105	-0.424159	0.747647	0.214101	-0.0285293	-0.0100052
ARHGAP24	-0.423169	0.759379	0.0250807	0.0697149	0.111829
TMPRSS13	-0.42186	0.66822	-0.0438876	0.235508	0.339949
GPRC5D	-0.416112	-0.368922	0.730028	0.145064	0.100405
MMACHC	-0.414673	-0.395692	0.791287	0.144205	0.111166
SMAGP	-0.414497	0.592091	0.45881	0.40766	0.234703
TMEM262	-0.412906	-0.364897	0.780854	0.156647	0.0385586
CTGF	-0.412696	-0.576702	-0.439969	0.150361	0.107432
CPM	-0.41067	0.260952	0.643619	0.173408	-0.252197
GREM2	-0.408236	0.682327	0.136245	-0.28277	-0.0433359
HSPG2	-0.406435	0.63773	-0.438891	0.280695	-0.267431
FRMD4A	-0.406278	0.75831	-0.0588649	0.206461	0.00304871
CNTD1	-0.405938	-0.377146	0.783685	0.122392	0.0603473
RGL4	-0.405769	-0.404989	0.740406	0.125874	0.0979453
CXCR5	-0.405514	-0.207632	0.807258	0.180729	0.00888001
WNT6	-0.402858	0.67288	-0.00486747	0.230442	0.465548
CFAP73	-0.401666	-0.558594	0.596826	0.177026	-0.0141652
ID1	-0.40132	-0.472663	-0.468923	-0.158249	0.533722
CDR1	-0.394165	-0.45132	0.740598	0.115368	0.0851345
SPDYE3	-0.38947	-0.492064	0.732481	0.0896998	0.117375
LAMB1	-0.387226	0.84605	-0.0515392	-0.00292989	-0.0979136
ABHD16B	-0.387074	-0.438145	0.743726	0.137934	0.093174
SLC7A8	-0.386415	0.53914	0.550776	0.335048	0.183911
HLA-C	-0.380811	-0.434182	-0.680947	0.127159	0.176786
ELMO1	-0.37907	0.594826	0.519547	0.294161	-0.196257
GRHL1	-0.375515	0.881592	0.180699	0.0701596	0.112167
ID4	-0.37483	0.0303584	-0.506114	-0.0057006	0.486653
FAM166A	-0.374561	-0.386709	0.783272	0.137577	0.0365172
VIM	-0.373418	-0.655197	-0.147956	0.411137	0.0187229
HRNR	-0.372701	-0.248138	0.543339	0.0656482	-0.0181582
ANXA8L1	-0.369272	0.54192	0.23463	0.138659	0.569017
HAND1	-0.367035	0.524531	0.0586035	-0.0109751	0.727545
MUC15	-0.366413	0.748734	0.308056	0.172582	0.028235
NLGN4X	-0.363051	-0.0778489	-0.441091	0.610826	0.234677
FAM46A	-0.362973	0.695696	0.0523918	0.2301	-0.230042
C16orf89	-0.362568	-0.478502	-0.461877	0.0964348	-0.157937
PSG11	-0.360863	0.356824	0.552488	0.138655	-0.358546
ATP1A2	-0.355624	-0.664705	-0.0456946	0.16018	-0.262314
NECTIN4	-0.353032	0.676247	0.308532	-0.143632	0.042143
FBN3	-0.351966	-0.53059	-0.562727	0.447142	0.0831277
EFS	-0.350705	0.595676	-0.607703	0.18822	0.109823
TTC29	-0.349534	-0.691765	-0.326718	0.201109	0.115134
SGPP1	-0.341839	0.896319	-0.0237867	0.096118	0.0500599
SEMA7A	-0.340321	0.80063	-0.243148	-0.0415452	-0.330936
GPC4	-0.34025	-0.679812	-0.529677	0.223783	-0.00772864
CEMP1	-0.339311	-0.334505	0.789685	0.194619	0.0184956
CEBPA	-0.338608	0.874141	-0.087269	0.0390452	0.275232
CIITA	-0.337376	-0.463524	0.730313	0.163657	-0.00836775
C2orf72	-0.337019	0.779628	-0.221733	-0.147252	-0.133201
MED12	-0.334428	0.7207	-0.422064	0.11438	0.0562721
PALM2-AKAP2	-0.334321	0.370709	0.0319954	0.36548	0.22989
NR2F2	-0.332505	0.857586	0.241119	0.0958611	0.0962665
AKAP2	-0.331958	0.374036	0.0360656	0.366035	0.23121
ELF4	-0.330738	0.798863	0.0109217	0.0250269	0.385831
DDIT3	-0.329013	0.166176	0.695293	-0.390323	0.107266
TFAP2A	-0.327291	0.777878	-0.0337233	0.0930542	0.383916
FIGNL2	-0.3265	0.816042	-0.357498	-0.0630557	-0.101511
FEZF2	-0.323624	-0.0571729	-0.481544	-0.0949128	0.440786
SLC35F4	-0.322358	-0.324999	0.323013	0.109262	0.293791
GATA2	-0.320904	0.804863	0.280997	0.169748	0.310404
FOS	-0.318997	0.0700117	-0.332635	0.662575	0.161811
C1orf94	-0.318283	-0.81308	-0.028444	0.0988541	-0.128698
DAB2	-0.317991	0.789772	0.308631	0.259632	0.135468
ZNF750	-0.317432	0.807519	0.243171	0.156809	0.294702
NT5C1B	-0.314549	-0.578688	0.56144	0.0533214	0.20206
COLEC12	-0.312981	0.748734	0.252426	0.080648	0.270911
SERPINB2	-0.309296	0.220301	0.491771	0.134553	-0.248974
NR1I3	-0.307816	-0.398846	0.758112	0.021683	0.0196744
CLDN10	-0.307762	-0.410386	0.0043089	0.293673	0.629171
PEG10	-0.304316	0.0756486	-0.601709	0.467607	0.172906
FRMD4B	-0.304293	0.827394	0.272421	-0.0161112	-0.0111544
HLA-DQB1	-0.304252	-0.511043	-0.579801	0.0173361	0.0471812
HCRTR2	-0.302524	-0.277856	-0.132548	0.190377	0.397175
GH2	-0.300876	-0.516015	0.260529	0.105868	0.0963222
RTL1	-0.300321	-0.601808	0.462337	0.157501	0.261915
ANKS1A	-0.299213	0.435837	-0.660072	0.0735548	0.152448
CITED2	-0.296485	0.57696	-0.0852266	0.54931	0.300716
CD274	-0.284972	0.811193	0.0109725	0.268413	0.0766627
GJA5	-0.284655	0.692237	0.354563	-0.0614125	-0.301108
C10orf10	-0.284381	0.692322	0.3917	0.0718042	0.294421
FAT3	-0.282664	-0.458149	-0.397954	0.679064	0.0746411
TUNAR	-0.280485	-0.661418	-0.417311	0.395528	0.191812
NRIP1	-0.275159	0.811523	-0.38969	0.104903	-0.0644009
STS	-0.272954	0.927752	0.0203546	0.102541	0.0926086
ATP7B	-0.271656	0.893868	-0.14049	0.108891	-0.180402
CER1	-0.26954	-0.753738	-0.179065	0.0120472	-0.308059
S100A16	-0.269308	0.529584	0.408716	0.170068	0.218208
MYL10	-0.26908	-0.596443	0.0472223	0.156011	0.377003
TENM3	-0.268417	0.784851	-0.136307	0.094371	-0.346906
EMILIN2	-0.267848	0.822815	-0.248764	-0.100062	0.276257
SDC2	-0.267577	-0.649483	-0.264258	0.32449	0.382666
CSH1	-0.259495	-0.599278	0.452133	0.107626	0.150378
PWWP2B	-0.257778	0.838581	-0.179841	-0.0392525	0.169733
ATP11B	-0.257322	0.746705	-0.189848	0.383465	-0.331009
HSD17B1	-0.254207	0.538706	0.63229	0.147556	-0.191612
LAMA1	-0.254157	0.879326	-0.0222448	-0.0220117	-0.205095
SERPINB4	-0.253292	-0.784844	0.0223113	0.0583181	-0.119181
RBBP8NL	-0.253183	0.788563	-0.121895	0.16789	0.387603
CBLB	-0.250808	0.859406	0.163006	0.0259869	-0.235297
DLC1	-0.248076	0.457995	0.135564	0.210211	0.740045
LYN	-0.247718	0.854675	0.341878	0.0266514	-0.0493479
MARCKS	-0.245615	0.321078	-0.429229	0.208129	0.210617
UTS2	-0.24441	-0.392122	0.725864	0.287846	-0.0146939
GRIA4	-0.244123	-0.55861	-0.156484	0.0384866	-0.551093
SLA2	-0.24225	-0.446212	0.737647	0.319528	-0.0631128
DLX5	-0.23888	0.736859	0.0797728	0.108847	0.429814
VGLL1	-0.238016	0.841647	0.260787	0.209864	0.211074
CSH2	-0.237351	-0.607393	0.398391	0.090907	0.151064
REPIN1	-0.236963	0.350803	-0.856479	-0.0746149	0.223931
CSF3R	-0.235516	0.808825	0.216421	-0.0840443	-0.199396
POU3F4	-0.235431	-0.529657	-0.361067	0.0757642	-0.414273
CCDC129	-0.234667	-0.638372	0.00670326	0.000257	-0.552862
MAGEB17	-0.233918	-0.639747	-0.2795	0.0443716	-0.456024
CXCL5	-0.232741	-0.649112	-0.483644	0.192896	-0.186941
WIF1	-0.23252	-0.714568	-0.181189	0.0698932	-0.267748
BHLHE40	-0.232309	0.696616	0.178859	0.0312583	-0.315417
MYOF	-0.231551	0.85468	0.0303667	0.142491	0.264291
TMEM54	-0.231149	0.739229	-0.0796658	0.343855	0.374096
TACC1	-0.23024	0.896912	-0.0802036	0.0341153	0.263044
SLITRK3	-0.229851	-0.546331	-0.45415	0.0426607	-0.419662
GATA3	-0.229348	0.77369	0.251531	0.279144	0.373547
PLPPR5	-0.226885	-0.54879	-0.446281	0.0400578	-0.429498
HRH1	-0.22383	0.853127	0.0409736	0.248418	-0.147544
SLC7A2	-0.220794	0.900335	-0.0655336	0.159572	0.159594
UCHL1	-0.220694	-0.819191	-0.266954	0.379893	0.169381
TP63	-0.215955	0.881982	0.137379	0.120365	0.00602274
CCND2	-0.21467	-0.824566	0.0449108	0.36654	0.0600655
RIN3	-0.213325	0.917722	0.154706	0.107583	0.0738678
GH1	-0.211791	-0.612519	0.479262	0.0642636	0.099993
BAMBI	-0.209726	-0.465942	-0.577619	-0.0875713	0.498386
GPC3	-0.209093	-0.766661	-0.374305	-0.0890848	0.318134
FYB1	-0.207834	0.851187	0.164495	0.0124631	-0.168979
ACTA1	-0.207709	-0.840632	0.00807513	0.238941	0.305057
DLX6	-0.201712	0.710464	-0.0226938	0.0288652	0.517713
CRABP1	-0.200607	-0.806602	-0.044829	0.337732	0.135481
MYH2	-0.198516	-0.758309	-0.00318183	0.0416744	-0.280314
PPARG	-0.197671	0.83806	0.161823	-0.00352974	0.16084
AMOT	-0.196378	0.878274	-0.30804	0.120918	0.044399
PSG6	-0.194725	0.480689	0.594166	0.109287	-0.342733
ACE2	-0.193645	0.340491	0.0445429	0.15207	0.786468
CSF2RA	-0.190113	0.784714	0.147009	-0.164534	0.327159
KRT23	-0.189794	0.667411	0.497917	0.214349	0.0526854
IL36RN	-0.188707	0.738466	0.447583	0.0963335	-0.184066
ERVFRD-1	-0.186762	0.696495	0.52585	0.127904	-0.111163
NR4A1	-0.184462	0.354539	-0.0779973	0.380723	-0.444308
HLA-DOA	-0.183293	-0.66405	-0.505952	0.411921	0.0929391
SLC7A3	-0.182857	-0.723131	-0.314047	0.0514752	0.501383
TRIM64	-0.181396	-0.663482	0.410022	0.0498139	0.161908
C10orf105	-0.180378	-0.705282	-0.0469735	0.0342547	-0.435972
CYP19A1	-0.179377	0.710525	0.557176	0.0262419	-0.0323631
DNAH11	-0.178561	-0.688163	-0.3582	0.221798	0.467093
SYT6	-0.177939	-0.797854	-0.211018	0.360693	0.216927
KANK4	-0.177596	0.909546	0.115051	-0.135663	0.119048
S100A14	-0.171285	0.604657	0.589443	-0.14678	0.114235
PLEK	-0.171183	0.338327	0.386547	0.227402	-0.428578
VRTN	-0.170518	-0.879636	-0.22658	0.242679	0.146295
LGALS13	-0.169829	0.360258	0.594324	0.184176	-0.294025
LY6G6C	-0.164505	0.688885	0.557373	0.162664	-0.167334
CFC1	-0.164265	-0.442107	0.0197162	-0.0173107	0.451649
SLC1A7	-0.157791	-0.407798	-0.0950642	0.167532	0.460099
SLC22A11	-0.150908	0.714636	0.57605	0.0936223	-0.0645923
TEAD1	-0.150652	0.869026	-0.239894	0.184212	-0.109171
SYNE3	-0.14038	0.895628	0.100307	0.0641778	0.314379
PRTG	-0.136439	0.91089	-0.0884762	0.103092	-0.088044
VEGFA	-0.136233	0.73861	-0.468973	-0.191359	-0.334977
JUN	-0.134128	-0.198018	-0.712633	-0.158946	0.351791
HSD3B1	-0.133773	0.740044	0.485317	-0.0147267	-0.0861677
DPYSL2	-0.123285	-0.875688	0.151875	0.304563	-0.1352
MX2	-0.115027	-0.215538	-0.749568	0.438915	-0.0498027
PMAIP1	-0.113003	-0.890152	0.158906	-0.177944	-0.041072
GRHL2	-0.1108	0.53833	-0.252925	0.277741	0.468143
CIDEA	-0.109946	-0.597624	0.331403	0.125192	0.157742
PPP2R2B	-0.107929	-0.735961	-0.0757257	0.542139	0.0190799
FGF16	-0.106534	-0.809757	0.144544	0.0664656	-0.299454
DLX3	-0.1059	0.806596	0.316554	0.136303	0.276869
PSG3	-0.105604	0.201624	0.386215	0.103114	-0.44386
ERVV-1	-0.10432	0.548469	0.681334	0.223251	-0.0997817
C10orf55	-0.103663	-0.508482	0.740578	0.245302	0.196856
DPYSL3	-0.10252	-0.822778	-0.377878	0.262752	0.0878128
EIF1AY	-0.0960121	-0.251785	0.714251	0.31811	-0.0417416
PHC1	-0.0958942	-0.608499	0.0722011	0.295965	-0.676963
CYP1B1	-0.0955931	-0.44494	0.450426	0.345162	0.570939
RHOU	-0.0815033	0.950668	0.0714895	0.0254303	0.0567586
SCN1A	-0.0783575	-0.588845	-0.297774	0.0340029	-0.567378
ACKR2	-0.0772659	0.898869	0.324139	0.122141	0.064634
HMOX1	-0.0740367	0.826692	0.318728	-0.214266	0.178535
TMSB4Y	-0.0737062	-0.246694	0.696153	0.324508	-0.045935
LRP2	-0.0726789	0.885898	0.106529	0.260913	0.0624939
SORL1	-0.0714958	-0.636549	-0.56576	0.400809	0.168516
CAVIN1	-0.0654079	-0.664726	-0.0834671	0.46601	0.370726
MRGPRX1	-0.0649255	0.694998	0.611172	-0.0663125	-0.156167
FAM20A	-0.0593799	-0.0712679	-0.436418	-0.0931619	0.683923
MBNL3	-0.0574725	0.94002	-0.150637	0.049719	0.177336
FOLR1	-0.0569203	0.725463	0.632628	-0.141373	0.0139297
HSPB2	-0.0559509	-0.703813	-0.485672	0.254493	0.306808
DDX3Y	-0.0527092	-0.1829	0.600837	0.26782	-0.0610597
ATP6V0A4	-0.0511081	0.590095	0.119138	0.234035	0.415649
SPP1	-0.0483615	-0.874733	0.13679	0.305851	0.132744
KCNA3	-0.0472174	-0.617934	-0.14129	0.066296	-0.501876
JUP	-0.0466618	0.927704	0.0539245	0.111758	0.217459
PODXL	-0.0464965	-0.834067	-0.408931	0.234969	0.0557055
SEMA4C	-0.0425225	0.769225	-0.53391	-0.224659	-0.0477868
TANC2	-0.0380733	0.908368	-0.247136	0.110646	-0.15472
SERPINE1	-0.0341565	0.20108	0.612163	-0.230303	-0.1228
EGR1	-0.0330006	0.0139434	-0.678933	0.612848	0.0455559
CHD7	-0.032799	0.854402	-0.295158	0.201812	-0.138758
TBX2	-0.0311972	0.82467	-0.0991908	-0.323398	0.331828
TINCR	-0.0309128	0.815808	0.416428	-0.0202512	0.114511
FN1	-0.0306297	-0.441834	-0.591852	0.458027	0.369655
GCM1	-0.0305781	0.706944	0.521502	-0.0342377	-0.0732458
ACKR3	-0.0263656	0.638952	-0.120075	0.0288	0.576805
EFNB2	-0.0253082	0.698627	-0.540838	0.209936	0.254206
IGLON5	-0.0197102	-0.452319	-0.591632	0.583091	0.0666578
TBX3	-0.0196881	0.721154	0.261745	0.187667	0.555991
CRYBG2	-0.0132403	0.815068	0.329968	-0.0542932	-0.276342
SEMA6D	-0.0108949	0.538571	-0.0490235	0.208287	0.733346
SMAD6	-0.010177	-0.306665	-0.750932	0.0256023	0.338573
YAP1	-0.00868487	0.736937	-0.634611	-0.0817071	-0.118407
FABP7	-0.00833561	0.800038	0.460962	-0.1184	-0.148981
SYT7	-0.00819831	0.700557	-0.621932	0.155746	0.141605
DDTL	-0.00332789	-0.255586	0.766853	0.351517	0.089412
GREB1L	0.012787	0.954733	0.123146	0.0650068	0.171615
LGALS16	0.0128667	0.549491	0.721865	-0.0538838	-0.184337
ZFY	0.014089	-0.203391	0.642273	0.3448	-0.0469413
SLC7A4	0.015505	0.713632	0.418975	-0.00165315	0.429809
RPS4Y1	0.0163523	-0.185431	0.669482	0.311551	-0.0318511
NOTCH3	0.0181743	0.0306964	-0.82112	0.4463	-0.209131
UTY	0.0215614	-0.166738	0.63148	0.353438	-0.0728421
SALL2	0.024869	-0.702575	-0.469426	0.442384	-0.141738
KDM5D	0.0299749	-0.189589	0.628212	0.351067	-0.0637117
H1FX	0.0317097	0.373218	-0.839539	-0.287516	0.0469632
FURIN	0.0385018	0.93031	-0.216429	0.0636618	0.0180657
WNT7A	0.0440477	0.804186	0.309184	-0.216935	0.0343381
CLU	0.0454046	-0.891557	0.00965146	0.285042	-0.0297971
USP9Y	0.0455243	-0.179568	0.551597	0.370514	-0.114839
DOCK9	0.0507224	0.938357	-0.222646	0.0302021	0.0419237
PDPN	0.0611657	-0.770854	-0.272443	0.0196903	0.503786
LCP1	0.0615534	0.494677	0.579209	-0.201162	0.19421
ERVV-2	0.0652493	0.551501	0.713777	0.142994	-0.188534
COL6A2	0.0661092	-0.159682	-0.916361	-0.196497	0.0533603
LEFTY2	0.0695355	-0.781682	-0.145261	-0.0902897	-0.313237
GDF15	0.0797554	0.319198	0.77772	-0.109707	-0.00761378
AHNAK	0.0801743	0.867793	-0.110929	0.279049	0.312602
SLC30A2	0.0837319	0.54777	0.292343	-0.0585077	0.744968
SYNC	0.0877617	-0.348139	0.525333	0.180413	0.544372
LSMEM2	0.0969867	-0.543482	0.686056	0.0587271	-0.174582
SCGB3A2	0.099018	-0.717337	-0.209749	-0.0773792	0.472666
FAM84B	0.0997763	-0.49971	-0.481842	0.0240632	0.631923
PLXNA2	0.100718	0.928282	0.0443994	-0.0568637	0.265156
CGA	0.101383	0.442654	0.615773	0.297597	-0.238244
RFLNA	0.10552	0.822567	0.0182958	0.0592687	0.0363679
T	0.105917	-0.602768	0.43452	-0.23032	0.112619
S100P	0.10693	0.573913	0.743089	-0.156861	0.0191581
CDX2	0.109121	0.686304	0.184449	0.0749653	0.570751
GPR32	0.109487	0.820258	0.257698	0.190323	-0.196648
UNCX	0.109719	0.302572	0.0065147	-0.443451	0.195404
TNFAIP3	0.110188	0.725454	0.259563	-0.00351834	-0.256384
PTGES	0.117461	0.577271	0.512126	-0.128424	0.186045
HSPB1	0.131584	-0.519465	-0.223769	0.277819	0.290084
SLC28A3	0.133245	0.804079	0.360806	0.135757	0.00499255
FAM129B	0.135208	0.593704	-0.676989	0.0318811	-0.199936
AHDC1	0.137253	0.734153	-0.58029	0.209376	-0.0382875
IL2RB	0.140412	0.824472	0.136419	0.0273301	-0.364482
SESN3	0.147121	-0.211686	-0.668407	0.235392	0.18677
HOXB4	0.148533	0.824438	-0.0953588	-0.25524	0.107314
NID1	0.167227	0.511321	0.347537	0.0690148	-0.323808
MTSS1L	0.167419	0.292599	-0.863523	-0.0901576	0.132111
ELF3	0.170156	0.519129	0.118997	-0.0648624	0.581909
GAB2	0.173847	0.919017	0.0921335	0.024553	-0.0546706
NR6A1	0.174368	0.751429	0.44967	0.269099	-0.2074
GFPT2	0.175673	-0.622802	0.455342	0.162386	-0.333072
IER5L	0.17639	0.758994	-0.0846215	0.131446	0.374164
CRIP1	0.180056	-0.191235	0.640018	-0.389351	0.404579
ATP6V0D2	0.185782	0.469042	0.450715	0.213698	0.613584
CDX1	0.189046	0.836301	0.0794851	-0.245231	0.155258
CTSZ	0.189302	0.676996	-0.604032	-0.0190459	-0.17008
BIN2	0.191833	0.468551	0.764902	-0.16875	0.0294398
EFHD1	0.192525	0.0900437	0.0966614	-0.214266	0.881892
PLCG1	0.197984	0.356667	-0.882103	-0.0759251	-0.0676812
KLF15	0.199289	0.584856	-0.656929	-0.00946623	-0.30242
HNRNPUL2	0.200539	0.496392	-0.79862	-0.228813	-0.100079
DYSF	0.202272	0.784626	0.221779	-0.00880758	-0.1788
TMEM52B	0.203016	0.621303	0.654812	-0.169533	0.262156
PLAU	0.203252	-0.50011	0.550215	-0.349027	0.199059
CNMD	0.210083	-0.739563	-0.289533	0.217964	0.332804
RHOB	0.210775	0.312398	-0.640874	-0.0153908	0.566488
ERVW-1	0.21931	0.783568	0.430524	-0.0834552	0.0130244
TAF15	0.219679	0.402454	-0.823488	-0.237847	-0.0529422
NUPR1	0.220616	0.398093	0.767921	-0.249489	-0.24322
LEFTY1	0.220974	-0.723224	0.0779597	-0.102132	-0.45671
UBE2E1	0.222524	0.527935	-0.766161	0.0188463	-0.232038
PLCE1	0.228244	0.291377	-0.0630759	0.261797	0.856103
OLR1	0.232517	0.597086	0.652699	-0.0517842	0.335099
PXDC1	0.237531	0.790073	-0.00336967	-0.298908	0.0209274
GLIPR2	0.23914	0.0480038	0.17744	0.0836554	0.760761
AAK1	0.243045	0.830642	0.112193	0.259898	-0.316409
FOXO6	0.243316	0.821449	-0.346082	-0.017218	-0.0276804
FRRS1	0.244041	0.778665	-0.409347	0.0409965	0.0563473
HOXB2	0.247026	0.479403	0.208396	-0.00764539	0.402068
PPP1R9B	0.248057	0.764599	-0.562831	-0.0388163	-0.0795082
ZBTB7B	0.253533	0.777817	-0.489366	0.0673124	0.00840367
BCL9L	0.269265	0.782533	-0.492421	0.0573372	-0.101049
ATXN7L3	0.272636	0.418186	-0.831055	-0.146435	-0.0497221
SLC12A3	0.275366	0.702273	0.387525	-0.0594096	0.481924
PCSK9	0.276174	-0.823149	0.242121	0.253138	-0.092488
ACTG2	0.277521	-0.596801	0.402197	0.29896	0.313345
GPM6B	0.278965	-0.913539	-0.0822573	-0.042338	0.137773
DPPA3	0.280501	0.149509	0.797868	-0.283789	0.106877
RUNX1	0.281736	0.902726	0.0510216	-0.118649	0.000914
LRP1	0.28384	0.603575	-0.650121	0.277292	-0.0674646
SMARCA2	0.285145	0.804669	0.0394261	0.0483077	0.0280861
RGS13	0.286496	0.306197	0.251596	0.40093	0.113387
VWA1	0.293443	0.786774	-0.237873	-0.243573	-0.0050153
ZNRF2	0.296139	0.738472	-0.512381	0.237385	-0.12062
VCAN	0.303168	-0.792624	-0.331614	0.259918	-0.133938
SMPDL3A	0.306345	0.829284	0.0141329	-0.223629	0.226631
HIC2	0.306384	0.883158	-0.145738	-0.000483	0.144406
CHMP4B	0.307308	0.44265	-0.812387	-0.150469	-0.0411028
DYNLL2	0.309674	0.672164	-0.620384	-0.182966	-0.0788333
SCAF1	0.311007	0.38188	-0.841933	-0.042452	-0.0244175
COL6A1	0.315486	0.286879	-0.749542	-0.244355	0.0412013
REEP1	0.317996	0.676527	0.537343	-0.202105	-0.0430975
TMEM154	0.323118	0.30031	0.682446	0.0433746	0.383129
HIST1H4C	0.323801	-0.0804432	0.699174	0.594824	-0.0555087
CDH5	0.324897	0.675988	0.290523	-0.0310989	0.0317963
GATA6	0.330999	0.646278	0.365999	0.104352	0.52396
SBNO2	0.333794	0.418145	-0.8056	-0.0248892	0.0314307
GPRC5A	0.34241	0.171373	0.495202	0.196016	0.661569
TRIB3	0.34807	0.129803	0.808002	-0.361528	-0.0501409
GRID2	0.348786	-0.635625	-0.175091	0.536865	-0.0474854
KLRG2	0.354755	-0.165154	0.697262	-0.405401	0.306966
CRMP1	0.359592	-0.814834	-0.285809	0.0877795	0.223705
ZFHX3	0.360343	0.847324	0.151092	0.306976	0.146367
SLC34A2	0.360884	0.389299	0.713369	0.0692159	0.110256
MXRA5	0.362459	0.611034	-0.382001	0.218212	0.165029
TET2	0.366541	0.808898	0.137404	0.173493	0.236662
C11orf84	0.368076	0.161578	-0.897289	-0.0830736	-0.0312861
ATP6V1B1	0.370629	0.532736	0.629351	-0.103331	0.324149
C10orf95	0.374182	0.248127	0.68804	-0.173531	0.15914
RAD23B	0.381093	0.689319	-0.584143	0.0157645	-0.152835
SUN3	0.382476	0.456244	0.680748	-0.237824	-0.0212397
GAL	0.385376	-0.841159	0.286605	0.100766	0.0987678
CXCL12	0.386364	-0.651569	-0.0211422	0.295449	0.186753
UPP1	0.388882	-0.0363653	0.679901	-0.282467	0.272679
SGK1	0.392204	-0.416803	0.0338584	0.130283	0.370244
LSM14B	0.392568	0.359251	-0.823147	-0.0704433	-0.122913
SLC7A7	0.392611	0.677161	0.407617	-0.318974	0.0161058
TRIM29	0.394575	0.675057	0.526431	-0.0365507	-0.0161457
LMTK3	0.396038	0.475961	-0.688938	-0.0671645	-0.217493
TAB3	0.397435	0.778136	-0.413134	-0.00477513	-0.105149
PBX2	0.398573	0.394037	-0.795957	0.0614261	-0.170951
ZC3H7B	0.400075	0.275691	-0.84799	0.0311292	0.0579242
MGLL	0.401992	0.369552	0.755873	-0.305002	-0.0406577
KDM6B	0.403507	0.842307	-0.241314	0.0180384	-0.112832
NF1	0.405002	0.772808	-0.362287	0.138327	-0.23915
FBRS	0.406308	0.758527	-0.415119	-0.117249	-0.00355173
DCLK1	0.407451	-0.780075	0.0312883	0.253121	0.165947
CD53	0.409979	0.509822	0.622998	-0.0584406	0.136646
PARD6B	0.413887	0.12848	0.686086	0.511907	-0.0749656
DSCR8	0.416632	0.0936721	0.821127	-0.258857	-0.121647
SH3TC1	0.421905	0.638417	0.46643	-0.15741	0.301902
ZBTB7A	0.428696	0.685984	-0.472	0.271197	-0.124697
NES	0.431149	-0.552323	-0.651243	-0.0352798	0.209997
TRIM51	0.437032	-0.572127	0.460231	0.139377	0.193645
NBEAL2	0.440541	0.364325	-0.768987	0.136578	-0.146778
DPPA2	0.452021	-0.637274	0.459142	-0.250256	0.0422907
TNK2	0.452681	0.349767	-0.710702	-0.25752	-0.0581029
IFITM1	0.454603	-0.175425	0.756253	0.111421	-0.24192
PLA2G4F	0.460208	0.731805	-0.0708621	-0.0357884	0.168344
JAG1	0.461026	-0.517968	-0.128902	0.275923	-0.114414
RFPL4B	0.462526	-0.254709	0.780048	0.158676	0.120114
NCOA6	0.464822	0.798572	-0.352284	-0.0537793	0.0297277
GPRC5B	0.465265	-0.752829	0.138642	0.106583	-0.0937661
ARHGAP32	0.469012	0.722739	-0.208008	0.329489	-0.267657
LEUTX	0.47104	-0.401098	0.618478	0.320062	0.117031
MEX3D	0.472034	0.434795	-0.747085	0.00130346	-0.00257603
PEG3	0.473823	0.190997	0.80814	-0.142966	-0.166772
DPP6	0.475651	-0.661295	-0.39278	-0.000135	0.229462
PRAMEF12	0.476366	-0.230776	0.797085	0.0349744	0.11436
ALPL	0.477134	-0.770381	-0.163125	0.206821	0.259032
ADD2	0.479796	-0.759296	0.0110897	0.117447	-0.279533
MMP14	0.479856	0.7778	-0.310493	-0.0953616	-0.12811
F3	0.480738	-0.0707064	0.696017	-0.0523098	0.173063
SENP3	0.481236	0.312524	-0.79399	-0.131973	0.0171407
FBXL19	0.48212	0.392028	-0.770344	-0.0422589	-0.020558
BICRA	0.482783	0.657142	-0.476058	0.174399	-0.193553
KIAA1217	0.484802	0.690884	0.00383053	0.227788	-0.0192106
TNRC18	0.491963	0.67342	-0.396553	-0.107354	0.123147
PDZD4	0.492037	-0.680429	-0.430058	0.0121656	0.13072
SOAT1	0.493438	0.652378	0.498781	-0.0398255	0.134333
SLC6A6	0.497979	-0.226621	-0.648904	-0.12586	0.278642
HAVCR1	0.498502	0.519077	0.605326	-0.0910646	-0.148462
AQP3	0.500558	0.634516	0.513141	-0.0222093	0.0701458
SLC6A19	0.500786	0.517533	0.234162	-0.411669	0.38603
ETV4	0.502099	-0.523519	0.445964	0.155545	-0.330614
ZIM2	0.504358	0.224663	0.799485	-0.113565	-0.0628216
CDCA7L	0.505946	-0.806642	-0.0691907	0.133424	0.10522
POU5F1	0.505961	-0.62225	-0.425093	-0.00568415	0.280522
FOXP4	0.512386	0.635502	-0.518521	0.0783729	0.0716375
ZSCAN10	0.512924	-0.690654	-0.406748	0.107899	0.186659
CCNA1	0.519024	-0.559225	0.559596	0.0534138	-0.0611499
FOXI3	0.521009	0.373379	-0.125163	0.0177494	0.541492
NLGN2	0.52176	0.10253	-0.808181	0.18143	-0.0899204
HIST1H1A	0.524482	-0.100977	0.483844	0.654347	-0.0750722
MBD6	0.525881	0.568925	-0.592914	0.0662118	-0.0787622
CGB5	0.530734	0.278278	0.556409	0.300997	-0.261535
NMU	0.533501	-0.589489	0.104145	-0.181438	0.168197
IFITM2	0.534456	-0.138223	0.72653	0.255072	-0.189611
PIM2	0.534661	-0.689289	0.173327	-0.0946807	-0.235375
KDM4F	0.535319	-0.334505	0.502016	0.435941	0.163972
CGB8	0.536541	0.388218	0.523762	0.26924	-0.196366
SKI	0.537648	0.376357	-0.725689	0.13103	-0.0583628
DSG3	0.53956	0.292046	0.74774	0.1648	-0.0993562
FGF2	0.539652	-0.712504	-0.150444	0.245001	0.0872879
ZNF560	0.546093	0.166296	0.76437	-0.202672	0.0813722
TGFBR3	0.54619	0.661859	0.429824	-0.0383676	0.145971
STRN	0.547159	0.568236	-0.533508	0.149445	-0.171571
PRPF19	0.547695	0.438923	-0.683325	-0.113302	-0.0579204
HIST1H4E	0.550658	0.128213	0.272131	0.700101	0.0449177
HIST1H2AJ	0.551262	0.11046	0.486755	0.622861	-0.0293314
FGFR3	0.551353	0.0592104	-0.495944	-0.130074	0.608948
DNMT3L	0.551965	0.230131	0.751052	-0.136991	0.225196
DLST	0.552453	0.397196	-0.692278	-0.118169	-0.108506
ODC1	0.552914	0.57035	0.473783	-0.0265658	-0.0296547
EFHD2	0.555953	0.563819	-0.276553	-0.381844	-0.0079676
FAM83H	0.556995	0.611257	-0.518435	-0.0327775	0.0102241
MAP1B	0.558375	-0.633585	0.363342	0.178238	-0.0867325
MMP24	0.559966	-0.714923	-0.0926274	0.0806585	0.245243
SELENON	0.560373	0.408337	-0.649742	0.22499	-0.147102
BEND4	0.560646	-0.484521	-0.526556	-0.0554674	0.221397
MKRN3	0.560782	0.1901	0.777442	-0.158164	0.0183668
GPR176	0.563631	-0.742739	-0.276825	0.00537013	0.0385127
LLGL1	0.565185	0.234399	-0.769747	0.00792973	-0.0767413
ZFP57	0.567619	-0.142147	0.703124	-0.13935	-0.10174
KCNC3	0.569056	0.611647	-0.464272	0.0867706	0.0992868
FBRSL1	0.573655	0.497727	-0.620239	-0.0988927	0.0076568
KLF13	0.574191	0.4005	-0.667896	-0.0461735	0.0355566
ZMIZ2	0.574507	0.35576	-0.685538	0.0832181	-0.0329283
PHLDA2	0.574877	0.217596	0.620521	0.190428	0.0198162
TPTE	0.576006	0.154741	0.775541	-0.157094	-0.00602702
KIF26A	0.578216	0.221264	-0.704535	-0.230491	-0.0494776
CD200	0.578945	-0.739694	0.0813602	0.175938	0.0358119
ZNF667	0.58096	0.12185	0.761449	-0.194719	0.0441744
TRIM60	0.583165	0.0771652	0.758174	-0.227384	0.0834691
HIST1H2BM	0.584723	0.0713178	0.472168	0.642834	-0.0294802
HIST1H2AH	0.584918	0.100464	0.33779	0.687399	-0.0773362
HYAL4	0.586968	0.194858	0.648247	-0.212169	0.128741
SRF	0.587882	0.363214	-0.666743	0.0214174	0.0165712
ATN1	0.588028	0.606502	-0.443159	0.170609	-0.0702133
DSCR4	0.590225	0.229985	0.75197	-0.0796036	0.00490941
GDF3	0.594823	-0.673525	0.185902	0.0277699	0.179768
FRAS1	0.599473	0.301824	-0.689124	0.00132244	-0.0624534
DAB2IP	0.599875	0.247148	-0.695099	0.246149	0.0278847
TRIM49C	0.599991	-0.279812	0.655417	0.208025	0.152344
APELA	0.60015	-0.354465	-0.409791	-0.00510911	0.423702
HIST1H2BL	0.601473	0.287292	0.0602059	0.664261	0.053219
HIST1H3I	0.602232	0.0541765	0.478313	0.604932	-0.0209671
GSK3A	0.602812	0.456542	-0.640753	0.0453645	-0.0494442
SLC9A1	0.604019	0.689331	-0.16743	0.177699	0.0817976
DDX53	0.604245	0.0993698	0.723565	-0.203579	0.00102802
HIST1H3C	0.608864	0.281068	0.343951	0.623377	0.0503812
HIST1H4I	0.609574	-0.0248058	0.303354	0.638837	-0.100066
TCF20	0.610754	0.380144	-0.669918	0.120091	-0.0440184
SLC35F6	0.611406	-0.0466868	0.62549	0.1731	0.194578
FAM124A	0.611592	-0.60679	-0.344019	0.00889122	0.0808622
CCND1	0.612633	-0.373073	0.112982	-0.276675	0.0407951
MIDN	0.614306	0.526406	-0.39179	-0.117722	-0.0504777
ULBP1	0.616689	0.0209815	0.63353	-0.184881	-0.22793
HIST1H2AI	0.618634	0.168868	0.158196	0.700075	-0.0623266
NKX1-2	0.62105	-0.424537	-0.446979	0.0133858	0.423586
PRAMEF15	0.62166	-0.32414	0.327175	0.456544	0.150927
HIST1H2AK	0.622125	0.0590896	0.209074	0.669969	-0.106137
HIST1H2AE	0.625564	0.1875	0.172073	0.708724	-0.0361205
HIST1H3D	0.626026	0.250062	0.310016	0.624794	0.0470362
SKIL	0.62681	-0.623471	-0.21554	0.177671	-0.244597
PRR12	0.627051	0.280691	-0.666975	0.236686	-0.0862461
HIST1H1C	0.628424	0.31119	0.0668954	0.694415	-0.0322057
KDM4E	0.630329	-0.23475	0.663192	0.139055	0.185394
CIC	0.630638	0.427755	-0.629129	-0.0174735	-0.0785116
TFCP2L1	0.63251	0.455123	0.400248	0.0419946	0.220503
HIST1H2AC	0.632899	0.191674	0.146259	0.722391	-0.0680723
CAMKV	0.633	-0.672323	0.0550905	0.0148628	0.00531274
KMT2B	0.6349	0.422859	-0.62983	-0.00264896	-0.0700793
RREB1	0.636736	0.682992	0.0373541	0.239887	0.123012
FZD8	0.637698	0.081959	-0.736722	0.00583108	0.0818153
HIST2H2BF	0.638102	0.195874	0.318548	0.616798	-0.13185
KHDC1L	0.638667	0.000931	0.694736	-0.211013	0.116898
ZNF471	0.639706	0.204272	0.704768	-0.157471	0.0347556
DDX43	0.640059	-0.0536741	0.637692	-0.258539	-0.0306692
PLPP1	0.640207	-0.385124	0.0952975	-0.145767	0.505146
HIST1H2AL	0.64327	0.150461	0.374901	0.575749	-0.0107164
GLB1L3	0.64542	-0.16664	0.38842	-0.209078	-0.324919
HIST1H1D	0.646372	0.110566	0.520242	0.519462	-0.0366065
HIST1H2BI	0.647963	0.203736	0.253229	0.653823	-0.0735259
FOXH1	0.648743	-0.659783	-0.0366765	0.234592	0.0644974
AK4	0.649182	-0.113538	0.356137	0.175606	-0.296687
ETS1	0.650683	-0.480846	-0.432372	-0.13383	0.101152
HIST1H2AD	0.651836	0.220894	0.292537	0.593818	0.021847
ZIC3	0.652112	-0.63272	-0.150635	0.12377	0.185028
HIST1H1E	0.652341	0.0318596	0.444959	0.561723	-0.105117
HIST1H1B	0.652984	0.160881	0.472321	0.52449	-0.00412379
ERF	0.653864	0.329564	-0.657602	-0.0996278	-0.0235133
MT-ND3	0.654635	0.402398	-0.550632	0.216182	-0.146421
KMT2D	0.659636	0.454503	-0.570424	0.108439	-0.0484353
ZBTB10	0.661882	0.660423	-0.027102	0.197566	0.0796071
FRK	0.66378	0.621001	0.118771	-0.00570648	-0.214735
SYCP3	0.664414	0.0307387	0.665226	-0.189319	-0.0652411
HIST1H2BO	0.665002	0.260893	0.160127	0.653442	-0.0844171
ZNF257	0.668769	0.210339	0.657914	-0.130561	0.0104384
HIST1H3H	0.668797	0.263455	0.196472	0.653044	-0.0345715
HIST1H4K	0.669404	0.194686	0.292503	0.611156	-0.0662182
LINGO1	0.669857	0.0176983	-0.684918	0.167895	0.131062
KHSRP	0.669976	0.408338	-0.602798	-0.0613475	0.0206963
SRRM2	0.670333	0.438529	-0.546782	0.164618	-0.13432
HIST1H2AB	0.670407	0.11638	0.0887046	0.672813	-0.00759792
PPP3R1	0.67216	0.414715	-0.598237	-0.00252748	-0.0898989
PPP1R16B	0.672309	-0.536643	-0.270707	0.125628	-0.0281057
YPEL2	0.672459	0.172594	-0.166962	0.153671	0.634409
ZNF736	0.672665	0.210247	0.678244	-0.158399	0.0360466
FAM151A	0.673461	-0.00917012	0.513048	-0.199095	0.357552
HIST1H3F	0.673578	0.145544	0.344156	0.583238	-0.0681208
LIN7C	0.674757	-0.0824334	0.513417	0.463117	-0.114051
ZNF716	0.675608	-0.0648586	0.540619	0.433524	-0.00616569
SETD1A	0.678493	0.381277	-0.5938	0.0290625	0.00285393
HIST1H2BB	0.679172	0.141277	0.326689	0.629938	-0.0717724
CMIP	0.679561	0.495616	-0.438725	0.212881	-0.161757
HIST1H3A	0.680467	0.128046	0.1509	0.680293	-0.0535551
NLRP7	0.683469	0.0967867	0.657579	-0.216437	0.0520768
NACC1	0.683952	0.333417	-0.628677	0.0604042	-0.0520393
LIPH	0.684615	0.322539	0.617058	-0.163101	0.0520699
ZNF534	0.685951	-0.0331072	0.655746	-0.100529	0.0404393
PTPRS	0.687993	-0.302081	-0.565329	0.285776	-0.0387341
LRP4	0.688076	-0.292875	-0.292763	-0.180961	-0.279871
OOEP	0.688449	-0.116458	0.641425	-0.110165	-0.071378
CELSR3	0.68905	-0.223241	-0.663682	0.0222777	0.0749279
HIST1H3E	0.689217	0.105512	0.0646139	0.671432	-0.00550905
NCOR2	0.689269	0.415287	-0.561303	0.0739214	-0.0324834
MT1E	0.689342	-0.466495	0.232091	-0.231917	0.29022
ZNF676	0.689449	0.217587	0.670918	-0.107236	0.0158214
ATP2A2	0.689621	0.403005	-0.580343	0.067023	-0.0103069
ADAMTS12	0.689675	-0.422019	-0.229054	0.404201	0.305125
LVRN	0.690264	0.379709	0.417839	-0.146922	0.16457
FRAT2	0.692625	-0.383542	-0.391081	-0.286414	0.274745
ZNF98	0.693451	0.131854	0.687066	-0.0461601	-0.0161901
TDGF1	0.695313	-0.675519	0.0717099	0.0547728	-0.0182206
BRDT	0.695364	0.088586	0.632619	-0.140573	-0.12988
ALDH1L2	0.696991	0.15974	0.460707	-0.226827	-0.377542
HIST1H2BD	0.698639	0.227552	0.0645799	0.65976	-0.076035
RGCC	0.700011	0.134917	0.588316	-0.112686	0.205566
ARHGEF11	0.700212	0.353637	-0.603563	0.0108378	-0.0576688
GJA1	0.700312	-0.104574	-0.465947	0.151476	0.249784
HIST1H2BC	0.70034	0.190469	0.206159	0.642468	-0.0450821
HIST2H2AB	0.70204	0.142706	0.236411	0.605938	-0.152957
RRAD	0.70357	0.0231556	0.477686	-0.256293	0.234121
IL32	0.704805	-0.185495	0.606621	0.093362	-0.0280277
SLC7A11	0.705211	0.442804	0.307975	-0.223001	-0.173517
HIST1H3G	0.705592	0.224801	0.0896055	0.635573	-0.00758727
SRPK3	0.705791	-0.35993	0.508018	0.0466909	0.0536377
HIST1H3B	0.706002	0.155185	0.329398	0.546896	-0.051652
CGNL1	0.707226	-0.502798	-0.305612	0.172527	0.170988
ZNF727	0.709162	0.1469	0.67583	0.00546841	0.00590878
ATCAY	0.712618	-0.543749	-0.00865491	0.143348	-0.107356
RASGRP2	0.712733	-0.000543	0.384986	-0.164349	-0.129491
ZNF728	0.712974	0.139899	0.660664	-0.0892679	-0.039258
SORBS1	0.713196	-0.528502	0.141683	0.116882	0.0713761
TAS2R30	0.714903	0.323378	0.131013	0.569134	-0.120376
IPO7	0.715506	0.374312	-0.563839	-0.0226797	-0.13536
HIST1H3J	0.715731	0.154613	0.287622	0.605282	-0.0659746
KLF5	0.715815	0.457031	0.414694	0.113929	0.255564
KHDC3L	0.716182	-0.209712	0.567453	-0.187198	0.0620756
HIST2H2BE	0.71736	0.285678	0.190464	0.575114	-0.132005
ZNF208	0.717684	0.248246	0.624209	-0.116922	0.0228608
NODAL	0.717763	-0.583822	0.184647	-0.0951655	-0.206169
OR10D3	0.718238	0.277866	0.14272	0.581692	-0.100734
ATG9B	0.719668	0.241575	0.429374	-0.205981	0.265604
NPIPB13	0.721795	0.353507	-0.160299	0.467477	-0.0902276
HIST1H4D	0.722158	0.210237	0.1286	0.591232	-0.0478333
ENO2	0.724842	-0.584047	-0.116182	0.00212836	-0.0236256
MYCN	0.725976	0.465873	-0.329926	0.278122	0.0909698
MT1X	0.726616	-0.6078	0.177299	-0.0265339	0.0811334
HIST1H1T	0.729414	0.248005	0.130214	0.566816	-0.0938648
ZNF99	0.731277	0.167766	0.639283	-0.000216	-0.04746
HCN2	0.734433	0.228982	-0.586094	-0.0585012	-0.0249278
ZNF492	0.73558	0.181258	0.636301	-0.0426528	0.0255536
KIRREL1	0.737822	-0.241612	-0.576856	-0.0178856	0.0533948
HIST1H4F	0.738233	0.161596	0.337987	0.529895	-0.0803156
MT1G	0.73973	-0.501751	0.190882	-0.178304	0.204397
ATP8B2	0.740902	-0.0978271	-0.567761	-0.115554	-0.0265822
SASH1	0.744737	0.298254	0.0596879	0.138703	-0.335778
HIST1H4B	0.746522	0.181957	0.14433	0.600745	-0.0269674
GPR21	0.747907	0.315746	0.0655557	0.558674	-0.117887
KLF17	0.748468	-0.274646	0.463482	-0.0741084	0.194107
PLEKHG1	0.748884	0.412972	0.442538	0.0883519	-0.110363
MT-ATP6	0.749546	0.376817	-0.39597	0.343002	-0.0916228
KLF4	0.750486	0.230165	0.0813668	-0.00140229	0.29919
AKAP12	0.753716	-0.43821	0.18311	-0.0532913	0.318104
PLXND1	0.754469	0.548819	-0.13939	-0.124813	-0.0515076
HIST1H2AG	0.757534	0.13611	0.16456	0.596256	-0.0294199
MT1H	0.757971	-0.430052	0.301397	-0.153795	0.167342
HIST2H3D	0.763962	0.212853	0.0733159	0.567498	-0.0510873
NF2	0.763984	-0.297931	0.336897	0.156601	0.364878
PTPRN	0.76641	-0.450938	-0.287096	-0.000283	0.172712
PRR23B	0.768101	0.10968	0.132802	0.545055	-0.111352
RAB15	0.76843	0.0210076	-0.381991	-0.219811	0.38511
VASH2	0.769405	-0.572604	0.00158227	0.156076	-0.0797083
RTN4RL1	0.771426	0.0438177	-0.249751	-0.283197	0.205759
A4GALT	0.771874	0.181209	0.520431	-0.181174	-0.0262996
MT-ND5	0.773821	0.40983	-0.260587	0.360163	-0.151281
ZNF729	0.774596	0.19786	0.572039	-0.0353822	0.0686509
HIST1H4L	0.774743	0.148344	0.0983293	0.584301	-0.0367359
HOXD13	0.774997	0.274817	0.140923	-0.30883	0.17013
MT-ND2	0.775071	0.394199	-0.327025	0.307419	-0.145849
TRANK1	0.775784	-0.194248	-0.297207	0.172371	0.0325849
MT-ATP8	0.777208	0.354954	-0.238955	0.438291	-0.0803538
MYBL2	0.777265	0.102648	-0.329798	-0.262306	0.373476
CACNA2D1	0.779241	-0.428454	-0.177547	0.22805	0.2028
SOX2	0.779414	-0.496596	-0.237944	0.0643345	-0.00486108
LARGE2	0.779613	0.143841	0.245729	-0.173793	-0.0126485
TRH	0.780369	-0.0231728	0.0524214	0.0600113	0.404761
MT-CO1	0.780522	0.379133	-0.358477	0.303042	-0.131662
PCSK1	0.780636	-0.440642	-0.105946	-0.0113152	0.181361
ZNF217	0.782283	0.333332	-0.288382	0.337716	-0.154427
NTN4	0.78305	-0.216653	-0.0220576	-0.0663112	-0.0978381
LZTS1	0.783271	-0.316611	-0.307869	-0.0382836	0.043711
MT-ND4L	0.783911	0.382468	-0.0826953	0.438795	-0.148752
MT-ND4	0.784939	0.406808	-0.2218	0.356204	-0.173676
NANOGP8	0.786456	-0.462869	0.00950629	0.0614413	-0.00919065
HIST3H3	0.787685	0.255958	0.0529953	0.536565	-0.0829182
LUZP4	0.788206	-0.136062	0.333183	-0.24637	0.116627
RASGRP4	0.789472	-0.44523	-0.0378566	0.0840186	0.0260199
CECR2	0.789826	-0.141775	-0.501796	0.230941	-0.0769143
KMT2C	0.790199	0.506707	-0.0145724	0.260629	-0.051603
UTS2R	0.790706	0.208615	-0.418935	-0.0765917	0.241136
MT2A	0.791507	-0.33255	0.336836	0.0926627	0.181105
LIM2	0.791695	-0.291876	0.305178	-0.118737	0.105209
SALL3	0.791755	-0.333694	-0.347933	0.0834858	0.287108
SAV1	0.792892	0.216984	-0.4727	0.104105	-0.0612798
CPT1A	0.793695	-0.370782	-0.388767	-0.130865	-0.0964664
MT-ND1	0.794293	0.368823	-0.203234	0.410557	-0.103238
FAM102B	0.794848	0.0971981	-0.508721	-0.0743655	-0.0233263
PRDM14	0.795881	-0.472713	-0.0667864	-0.0538044	-0.0440304
MYADM	0.796214	0.137932	-0.214295	0.388855	0.240356
ADGRL1	0.796289	0.0783007	-0.580099	0.0624381	-0.0535105
HIST1H4A	0.797538	0.176767	0.113081	0.486602	-0.0590511
DPPA5	0.798925	-0.215996	0.4643	-0.150146	-0.0514445
SUSD2	0.799372	-0.0830608	0.458673	-0.164348	0.189098
RTP3	0.799373	-0.379575	0.233908	-0.0218592	0.212712
VSIG10	0.801644	-0.394284	0.321341	-0.123385	0.188023
CR1L	0.80277	-0.328336	0.194199	0.0772154	0.141223
NRXN2	0.807496	0.420632	0.134484	-0.0660545	-0.206718
HSPA12B	0.808658	-0.365014	0.137223	-0.107021	0.00984881
EXPH5	0.811312	0.377681	0.161222	0.217117	0.161586
CDA	0.812476	-0.416096	0.127775	-0.118479	-0.0613322
CHST2	0.817949	-0.307643	-0.0555375	-0.121525	0.245014
BMP2K	0.818429	0.356071	-0.379292	-0.0563054	0.0133899
TAF4B	0.821417	0.129918	-0.232552	-0.266543	0.0981748
TNFRSF8	0.823375	-0.386465	-0.0538253	-0.0760215	-0.0143252
NFKB2	0.826374	0.243878	-0.0603641	-0.253755	0.229692
VWF	0.827094	0.145761	-0.223174	-0.1364	0.0551424
HORMAD1	0.828568	0.177213	0.282478	-0.262116	0.0857561
CACNA1B	0.832173	-0.264337	-0.355774	0.0710277	0.114211
NUDT4	0.835333	0.346637	0.270815	0.239565	0.0160935
PRAME	0.836998	0.294283	0.237647	-0.141755	-0.111606
SLC47A1	0.837794	-0.311084	0.297574	-0.112442	-0.0563962
ELAVL3	0.838824	-0.366656	-0.0464056	0.197849	-0.0963522
BRWD3	0.839507	0.342415	-0.331056	0.0132879	-0.0314074
SLC5A5	0.840439	-0.149659	0.400036	-0.0579685	-0.160895
KLF18	0.840467	-0.327995	0.248967	0.0735471	0.0376573
ALPP	0.841505	-0.0208257	0.378834	-0.0985864	0.191263
KCNN1	0.844651	-0.335534	-0.21009	-0.0101422	0.115612
SETD1B	0.846007	0.431101	-0.250101	0.103348	0.0963967
FGF4	0.847099	-0.36424	0.164515	-0.084354	-0.00630093
HNF4A	0.850142	0.193754	0.350761	-0.14116	0.095756
NANOG	0.852757	-0.432144	0.0470006	0.0456669	-0.0521714
CNR2	0.854348	-0.095642	0.289131	-0.163646	0.16565
OLAH	0.854889	0.127868	0.0206928	-0.0609783	0.42536
MAGEB2	0.855371	-0.0679371	0.133745	-0.258014	-0.0174547
ALPPL2	0.86121	0.0371996	0.443762	-0.0498303	0.119262
SMIM10L2A	0.86177	-0.2029	-0.299687	0.0172947	0.0742497
ITPR3	0.862237	-0.0795395	-0.275641	0.204531	-0.0723035
VENTX	0.862578	-0.305255	0.0533188	-0.00840926	-0.0829746
SLCO4C1	0.862687	0.0964407	0.123046	0.0508756	0.30397
ST6GAL1	0.86538	0.0336814	0.339601	-0.0646285	0.0239672
SYT2	0.865701	-0.367006	-0.109967	0.0580519	0.0782318
MX1	0.8687	-0.319846	0.191496	-0.0569723	0.129154
F2RL1	0.868754	-0.0365969	0.458281	-0.0451426	-0.0577575
CD70	0.869485	-0.248588	0.269283	-0.0103575	0.23607
CEACAM6	0.869515	-0.0482198	0.296866	0.100448	0.13757
FABP3	0.870321	-0.00124588	0.249274	-0.0303488	0.198575
SLC25A16	0.870897	0.244851	0.317641	-0.134711	0.116364
2014-09-01	0.872058	0.447183	0.028165	-0.0987988	-0.0639035
IL6R	0.873601	-0.305325	0.0518917	-0.166247	-0.0850513
TRIM75P	0.875663	0.203438	0.407927	-0.0735171	0.0619826
ATP1A3	0.876134	-0.290974	-0.147612	0.0292659	0.0129572
PIK3AP1	0.876539	-0.292203	0.0850653	-0.0243846	0.0020322
SLC16A10	0.879421	-0.107734	-0.294476	-0.0937799	0.175214
FN3K	0.882402	0.362721	-0.200513	0.016718	0.0639006
ZNF735	0.882408	0.0511455	0.0297913	0.267835	0.0172786
TUBB4A	0.883615	0.0309489	0.372588	0.0467847	0.044085
ABHD12B	0.883681	-0.284712	0.274282	-0.0836624	0.0182148
FCGBP	0.883784	-0.15482	-0.0505576	-0.139467	-0.063339
NRBP2	0.88596	0.236183	0.038665	0.15417	-0.11102
GPX2	0.885966	-0.194116	0.347094	-0.00128205	0.0129647
PRUNE2	0.886966	-0.308315	0.0342336	-0.0518144	0.0954042
PRAP1	0.88709	-0.0359903	0.194313	-0.00307194	0.249058
FAM106A	0.88904	0.373441	0.0600396	-0.0693483	-0.0851986
PQLC1	0.892059	0.266044	-0.231075	-0.0904706	0.155488
NR5A2	0.892658	-0.205856	-0.0823172	-0.0632111	0.0123585
GPNMB	0.89546	0.125188	0.110713	-0.157185	0.167186
UTF1	0.898738	-0.199176	-0.0435278	-0.00425107	-0.134003
GRM4	0.900432	-0.265551	-0.0437114	-0.0316883	0.167082
PYGB	0.901983	-0.172082	0.0420523	-0.180824	0.264661
EBF3	0.90209	0.000671	-0.228264	-0.101023	0.143146
GCNT1	0.90294	-0.144408	0.136269	0.0180679	-0.0592379
FOXR1	0.903131	0.0067975	0.231713	0.00384382	0.192706
INPP5D	0.903745	-0.184779	0.023528	-0.153209	0.048239
RYR1	0.90388	-0.109708	-0.310729	-0.0110407	-0.0713066
SPIC	0.909656	0.150842	0.130602	0.0485523	0.168835
CBFA2T2	0.909857	0.0574048	-0.192814	-0.143528	0.110957
EPPK1	0.910902	0.260296	0.120345	-0.0572333	0.220444
CACNA2D2	0.91391	-0.173086	-0.255812	-0.0457865	0.145891
SP8	0.914182	-0.00119369	0.253725	-0.141143	-0.0789507
HDGFL1	0.915968	0.083843	0.177772	-0.0974146	-0.0313628
UACA	0.917771	-0.233318	0.174678	0.0913523	-0.028399
SLC6A8	0.917888	0.153414	-0.0434346	0.0035048	0.029843
PKD1L1	0.918649	-0.160176	0.137961	-0.0106167	0.076699
CCR8	0.920689	-0.170992	-0.0301472	0.0655117	0.102171
EFR3B	0.920754	-0.11789	0.271843	-0.128583	0.0441527
CDHR1	0.923807	-0.0961998	0.0393719	-0.100582	-0.0655122
SAMHD1	0.925672	-0.241206	-0.152314	-0.108977	0.0980275
AGL	0.926021	0.152617	0.0509933	-0.00199691	0.154695
NEFH	0.926947	-0.249474	0.0822755	0.0298632	0.165834
UGCG	0.927279	-0.0197811	0.14037	0.0362643	0.138698
ZNF486	0.927813	0.252404	-0.0559634	-0.00388785	0.0343186
ITGAM	0.929204	0.0839953	-0.101754	-0.233728	-0.042794
PTAR1	0.934279	0.0191167	-0.318961	0.0459141	-0.0609105
IPMK	0.934572	0.154751	-0.112818	0.133975	-0.0257369
SLC25A44	0.93685	0.0488927	0.175632	0.00319639	0.255004
PPARGC1B	0.945234	0.131497	0.122275	0.00823769	0.019365
MUC4	0.94613	-0.112273	0.0505318	0.210548	0.0269438
DOCK11	0.949131	0.134175	-0.00745561	0.0794497	-0.0459492
ZYG11A	0.950251	-0.042277	0.234073	-0.0688025	-0.0968198
RNF125	0.957602	-0.192645	0.0150353	-0.0407155	0.0128936
MYO5A	0.965484	0.00802365	-0.103657	-0.00100566	-0.0697524
ABCA1	0.973988	0.0789707	0.057956	0.0402429	0.163755

## Sheet: Table.S3.bulk.RNAseq.DEG
Table S3.
Bulk RNAseq of the cells during differentiation to AME-E, clusters of DEG (related to Figure 3B)
Gene	day0	day1	day3	day5	cluster	expression_dynamics
SAMD11	5.75815	5.68337	5.38521	4.53306	3	down_day_5
NOC2L	9.25953	8.89079	8.62071	7.81265	3	down_day_5
HES4	0.788358	3.30566	2.80307	2.61367	5	up_day_1
ISG15	6.90516	7.76418	3.80111	5.39507	2	down_day_3
AGRN	6.2402	6.61825	5.11526	5.48442	2	down_day_3
RNF223	-3.81053	-3.80071	-1.64409	1.68905	6	up_day_3
C1orf159	4.27353	4.32566	5.2934	4.97115	6	up_day_3
SDF4	7.2842	7.50081	7.41618	7.53057	5	up_day_1
C1QTNF12	2.48787	2.4759	-1.56005	1.57874	2	down_day_3
UBE2J2	7.22258	7.46228	7.60227	7.10332	4	up-n-down
PUSL1	5.97234	5.7988	6.46658	6.87293	6	up_day_3
ACAP3	4.02397	4.82269	4.87362	4.98791	5	up_day_1
DVL1	3.9532	3.83506	4.87652	5.79648	6	up_day_3
MXRA8	4.49144	5.30691	6.31411	8.14116	6	up_day_3
CCNL2	8.49346	8.90166	8.85552	8.41736	4	up-n-down
MRPL20	7.35544	7.97878	7.80685	7.26899	4	up-n-down
ANKRD65	0.531176	2.48985	-0.574129	0.768881	2	down_day_3
VWA1	2.61178	4.43391	4.65789	7.07276	5	up_day_1
ATAD3C	-1.56074	0.916456	-0.756043	1.90349	5	up_day_1
ATAD3B	7.54408	8.57368	7.55464	6.08313	3	down_day_5
ATAD3A	5.68821	6.35231	5.90422	5.16336	3	down_day_5
SSU72	8.66652	9.67888	9.08412	8.62738	3	down_day_5
FNDC10	3.3336	4.93887	2.58779	2.59107	2	down_day_3
CDK11B	4.50297	4.72603	4.804	5.13877	5	up_day_1
SLC35E2B	4.38797	3.69182	4.6567	4.87319	6	up_day_3
CDK11A	3.43385	4.19776	4.26603	4.34322	5	up_day_1
GNB1	7.0651	7.63767	7.57504	7.24963	4	up-n-down
CFAP74	-2.66024	-3.80071	-1.55851	0.03575	6	up_day_3
GABRD	1.48727	1.00622	-3.72813	-0.535758	2	down_day_3
PRKCZ	5.83816	6.37793	6.56289	8.81201	7	up_day_5
FAAP20	6.01972	6.10832	6.27114	7.80368	7	up_day_5
SKI	3.87637	4.20693	3.90647	4.58401	7	up_day_5
RER1	7.72793	8.10212	8.47487	8.46804	5	up_day_1
PEX10	6.37485	6.28421	6.18323	5.63069	3	down_day_5
PANK4	6.2849	5.6216	5.72076	6.90353	7	up_day_5
FAM213B	6.27996	6.09564	2.93124	2.06952	2	down_day_3
MMEL1	4.16082	4.05027	1.12362	0.0876664	2	down_day_3
PRDM16	-0.694193	1.0283	-3.72813	-2.20944	2	down_day_3
MEGF6	2.92389	2.20501	0.499659	0.767536	2	down_day_3
TPRG1L	3.14155	4.71452	3.65525	5.18712	5	up_day_1
TP73	1.87655	1.12447	2.51876	5.05102	7	up_day_5
WRAP73	6.26884	5.97356	6.1786	7.3338	7	up_day_5
LRRC47	8.15973	7.82808	7.06004	6.49308	2	down_day_3
DFFB	4.33751	4.27286	4.51466	3.47894	3	down_day_5
C1orf174	6.16182	5.923	6.64243	6.39559	6	up_day_3
AJAP1	0.384699	2.99959	3.15745	2.0745	4	up-n-down
KCNAB2	2.89486	2.43289	1.44664	1.62003	2	down_day_3
NPHP4	3.92023	3.55278	3.28238	2.15105	3	down_day_5
CHD5	2.14984	-0.749779	-3.72813	-1.18783	1	down_day_1
ICMT	8.27747	7.97865	8.09751	7.63048	3	down_day_5
ACOT7	9.56703	8.79641	7.94997	7.11213	2	down_day_3
HES2	3.1111	4.57304	2.29372	3.82733	2	down_day_3
ESPN	3.4559	4.09811	0.927825	0.992537	2	down_day_3
TNFRSF25	3.85289	4.08718	1.06622	-0.0659814	2	down_day_3
PLEKHG5	4.21898	3.57908	2.09118	0.312878	3	down_day_5
NOL9	6.49546	6.50476	6.1105	5.38725	3	down_day_5
KLHL21	6.42053	6.82872	5.83698	5.42212	2	down_day_3
DNAJC11	8.154	8.35404	8.16469	7.31294	3	down_day_5
VAMP3	6.83801	6.64664	7.24453	7.72212	6	up_day_3
PER3	5.71754	5.31403	4.92901	4.23934	3	down_day_5
UTS2	3.46592	2.96464	2.90353	2.50363	3	down_day_5
ERRFI1	8.70001	8.27655	10.2385	10.8962	6	up_day_3
SLC45A1	0.66685	-2.19233	1.95205	0.627257	6	up_day_3
ENO1	14.2136	13.4596	13.1156	12.641	2	down_day_3
GPR157	0.923133	0.436233	3.37517	5.30642	6	up_day_3
SPSB1	2.61905	2.71219	5.39134	5.89118	6	up_day_3
SLC25A33	6.24633	5.78286	6.78414	7.37988	6	up_day_3
TMEM201	5.29957	4.96702	5.04324	4.58524	3	down_day_5
PIK3CD	5.91398	5.04332	3.25712	3.05541	2	down_day_3
CLSTN1	6.74775	7.01794	6.21681	6.24031	2	down_day_3
LZIC	5.37933	5.28346	6.04539	6.2457	6	up_day_3
NMNAT1	3.36682	4.57065	4.52826	4.05381	4	up-n-down
RBP7	3.92182	3.56246	-2.08537	0.176002	2	down_day_3
UBE4B	7.89792	7.28671	6.937	7.00417	1	down_day_1
KIF1B	7.50168	7.39703	6.89254	6.92401	2	down_day_3
PGD	9.5391	9.31887	9.642	9.17075	3	down_day_5
CENPS-CORT	5.0301	5.24264	4.84496	4.36456	3	down_day_5
CENPS	5.2512	5.49107	5.04049	4.39813	3	down_day_5
PEX14	5.69951	5.26453	5.54576	5.70617	7	up_day_5
DFFA	8.71062	8.05222	8.05175	8.04051	1	down_day_1
TARDBP	9.48543	9.28789	9.38927	8.73598	3	down_day_5
SRM	7.5514	8.40467	8.94362	7.93817	4	up-n-down
DISP3	3.28679	2.29564	-0.290495	-2.43838	2	down_day_3
FBXO44	4.65379	4.24365	0.643252	1.93477	2	down_day_3
FBXO2	6.82115	6.76509	0.340914	1.03545	2	down_day_3
FBXO6	2.71018	4.01041	3.97576	4.53832	5	up_day_1
MAD2L2	9.79346	8.92054	7.35059	7.33705	2	down_day_3
DRAXIN	5.66361	4.81817	1.35522	1.93398	2	down_day_3
AGTRAP	7.436	7.29807	6.54736	6.75224	2	down_day_3
CLCN6	5.29476	5.21026	5.88699	6.51406	6	up_day_3
NPPB	5.93106	7.72707	6.1228	6.54369	5	up_day_1
PLOD1	8.05672	7.93704	6.70773	7.32267	2	down_day_3
TNFRSF8	6.36801	4.64061	-3.72813	-1.7349	2	down_day_3
TNFRSF1B	2.96064	1.50517	4.22525	9.80275	7	up_day_5
VPS13D	4.64	4.86535	4.51031	5.52866	7	up_day_5
DHRS3	6.22908	7.20885	6.3327	6.30105	2	down_day_3
AADACL3	-2.80709	0.236134	1.91723	-1.79601	4	up-n-down
PRAMEF12	6.08002	5.70845	3.05406	0.462601	3	down_day_5
PRAMEF1	3.08402	2.55432	1.15296	-2.36563	3	down_day_5
PRAMEF11	1.00599	-0.478169	-3.72813	-3.78027	2	down_day_3
PRAMEF2	4.14165	3.55418	0.690252	-2.5372	3	down_day_5
PRAMEF4	0.665461	0.0226021	-3.72813	-2.20944	2	down_day_3
PRAMEF10	0.385942	-1.18617	-3.72813	-3.78027	2	down_day_3
PRAMEF7	2.63011	2.53811	-1.13942	-1.11903	2	down_day_3
PRAMEF6	2.05768	1.04171	-2.65619	-2.75356	2	down_day_3
PRAMEF27	1.05214	0.100892	-3.72813	-3.78027	2	down_day_3
PRAMEF9	-0.46378	-1.30377	-3.72813	-3.78027	2	down_day_3
PRAMEF5	0.899453	0.545125	-2.52588	-3.78027	2	down_day_3
PRAMEF8	3.43346	3.32288	-0.287862	-2.62361	2	down_day_3
PRAMEF33	0.255612	-0.396086	-2.91993	-3.78027	2	down_day_3
PRAMEF15	1.841	0.810621	-2.91993	-3.78027	2	down_day_3
PRAMEF14	3.69995	3.17065	-0.449359	-2.23471	2	down_day_3
PRAMEF19	-0.884753	1.21321	2.43077	1.53284	5	up_day_1
PRAMEF20	3.53664	3.07809	-1.30137	-2.14927	2	down_day_3
LRRC38	0.304481	-0.378849	-3.72813	0.872266	7	up_day_5
PDPN	8.48004	10.2976	6.50751	3.69627	3	down_day_5
PRDM2	4.60842	5.38336	5.80719	6.57918	5	up_day_1
KAZN	4.05288	5.36829	3.97276	5.58965	5	up_day_1
TMEM51	2.24678	4.88478	5.21341	3.33185	4	up-n-down
EFHD2	2.26684	3.15345	4.69356	4.83464	6	up_day_3
DNAJC16	4.87322	5.90859	5.57962	4.98349	4	up-n-down
AGMAT	2.68404	2.69068	0.396036	0.708549	2	down_day_3
RSC1A1	5.52681	5.21692	4.89283	5.73966	7	up_day_5
PLEKHM2	5.80444	6.19684	6.21138	6.54018	5	up_day_1
FBLIM1	6.83853	6.81732	5.91209	6.17702	2	down_day_3
UQCRHL	4.67541	5.17647	4.38971	3.75359	3	down_day_5
EPHA2	6.05467	3.89928	3.23381	5.01118	1	down_day_1
ARHGEF19	3.66644	3.69535	2.38174	1.91992	2	down_day_3
FBXO42	6.15234	5.77041	6.03962	6.26981	7	up_day_5
NECAP2	6.16393	6.84975	7.15522	6.8043	5	up_day_1
NBPF1	4.71558	4.92483	5.01571	6.09372	7	up_day_5
CROCC	4.50469	3.78596	2.91432	2.42047	2	down_day_3
MFAP2	6.4724	6.86571	5.32195	5.00834	2	down_day_3
ATP13A2	6.20149	6.46041	7.06308	6.30938	4	up-n-down
PADI2	5.63567	2.40973	0.565944	1.72175	1	down_day_1
PADI3	1.82376	-3.80071	-3.72813	-1.34918	1	down_day_1
PADI4	-3.39753	-1.08999	-1.73651	0.825823	5	up_day_1
PADI6	-0.27985	-3.80071	-3.72813	-3.08169	1	down_day_1
RCC2	8.66726	8.47719	7.34091	6.66068	2	down_day_3
ARHGEF10L	3.71996	2.5369	1.37833	2.81038	1	down_day_1
KLHDC7A	1.64578	-0.647753	-0.409926	-1.30686	1	down_day_1
ALDH4A1	6.50045	6.84988	7.90612	7.71118	6	up_day_3
MRTO4	7.56165	7.7991	7.53817	6.12279	3	down_day_5
AKR7A2	6.69743	6.10515	7.19144	7.65173	6	up_day_3
PQLC2	4.95273	4.41938	6.46969	5.93586	6	up_day_3
CAPZB	8.56137	8.97155	8.60493	8.37401	3	down_day_5
NBL1	2.54919	2.57862	-0.745383	-1.2497	2	down_day_3
TMCO4	2.11331	3.38645	3.26405	3.90779	5	up_day_1
OTUD3	3.85037	4.1902	4.53992	5.37344	6	up_day_3
CAMK2N1	-1.16267	0.0188178	2.68492	4.53116	6	up_day_3
MUL1	6.71459	6.83451	6.70561	6.03005	3	down_day_5
CDA	5.09127	4.31394	-1.40869	-1.14277	2	down_day_3
PINK1	5.46212	5.80455	4.74745	4.7696	2	down_day_3
KIF17	4.64003	4.1032	3.49161	3.15825	2	down_day_3
SH2D5	1.92352	2.80815	3.40763	4.79658	6	up_day_3
HP1BP3	6.72665	7.26861	8.02268	8.00527	6	up_day_3
EIF4G3	5.60436	5.50052	6.15421	5.95066	6	up_day_3
ECE1	6.97827	6.83161	5.24559	5.76509	2	down_day_3
ALPL	9.53269	8.85144	3.94348	2.33411	2	down_day_3
RAP1GAP	3.93941	3.40745	-0.425637	0.964617	2	down_day_3
USP48	8.52649	8.10435	7.20952	7.40416	2	down_day_3
LDLRAD2	1.6065	2.159	4.42872	5.54591	6	up_day_3
HSPG2	4.03599	3.89925	5.90376	6.8463	6	up_day_3
CDC42	9.06746	9.31592	9.84534	10.0124	6	up_day_3
WNT4	-2.01449	-3.46717	-0.22701	1.8526	6	up_day_3
ZBTB40	4.69904	5.32204	5.78887	5.47738	5	up_day_1
C1QA	-3.81053	0.524691	-3.72813	-3.78027	2	down_day_3
EPHB2	2.82658	2.80062	1.91964	0.339423	3	down_day_5
KDM1A	7.29643	7.66347	8.28988	8.42053	6	up_day_3
LUZP1	7.20349	8.13484	7.57969	7.26403	4	up-n-down
HTR1D	0.427446	0.00506166	-0.935309	3.23617	7	up_day_5
HNRNPR	8.94395	8.99889	9.62256	9.71643	6	up_day_3
ZNF436	0.165025	0.387996	4.33356	4.54157	6	up_day_3
ASAP3	6.73306	6.47161	5.3765	6.79741	1	down_day_1
E2F2	1.88566	2.32489	3.5637	4.65035	6	up_day_3
ID3	6.75485	6.84028	4.73017	6.01094	2	down_day_3
ELOA	8.24198	8.14076	7.66666	7.01497	3	down_day_5
PITHD1	7.48683	7.71352	7.49862	7.10451	3	down_day_5
GALE	6.8573	6.18075	6.59882	6.0777	1	down_day_1
HMGCL	6.22619	5.34108	5.90231	6.2617	7	up_day_5
FUCA1	7.08382	7.2986	6.08708	6.11615	2	down_day_3
CNR2	3.13326	0.896359	-2.08537	-3.3661	2	down_day_3
PNRC2	8.09077	7.97909	8.13897	7.55288	3	down_day_5
SRSF10	8.67531	8.76955	8.39902	7.85475	3	down_day_5
IFNLR1	3.6067	2.64817	2.69593	2.45412	1	down_day_1
GRHL3	4.04395	6.59588	5.48408	5.64403	5	up_day_1
NIPAL3	5.80556	5.32123	4.82029	5.29416	1	down_day_1
STPG1	4.52237	4.09151	4.06465	3.70185	3	down_day_5
RCAN3	5.31803	5.58735	5.92902	5.97236	6	up_day_3
SRRM1	8.31283	8.53995	8.38362	9.01774	7	up_day_5
CLIC4	9.46164	9.76164	9.91476	9.46655	4	up-n-down
RUNX3	-1.31351	-0.551591	-3.72813	-3.78027	2	down_day_3
SYF2	6.42173	7.02456	6.91319	6.82176	5	up_day_1
TMEM50A	7.90309	8.04083	8.01018	8.12815	5	up_day_1
RSRP1	6.60805	6.91844	6.1488	6.37493	2	down_day_3
TMEM57	4.02266	4.62759	5.03871	4.41483	4	up-n-down
LDLRAP1	7.35511	6.31433	5.74205	4.95072	2	down_day_3
MAN1C1	5.38683	3.68126	-0.0248528	3.03346	1	down_day_1
SELENON	4.36545	4.64011	4.53794	5.65826	7	up_day_5
MTFR1L	6.38092	6.58349	6.77385	6.79914	5	up_day_1
AUNIP	6.29375	6.58682	6.84925	6.66496	5	up_day_1
STMN1	10.4943	10.7023	10.6703	10.0049	3	down_day_5
PAFAH2	6.22355	5.43286	6.24712	5.95902	6	up_day_3
SLC30A2	0.559705	6.51682	6.08191	6.0351	5	up_day_1
PDIK1L	2.86074	3.07472	3.65349	4.48994	6	up_day_3
CNKSR1	4.16119	4.42488	4.59104	5.25617	6	up_day_3
CEP85	7.0111	6.43114	7.44456	9.02244	7	up_day_5
SH3BGRL3	6.75834	7.40778	6.97288	7.29773	5	up_day_1
CRYBG2	3.50073	2.89994	7.11956	8.76632	6	up_day_3
LIN28A	10.1986	10.7229	10.0042	9.5481	3	down_day_5
DHDDS	6.59371	7.25857	6.82625	7.57213	5	up_day_1
HMGN2	9.5989	10.0363	9.99616	10.1868	5	up_day_1
RPS6KA1	5.90967	6.17949	6.4351	7.87115	7	up_day_5
ARID1A	5.96533	7.17732	7.35172	7.4038	5	up_day_1
ZDHHC18	3.22902	3.06021	4.25485	5.22193	6	up_day_3
SFN	5.36639	4.3236	4.2492	4.71748	1	down_day_1
NUDC	9.73427	9.84509	9.34049	8.86964	3	down_day_5
TRNP1	2.2882	3.18992	-0.756043	-0.0619529	2	down_day_3
FAM46B	7.43366	8.03788	4.75481	5.01326	2	down_day_3
SLC9A1	4.95623	5.52611	5.88627	7.48728	6	up_day_3
WDTC1	3.15157	3.30094	3.72654	3.99404	6	up_day_3
TMEM222	5.66176	5.90702	6.36655	5.32283	4	up-n-down
SYTL1	3.99673	2.89736	2.41054	2.61948	1	down_day_1
MAP3K6	2.87924	2.57053	1.53115	3.76532	7	up_day_5
CD164L2	1.02348	-2.65272	-3.72813	-2.5372	1	down_day_1
GPR3	3.8021	-0.325367	-1.01464	-0.1253	1	down_day_1
WASF2	7.56283	7.7712	7.73631	8.98544	7	up_day_5
AHDC1	1.60888	2.62644	3.09546	4.82069	5	up_day_1
FGR	0.229581	-3.67268	-3.72813	-0.944492	1	down_day_1
IFI6	-0.108856	4.49754	5.54487	6.45299	5	up_day_1
FAM76A	5.96273	6.39311	7.78024	7.82786	6	up_day_3
STX12	4.58972	4.86029	6.12046	6.47436	6	up_day_3
THEMIS2	5.58091	4.6911	3.36885	3.69645	2	down_day_3
RPA2	8.30835	8.46151	7.97352	7.74756	2	down_day_3
SMPDL3B	5.66271	6.5885	4.4879	5.39395	2	down_day_3
XKR8	5.33861	4.97047	5.608	5.65696	6	up_day_3
PTAFR	1.91995	0.547601	0.523314	-2.02517	3	down_day_5
ATPIF1	8.41493	8.54658	7.57135	8.22536	2	down_day_3
SESN2	7.99256	7.90197	8.97954	9.1388	6	up_day_3
MED18	4.10091	3.4851	4.64502	4.45534	6	up_day_3
PHACTR4	5.80189	5.37033	5.13063	5.11888	1	down_day_1
RCC1	7.98086	7.74161	8.33678	7.51598	4	up-n-down
RAB42	1.85473	2.45147	-0.0553167	-1.47619	3	down_day_5
TAF12	7.06118	7.13328	7.46298	8.59517	7	up_day_5
GMEB1	5.31327	4.70576	6.06181	6.70238	6	up_day_3
YTHDF2	9.06707	9.38377	9.88785	10.1703	6	up_day_3
EPB41	5.997	6.71914	6.46266	6.6075	5	up_day_1
TMEM200B	4.29241	3.57652	3.17303	3.61075	1	down_day_1
SRSF4	7.31064	7.70361	7.88023	7.97243	5	up_day_1
MECR	6.82253	6.64263	7.30577	7.3907	6	up_day_3
PTPRU	6.04971	6.29071	6.45595	6.82089	6	up_day_3
SDC3	3.4212	3.97855	4.0479	5.84522	7	up_day_5
NKAIN1	2.28641	2.10889	-0.691604	-1.02057	2	down_day_3
ZCCHC17	7.55539	7.9415	7.2574	6.75868	3	down_day_5
FABP3	4.28033	6.16307	4.98178	2.09808	3	down_day_5
SERINC2	4.06162	4.18462	5.63304	7.04342	6	up_day_3
TINAGL1	2.10521	2.01039	8.06508	8.59318	6	up_day_3
PEF1	7.66824	7.65071	8.43821	8.08291	6	up_day_3
ADGRB2	1.65942	1.11521	-1.8509	-0.349736	2	down_day_3
PTP4A2	6.97658	7.17748	7.40689	7.67054	6	up_day_3
KHDRBS1	7.28691	7.20383	7.81252	7.70433	6	up_day_3
TXLNA	7.85442	7.85293	7.67868	6.77743	3	down_day_5
CCDC28B	4.81417	4.48642	2.53007	2.34698	2	down_day_3
EIF3I	10.0607	9.85016	9.71952	9.37403	3	down_day_5
LCK	5.73972	3.01234	-2.52588	0.676583	2	down_day_3
HDAC1	9.58175	9.26397	8.93867	8.57794	2	down_day_3
MARCKSL1	9.23126	9.39394	9.64078	8.42102	3	down_day_5
BSDC1	6.86694	6.92043	6.72686	7.25471	7	up_day_5
ZBTB8B	2.88287	1.77312	0.772179	1.85731	1	down_day_1
ZBTB8A	4.33036	3.98925	3.78653	2.79642	3	down_day_5
ZBTB8OS	6.69141	6.36626	5.94714	5.483	3	down_day_5
KIAA1522	5.57702	6.12046	4.94659	6.28742	7	up_day_5
S100PBP	6.44602	5.6569	5.55405	5.43271	1	down_day_1
YARS	9.80868	9.3666	9.90311	9.24617	3	down_day_5
FNDC5	-1.32161	0.694848	-2.91993	0.675471	7	up_day_5
HPCA	0.6657	3.10378	4.35671	5.56825	5	up_day_1
TMEM54	3.29279	5.59667	6.53872	8.04254	5	up_day_1
RNF19B	4.73518	4.86839	5.18179	5.35225	6	up_day_3
AK2	8.20519	8.35298	7.86034	7.17342	3	down_day_5
ZNF362	2.97045	3.72359	5.25998	4.01089	4	up-n-down
PHC2	0.132897	1.12864	5.48767	4.74408	6	up_day_3
CSMD2	2.3652	2.37566	-3.72813	-2.62361	2	down_day_3
C1orf94	1.62996	0.184452	-3.72813	-3.3661	2	down_day_3
GJB5	1.40224	1.13952	-0.409926	-1.84678	3	down_day_5
GJB3	0.21068	-0.589735	-3.72813	-3.3661	2	down_day_3
SMIM12	7.00893	7.14988	6.87606	6.11109	3	down_day_5
DLGAP3	1.23176	0.244586	-3.72813	-3.78027	2	down_day_3
TMEM35B	4.59021	3.37419	3.27738	3.69447	1	down_day_1
ZMYM1	6.30013	5.71848	5.15195	5.24611	1	down_day_1
SFPQ	7.4724	8.27416	8.12314	7.28429	4	up-n-down
NCDN	5.96827	6.1037	4.74581	3.78625	3	down_day_5
TFAP2E	-0.394426	0.303374	-3.72813	-0.530111	2	down_day_3
C1orf216	4.80908	4.37023	3.7551	2.66569	3	down_day_5
CLSPN	5.94543	6.45896	5.65064	5.69175	2	down_day_3
AGO4	2.9088	2.57932	3.55551	4.14037	6	up_day_3
AGO1	8.03932	7.71346	7.18179	7.08017	2	down_day_3
AGO3	4.52441	3.99204	4.72685	4.9497	6	up_day_3
MAP7D1	3.423	4.14026	4.02188	4.95793	5	up_day_1
TRAPPC3	6.35506	6.3808	7.38792	7.49077	6	up_day_3
SH3D21	3.24789	4.21806	4.61565	4.86021	5	up_day_1
EVA1B	-0.575269	-0.0869482	1.20565	2.56408	6	up_day_3
STK40	3.55402	3.46149	4.84559	6.65074	6	up_day_3
LSM10	6.8624	6.64543	6.45943	6.14286	3	down_day_5
MRPS15	7.90798	8.14911	8.62806	9.02304	6	up_day_3
CSF3R	-2.37902	-3.46717	4.96301	8.1471	6	up_day_3
GRIK3	-1.8388	0.347985	-3.72813	-3.78027	2	down_day_3
ZC3H12A	4.83895	3.96755	3.74046	4.22727	1	down_day_1
MEAF6	7.14206	6.72676	6.3678	6.02669	2	down_day_3
GNL2	8.84297	8.78824	8.48579	8.04481	3	down_day_5
C1orf109	7.10022	6.93501	6.67518	5.86061	3	down_day_5
MANEAL	3.05985	3.90627	2.07543	2.05369	2	down_day_3
C1orf122	3.85788	4.38917	4.44389	4.74075	5	up_day_1
INPP5B	6.07185	5.59313	5.28345	5.59537	1	down_day_1
SF3A3	9.52884	9.23505	8.94362	8.14132	3	down_day_5
FHL3	5.53968	5.60579	4.47648	3.98437	2	down_day_3
UTP11	7.63102	7.39428	6.90173	6.66716	2	down_day_3
POU3F1	0.318545	-1.93519	-3.72813	-2.23471	1	down_day_1
RRAGC	4.08321	5.05344	6.20261	7.70102	6	up_day_3
MYCBP	6.61989	6.2503	6.42817	6.72904	7	up_day_5
GJA9	-3.80104	-3.04097	-1.55851	-0.1596	6	up_day_3
RHBDL2	-2.54353	-3.80071	-3.72813	0.751428	7	up_day_5
AKIRIN1	9.4533	9.39329	8.65207	8.47958	2	down_day_3
NDUFS5	9.23348	9.4227	8.6671	8.41861	2	down_day_3
MACF1	7.59651	7.18154	6.83855	6.5218	2	down_day_3
PABPC4	7.7941	8.13159	7.85565	8.07504	5	up_day_1
HEYL	2.14984	1.3443	0.321021	-1.94793	3	down_day_5
PPIE	7.2185	7.06586	7.39882	7.51088	6	up_day_3
TRIT1	5.15683	5.69688	5.18142	4.41326	3	down_day_5
MYCL	4.97147	5.17616	4.76538	5.4898	7	up_day_5
MFSD2A	3.73678	1.61941	4.87318	-1.33865	3	down_day_5
PPT1	9.84044	10.0496	10.6237	10.0641	4	up-n-down
RLF	6.50991	5.71249	6.05162	6.27417	1	down_day_1
ZMPSTE24	7.34809	7.53721	7.84224	6.78502	4	up-n-down
COL9A2	2.32781	4.33069	2.7892	1.92525	3	down_day_5
SMAP2	0.0972037	1.55105	1.46517	2.57134	5	up_day_1
ZFP69B	4.33923	3.15402	3.36365	2.21486	3	down_day_5
EXO5	4.62261	4.53988	4.56144	3.57983	3	down_day_5
ZNF684	3.28178	2.98754	2.64837	2.26322	2	down_day_3
RIMS3	3.96992	3.76115	2.24577	3.46529	2	down_day_3
NFYC	6.57014	6.62696	7.01655	7.12148	6	up_day_3
CITED4	0.0685347	2.65449	3.05669	1.34295	4	up-n-down
CTPS1	8.32029	8.29241	8.80711	7.53775	4	up-n-down
FOXO6	-3.81053	-2.53098	1.65061	4.42884	6	up_day_3
EDN2	-1.48782	0.239779	-3.72813	-3.78027	2	down_day_3
RIMKLA	4.94904	2.59825	2.36251	1.08961	1	down_day_1
PPCS	6.59387	6.54583	7.01931	7.01902	6	up_day_3
YBX1	10.3614	10.7235	10.3843	10.0147	3	down_day_5
CLDN19	0.824974	1.5048	-3.72813	0.518689	2	down_day_3
P3H1	7.19439	6.35938	5.46733	5.50494	2	down_day_3
TMEM269	1.34906	1.2082	3.39397	1.71119	4	up-n-down
SVBP	4.95689	5.10183	5.83905	5.28988	4	up-n-down
ZNF691	5.84115	4.98798	5.02677	4.47418	1	down_day_1
SLC2A1	11.7233	11.5531	10.7435	11.472	2	down_day_3
CFAP57	5.24595	4.97501	4.37648	3.67297	3	down_day_5
EBNA1BP2	9.33256	9.11787	8.50087	7.59966	3	down_day_5
C1orf210	3.10549	2.60625	3.8592	4.47789	6	up_day_3
TIE1	-0.377384	-2.65272	-2.26728	-3.39234	1	down_day_1
CDC20	10.152	9.42513	9.58511	9.55404	1	down_day_1
ELOVL1	5.64476	6.51619	8.03136	8.13425	6	up_day_3
MED8	5.82016	5.72444	6.67081	7.34523	6	up_day_3
SZT2	4.95324	4.8584	5.19247	5.44252	6	up_day_3
PTPRF	7.43745	7.96829	8.86293	9.41631	6	up_day_3
KDM4A	7.84922	7.61242	6.79338	6.25857	2	down_day_3
ARTN	0.264508	-0.666273	-3.72813	-3.78027	2	down_day_3
IPO13	5.57567	5.6403	5.2648	4.878	3	down_day_5
DPH2	7.98112	7.87672	7.162	5.87304	3	down_day_5
ATP6V0B	8.37608	9.22229	8.91155	8.64415	4	up-n-down
CCDC24	3.7128	3.06584	2.12761	2.63749	1	down_day_1
SLC6A9	4.55843	5.10254	5.13982	1.41466	3	down_day_5
KLF17	6.82551	5.9314	-0.672183	-1.32659	2	down_day_3
KLF18	4.00696	3.91623	-2.40154	-3.78027	2	down_day_3
DMAP1	6.86718	6.93518	6.7017	6.09496	3	down_day_5
ERI3	6.90499	6.60847	6.75948	6.28842	3	down_day_5
C1orf228	0.538303	-1.17054	-2.52588	-0.944492	1	down_day_1
KIF2C	9.16506	8.2756	8.66748	9.3262	7	up_day_5
RPS8	10.2139	10.3983	10.2709	10.3642	5	up_day_1
PLK3	6.86043	5.2761	5.51106	6.56782	1	down_day_1
PTCH2	2.78436	1.66436	-3.72813	-1.30699	2	down_day_3
UROD	8.49306	7.79614	7.44962	6.71605	3	down_day_5
HPDL	7.5931	6.67687	7.69181	5.38442	3	down_day_5
TOE1	5.64114	5.85539	6.4439	4.31779	3	down_day_5
MUTYH	7.25431	6.79298	6.39161	5.98666	2	down_day_3
MMACHC	9.97141	10.2474	9.73908	9.37152	3	down_day_5
PRDX1	11.684	11.8108	11.2029	10.7178	3	down_day_5
NASP	9.33784	9.64751	9.13698	8.81317	3	down_day_5
GPBP1L1	8.07227	7.8167	7.74972	8.15746	7	up_day_5
MAST2	5.7233	5.85809	5.44269	5.97475	7	up_day_5
PIK3R3	4.1229	5.83166	5.24089	5.71681	5	up_day_1
TSPAN1	-3.81053	0.0233755	1.58097	0.24084	5	up_day_1
LURAP1	1.929	1.24296	4.47031	6.33297	6	up_day_3
POMGNT1	5.86043	6.27139	7.16125	7.67195	6	up_day_3
LRRC41	8.19725	8.58155	8.08865	8.40543	5	up_day_1
UQCRH	10.0831	10.4764	9.33906	9.22441	2	down_day_3
FAAH	4.31724	5.1704	4.60967	3.7559	3	down_day_5
DMBX1	0.854514	-0.875994	-3.01936	-0.708982	1	down_day_1
MKNK1	5.46796	5.6984	6.18122	6.14176	6	up_day_3
MOB3C	1.4172	0.394007	0.0624202	-1.56035	3	down_day_5
ATPAF1	6.20863	6.84871	6.0749	5.89116	3	down_day_5
EFCAB14	7.82287	7.74661	7.71654	8.52748	7	up_day_5
CYP4X1	-0.0395314	-0.902033	-3.72813	-3.02573	2	down_day_3
STIL	7.15501	7.1684	6.27096	6.28376	2	down_day_3
CMPK1	6.40266	6.25442	7.31314	7.67275	6	up_day_3
TRABD2B	0.404784	-1.4992	-3.72813	-3.78027	2	down_day_3
SPATA6	4.17227	3.63702	1.81052	1.63417	2	down_day_3
BEND5	2.64575	2.82113	0.207987	-0.747173	2	down_day_3
AGBL4	1.78861	1.79065	-0.0389613	-1.86907	3	down_day_5
FAF1	6.57381	6.89165	6.80937	7.3429	5	up_day_1
RNF11	5.6548	5.85371	6.65553	7.44442	6	up_day_3
TTC39A	2.79342	2.55326	2.6255	5.25879	7	up_day_5
OSBPL9	8.31238	8.68814	8.96536	9.54136	6	up_day_3
RAB3B	8.64496	9.71474	7.10601	6.20703	2	down_day_3
KTI12	6.24293	6.9299	6.02279	5.12536	3	down_day_5
BTF3L4	8.09267	7.97459	8.14524	7.3287	3	down_day_5
TXNDC12	9.2616	9.36388	8.16701	8.10377	2	down_day_3
ZFYVE9	5.27533	4.89028	4.30845	3.83401	2	down_day_3
CC2D1B	4.65796	5.08674	5.80143	5.48429	6	up_day_3
ORC1	7.50639	7.22484	6.79692	6.60359	2	down_day_3
ZCCHC11	6.5219	5.94203	5.77964	6.32432	1	down_day_1
GPX7	4.34336	3.61189	1.89702	2.34924	2	down_day_3
FAM159A	0.74817	-3.28799	-3.72813	-3.78027	1	down_day_1
COA7	7.17659	6.72203	6.47961	6.22563	2	down_day_3
ZYG11B	4.99658	5.12307	5.94457	7.07083	6	up_day_3
ZYG11A	6.37706	5.4836	3.70344	3.3441	2	down_day_3
ECHDC2	4.10795	4.77269	6.48044	6.26293	6	up_day_3
SCP2	6.72297	6.82828	7.38627	7.40663	6	up_day_3
PODN	-0.230963	1.62659	-0.420456	-1.83099	3	down_day_5
SLC1A7	-3.81053	0.617294	-3.72813	-3.78027	2	down_day_3
CPT2	6.43894	6.30899	6.32651	5.72028	3	down_day_5
LRP8	5.04406	4.65135	3.66053	3.81679	2	down_day_3
DMRTB1	1.32967	1.48417	-3.72813	-3.78027	2	down_day_3
NDC1	7.62906	7.47494	7.39371	6.64589	3	down_day_5
YIPF1	5.79693	6.11866	6.4	5.93577	4	up-n-down
HSPB11	5.31252	5.37762	5.78085	4.93991	4	up-n-down
TMEM59	7.78417	7.96984	7.9366	8.26073	5	up_day_1
MRPL37	8.94103	8.76937	8.62491	8.41111	3	down_day_5
CYB5RL	4.03487	4.29195	3.31078	3.27223	2	down_day_3
SSBP3	4.97879	6.43182	6.6961	6.33576	5	up_day_1
ACOT11	4.4224	4.85332	2.07236	0.928111	2	down_day_3
FAM151A	5.07526	5.57567	3.00062	1.41601	3	down_day_5
MROH7-TTC4	6.87911	6.6959	6.50638	5.84344	3	down_day_5
TTC4	6.95375	6.77406	6.57428	5.91912	3	down_day_5
PARS2	5.76449	5.47431	5.19908	4.72864	3	down_day_5
TTC22	2.3057	2.03428	-2.21689	-1.83862	2	down_day_3
DHCR24	10.811	11.1093	10.9206	9.57083	3	down_day_5
BSND	-0.483076	0.641819	-3.01936	-3.78027	2	down_day_3
PCSK9	9.20797	9.24013	3.60402	4.25237	2	down_day_3
USP24	4.90383	5.70424	6.05615	6.1006	5	up_day_1
PLPP3	6.32296	7.74061	8.00727	9.12736	5	up_day_1
PRKAA2	0.818166	2.03638	1.88758	3.19981	5	up_day_1
FYB2	-3.69975	2.25193	0.396036	-3.08169	4	up-n-down
DAB1	5.53154	3.52459	3.23803	3.03818	1	down_day_1
TACSTD2	3.57983	7.77876	9.77606	9.72345	5	up_day_1
MYSM1	6.95908	5.09942	4.89153	5.1164	1	down_day_1
JUN	6.37754	4.23615	3.38316	2.98014	1	down_day_1
FGGY	5.09584	4.02175	3.58409	3.55875	1	down_day_1
HOOK1	5.08668	3.9865	5.09839	5.48931	6	up_day_3
CYP2J2	-0.9638	-3.46717	-2.91993	1.35492	7	up_day_5
NFIA	2.35349	0.380178	-2.08537	-0.602987	1	down_day_1
TM2D1	3.8811	4.31394	4.5187	4.7711	5	up_day_1
PATJ	6.26846	7.45963	6.66932	7.11471	5	up_day_1
L1TD1	9.99647	8.87426	8.97502	7.90462	3	down_day_5
KANK4	0.525078	0.377993	6.31053	6.69261	6	up_day_3
USP1	7.07854	7.04771	7.17429	7.31025	6	up_day_3
DOCK7	4.47281	5.13007	6.24045	6.16622	6	up_day_3
ATG4C	5.84612	5.18026	5.36298	5.96404	7	up_day_5
FOXD3	1.72679	-0.847139	-3.72813	-3.78027	2	down_day_3
ALG6	6.27142	5.45343	6.13164	5.77955	1	down_day_1
PGM1	9.09065	6.76589	4.71962	4.67869	2	down_day_3
ITGB3BP	6.31217	5.37833	5.39418	5.31059	1	down_day_1
ROR1	6.72604	6.50358	4.00957	3.54491	2	down_day_3
CACHD1	3.65515	4.34429	2.43864	1.18526	3	down_day_5
RAVER2	3.13267	2.69019	0.603235	0.989098	2	down_day_3
JAK1	7.41201	6.43651	6.33375	5.9599	1	down_day_1
AK4	9.28379	5.82705	7.17282	5.58296	1	down_day_1
DNAJC6	0.871817	1.94513	4.79192	3.73192	6	up_day_3
LEPROT	5.64601	6.27098	6.05569	5.97204	5	up_day_1
LEPR	2.21686	2.35875	3.68058	4.39206	6	up_day_3
MIER1	5.54955	5.71193	6.25361	6.43626	6	up_day_3
SLC35D1	4.18758	4.74735	5.42943	4.95573	4	up-n-down
SERBP1	9.99675	10.1135	9.82134	9.18085	3	down_day_5
GADD45A	4.81726	4.72347	5.20973	5.67433	6	up_day_3
GNG12	5.48188	4.42379	4.89446	5.6638	7	up_day_5
DIRAS3	-0.145927	2.14802	1.28451	-0.349736	4	up-n-down
WLS	2.58295	7.17861	9.49903	8.56411	5	up_day_1
DEPDC1	6.62766	5.85525	6.86169	6.46046	6	up_day_3
ANKRD13C	6.9984	6.32074	6.3281	6.40794	1	down_day_1
CTH	8.55411	7.56691	8.54067	7.07632	3	down_day_5
FPGT	4.04933	4.10771	5.13894	4.62299	6	up_day_3
FPGT-TNNI3K	0.918111	1.28166	2.83401	3.07837	6	up_day_3
TNNI3K	-2.50358	-3.67268	-3.72813	1.56045	7	up_day_5
TYW3	5.96086	5.88498	6.09707	5.43465	3	down_day_5
CRYZ	6.81033	6.39733	7.07071	6.79687	6	up_day_3
ACADM	6.57952	6.99649	6.75072	5.34462	3	down_day_5
RABGGTB	6.59669	6.81869	6.71368	6.13042	3	down_day_5
ST6GALNAC3	3.31827	2.988	0.317893	0.0517237	2	down_day_3
PIGK	5.44759	5.47557	5.66042	5.90029	6	up_day_3
AK5	0.127511	-0.269332	-3.72813	-0.247931	2	down_day_3
MIGA1	3.61665	4.57998	5.52367	5.6026	5	up_day_1
NEXN	2.24848	4.25973	1.28754	0.657112	2	down_day_3
ADGRL2	6.6136	7.17576	7.72841	6.73493	4	up-n-down
RPF1	6.28759	6.45747	6.56928	5.32373	3	down_day_5
SPATA1	-0.0863029	-1.12912	1.79764	2.77367	6	up_day_3
GNG5	6.02705	6.63247	7.59293	7.70216	6	up_day_3
CTBS	2.1278	0.928256	3.48006	4.68994	6	up_day_3
SSX2IP	4.30992	4.00486	5.31877	4.73184	6	up_day_3
LPAR3	2.81705	0.977849	-2.26728	1.91504	1	down_day_1
MCOLN3	1.61847	1.09035	0.368914	-3.3661	3	down_day_5
SYDE2	1.13126	3.31705	4.1608	4.59589	5	up_day_1
C1orf52	6.12872	6.2044	6.16544	6.58259	7	up_day_5
DDAH1	6.66961	6.32891	3.75591	4.12374	2	down_day_3
CYR61	8.81555	7.8186	5.50641	6.20098	2	down_day_3
ZNHIT6	6.0979	5.85006	5.38288	5.20465	2	down_day_3
COL24A1	0.553633	-0.572899	-1.45394	-2.49005	2	down_day_3
CLCA2	-3.70925	-0.552596	0.663745	0.99875	5	up_day_1
SH3GLB1	6.1527	6.49336	6.4261	7.14266	7	up_day_5
LMO4	6.72997	6.43381	7.81251	8.11673	6	up_day_3
PKN2	5.93191	6.01263	6.66963	6.66672	6	up_day_3
GTF2B	5.64033	6.2467	6.80983	6.63701	5	up_day_1
KYAT3	6.58851	6.35523	7.26698	7.79021	6	up_day_3
RBMXL1	7.10164	7.20437	6.88591	6.4044	3	down_day_5
GBP1	-3.81053	-3.80071	-1.83229	0.153264	6	up_day_3
GBP2	-3.81053	-3.04933	-2.26728	2.59256	7	up_day_5
LRRC8B	4.75448	4.66279	5.9843	5.80683	6	up_day_3
LRRC8D	7.09798	6.95899	7.76434	7.53532	6	up_day_3
ZNF326	6.69913	7.01517	6.81175	6.04121	3	down_day_5
ZNF644	6.99221	7.11111	5.43317	5.16994	2	down_day_3
CDC7	6.73611	6.17518	5.97387	4.87015	3	down_day_5
TGFBR3	5.28491	5.38212	7.37425	7.73992	6	up_day_3
BRDT	7.50128	5.59303	4.66247	5.80777	1	down_day_1
BTBD8	1.99259	-1.02678	1.28687	2.77109	7	up_day_5
KIAA1107	2.84385	0.859871	2.52945	3.30925	7	up_day_5
GLMN	6.15445	6.03276	5.92179	5.34697	3	down_day_5
EVI5	3.78724	4.09528	5.3007	5.71179	6	up_day_3
RPL5	11.0874	11.3556	11.3085	11.2435	5	up_day_1
FAM69A	4.06496	3.85487	1.95285	3.811	2	down_day_3
MTF2	8.1606	7.84297	7.53689	7.73343	1	down_day_1
CCDC18	5.22935	5.80736	5.37279	4.53469	3	down_day_5
TMED5	6.52195	6.86637	6.7229	6.73054	5	up_day_1
DR1	7.25254	8.302	7.34123	7.07958	3	down_day_5
FNBP1L	8.04493	8.7945	8.873	8.5692	5	up_day_1
BCAR3	4.4928	3.21482	5.2687	5.49522	6	up_day_3
DNTTIP2	8.7582	8.88708	8.60789	7.81094	3	down_day_5
GCLM	5.46428	5.83858	6.86157	5.40458	4	up-n-down
ABCA4	-0.0303831	0.971258	4.57878	3.3845	6	up_day_3
ARHGAP29	5.60893	6.00848	8.55869	7.11345	6	up_day_3
ABCD3	5.45123	5.7835	6.91875	5.74519	4	up-n-down
F3	6.52296	7.11158	8.20203	4.90152	4	up-n-down
SLC44A3	-0.428813	2.66782	4.50697	3.59084	5	up_day_1
CNN3	9.96239	10.221	9.73998	9.47988	3	down_day_5
ALG14	2.26195	3.59808	4.89107	3.66202	4	up-n-down
TMEM56	0.710643	1.23997	3.41179	2.57079	6	up_day_3
PTBP2	6.13947	5.70701	5.00027	5.0965	2	down_day_3
SNX7	4.57861	4.82972	3.00804	3.17124	2	down_day_3
PLPPR4	0.427944	-3.04933	-1.84798	-3.78027	1	down_day_1
FRRS1	-2.13207	-0.559236	1.99837	2.57079	6	up_day_3
AGL	7.48409	7.62415	6.83126	5.61826	3	down_day_5
SLC35A3	4.76485	4.86911	5.31484	5.81251	6	up_day_3
MFSD14A	7.74035	7.30923	7.6589	7.67179	7	up_day_5
DBT	5.52207	5.73333	5.59962	5.99845	7	up_day_5
RTCA	6.28042	6.6707	7.02718	6.58387	4	up-n-down
CDC14A	3.38475	1.76422	3.10188	3.6908	7	up_day_5
SLC30A7	5.95408	6.16791	6.47339	6.41713	6	up_day_3
DPH5	5.92995	5.86183	5.73785	4.92219	3	down_day_5
RNPC3	3.1653	4.02195	4.13442	4.33853	5	up_day_1
PRMT6	7.25235	6.77152	6.49754	5.81716	3	down_day_5
NTNG1	3.42099	0.44476	-2.65619	-1.07315	1	down_day_1
VAV3	0.94734	-0.690772	2.67772	4.51619	6	up_day_3
FAM102B	3.00833	4.39563	2.33403	3.36021	2	down_day_3
HENMT1	6.3195	5.94078	3.70008	3.02101	2	down_day_3
PRPF38B	6.96123	6.81077	6.79099	7.35127	7	up_day_5
STXBP3	5.9599	5.62458	5.75822	6.69529	7	up_day_5
GPSM2	5.09234	4.42011	6.08066	7.52988	6	up_day_3
CLCC1	6.32323	6.20812	6.58067	6.84882	6	up_day_3
WDR47	5.97955	5.37891	5.03613	4.7047	2	down_day_3
TAF13	6.31208	6.48022	6.01712	5.68418	3	down_day_5
TMEM167B	4.5748	4.73815	5.22595	5.75898	6	up_day_3
SARS	9.78345	9.45972	10.783	10.6791	6	up_day_3
PSRC1	7.80186	7.13633	6.34038	6.86318	1	down_day_1
SORT1	7.57377	7.68025	8.51249	9.13908	6	up_day_3
PSMA5	8.83647	8.81981	8.40971	7.9528	3	down_day_5
SYPL2	0.842125	0.934103	-3.72813	-3.02573	2	down_day_3
CYB561D1	2.43216	3.69681	4.07691	2.22715	4	up-n-down
GNAI3	8.66468	8.64532	8.86251	9.0214	6	up_day_3
AMPD2	6.05139	5.37558	4.73886	4.61614	2	down_day_3
GSTM4	5.38842	5.52905	4.01685	4.8417	2	down_day_3
GSTM2	2.66614	2.09822	0.927825	2.28002	1	down_day_1
GSTM1	3.5698	3.00965	2.23374	2.27999	2	down_day_3
GSTM3	1.45842	-0.506293	2.25331	3.77278	6	up_day_3
AHCYL1	6.71302	6.69934	7.72522	8.35007	6	up_day_3
SLC6A17	2.82641	0.813544	-3.72813	-3.78027	2	down_day_3
KCNC4	3.64105	3.91147	1.2763	0.0428212	2	down_day_3
SLC16A4	-1.20598	-0.111873	2.56047	2.29608	6	up_day_3
LAMTOR5	7.3576	7.60741	7.76846	7.99841	5	up_day_1
KCNA2	0.08034	-0.876755	-3.72813	-2.85255	2	down_day_3
CD53	1.62272	1.49495	7.74046	6.96614	6	up_day_3
CEPT1	4.90832	5.4933	6.77691	7.79844	6	up_day_3
DRAM2	5.52137	5.89462	7.40504	8.61295	6	up_day_3
CHI3L2	1.4754	2.10138	4.89317	4.46228	6	up_day_3
DENND2D	1.22218	1.44234	1.682	3.10743	7	up_day_5
PIFO	6.4384	6.32109	3.52679	4.02347	2	down_day_3
OVGP1	-0.455598	-0.0840999	3.03622	4.66386	6	up_day_3
ATP5F1	9.07383	9.24326	9.59869	9.08938	4	up-n-down
WDR77	8.38688	8.71115	8.6247	7.82348	3	down_day_5
RAP1A	5.41211	5.27483	5.24783	5.78188	7	up_day_5
DDX20	7.45093	7.32136	7.08002	6.44535	3	down_day_5
FAM212B	4.15894	4.30334	1.28687	-0.16627	2	down_day_3
CAPZA1	9.00758	8.93726	9.39261	9.54955	6	up_day_3
MOV10	6.99714	5.61544	6.62223	7.2244	7	up_day_5
RHOC	7.33371	7.03095	9.88704	9.2996	6	up_day_3
PPM1J	4.57853	4.07186	3.91424	3.78396	1	down_day_1
SLC16A1	9.91869	10.2022	11.0339	10.6656	6	up_day_3
LRIG2	6.1902	6.18779	5.56301	6.35598	7	up_day_5
MAGI3	1.05875	4.50695	6.59471	5.44879	5	up_day_1
PHTF1	5.70203	5.58259	4.77148	4.12918	3	down_day_5
PTPN22	-3.65377	-0.111356	-3.72813	-3.78027	2	down_day_3
AP4B1	5.30081	5.49781	4.76798	4.33259	3	down_day_5
HIPK1	4.81354	5.5968	5.5992	5.5905	5	up_day_1
OLFML3	8.01027	9.43839	6.4316	4.02975	3	down_day_5
SYT6	5.94899	6.54603	2.52717	-0.120678	3	down_day_5
TRIM33	5.72002	6.16652	6.9434	8.11858	6	up_day_3
DENND2C	3.67161	3.12169	0.0200542	-1.73552	2	down_day_3
TSPAN2	2.73969	2.48994	-0.321046	1.27141	2	down_day_3
CASQ2	-3.81053	-0.336573	1.81574	-0.861937	4	up-n-down
NHLH2	1.58993	0.405252	0.600923	-1.60949	3	down_day_5
SLC22A15	2.41535	1.18402	1.65987	3.28188	7	up_day_5
MAB21L3	-3.65377	-2.41288	3.57512	3.46536	6	up_day_3
ATP1A1	10.3409	10.6761	10.706	10.0467	4	up-n-down
IGSF3	5.84784	5.74309	6.92654	8.53357	6	up_day_3
PTGFRN	6.79787	6.37056	5.89949	6.76805	1	down_day_1
TTF2	7.47542	7.36623	7.04016	6.49606	3	down_day_5
TRIM45	3.64002	3.64024	4.61252	2.92743	4	up-n-down
VTCN1	-3.81053	-0.090394	7.50094	3.78335	6	up_day_3
MAN1A2	4.74305	5.13145	6.15469	8.26052	6	up_day_3
GDAP2	5.44003	5.23393	5.6271	6.03412	6	up_day_3
WDR3	7.82982	7.5724	7.26547	6.70377	3	down_day_5
WARS2	5.02115	4.9988	5.64448	5.47056	6	up_day_3
HSD3B1	-1.33001	-2.5071	7.25286	8.15133	6	up_day_3
ZNF697	4.20988	3.56737	4.46211	4.69121	6	up_day_3
PHGDH	10.0907	10.1431	10.2046	9.7043	3	down_day_5
NOTCH2	5.7539	5.36863	3.32927	3.53633	2	down_day_3
SEC22B	5.9492	6.26774	6.44664	6.71589	5	up_day_1
SRGAP2C	3.85397	2.55236	3.28487	3.23312	1	down_day_1
FAM72B	3.26016	1.80203	2.73949	2.81255	1	down_day_1
NBPF15	1.96896	2.5418	4.62501	4.55477	6	up_day_3
NBPF20	-1.3701	-1.87488	1.4531	2.14335	6	up_day_3
RNF115	6.25872	6.54208	6.08099	5.76313	3	down_day_5
POLR3C	7.11201	7.54054	7.00017	5.79197	3	down_day_5
NUDT17	4.4452	3.57719	3.0586	3.44176	1	down_day_1
PIAS3	6.78397	5.75703	5.03836	5.37041	1	down_day_1
ANKRD35	4.41681	2.60362	-1.84798	-2.23471	2	down_day_3
PEX11B	4.72863	5.02978	5.36093	5.22498	5	up_day_1
LIX1L	2.69805	1.04622	-2.52588	-1.40954	2	down_day_3
POLR3GL	4.67292	4.0033	2.67082	3.83474	1	down_day_1
TXNIP	6.55572	5.72739	4.03328	3.92217	2	down_day_3
HFE2	1.99661	0.231132	-2.21689	0.394393	1	down_day_1
NBPF10	-1.94525	-1.65314	-1.76615	2.09648	7	up_day_5
PRKAB2	6.99892	6.09395	5.62773	5.83575	1	down_day_1
CHD1L	8.07177	6.77507	6.62356	6.52823	1	down_day_1
FMO5	3.15237	-0.154666	-0.486782	0.0286917	1	down_day_1
BCL9	6.07449	6.57851	4.91153	4.36418	2	down_day_3
ACP6	5.33045	4.89262	4.44707	5.22109	1	down_day_1
GJA5	1.01225	-0.900621	6.14729	8.19229	6	up_day_3
GPR89B	1.82064	1.7302	3.59487	3.37857	6	up_day_3
NBPF14	2.09857	2.25427	0.78043	4.02579	7	up_day_5
PDE4DIP	4.78838	5.75135	6.34825	6.29836	5	up_day_1
NBPF9	0.49833	2.33425	4.43594	3.24066	5	up_day_1
NBPF19	1.64367	2.53299	1.72226	3.42105	7	up_day_5
HIST2H2BE	3.11821	2.58294	3.35428	4.24929	7	up_day_5
BOLA1	4.07229	3.05727	3.81096	4.61981	7	up_day_5
SV2A	5.42011	5.26718	2.49165	2.65866	2	down_day_3
SF3B4	7.44498	7.65132	6.97288	6.89786	2	down_day_3
MTMR11	2.70718	1.10957	1.87945	4.56994	7	up_day_5
PLEKHO1	3.13165	3.53891	-0.0389613	0.338635	2	down_day_3
ANP32E	9.35489	9.17824	8.92631	8.70725	2	down_day_3
CA14	4.55122	4.00644	1.93614	1.35492	2	down_day_3
C1orf54	2.5479	2.77625	3.13425	3.60516	6	up_day_3
APH1A	6.6163	6.6553	6.90407	7.12301	6	up_day_3
CIART	3.56911	3.50208	0.215315	1.7671	2	down_day_3
PRPF3	7.21479	7.2429	7.44116	6.71197	3	down_day_5
TARS2	7.61003	7.08332	7.22144	7.45775	1	down_day_1
ECM1	-0.857069	-1.7511	0.0945459	3.72784	7	up_day_5
ADAMTSL4	3.34941	3.25856	6.33588	7.56489	6	up_day_3
MCL1	9.36675	8.42264	8.18251	8.98373	1	down_day_1
ENSA	8.46327	8.02704	8.18608	8.33552	1	down_day_1
GOLPH3L	6.92054	5.94805	5.84923	6.48846	1	down_day_1
HORMAD1	2.00909	1.08712	-2.52588	-3.39234	2	down_day_3
CTSK	1.94787	0.669766	1.85746	0.618409	1	down_day_1
ARNT	6.67614	5.90029	5.83524	6.54431	1	down_day_1
SETDB1	5.88528	5.30281	5.34336	5.17872	1	down_day_1
CERS2	7.08098	7.41837	6.63884	6.21272	3	down_day_5
ANXA9	0.778873	2.97218	4.06415	4.86387	5	up_day_1
PRUNE1	6.2124	5.78882	5.33323	5.39336	2	down_day_3
BNIPL	-3.218	1.0528	-0.758781	1.09702	5	up_day_1
C1orf56	6.3437	6.98554	7.93973	7.69347	6	up_day_3
MLLT11	5.81723	5.9975	6.49008	5.85003	4	up-n-down
CDC42SE1	6.88451	7.40539	8.54549	8.5556	6	up_day_3
SEMA6C	0.235848	-2.11049	-2.91993	1.29512	7	up_day_5
SCNM1	6.71841	6.97695	6.7628	7.11933	5	up_day_1
LYSMD1	3.56341	3.82743	4.26438	4.58453	6	up_day_3
VPS72	7.28172	7.1446	7.63631	7.91462	6	up_day_3
PIP5K1A	7.51674	7.24384	7.29404	7.79089	7	up_day_5
PI4KB	6.23263	6.92737	7.00634	6.93748	5	up_day_1
RFX5	6.34918	6.07922	4.97539	4.70219	2	down_day_3
SELENBP1	4.44045	3.99538	3.15414	3.19665	2	down_day_3
CGN	6.6267	6.91804	5.771	5.61187	2	down_day_3
TUFT1	5.6404	6.37496	7.51651	7.93916	6	up_day_3
SNX27	8.74758	8.20266	8.20183	8.7032	7	up_day_5
TDRKH	6.82922	6.27542	5.88195	6.22113	1	down_day_1
THEM5	-1.93648	0.144156	0.507463	4.41394	5	up_day_1
THEM4	5.20348	4.21397	5.53913	4.35837	4	up-n-down
S100A10	9.67673	10.1715	10.0161	9.39654	3	down_day_5
S100A11	8.3534	7.91617	9.94279	10.158	6	up_day_3
HRNR	-3.42522	-2.97603	-3.72813	0.636983	7	up_day_5
SPRR2D	-3.81053	-3.80071	-3.72813	0.134765	7	up_day_5
PRR9	-2.55992	-2.71579	3.9704	7.75997	6	up_day_3
S100A6	2.64609	2.37843	6.94427	5.73064	6	up_day_3
S100A16	4.44412	6.44306	9.81531	8.06305	6	up_day_3
S100A14	2.58149	4.24111	8.56599	7.09768	6	up_day_3
S100A13	4.16868	5.46551	8.35524	5.97174	4	up-n-down
CHTOP	8.16191	8.14707	8.55914	7.92688	4	up-n-down
SNAPIN	5.31684	5.67697	6.21922	5.9304	6	up_day_3
ILF2	10.17	10.2925	10.3991	9.781	3	down_day_5
SLC27A3	6.15571	5.74763	4.56133	5.03941	2	down_day_3
GATAD2B	4.69717	5.02137	5.1494	5.63265	5	up_day_1
CRTC2	3.51154	3.82729	3.70561	4.69643	7	up_day_5
CREB3L4	5.32047	5.08885	4.45029	4.36209	2	down_day_3
JTB	7.72873	8.21476	8.51448	8.14497	4	up-n-down
RAB13	6.82119	6.32031	4.87864	4.69297	2	down_day_3
RPS27	9.17975	9.45793	9.39518	9.48847	5	up_day_1
TPM3	10.8764	11.0339	10.9742	10.2346	3	down_day_5
C1orf43	7.71098	7.75466	8.07609	7.5761	4	up-n-down
HAX1	8.26697	8.09479	8.29094	7.66213	3	down_day_5
ATP8B2	4.21429	3.3557	2.0967	2.65152	2	down_day_3
IL6R	5.70747	3.02853	0.0200542	-0.853687	2	down_day_3
SHE	0.706553	-3.51826	-3.72813	-3.78027	1	down_day_1
TDRD10	0.531128	-2.10696	-3.72813	-3.78027	1	down_day_1
CHRNB2	0.225466	0.15263	-2.91993	-1.48832	2	down_day_3
KCNN3	-0.445028	-0.319819	-3.72813	-0.44595	2	down_day_3
PMVK	5.9128	6.48655	6.41446	6.33564	5	up_day_1
PBXIP1	5.2924	7.58473	5.75558	5.93417	5	up_day_1
SHC1	8.62025	7.77653	7.47826	7.99674	1	down_day_1
FLAD1	7.03928	8.32137	8.03496	7.79709	5	up_day_1
ZBTB7B	-0.28649	2.62623	3.8463	4.99458	5	up_day_1
ADAM15	4.17545	4.93084	7.02914	6.81101	6	up_day_3
EFNA4	3.71933	5.63927	5.40282	4.64255	4	up-n-down
EFNA1	3.31996	7.92289	9.043	8.54663	5	up_day_1
SLC50A1	5.89281	6.29344	6.31438	7.40292	7	up_day_5
DPM3	3.4019	3.27803	4.33487	5.24976	6	up_day_3
KRTCAP2	6.43904	6.58481	7.14913	7.13505	6	up_day_3
TRIM46	1.44925	1.01306	-1.59334	-2.6378	2	down_day_3
GBA	3.7769	4.83216	4.98172	5.2161	5	up_day_1
FAM189B	3.81656	4.05106	4.16775	5.07304	7	up_day_5
SCAMP3	6.97023	7.24129	7.68611	7.64635	6	up_day_3
CLK2	4.84477	4.93446	5.18119	5.56494	6	up_day_3
FDPS	9.89217	10.3427	10.4561	10.4617	5	up_day_1
RUSC1	6.64912	6.81278	6.01907	6.29966	2	down_day_3
MSTO1	5.67703	6.12697	4.96809	4.2015	3	down_day_5
DAP3	8.48541	8.52188	8.83392	9.12276	6	up_day_3
YY1AP1	6.87475	7.13994	7.10545	8.63471	7	up_day_5
SYT11	3.33727	2.60736	0.233144	-0.360143	2	down_day_3
RIT1	4.80527	4.78547	5.57059	6.06378	6	up_day_3
KIAA0907	6.04843	5.96199	5.29945	5.57904	2	down_day_3
ARHGEF2	3.41603	4.4888	5.44801	4.19619	4	up-n-down
SSR2	8.18271	8.26662	8.52812	8.67266	6	up_day_3
UBQLN4	4.04908	4.91155	5.41022	5.24215	5	up_day_1
LAMTOR2	6.11625	6.37846	6.63467	6.6969	5	up_day_1
RAB25	4.37214	5.1363	7.85459	7.46246	6	up_day_3
MEX3A	2.87154	4.22599	4.64401	4.13442	5	up_day_1
LMNA	9.25166	10.0554	10.3678	10.8764	5	up_day_1
SEMA4A	5.13461	5.1281	-0.112076	0.414322	2	down_day_3
SLC25A44	7.41676	8.10096	6.78002	5.90163	3	down_day_5
PMF1	8.13973	8.36776	8.29243	7.79479	3	down_day_5
TMEM79	5.14477	5.20494	5.91946	6.11123	6	up_day_3
GLMP	6.72457	6.64583	6.81402	7.23209	7	up_day_5
TSACC	1.93863	2.53873	2.08819	0.316139	3	down_day_5
CCT3	10.9251	10.8704	10.6375	10.1336	3	down_day_5
C1orf61	2.04706	3.56582	5.5122	4.2969	5	up_day_1
MEF2D	3.87043	4.31943	3.35816	3.46592	2	down_day_3
NAXE	7.24659	7.01441	7.18552	7.27319	7	up_day_5
GPATCH4	7.01833	7.67348	7.10188	5.70037	3	down_day_5
BCAN	3.87065	2.4053	-1.23882	-1.97543	2	down_day_3
NES	6.93043	6.66244	2.12014	1.12285	2	down_day_3
CRABP2	6.8652	7.25139	4.49302	3.71271	2	down_day_3
RRNAD1	3.96739	4.08146	4.69344	4.8073	6	up_day_3
ISG20L2	7.11759	7.2079	6.78994	6.2755	3	down_day_5
MRPL24	5.73605	5.74532	6.66672	6.64014	6	up_day_3
PRCC	7.16124	7.39536	7.19138	6.72049	3	down_day_5
HDGF	4.9915	5.85812	6.11889	6.39072	5	up_day_1
SH2D2A	1.85461	1.11652	-2.26728	-1.16554	2	down_day_3
PEAR1	1.17412	-0.0310539	-1.1993	-3.78027	3	down_day_5
ETV3	5.43321	5.94112	5.45356	4.69861	3	down_day_5
KIRREL1	4.48301	3.38951	0.462892	-0.0709122	2	down_day_3
CD1D	2.18647	1.48054	-3.72813	-3.3661	2	down_day_3
CADM3	-0.310417	0.712446	-2.21689	-3.78027	3	down_day_5
DUSP23	5.4359	5.51323	4.65598	3.97778	3	down_day_5
CFAP45	2.03607	1.30577	-0.305305	-2.25454	3	down_day_5
TAGLN2	10.0869	9.73435	9.51019	7.0967	3	down_day_5
IGSF9	4.30188	4.24424	3.98907	2.95415	3	down_day_5
PIGM	4.92015	5.26066	5.34561	4.05125	3	down_day_5
IGSF8	6.47022	5.78198	3.91563	6.92889	7	up_day_5
ATP1A4	1.98602	-2.97603	3.54544	6.05837	6	up_day_3
CASQ1	4.20854	-1.52482	2.58771	3.8518	7	up_day_5
PEA15	6.03356	4.93759	6.26903	6.40968	6	up_day_3
NCSTN	7.69077	7.27218	7.6904	7.9963	7	up_day_5
VANGL2	4.922	5.08797	4.27093	3.73035	3	down_day_5
SLAMF7	-3.81053	-3.80071	0.245014	-0.489548	6	up_day_3
LY9	-3.81053	-3.80071	-2.21689	0.611774	6	up_day_3
ITLN2	2.37383	2.5919	0.884933	-2.97817	3	down_day_5
F11R	9.94797	10.142	10.7449	10.917	6	up_day_3
TSTD1	6.57454	6.21264	5.27918	6.38439	1	down_day_1
USF1	2.99625	4.21959	4.7766	4.60914	5	up_day_1
ARHGAP30	-1.14262	-0.693053	1.20434	3.99485	6	up_day_3
NECTIN4	3.9089	2.75733	7.10427	8.77849	6	up_day_3
NIT1	6.15846	5.89134	6.2182	6.61869	7	up_day_5
PFDN2	6.81477	6.80526	7.28657	7.36981	6	up_day_3
UFC1	6.77356	6.80626	7.73301	7.75591	6	up_day_3
USP21	5.4296	5.08682	5.28862	5.7948	7	up_day_5
PPOX	6.13606	5.31205	5.08985	5.48206	1	down_day_1
B4GALT3	6.22737	6.06009	6.83121	7.52546	6	up_day_3
NDUFS2	9.15869	8.67289	8.99871	9.05995	1	down_day_1
ADAMTS4	3.21922	0.934103	-1.1776	0.722451	1	down_day_1
APOA2	-0.0198084	-1.59693	1.93423	2.10983	6	up_day_3
PCP4L1	2.15497	1.9749	-1.94759	0.378697	2	down_day_3
DUSP12	5.63418	6.17542	6.59943	5.92043	4	up-n-down
ATF6	5.87038	6.24845	7.14787	7.43313	6	up_day_3
OLFML2B	-0.177605	-0.666273	-2.52588	-3.78027	2	down_day_3
NOS1AP	2.39523	3.28995	2.38632	2.14723	3	down_day_5
C1orf226	3.27726	4.68878	4.41583	3.15765	4	up-n-down
UHMK1	5.83459	6.01708	6.05322	6.17608	5	up_day_1
UAP1	7.07291	6.39473	6.55185	6.99535	1	down_day_1
HSD17B7	5.53447	5.67578	6.59932	6.18165	6	up_day_3
RGS4	2.85944	-3.80071	-2.52588	-0.697374	1	down_day_1
NUF2	6.15235	6.00377	6.21061	6.53766	7	up_day_5
RGS5	5.47458	7.9931	4.01134	1.86217	3	down_day_5
PBX1	6.43923	6.83467	5.27446	5.02544	2	down_day_3
MGST3	7.90443	8.15808	9.18053	8.80545	6	up_day_3
UCK2	7.20918	6.81364	7.13382	6.35999	3	down_day_5
TMCO1	6.78332	7.34714	7.57323	7.20549	4	up-n-down
FAM78B	0.0778336	-3.67268	-3.72813	-2.49005	1	down_day_1
MAEL	4.18776	3.4594	0.523222	-1.30699	2	down_day_3
DUSP27	-2.24659	-3.04097	-1.43866	3.29632	7	up_day_5
GPA33	-3.62568	-3.80071	-1.23882	2.88977	6	up_day_3
POU2F1	6.07095	6.124	6.19743	7.90199	7	up_day_5
CREG1	5.74831	5.91616	6.22078	6.78006	6	up_day_3
MPZL1	7.66644	8.74108	11.4036	10.9576	6	up_day_3
ADCY10	-2.04396	-3.25848	2.119	0.513556	6	up_day_3
DCAF6	6.01089	5.94486	7.43012	6.09028	4	up-n-down
MPC2	6.14461	6.8125	4.05426	5.9734	2	down_day_3
GPR161	2.01401	2.16643	2.01159	0.965264	3	down_day_5
SFT2D2	5.19304	6.49562	6.55126	5.89899	4	up-n-down
ATP1B1	6.07243	5.84156	5.09923	6.11228	1	down_day_1
BLZF1	4.31067	4.43314	5.3799	4.96511	6	up_day_3
SLC19A2	4.81709	5.16131	8.01883	8.08169	6	up_day_3
C1orf112	5.34425	5.58783	6.13014	5.77566	4	up-n-down
SCYL3	4.22937	4.5139	5.27622	5.00898	6	up_day_3
KIFAP3	4.26868	3.75883	5.72708	5.66535	6	up_day_3
FMO2	-3.39753	-2.65272	-1.94759	0.319301	6	up_day_3
PRRC2C	8.14705	8.60012	8.75278	9.71554	5	up_day_1
MYOCOS	-3.81053	-3.80071	-1.55851	-0.340828	6	up_day_3
VAMP4	4.76615	2.46603	3.70037	4.48318	7	up_day_5
METTL13	8.36682	7.99008	7.35309	6.53086	3	down_day_5
DNM3	1.78427	0.270436	-2.0684	0.367223	1	down_day_1
C1orf105	-3.81053	-3.15996	4.20331	4.06497	6	up_day_3
PIGC	5.53578	5.63627	6.28207	5.52001	4	up-n-down
SUCO	6.40535	6.52949	7.15821	8.00299	6	up_day_3
FASLG	-3.81053	-3.80071	-1.94759	2.0616	7	up_day_5
PRDX6	9.57796	9.40719	8.81369	9.80944	7	up_day_5
ANKRD45	0.592705	-1.87065	-3.72813	-2.05498	1	down_day_1
DARS2	7.57768	6.91659	7.06961	6.90105	1	down_day_1
SERPINC1	-3.70925	-3.80071	-0.781679	0.817632	6	up_day_3
RC3H1	5.42722	6.07559	6.04486	5.70709	4	up-n-down
RABGAP1L	6.11192	7.80746	4.61514	5.06687	2	down_day_3
CACYBP	9.39824	9.579	9.27574	8.65563	3	down_day_5
MRPS14	6.55956	6.96009	7.0204	7.01481	5	up_day_1
KIAA0040	5.2809	5.7761	5.68598	6.1423	5	up_day_1
PAPPA2	-3.65377	-0.775889	-0.436354	1.82247	5	up_day_1
ASTN1	-0.330418	-0.505423	-3.01936	-3.78027	2	down_day_3
RASAL2	5.12317	4.26875	5.3926	7.17424	7	up_day_5
RALGPS2	4.94124	5.50035	5.23289	5.48199	5	up_day_1
FAM20B	3.84748	4.23692	4.89488	4.34292	4	up-n-down
ABL2	3.8851	4.55099	4.59315	5.06355	5	up_day_1
SOAT1	3.73303	6.49184	8.81186	8.70345	5	up_day_1
TOR1AIP2	7.38666	7.85597	8.35613	8.59126	6	up_day_3
TOR1AIP1	6.06973	5.90561	6.24745	6.44409	6	up_day_3
QSOX1	7.56108	7.06684	6.96926	7.56438	7	up_day_5
LHX4	1.72552	2.45113	2.4755	0.55005	3	down_day_5
ACBD6	6.58537	6.58906	6.78374	6.96961	6	up_day_3
XPR1	4.79715	4.79216	4.99885	5.53302	7	up_day_5
STX6	6.43054	6.28476	6.74455	7.49389	7	up_day_5
MR1	-3.72697	-2.86452	0.784375	2.01426	6	up_day_3
IER5	0.706554	1.3172	1.23233	2.99773	7	up_day_5
CACNA1E	-0.744072	0.304407	-3.72813	-1.67831	2	down_day_3
GLUL	9.57468	9.85173	10.4709	10.8304	6	up_day_3
RNASEL	0.597953	1.13414	2.36307	3.20443	6	up_day_3
RGS16	5.85522	4.01807	8.01833	7.47033	6	up_day_3
NPL	3.62133	4.05785	3.42269	3.09143	3	down_day_5
DHX9	9.09592	9.06046	8.94434	8.3246	3	down_day_5
LAMC1	8.18352	8.02955	9.38774	9.86173	6	up_day_3
LAMC2	7.54958	6.86813	5.80326	6.5131	1	down_day_1
NMNAT2	3.39393	4.27013	2.92011	5.02093	7	up_day_5
SMG7	6.41204	7.13154	6.84464	7.95023	5	up_day_1
RGL1	3.69426	2.74731	5.48312	5.55183	6	up_day_3
COLGALT2	4.80065	0.635022	-2.21689	-0.597553	1	down_day_1
TSEN15	7.40627	6.6893	7.61738	6.82731	4	up-n-down
C1orf21	2.04487	3.4629	5.10422	6.51382	6	up_day_3
EDEM3	4.94925	4.79776	5.57292	5.67203	6	up_day_3
FAM129A	5.34806	4.65385	3.2209	3.43607	2	down_day_3
RNF2	7.18637	6.93338	6.92082	7.20354	7	up_day_5
TRMT1L	6.80864	5.99018	5.70371	5.63235	1	down_day_1
SWT1	3.62257	2.94182	3.79561	4.20717	6	up_day_3
IVNS1ABP	8.4365	7.089	8.477	9.42578	7	up_day_5
HMCN1	-0.141771	-2.03659	-3.72813	-2.5372	1	down_day_1
PRG4	1.42249	2.04196	2.99225	3.12795	6	up_day_3
TPR	8.38873	8.54177	8.86972	9.03054	6	up_day_3
C1orf27	5.5561	5.73416	6.44351	6.78101	6	up_day_3
PTGS2	-0.426331	1.68191	-0.321046	-2.3621	3	down_day_5
RGS13	-3.81053	-3.80071	2.6759	-3.78027	4	up-n-down
RGS2	7.34458	8.13487	6.5475	8.13832	7	up_day_5
ZBTB41	2.86952	2.70565	3.68013	4.16033	6	up_day_3
DENND1B	1.24359	0.539132	2.91749	3.22982	6	up_day_3
NEK7	4.94171	4.72074	5.56742	6.07065	6	up_day_3
ATP6V1G3	-3.81053	-1.38345	0.584237	-2.32715	4	up-n-down
NR5A2	4.47727	2.25588	-3.72813	-3.78027	2	down_day_3
ZNF281	6.96038	6.91107	6.29858	5.74667	3	down_day_5
KIF14	7.02717	6.03398	5.75914	6.09211	1	down_day_1
DDX59	5.74436	4.81333	5.2214	5.94856	7	up_day_5
CAMSAP2	4.42348	4.87718	5.24547	6.64524	6	up_day_3
INAVA	4.52423	5.77794	5.91413	5.1625	4	up-n-down
KIF21B	3.6567	2.74733	2.19132	3.61429	1	down_day_1
TMEM9	7.83944	7.70531	8.10942	8.43025	6	up_day_3
PKP1	0.297391	0.0260077	-0.505698	-3.02573	3	down_day_5
TNNT2	2.81947	5.74436	1.62977	1.77159	2	down_day_3
LAD1	5.69492	6.86609	6.82173	6.54833	5	up_day_1
CSRP1	7.75415	8.31385	6.92396	5.85534	3	down_day_5
NAV1	5.95039	5.68106	6.53864	4.81467	4	up-n-down
SHISA4	1.29954	1.41114	2.96116	3.93472	6	up_day_3
RNPEP	7.38041	7.48616	8.52082	8.2371	6	up_day_3
ELF3	4.38807	7.98534	8.41428	8.4435	5	up_day_1
LGR6	2.00331	-1.48178	-3.72813	-3.78027	1	down_day_1
PPP1R12B	4.12144	3.97974	3.99022	4.76052	7	up_day_5
SYT2	3.61794	3.78586	-0.745383	-0.317782	2	down_day_3
RABIF	5.20878	6.06211	6.18095	5.83738	5	up_day_1
KLHL12	7.90533	6.75434	6.21567	6.38378	1	down_day_1
CYB5R1	5.08126	5.31341	7.10264	6.61476	6	up_day_3
TMEM183A	8.09348	7.92127	7.46601	7.55921	2	down_day_3
PPFIA4	1.84046	0.591445	-1.02774	-1.65578	2	down_day_3
ADORA1	1.7896	-1.60847	-3.72813	-3.78027	1	down_day_1
BTG2	5.00896	6.31408	6.611	6.83451	5	up_day_1
FMOD	-3.17751	-3.04933	-1.31761	3.80792	7	up_day_5
PRELP	-0.694193	-0.0302729	-1.37659	4.43598	7	up_day_5
OPTC	-3.55126	-3.25848	-3.72813	0.960216	7	up_day_5
ATP2B4	6.07867	7.90634	7.70731	9.33087	5	up_day_1
ZC3H11A	6.77542	6.82622	7.92565	9.31357	6	up_day_3
ZBED6	6.77653	6.82471	7.92437	9.31066	6	up_day_3
SNRPE	8.04104	8.05116	8.7279	8.58603	6	up_day_3
SOX13	4.71247	5.06447	5.52586	7.23086	7	up_day_5
ETNK2	6.17472	5.98352	5.25194	5.26953	2	down_day_3
PLEKHA6	1.3826	0.871153	6.09362	4.97498	6	up_day_3
PPP1R15B	6.01411	6.06527	7.54985	7.28652	6	up_day_3
PIK3C2B	3.74386	4.44731	4.39062	5.09375	5	up_day_1
MDM4	6.94038	6.72645	7.62129	7.78788	6	up_day_3
LRRN2	1.78451	-2.52824	-2.52588	-3.78027	1	down_day_1
NFASC	2.72265	1.22904	-1.55851	-0.230318	2	down_day_3
TMCC2	2.75197	2.57186	1.62427	1.70806	2	down_day_3
NUAK2	7.19094	7.82321	8.97977	8.24067	4	up-n-down
KLHDC8A	2.12377	1.3443	-3.72813	-3.78027	2	down_day_3
LEMD1	-0.46168	-0.0704214	1.95696	3.15687	6	up_day_3
CDK18	5.16846	3.47737	2.41138	2.9346	1	down_day_1
SLC45A3	2.76895	2.83483	-3.72813	-3.78027	2	down_day_3
RAB29	4.58305	3.92038	4.47107	4.84345	7	up_day_5
SLC41A1	5.11779	4.88408	3.30563	4.39998	2	down_day_3
RAB7B	-3.55126	-3.80071	-2.91993	1.96912	7	up_day_5
SRGAP2	4.7064	4.05315	4.52259	4.79084	7	up_day_5
DYRK3	1.44557	-0.93647	-1.1993	-3.78027	3	down_day_5
MAPKAPK2	3.19024	4.39641	3.57105	4.24437	5	up_day_1
PIGR	-3.81053	-3.80071	-3.72813	1.29535	7	up_day_5
C1orf116	1.91723	2.25958	-1.56005	1.41124	2	down_day_3
PFKFB2	5.36704	5.2475	4.87417	5.55732	7	up_day_5
YOD1	3.65462	3.96195	4.47878	5.34872	6	up_day_3
C4BPB	-3.81053	-2.52824	3.53733	0.555283	6	up_day_3
CD55	5.22998	6.84257	8.25043	9.44545	6	up_day_3
CR2	1.8879	-1.3535	-3.72813	-3.08169	1	down_day_1
CR1	0.516359	2.17372	-3.01936	-3.78027	2	down_day_3
CR1L	4.58373	5.90242	0.431566	-0.753552	2	down_day_3
PLXNA2	2.51466	4.11385	7.13229	6.78817	6	up_day_3
CAMK1G	-3.80104	-3.25848	-3.72813	1.33126	7	up_day_5
LAMB3	6.14616	6.83844	3.34011	2.77143	2	down_day_3
G0S2	1.60694	-1.65341	-2.21115	-3.02573	1	down_day_1
C1orf74	4.0811	3.97821	3.89937	3.27469	3	down_day_5
IRF6	6.01583	5.55202	6.1846	6.32596	6	up_day_3
DIEXF	6.15899	5.94786	6.17388	5.21531	3	down_day_5
SYT14	4.41994	4.50457	1.4179	-0.639353	3	down_day_5
SERTAD4	3.38974	4.54388	2.65183	2.14483	2	down_day_3
HHAT	1.69306	1.4788	3.32845	4.43602	6	up_day_3
RCOR3	5.44072	5.33231	5.05607	5.86231	7	up_day_5
TRAF5	4.39057	5.71828	2.67445	1.86296	2	down_day_3
SLC30A1	5.22571	6.73487	5.77226	7.08777	5	up_day_1
NEK2	5.85221	5.6934	5.69455	6.33375	7	up_day_5
LPGAT1	3.14402	4.42572	4.73531	3.29604	4	up-n-down
DTL	8.12679	7.6759	7.04351	7.04814	2	down_day_3
PPP2R5A	4.09456	4.66985	5.75997	5.46752	6	up_day_3
NENF	2.51872	3.13665	4.39786	4.54425	6	up_day_3
ATF3	6.24643	6.14145	6.41101	7.78778	7	up_day_5
BATF3	1.98841	2.56782	0.421495	-0.791623	3	down_day_5
NSL1	6.96215	6.45397	6.19056	5.7246	3	down_day_5
TATDN3	6.34293	5.78534	5.6343	6.05091	1	down_day_1
FLVCR1	6.28368	5.90905	4.13413	4.58413	2	down_day_3
VASH2	8.04852	7.32261	3.58844	3.51709	2	down_day_3
ANGEL2	5.77557	5.90424	6.02231	5.35518	3	down_day_5
RPS6KC1	6.1755	5.60281	5.14586	4.95169	2	down_day_3
SMYD2	6.61671	6.22723	6.93627	7.48921	6	up_day_3
PTPN14	7.27914	7.32957	7.4018	8.17454	7	up_day_5
ESRRG	-0.17034	4.35704	3.84571	6.79506	5	up_day_1
RRP15	6.11692	6.35798	5.91825	4.7691	3	down_day_5
ZC3H11B	0.129182	-2.1767	0.819152	2.53566	6	up_day_3
IARS2	8.52517	7.85606	7.98267	8.19913	1	down_day_1
MARK1	4.34208	5.0155	5.00262	3.83251	4	up-n-down
C1orf115	2.09857	2.99806	5.6745	7.14915	6	up_day_3
2002-03-01	1.66652	1.72456	5.33521	4.23236	6	up_day_3
2001-03-01	5.54742	5.7106	4.62891	6.24615	7	up_day_5
DUSP10	3.59298	4.10107	1.91486	2.82333	2	down_day_3
MIA3	6.43801	5.99083	6.1347	6.86603	7	up_day_5
TLR5	-3.31397	-3.80071	-2.52588	0.681245	7	up_day_5
CAPN2	5.41949	6.33391	9.41574	8.71391	6	up_day_3
TP53BP2	5.04612	6.17816	6.16893	5.7818	5	up_day_1
FBXO28	7.32142	6.9504	6.75834	5.76193	3	down_day_5
DEGS1	6.19575	8.35247	7.15578	6.41471	4	up-n-down
NVL	7.21437	7.47265	7.02328	6.48938	3	down_day_5
CNIH4	8.24807	8.48842	7.3822	7.10442	2	down_day_3
CNIH3	6.20363	3.04138	3.19173	0.785845	1	down_day_1
WDR26	5.87638	5.67375	6.0171	7.42429	7	up_day_5
LBR	8.44581	8.05519	8.53253	7.83345	3	down_day_5
SRP9	8.23144	7.9449	8.37293	8.27152	6	up_day_3
EPHX1	5.7819	5.0769	4.30698	4.37846	2	down_day_3
TMEM63A	7.15825	4.75708	5.92599	6.23303	1	down_day_1
LEFTY1	8.75961	-0.165481	-0.751846	-0.37784	1	down_day_1
PYCR2	7.66592	5.85335	6.71169	6.16898	1	down_day_1
LEFTY2	8.32123	1.06299	-1.44079	-0.546921	1	down_day_1
H3F3A	7.85967	7.92822	7.63852	7.26306	3	down_day_5
ACBD3	4.39153	4.48264	4.57685	5.86895	7	up_day_5
MIXL1	3.91412	-0.734718	-1.94759	-0.816537	1	down_day_1
PARP1	10.5141	10.6996	9.76426	9.52913	2	down_day_3
PSEN2	6.8031	6.28346	5.34396	4.84981	2	down_day_3
COQ8A	7.66428	6.71516	5.33054	5.55954	2	down_day_3
CDC42BPA	6.1101	5.90609	5.35883	4.7165	3	down_day_5
ZNF678	4.02455	4.20005	3.65247	3.11932	3	down_day_5
WNT9A	2.04523	4.08766	3.5606	1.7897	4	up-n-down
WNT3A	-0.688851	0.361955	-3.72813	2.01844	7	up_day_5
ARF1	10.501	10.5927	10.4775	10.8878	7	up_day_5
GUK1	8.23947	8.46976	8.65989	9.47381	7	up_day_5
IBA57	4.35232	4.58469	3.97328	3.41327	3	down_day_5
OBSCN	4.07067	3.91336	2.68365	3.8328	2	down_day_3
TRIM11	5.79823	6.26573	6.89468	7.09199	6	up_day_3
TRIM17	-0.763745	0.565231	1.48184	3.24486	6	up_day_3
HIST3H2A	3.45049	3.3583	4.99707	5.68273	6	up_day_3
HIST3H2BB	-0.753961	0.0292111	2.43728	2.90028	6	up_day_3
RNF187	7.7558	7.73261	7.78783	8.29293	7	up_day_5
RHOU	2.19155	4.39344	8.0913	8.52	6	up_day_3
RAB4A	6.32006	6.37562	6.73148	6.24691	4	up-n-down
CCSAP	5.18365	4.27789	5.22972	5.66483	6	up_day_3
ACTA1	9.95452	10.4633	5.98609	3.36134	2	down_day_3
ABCB10	3.13876	3.36975	4.17794	4.62518	6	up_day_3
TAF5L	3.53432	3.53019	3.49083	5.65458	7	up_day_5
GALNT2	7.07258	6.40536	6.0832	8.43751	7	up_day_5
PGBD5	2.79971	1.51508	0.884307	-0.697374	3	down_day_5
COG2	6.63112	6.57337	6.21138	5.72956	3	down_day_5
C1orf198	6.9895	6.6151	6.7082	7.73815	7	up_day_5
ARV1	3.66264	4.62883	4.68133	4.43029	5	up_day_1
FAM89A	-0.628407	0.437369	4.3573	5.66019	6	up_day_3
C1orf131	4.94349	5.91853	6.16435	5.38871	4	up-n-down
EXOC8	3.362	4.34083	4.42777	4.38631	5	up_day_1
SIPA1L2	5.95607	5.1439	3.89109	5.73793	1	down_day_1
MAP10	1.63485	2.54217	2.34778	1.09702	4	up-n-down
NTPCR	7.25474	7.23554	6.57051	6.19726	2	down_day_3
PCNX2	5.31158	4.5251	2.81102	1.92267	2	down_day_3
MAP3K21	5.14694	4.00651	1.33566	-0.162189	2	down_day_3
KCNK1	1.99906	3.37714	3.83482	3.53133	5	up_day_1
TARBP1	3.92625	4.91537	4.73019	4.80958	5	up_day_1
IRF2BP2	5.16605	5.40735	5.40371	7.44023	7	up_day_5
TOMM20	8.63555	8.39518	8.31975	8.15515	1	down_day_1
RBM34	7.32564	7.86144	7.71615	7.478	4	up-n-down
GGPS1	6.58345	6.35785	6.90761	7.69458	7	up_day_5
ARID4B	7.87614	8.18479	8.08012	8.41327	5	up_day_1
TBCE	6.89183	6.79893	6.53619	7.19036	7	up_day_5
B3GALNT2	5.64904	5.30957	4.8728	5.34569	1	down_day_1
GNG4	3.93974	4.23825	-0.20814	0.368962	2	down_day_3
LYST	1.42853	0.161926	2.22218	3.30795	6	up_day_3
NID1	6.06568	5.31876	7.32599	7.99998	6	up_day_3
GPR137B	2.6604	3.35864	2.76428	4.6308	7	up_day_5
ERO1B	2.87488	1.73075	1.20454	3.31171	7	up_day_5
EDARADD	3.95284	3.73202	2.67321	4.01402	1	down_day_1
HEATR1	7.75887	7.45201	7.46163	6.99438	3	down_day_5
ACTN2	1.15305	-1.87488	2.89527	3.80126	6	up_day_3
RYR2	0.297391	1.7565	0.9108	-0.935659	3	down_day_5
GREM2	-0.169868	1.93703	7.77555	8.94835	6	up_day_3
FH	7.36892	7.54856	7.87551	8.03594	6	up_day_3
KMO	0.264508	0.387996	4.39727	6.62728	6	up_day_3
CHML	4.75962	4.94087	5.52522	5.37442	6	up_day_3
OPN3	1.1624	1.36837	4.84372	6.98149	6	up_day_3
EXO1	7.21982	6.87478	6.48385	6.94968	1	down_day_1
CEP170	6.15782	5.33227	4.37572	4.26011	2	down_day_3
SDCCAG8	5.80538	5.44025	5.46268	5.01288	3	down_day_5
AKT3	5.36856	4.58203	4.47781	4.09901	1	down_day_1
ADSS	8.09716	7.36229	6.94009	7.76241	1	down_day_1
DESI2	7.80394	7.81821	7.88347	8.02134	6	up_day_3
COX20	5.73651	6.39637	6.91887	6.92569	5	up_day_1
HNRNPU	10.6168	10.8344	10.5761	10.2136	3	down_day_5
SMYD3	5.06974	5.12832	5.74182	5.8484	6	up_day_3
TFB2M	6.57303	6.56822	6.04203	4.80473	3	down_day_5
SCCPDH	5.52154	4.94078	4.4566	4.2846	2	down_day_3
ZNF695	5.7456	5.87385	5.28341	5.02351	2	down_day_3
ZNF670	5.84754	5.84426	5.62278	4.7672	3	down_day_5
ZNF669	4.36274	4.26339	3.87167	3.3884	3	down_day_5
ZNF124	4.80732	5.34616	4.90968	3.10168	3	down_day_5
ZNF496	6.78006	6.52184	6.32459	5.92135	3	down_day_5
ZNF672	4.29878	3.00161	5.01971	5.76706	6	up_day_3
ZNF692	4.30881	2.95909	4.75535	5.00379	6	up_day_3
SH3YL1	4.06514	4.31117	5.60526	5.93616	6	up_day_3
TPO	0.0211072	2.1978	0.117055	-0.408981	3	down_day_5
PXDN	8.5814	8.64223	7.0817	7.4779	2	down_day_3
ADI1	7.1544	8.39761	8.62264	7.60362	4	up-n-down
RNASEH1	7.7235	7.84755	7.26297	6.46371	3	down_day_5
RPS7	9.67174	10.0293	9.86838	9.46353	3	down_day_5
SOX11	5.77954	7.06313	4.28688	5.67682	2	down_day_3
RNF144A	1.42571	0.805823	3.33833	4.16171	6	up_day_3
ID2	3.30883	7.92598	8.18735	8.48372	5	up_day_1
KIDINS220	5.36656	5.44203	5.72923	6.28887	6	up_day_3
MBOAT2	3.33807	4.60956	6.65537	7.11882	6	up_day_3
ASAP2	1.29929	3.12419	5.45992	5.27248	6	up_day_3
ITGB1BP1	6.2033	6.61293	6.78789	6.56015	4	up-n-down
CPSF3	8.37969	8.04575	8.40493	7.93248	3	down_day_5
IAH1	6.47044	6.72693	7.08574	7.23019	6	up_day_3
ADAM17	6.76658	6.90493	7.6091	7.74732	6	up_day_3
YWHAQ	10.8686	10.2334	10.3803	10.125	1	down_day_1
TAF1B	5.40952	5.51053	6.36786	6.28737	6	up_day_3
GRHL1	4.42675	5.56993	9.27716	10.1387	6	up_day_3
KLF11	5.57143	5.70939	5.08143	4.64984	3	down_day_5
CYS1	-1.21702	-1.22397	-3.72813	-3.78027	2	down_day_3
RRM2	9.83151	9.73134	9.38241	9.28207	2	down_day_3
ODC1	8.24557	8.62388	9.4742	8.99334	6	up_day_3
NOL10	7.18979	7.06809	7.0416	6.35236	3	down_day_5
ATP6V1C2	9.50131	9.30095	9.48651	10.0961	7	up_day_5
PDIA6	11.0709	10.8424	10.6951	11.2404	7	up_day_5
C2orf50	0.578668	0.0233755	-0.76034	-2.49005	3	down_day_5
ROCK2	4.78899	5.19801	5.32536	5.55321	5	up_day_1
LPIN1	5.95415	6.91155	7.34716	6.87605	5	up_day_1
TRIB2	4.70965	4.07234	0.987915	-0.164593	2	down_day_3
FAM84A	-1.88986	-3.51826	-3.72813	2.63414	7	up_day_5
NBAS	6.04615	5.62159	5.98653	6.16013	7	up_day_5
DDX1	8.83513	8.91786	9.14563	8.16816	3	down_day_5
MYCN	4.79412	5.94927	5.9015	5.00254	4	up-n-down
FAM49A	3.21748	2.12928	5.73535	9.34459	6	up_day_3
VSNL1	8.04023	3.77289	2.86889	1.30032	1	down_day_1
KCNS3	5.74135	4.55911	2.34102	2.96135	2	down_day_3
RDH14	6.02077	5.68307	6.37687	5.61782	4	up-n-down
OSR1	-0.347429	1.47943	-3.72813	-2.85255	2	down_day_3
WDR35	3.68992	2.64982	3.29728	2.31724	3	down_day_5
MATN3	2.48368	3.44123	2.71017	-1.30699	3	down_day_5
LAPTM4A	9.51932	9.25431	9.11672	8.91915	2	down_day_3
SDC1	6.56944	5.45425	8.10634	10.7847	6	up_day_3
PUM2	6.53469	6.05632	6.64614	7.61686	7	up_day_5
RHOB	4.13271	5.86287	5.99149	4.85495	4	up-n-down
HS1BP3	4.70749	4.71077	5.28128	5.33901	6	up_day_3
LDAH	5.77553	5.80794	6.76468	6.4214	6	up_day_3
APOB	1.84671	-2.17855	-0.318962	1.43286	7	up_day_5
ATAD2B	5.57117	5.51396	6.19479	6.15972	6	up_day_3
MFSD2B	4.11194	3.83906	3.27949	3.36394	2	down_day_3
WDCP	5.99199	5.19534	4.72706	4.43974	1	down_day_1
FKBP1B	4.68226	4.07586	3.55647	3.3465	2	down_day_3
TP53I3	5.21868	5.32334	5.26103	4.44811	3	down_day_5
ITSN2	6.67223	6.56545	7.31133	6.32676	4	up-n-down
NCOA1	3.94104	5.5167	4.23315	4.55608	5	up_day_1
ADCY3	5.67599	5.42982	5.1437	4.98527	2	down_day_3
EFR3B	5.69309	6.20311	5.41005	4.03701	3	down_day_5
DNMT3A	9.31802	8.87888	8.2029	6.84231	3	down_day_5
DTNB	5.69412	5.41479	4.57856	2.99963	3	down_day_5
ASXL2	6.00572	6.11942	5.40751	5.21729	2	down_day_3
KIF3C	6.32083	6.07376	4.28127	4.60508	2	down_day_3
RAB10	8.93897	8.63757	8.74118	9.04671	7	up_day_5
GAREM2	2.92471	2.08419	1.37465	1.30745	2	down_day_3
SELENOI	6.57697	6.83165	6.7755	6.95344	5	up_day_1
KCNK3	-0.653239	-2.461	-3.72813	0.724216	7	up_day_5
CENPA	6.56035	6.24669	5.34843	5.5716	2	down_day_3
TMEM214	6.49137	6.49637	6.50536	7.31545	7	up_day_5
AGBL5	7.29535	6.91153	6.6117	7.2791	1	down_day_1
OST4	7.37332	7.51422	7.54045	7.96015	7	up_day_5
EMILIN1	-0.245374	-1.846	-3.72813	-3.78027	2	down_day_3
KHK	5.53252	5.05134	4.37249	6.50296	7	up_day_5
CGREF1	4.40171	3.96644	3.76443	5.60996	7	up_day_5
ATRAID	8.32811	8.11799	8.21052	8.46374	7	up_day_5
SLC5A6	8.98478	8.95237	10.2573	10.0947	6	up_day_3
CAD	7.86611	7.27796	7.20352	7.16401	1	down_day_1
SLC30A3	2.27029	0.293606	-2.65619	-0.589762	1	down_day_1
TRIM54	1.29325	1.98219	-3.01936	-3.78027	2	down_day_3
UCN	0.516359	-0.603653	-1.84798	0.923619	7	up_day_5
MPV17	7.03078	6.97362	7.06654	7.18387	7	up_day_5
PPM1G	9.03644	8.99694	8.23077	7.7085	2	down_day_3
KRTCAP3	5.71429	5.22299	4.16261	5.0047	1	down_day_1
IFT172	5.13526	5.59814	4.21367	3.61445	2	down_day_3
FNDC4	2.08625	3.62636	-1.34379	-0.832121	2	down_day_3
ZNF512	4.93688	5.36967	4.63274	3.50033	3	down_day_5
GPN1	8.23522	8.00867	7.70843	7.49088	2	down_day_3
MRPL33	6.24456	6.09983	6.99202	6.67882	6	up_day_3
FOSL2	1.79046	3.98967	5.57551	6.15539	5	up_day_1
PLB1	-0.646921	-0.269428	1.59218	4.23869	6	up_day_3
PPP1CB	9.08965	8.97087	9.94359	11.0016	6	up_day_3
SPDYA	5.85757	5.62523	6.83307	7.8324	6	up_day_3
TRMT61B	5.91875	5.81813	5.69249	4.98286	3	down_day_5
WDR43	8.8735	8.79634	8.77044	7.89922	3	down_day_5
TOGARAM2	1.60528	2.04013	-0.574129	-3.39234	3	down_day_5
YPEL5	6.74304	6.74532	7.2556	7.95826	6	up_day_3
LBH	7.73169	6.61444	3.94222	2.99896	2	down_day_3
CAPN13	1.25933	1.25161	-0.76034	-2.97817	3	down_day_5
GALNT14	4.18987	2.74219	1.58324	1.46088	1	down_day_1
CAPN14	-3.80104	-3.80071	-3.72813	1.86327	7	up_day_5
EHD3	5.80097	4.00252	3.04593	6.83222	7	up_day_5
XDH	2.34799	-0.152246	0.479172	1.25472	1	down_day_1
MEMO1	4.715	5.38761	5.57838	5.60471	5	up_day_1
DPY30	7.87785	7.9012	7.80767	8.31078	7	up_day_5
SPAST	5.28323	4.96386	5.00299	5.52729	7	up_day_5
YIPF4	6.31318	6.51374	6.40839	6.96126	7	up_day_5
TTC27	7.23665	6.9731	6.58131	5.9546	3	down_day_5
LTBP1	4.55979	5.98597	4.9113	6.08277	5	up_day_1
FAM98A	6.92483	7.29948	6.63387	6.37523	3	down_day_5
CRIM1	4.70899	5.10309	5.75187	6.30406	6	up_day_3
FEZ2	5.02844	7.01755	8.78472	6.69389	4	up-n-down
VIT	2.0966	4.32966	3.88483	0.815573	4	up-n-down
STRN	4.16267	4.10612	4.46732	5.78354	7	up_day_5
HEATR5B	5.16885	5.64053	5.95076	6.40132	5	up_day_1
GPATCH11	2.86892	3.73869	4.30519	5.07488	5	up_day_1
EIF2AK2	5.13161	5.19229	5.25476	5.71963	7	up_day_5
CEBPZOS	7.17081	6.68015	5.88437	5.61231	2	down_day_3
NDUFAF7	7.44205	7.05248	5.96548	6.02394	2	down_day_3
CEBPZ	8.81102	9.04578	7.54773	6.91111	2	down_day_3
PRKD3	6.31037	5.34012	4.62629	5.29658	1	down_day_1
QPCT	6.81704	2.47405	0.663136	0.878138	1	down_day_1
CDC42EP3	4.87422	4.26371	5.85382	6.44251	6	up_day_3
RMDN2	1.87905	2.37972	1.60793	0.352957	3	down_day_5
CYP1B1	7.83001	10.3507	5.73927	6.77388	2	down_day_3
ATL2	7.54698	6.65904	6.55865	7.03026	1	down_day_1
HNRNPLL	7.20817	6.64154	6.72433	6.2649	1	down_day_1
GALM	6.75616	6.17665	5.77858	4.96171	3	down_day_5
SRSF7	10.0198	9.89777	9.75485	9.41761	3	down_day_5
GEMIN6	5.97977	5.52801	5.28413	4.72092	3	down_day_5
TMEM178A	1.16418	-2.17855	-0.486782	-0.809403	1	down_day_1
SLC8A1	-0.845404	-1.07665	3.77703	3.22855	6	up_day_3
PKDCC	1.53682	5.11829	2.59531	1.2723	3	down_day_5
EML4	7.05693	6.70477	6.66744	7.08999	7	up_day_5
COX7A2L	8.10878	8.32522	8.43836	8.465	5	up_day_1
KCNG3	-0.857069	2.05375	-3.01936	-3.02573	2	down_day_3
MTA3	6.67398	7.36878	6.04057	6.042	2	down_day_3
OXER1	1.19644	-0.393819	-1.81711	-3.02573	2	down_day_3
HAAO	2.7969	1.83265	-0.648655	1.39399	1	down_day_1
ZFP36L2	6.26092	6.48923	6.02545	4.92135	3	down_day_5
PLEKHH2	2.21609	0.35771	-2.91993	1.42165	1	down_day_1
LRPPRC	10.2271	9.7522	9.70725	9.17952	3	down_day_5
PPM1B	7.90728	6.93954	7.90627	9.55828	7	up_day_5
SLC3A1	3.42294	3.50068	4.09058	4.32823	6	up_day_3
PREPL	5.83458	5.91758	6.17293	6.32718	6	up_day_3
CAMKMT	4.2651	4.49817	4.85163	5.2639	6	up_day_3
PRKCE	-1.93648	-1.54144	-2.0684	1.28321	7	up_day_5
EPAS1	2.86599	3.07992	8.45752	8.79625	6	up_day_3
TMEM247	-0.479042	0.371889	1.49201	3.03408	6	up_day_3
ATP6V1E2	1.61587	1.51354	-0.758781	-0.285433	2	down_day_3
SOCS5	4.57257	4.91653	4.14162	3.90251	2	down_day_3
MCFD2	7.2271	7.14201	7.94817	8.0403	6	up_day_3
STPG4	6.30984	6.36763	6.87915	5.90224	4	up-n-down
CALM2	10.9601	11.0697	11.4277	10.6294	4	up-n-down
EPCAM	9.77494	10.5636	10.1311	9.53353	3	down_day_5
MSH2	10.1125	9.1402	8.49755	7.92431	2	down_day_3
KCNK12	4.06253	4.05548	2.71719	2.6959	2	down_day_3
MSH6	10.793	10.0932	8.54531	8.43227	2	down_day_3
FBXO11	6.55908	6.61184	6.80347	7.4522	7	up_day_5
FOXN2	5.1788	5.06489	5.97198	6.81538	6	up_day_3
PPP1R21	4.90511	4.87591	5.34045	5.64785	6	up_day_3
STON1	1.85512	3.15719	5.09077	6.04958	6	up_day_3
STON1-GTF2A1L	0.444333	2.29927	4.13765	4.86778	6	up_day_3
GTF2A1L	-3.81053	-1.55303	1.07128	1.30463	6	up_day_3
LHCGR	-0.205814	2.46125	-3.72813	-3.78027	2	down_day_3
CHAC2	3.74458	3.00798	3.05293	0.870232	3	down_day_5
ERLEC1	6.49709	6.30762	6.40542	7.06325	7	up_day_5
SPTBN1	8.74787	8.97706	8.21709	7.33275	3	down_day_5
EML6	4.23092	0.977849	0.317893	-0.548539	1	down_day_1
RTN4	7.81662	8.05354	8.12846	8.76227	7	up_day_5
RPS27A	9.90598	10.2511	9.91778	9.58439	3	down_day_5
MTIF2	7.42853	7.52851	7.03501	6.50623	3	down_day_5
CCDC88A	5.92908	5.3304	3.54	3.40252	2	down_day_3
PNPT1	8.00345	7.76744	7.82711	7.06477	3	down_day_5
EFEMP1	3.49219	2.00036	1.69943	5.37678	7	up_day_5
VRK2	6.617	6.74746	7.34655	6.53684	4	up-n-down
BCL11A	5.64731	5.96485	1.41576	0.367223	2	down_day_3
REL	3.32182	4.08562	4.61565	5.73165	6	up_day_3
PEX13	5.68406	5.80769	6.75284	6.72881	6	up_day_3
KIAA1841	4.00748	4.10969	2.96476	3.60988	2	down_day_3
AHSA2	4.84707	5.05744	5.39657	5.86989	6	up_day_3
USP34	6.15259	6.2263	6.63827	6.89087	6	up_day_3
XPO1	9.2876	8.54385	8.46955	8.96168	1	down_day_1
FAM161A	4.58457	4.24072	3.36158	4.42577	1	down_day_1
CCT4	10.4131	10.2058	10.0518	9.76619	3	down_day_5
B3GNT2	7.6475	9.07431	9.68504	8.71425	4	up-n-down
WDPCP	4.1132	4.01081	3.24894	3.09561	2	down_day_3
UGP2	10.5084	10.4831	8.94962	9.21738	2	down_day_3
VPS54	3.13453	3.93829	4.50234	4.97051	5	up_day_1
PELI1	8.33647	6.79562	5.85109	6.35343	1	down_day_1
LGALSL	4.3187	3.84877	4.18936	7.24632	7	up_day_5
AFTPH	5.41753	4.81507	5.44625	6.77802	7	up_day_5
SERTAD2	2.38152	4.59734	5.03076	6.94289	5	up_day_1
SLC1A4	4.60909	4.54556	4.86738	3.16943	3	down_day_5
CEP68	6.57805	7.20709	6.05059	7.21931	7	up_day_5
RAB1A	8.6751	8.9064	9.21436	9.69868	6	up_day_3
ACTR2	7.13354	7.20338	7.60717	8.01156	6	up_day_3
SPRED2	6.40735	4.51841	5.4566	5.43857	1	down_day_1
MEIS1	0.0641654	1.39907	4.31004	3.72953	6	up_day_3
ETAA1	5.26621	4.19395	4.84345	4.52516	1	down_day_1
WDR92	4.61581	4.97827	4.23302	3.70544	3	down_day_5
PNO1	7.33351	7.53368	7.39486	6.1825	3	down_day_5
PLEK	-3.81053	-3.80071	-3.72813	3.82084	7	up_day_5
APLF	2.23122	1.54559	3.55078	1.89394	4	up-n-down
PROKR1	1.43615	-3.04097	-2.65619	-2.66752	1	down_day_1
ANTXR1	4.30451	4.08768	2.29027	-0.164593	3	down_day_5
GFPT1	9.32897	8.32408	8.7701	9.66504	7	up_day_5
NFU1	7.00132	6.2102	6.30342	6.46068	1	down_day_1
ANXA4	6.59693	6.6938	5.71315	4.49296	3	down_day_5
AAK1	4.50819	5.10386	6.55096	7.81739	6	up_day_3
GMCL1	6.82022	6.24166	6.00172	6.19857	1	down_day_1
SNRNP27	6.22792	6.41084	6.75052	6.68194	6	up_day_3
MXD1	4.71051	5.36286	8.56465	10.3822	6	up_day_3
ASPRV1	-0.111715	-1.7511	2.26394	0.868412	6	up_day_3
PCBP1	9.42278	9.8638	9.9094	10.3074	5	up_day_1
SNRPG	8.22573	8.11503	8.26663	8.47719	7	up_day_5
FAM136A	8.37806	8.22631	8.16176	7.51996	3	down_day_5
TGFA	3.11502	-1.48355	-3.72813	-1.60029	1	down_day_1
ADD2	7.64822	5.67701	1.92869	3.82735	2	down_day_3
VAX2	-3.41182	-1.89298	0.944219	2.63133	6	up_day_3
ATP6V1B1	0.407422	6.84298	8.03852	8.41638	5	up_day_1
ANKRD53	-0.484476	-1.98137	-3.72813	-1.38054	1	down_day_1
TEX261	4.72983	5.33872	5.58371	4.89269	4	up-n-down
NAGK	7.51656	6.97815	7.59574	8.33569	7	up_day_5
MCEE	4.27051	3.86215	4.14616	4.80838	7	up_day_5
MPHOSPH10	7.24764	7.3285	6.88089	6.50226	3	down_day_5
PAIP2B	5.38112	5.13812	3.80985	5.8012	7	up_day_5
DYSF	4.26465	3.9583	7.55575	7.6968	6	up_day_3
EXOC6B	5.61901	5.86209	6.77081	7.02157	6	up_day_3
SFXN5	5.49605	5.86365	4.80331	3.31424	3	down_day_5
RAB11FIP5	3.00726	2.39463	5.5154	7.56202	6	up_day_3
NOTO	-0.0400275	1.14771	-3.72813	-3.78027	2	down_day_3
SMYD5	6.56511	6.47114	6.22459	5.74394	3	down_day_5
PRADC1	4.6623	5.24992	5.06869	4.43992	4	up-n-down
CCT7	10.6765	10.7693	10.4653	9.9673	3	down_day_5
FBXO41	1.6425	2.41281	-1.45394	-0.317997	2	down_day_3
ALMS1	4.3913	4.69812	3.90107	3.61292	2	down_day_3
TPRKB	5.51464	5.77983	5.89575	5.1728	4	up-n-down
STAMBP	6.31325	6.74217	6.5808	5.95642	3	down_day_5
ACTG2	7.90743	9.54471	6.25746	4.8877	3	down_day_5
TET3	3.07182	4.51538	6.16462	6.15073	6	up_day_3
BOLA3	6.40693	6.51939	5.85049	5.46952	2	down_day_3
MOB1A	8.33242	7.81532	7.8568	7.76741	1	down_day_1
MTHFD2	10.1073	9.42069	9.82047	7.79094	3	down_day_5
SLC4A5	6.14961	5.75744	5.90348	3.58917	3	down_day_5
DCTN1	9.04397	8.82591	8.21951	7.7485	2	down_day_3
C2orf81	1.56992	0.490505	-1.01464	-0.537197	2	down_day_3
WDR54	7.62903	6.56111	5.29969	5.95925	1	down_day_1
RTKN	7.06636	7.13431	7.02187	5.99943	3	down_day_5
MOGS	4.57072	4.66679	4.68062	5.64433	7	up_day_5
MRPL53	5.02939	5.36829	5.51579	5.77962	5	up_day_1
TTC31	6.57179	6.05796	5.69808	5.57505	2	down_day_3
CCDC142	5.43627	5.72336	5.96443	6.0055	5	up_day_1
LBX2	1.8042	0.583067	3.14059	3.01657	6	up_day_3
PCGF1	4.11614	3.864	4.51835	5.01754	6	up_day_3
DQX1	2.31054	1.34447	1.15213	1.38528	1	down_day_1
AUP1	8.067	8.39049	8.30253	8.31806	5	up_day_1
DOK1	3.13355	1.19541	2.61038	3.06165	7	up_day_5
LOXL3	6.03601	5.42671	4.88328	4.60597	2	down_day_3
M1AP	4.30361	3.59556	3.72854	4.56394	7	up_day_5
SEMA4F	3.22977	1.64108	2.29165	3.00794	1	down_day_1
HK2	7.35168	7.12246	7.32156	6.29249	3	down_day_5
TACR1	3.97078	2.64496	-1.0427	-1.24712	2	down_day_3
EVA1A	0.752566	0.266861	-1.73651	2.15149	7	up_day_5
LRRTM4	3.42036	2.85025	2.14236	2.15324	2	down_day_3
LRRTM1	1.06571	-1.54334	2.59903	2.77295	6	up_day_3
SUCLG1	7.33212	7.64378	7.5966	7.58522	5	up_day_1
TMSB10	10.6207	11.3072	11.1028	10.9167	5	up_day_1
KCMF1	5.88531	6.21177	5.34271	5.90585	2	down_day_3
TCF7L1	2.74374	2.89443	4.73593	3.85238	6	up_day_3
TGOLN2	7.61924	7.76717	7.89194	8.22228	6	up_day_3
CAPG	9.64105	9.21572	8.48448	8.50646	2	down_day_3
MAT2A	8.82654	8.74272	8.89395	6.07045	3	down_day_5
GGCX	7.05348	7.08056	7.55274	6.40742	4	up-n-down
VAMP8	6.98503	7.69299	8.80063	7.2175	4	up-n-down
RNF181	7.55996	7.77096	7.6561	7.758	5	up_day_1
USP39	8.47839	8.15266	8.37122	7.94323	3	down_day_5
TMEM150A	5.72395	6.09834	6.28087	4.99142	3	down_day_5
C2orf68	6.86619	7.12241	6.68141	6.15511	3	down_day_5
GNLY	-3.70925	-3.80071	1.59168	-0.825329	6	up_day_3
ATOH8	-2.89619	-1.98137	3.44706	3.33224	6	up_day_3
POLR1A	7.02183	7.18175	6.63348	6.12019	3	down_day_5
PTCD3	8.69729	8.42933	8.09555	7.91643	2	down_day_3
IMMT	8.33316	8.40806	8.77775	8.47383	4	up-n-down
MRPL35	7.27063	7.47858	7.14273	6.69192	3	down_day_5
REEP1	2.06134	5.23866	8.61702	9.09704	6	up_day_3
KDM3A	6.62158	6.22834	5.91804	6.68333	7	up_day_5
CHMP3	4.73656	5.48976	6.0468	5.50824	4	up-n-down
RNF103	2.21081	1.62768	3.06744	4.35623	6	up_day_3
RMND5A	7.23507	7.59633	6.85958	6.65483	2	down_day_3
RNF103-CHMP3	3.85245	4.54076	5.17824	4.56103	4	up-n-down
CD8A	0.699576	-2.31278	-2.26728	-3.78027	1	down_day_1
RGPD1	-2.79421	-1.41459	0.233144	0.922031	6	up_day_3
RGPD2	-1.195	-1.59942	1.30872	2.02731	6	up_day_3
THNSL2	3.69978	4.10458	5.10867	4.87124	6	up_day_3
FOXI3	3.8586	6.95522	4.98059	6.5307	5	up_day_1
RPIA	5.62326	5.01654	5.4447	5.83526	7	up_day_5
MRPS5	8.19594	8.03683	7.70456	7.44988	2	down_day_3
PROM2	-3.81053	0.0798348	1.30872	3.84227	5	up_day_1
TRIM43B	5.35748	5.47425	1.22366	0.593789	2	down_day_3
TRIM43	4.92559	5.39323	1.52428	0.352957	2	down_day_3
ADRA2B	-0.255318	-2.86452	0.631994	2.57644	6	up_day_3
DUSP2	-0.0523047	-1.82451	-3.72813	-3.3661	2	down_day_3
STARD7	9.59553	9.70324	9.51941	8.6004	3	down_day_5
TMEM127	4.25556	5.24484	4.96275	5.06169	5	up_day_1
ITPRIPL1	3.60095	3.3207	2.95754	1.87992	3	down_day_5
NCAPH	6.96928	6.68594	6.79599	7.14083	7	up_day_5
NEURL3	-3.81053	-3.80071	-2.65619	0.469303	7	up_day_5
ARID5A	4.09943	1.76318	3.52395	3.63544	1	down_day_1
KANSL3	5.75571	5.68687	6.25878	5.99836	6	up_day_3
LMAN2L	6.17174	6.39768	5.93444	5.55857	3	down_day_5
CNNM4	3.96509	5.17132	6.22495	7.79957	6	up_day_3
CNNM3	4.08628	5.59872	5.19224	5.72592	5	up_day_1
ANKRD23	4.40318	4.92309	5.62182	5.64911	6	up_day_3
ANKRD39	5.76192	5.85192	6.69621	6.77289	6	up_day_3
SEMA4C	4.93681	5.54071	7.34465	6.71615	6	up_day_3
FAHD2B	5.82485	5.55303	4.72271	4.89507	2	down_day_3
ACTR1B	6.8099	5.94249	6.28144	6.80362	7	up_day_5
ZAP70	-0.37798	0.487236	-3.01936	-3.78027	2	down_day_3
TMEM131	4.36172	4.97598	6.15773	5.71885	6	up_day_3
INPP4A	3.92773	4.73671	4.61577	5.79863	5	up_day_1
UNC50	5.88963	5.8239	6.41279	5.90656	4	up-n-down
MGAT4A	3.05431	2.38438	4.61428	7.86233	6	up_day_3
KIAA1211L	-2.64049	-2.1135	-3.72813	1.17502	7	up_day_5
LIPT1	4.58732	4.28484	4.22892	3.57702	3	down_day_5
MITD1	5.42927	5.57515	5.60066	6.04962	7	up_day_5
MRPL30	6.40954	6.81975	6.46021	6.05014	3	down_day_5
EIF5B	8.07888	8.42856	8.24376	8.70467	5	up_day_1
TXNDC9	7.1903	7.36346	7.40704	6.60166	3	down_day_5
REV1	5.42341	4.84815	5.62644	6.21043	6	up_day_3
AFF3	0.930003	-0.0298185	-2.26728	-0.0758957	1	down_day_1
LONRF2	-2.91824	-3.80071	-1.31761	2.00822	6	up_day_3
CHST10	3.90926	3.95121	4.06026	3.10962	3	down_day_5
PDCL3	7.28974	8.18358	7.56808	7.2413	3	down_day_5
RPL31	9.95695	10.2878	10.3111	10.277	5	up_day_1
CNOT11	5.24221	5.69876	5.83965	5.93198	5	up_day_1
TBC1D8	6.5631	5.00479	5.50384	5.71253	1	down_day_1
RNF149	5.45024	5.32956	6.6202	7.79596	6	up_day_3
CREG2	-1.53321	-2.41288	-3.72813	0.762339	7	up_day_5
MAP4K4	7.18771	8.16113	7.4196	8.05757	5	up_day_1
IL1R1	-1.49588	-1.97924	4.13002	6.3305	6	up_day_3
SLC9A2	-2.50347	-2.07934	1.27866	2.03685	6	up_day_3
MFSD9	5.32288	5.21331	5.64643	5.80609	6	up_day_3
MRPS9	8.01373	8.25123	8.36763	7.70966	4	up-n-down
TGFBRAP1	3.18107	4.41441	5.40127	5.2821	5	up_day_1
C2orf49	4.19526	4.43771	5.06936	5.85771	6	up_day_3
FHL2	5.32141	5.81526	6.78934	8.1852	6	up_day_3
NCK2	4.5252	5.08036	6.09686	6.73564	6	up_day_3
UXS1	7.57444	7.01259	6.92245	7.00491	1	down_day_1
LIMS1	5.77199	6.17021	6.39308	6.31867	5	up_day_1
RANBP2	7.61318	7.98385	7.42942	6.96691	3	down_day_5
CCDC138	5.7485	5.68389	5.50272	4.25769	3	down_day_5
2010-09-01	6.76119	6.01686	6.00512	5.05382	3	down_day_5
SOWAHC	3.3425	3.32486	3.63004	2.19012	3	down_day_5
BUB1	8.88659	8.77535	8.21	8.24698	2	down_day_3
ACOXL	6.1136	6.87427	5.25479	3.76362	3	down_day_5
BCL2L11	4.56403	4.70869	3.99315	3.58363	3	down_day_5
ANAPC1	6.65425	6.03007	5.81466	5.66595	1	down_day_1
MERTK	3.6948	1.41108	4.8231	4.5397	6	up_day_3
TMEM87B	4.49275	4.87791	5.32374	5.06613	5	up_day_1
FBLN7	-3.05116	-3.80071	-2.52588	0.26037	7	up_day_5
ZC3H8	3.04786	4.02064	4.6587	3.9012	4	up-n-down
ZC3H6	0.931273	-0.241861	0.816466	2.75759	7	up_day_5
POLR1B	7.62104	6.78848	6.88425	5.78167	3	down_day_5
SLC20A1	7.83823	7.27619	6.97249	6.57515	2	down_day_3
CKAP2L	5.55712	5.09516	5.531	5.56227	6	up_day_3
IL36G	-3.81053	-3.80071	1.5561	0.713498	6	up_day_3
IL36B	-3.81053	-3.80071	-0.063258	-0.120678	6	up_day_3
IL36RN	-3.4677	-3.46717	4.69272	7.14461	6	up_day_3
IL1F10	-3.81053	-3.80071	-3.72813	1.01277	7	up_day_5
IL1RN	-3.81053	-3.80071	-3.72813	0.464056	7	up_day_5
PSD4	-1.18385	0.22402	4.36428	6.04568	6	up_day_3
SLC35F5	5.44695	5.28799	5.83769	6.12989	6	up_day_3
DDX18	7.92554	8.08444	7.7035	6.96473	3	down_day_5
CCDC93	5.49457	4.96047	5.79816	6.10117	6	up_day_3
INSIG2	4.67926	4.10819	4.79191	4.91854	6	up_day_3
EN1	1.27146	3.10983	-3.01936	-2.75356	2	down_day_3
MARCO	-3.55126	-1.66845	-1.83229	1.94303	5	up_day_1
STEAP3	5.04894	5.5187	6.51836	5.48113	4	up-n-down
C2orf76	2.80445	3.52993	4.52108	4.62145	6	up_day_3
DBI	8.12864	8.64851	8.79212	8.44949	4	up-n-down
TMEM37	5.19108	5.42954	5.77631	8.16898	7	up_day_5
SCTR	-3.72697	-3.39023	-3.72813	0.426679	7	up_day_5
TMEM177	6.8627	6.35559	5.82783	4.85325	3	down_day_5
PTPN4	5.64862	4.9407	4.74937	4.38811	1	down_day_1
EPB41L5	7.34775	7.55775	7.83775	7.07523	4	up-n-down
RALB	6.31596	5.78583	6.88588	7.88223	6	up_day_3
GLI2	4.05802	4.00478	0.280728	-1.47619	2	down_day_3
TFCP2L1	6.75667	7.97274	9.14273	8.62705	5	up_day_1
CLASP1	6.21413	6.26829	5.75626	5.29512	3	down_day_5
NIFK	8.12385	8.23799	7.91805	6.57374	3	down_day_5
TSN	8.19384	8.20155	8.03109	7.18435	3	down_day_5
CNTNAP5	0.15528	0.953897	-1.59334	-2.75356	2	down_day_3
GYPC	4.61816	3.88849	0.550824	-0.270285	2	down_day_3
BIN1	3.55985	6.62828	8.02355	6.01265	4	up-n-down
CYP27C1	0.815012	3.79625	1.08944	-0.426106	3	down_day_5
ERCC3	7.63084	7.43852	7.45861	6.88398	3	down_day_5
PROC	1.79984	-2.68943	-2.65619	-3.78027	1	down_day_1
IWS1	7.49498	7.49348	7.53596	7.71445	7	up_day_5
LIMS2	3.97078	5.65745	0.690252	-1.2067	2	down_day_3
SFT2D3	1.63944	2.96932	3.57378	2.93464	5	up_day_1
WDR33	7.81957	7.80498	8.10643	8.23199	6	up_day_3
POLR2D	7.99467	7.83126	7.56517	7.06997	3	down_day_5
SAP130	6.35566	6.05094	6.27216	7.20892	7	up_day_5
HS6ST1	4.82897	7.24755	4.00202	4.6615	2	down_day_3
CCDC74B	3.55184	1.73567	-2.40154	-0.837635	2	down_day_3
SMPD4	8.03721	7.96205	7.2784	6.92192	2	down_day_3
IMP4	8.57604	8.42497	8.1276	7.65307	3	down_day_5
PTPN18	1.63942	1.86309	3.57629	3.67797	6	up_day_3
CFC1	-3.81053	2.12622	-3.72813	-3.78027	2	down_day_3
AMER3	-1.09276	1.5198	-3.72813	-3.78027	2	down_day_3
ARHGEF4	2.83741	2.73683	0.998822	4.86853	7	up_day_5
FAM168B	6.55947	6.93765	7.04337	7.30515	5	up_day_1
PLEKHB2	9.3654	9.40925	9.30165	9.5422	7	up_day_5
TUBA3D	1.66186	1.07859	-2.65619	-3.3661	2	down_day_3
MZT2A	5.5679	5.83684	5.08452	5.68504	2	down_day_3
CCDC74A	4.67523	2.93838	-0.485611	0.815854	2	down_day_3
GPR39	2.27474	1.99482	1.16322	-1.09743	3	down_day_5
LYPD1	2.70059	2.35231	0.910713	-1.09743	3	down_day_5
MGAT5	3.3094	4.18318	4.82816	4.65987	5	up_day_1
TMEM163	-3.65377	-3.80071	-2.08537	2.00755	7	up_day_5
CCNT2	6.719	6.69338	7.7948	8.65671	6	up_day_3
RAB3GAP1	6.8352	6.47173	6.59384	6.97985	7	up_day_5
R3HDM1	5.44366	5.83031	5.05436	4.9781	2	down_day_3
UBXN4	7.94874	7.68811	8.04238	7.98888	6	up_day_3
MCM6	9.29492	9.1928	8.45144	8.09745	2	down_day_3
CXCR4	4.30094	1.83612	0.663136	-0.832121	2	down_day_3
HNMT	3.48646	3.42702	2.35667	1.08961	3	down_day_5
SPOPL	2.83144	3.61711	6.22664	5.52067	6	up_day_3
NXPH2	-1.8032	2.40401	-2.65619	-3.78027	3	down_day_5
LRP1B	-3.81053	-3.28799	1.75627	-0.837635	6	up_day_3
KYNU	0.209525	-1.07318	0.462892	2.67173	7	up_day_5
GTDC1	5.45779	5.46645	5.46314	4.28184	3	down_day_5
MBD5	2.743	2.96447	3.50661	3.86542	6	up_day_3
EPC2	3.91133	4.53351	4.06254	3.31772	3	down_day_5
KIF5C	5.84608	5.89635	2.92884	1.62866	2	down_day_3
LYPD6B	2.95236	0.889105	3.52849	2.24224	6	up_day_3
LYPD6	2.99379	2.40283	2.06832	0.181836	3	down_day_5
RND3	4.8714	3.5959	2.08512	3.56006	1	down_day_1
RBM43	2.2801	2.23339	1.04221	-0.179822	3	down_day_5
NMI	6.66261	7.24965	6.78316	5.99475	3	down_day_5
TNFAIP6	0.462558	3.91336	1.47874	5.29805	5	up_day_1
RIF1	8.98906	8.80156	7.98001	8.00973	2	down_day_3
NEB	3.94607	2.61813	1.61817	2.06944	1	down_day_1
ARL5A	7.20398	6.89063	7.12988	7.42294	7	up_day_5
CACNB4	0.906667	-2.03659	-3.72813	-1.41682	1	down_day_1
STAM2	5.51409	5.28825	5.91855	6.5223	6	up_day_3
FMNL2	5.19298	4.88209	5.23727	7.03989	7	up_day_5
RPRM	4.16586	2.52843	-1.38838	1.18879	2	down_day_3
GALNT13	1.30638	0.569644	-3.72813	-0.407104	2	down_day_3
NR4A2	1.68246	0.401892	-0.167092	0.557041	1	down_day_1
ACVR1C	0.521273	1.86935	0.0200542	-0.215674	2	down_day_3
ACVR1	3.89825	5.17683	5.0083	5.17482	5	up_day_1
TANC1	3.91195	4.06707	5.25119	5.01906	6	up_day_3
WDSUB1	4.46564	4.73123	5.16798	4.45925	4	up-n-down
BAZ2B	4.48812	5.07285	5.34033	5.97398	5	up_day_1
LY75-CD302	2.83581	1.30016	-1.13942	0.446348	1	down_day_1
LY75	3.39305	2.33676	-0.648655	-2.5372	2	down_day_3
PLA2R1	2.07078	3.15409	1.18661	-1.65578	3	down_day_5
RBMS1	5.39772	6.57355	5.87783	6.34593	5	up_day_1
TANK	5.35422	5.37908	6.41914	6.94202	6	up_day_3
PSMD14	8.50127	8.57601	9.07634	8.59382	4	up-n-down
DPP4	0.503682	-1.54725	1.512	3.0059	6	up_day_3
GCA	4.4303	3.87895	2.57723	2.61158	2	down_day_3
FIGN	3.37498	4.89876	6.4666	7.75431	6	up_day_3
GRB14	4.55892	3.21518	0.339744	1.84622	2	down_day_3
COBLL1	1.29098	2.43427	4.80682	7.69528	6	up_day_3
SCN2A	0.43039	0.759366	-2.65619	-1.33539	2	down_day_3
CSRNP3	0.78346	2.03479	-1.37659	1.28066	2	down_day_3
GALNT3	6.30155	6.10067	4.21956	5.45002	2	down_day_3
B3GALT1	4.4886	2.88905	-0.486782	-1.34918	2	down_day_3
CERS6	3.50156	4.59502	2.56894	2.68348	2	down_day_3
NOSTRIN	-1.26258	-2.1767	1.28481	4.08653	6	up_day_3
LRP2	2.43275	3.75814	8.69712	7.73963	6	up_day_3
BBS5	-2.63591	-1.60073	-0.388023	1.907	6	up_day_3
FASTKD1	6.45751	6.66189	6.00805	4.86039	3	down_day_5
PPIG	7.53683	7.67112	7.55665	7.78584	7	up_day_5
CCDC173	-0.0658871	-0.449213	-1.83229	-2.66752	2	down_day_3
PHOSPHO2	3.36991	3.09044	2.96213	1.34881	3	down_day_5
KLHL23	5.06033	4.67941	5.14694	4.06271	3	down_day_5
SSB	9.16443	8.81644	8.67238	8.319	3	down_day_5
METTL5	7.42491	7.09145	7.30319	6.84482	3	down_day_5
UBR3	3.52461	3.56776	4.73107	4.99954	6	up_day_3
MYO3B	1.12965	-1.89298	-2.65619	-3.08169	1	down_day_1
SP5	1.02954	-0.325367	-2.65619	-3.78027	2	down_day_3
GORASP2	7.77483	7.90167	7.90126	8.1602	5	up_day_1
TLK1	7.53998	6.81524	7.16872	8.47904	7	up_day_5
CYBRD1	3.67049	4.80921	2.17597	4.44501	2	down_day_3
DYNC1I2	6.7443	7.04703	7.64736	7.51164	6	up_day_3
HAT1	8.17412	7.69724	7.60109	7.34113	1	down_day_1
METAP1D	3.16023	3.47716	4.17238	2.80274	4	up-n-down
SLC25A12	4.40722	3.64526	1.71509	2.04772	2	down_day_3
DLX2	-3.5131	-0.100183	-2.65619	-3.78027	3	down_day_5
PDK1	5.82816	3.98922	3.41135	4.2715	1	down_day_1
RAPGEF4	0.894068	1.42213	-0.388023	-1.60949	3	down_day_5
MAP3K20	6.03454	5.40395	5.13591	5.18839	1	down_day_1
CDCA7	7.82906	7.51792	7.72736	7.06188	3	down_day_5
SP3	6.32196	6.18957	7.01484	7.94725	6	up_day_3
OLA1	7.33424	7.4218	7.80869	7.70524	6	up_day_3
CIR1	5.06493	5.35801	5.428	6.32877	7	up_day_5
WIPF1	-0.204749	-0.906339	1.84431	1.96083	6	up_day_3
CHN1	5.12362	4.98696	4.79674	3.10018	3	down_day_5
ATF2	6.27625	5.16522	5.65766	5.62287	1	down_day_1
LNPK	3.61111	3.77237	4.96906	5.276	6	up_day_3
HOXD4	-0.115443	-1.89298	-3.72813	-3.78027	2	down_day_3
HOXD1	0.736814	-2.18475	-2.91993	-3.39234	1	down_day_1
AGPS	6.89459	6.63865	6.3919	5.83104	3	down_day_5
NFE2L2	6.76379	7.0948	7.41264	6.6798	4	up-n-down
TTC30A	3.39779	3.04613	3.38607	2.5173	3	down_day_5
RBM45	4.98385	5.01497	5.24378	4.36214	3	down_day_5
OSBPL6	4.18771	4.48988	3.59931	1.71542	3	down_day_5
FKBP7	0.563979	-0.0571515	2.90223	2.77527	6	up_day_3
TTN	6.01608	5.51275	5.25545	5.12731	1	down_day_1
CCDC141	5.54302	2.67714	3.43777	1.60977	1	down_day_1
ZNF385B	-0.426413	-0.958966	-2.21689	-3.78027	3	down_day_5
UBE2E3	6.04557	5.22016	6.65572	6.18587	6	up_day_3
SSFA2	1.53366	1.05249	3.34563	4.44097	6	up_day_3
PPP1R1C	1.80841	2.66418	1.80789	0.975185	3	down_day_5
DNAJC10	7.90222	7.51925	6.97182	7.01535	2	down_day_3
NCKAP1	7.32409	6.9105	7.46686	8.02759	7	up_day_5
NUP35	6.70939	6.1673	5.88251	5.59995	2	down_day_3
FAM171B	2.7199	2.08565	-0.051785	0.418573	2	down_day_3
TFPI	5.58003	5.13884	6.00078	8.65965	7	up_day_5
GULP1	5.61994	5.71498	5.08233	6.16315	7	up_day_5
COL3A1	0.173392	-1.50995	2.38338	3.55213	6	up_day_3
COL5A2	3.82507	1.25787	2.28767	2.47974	1	down_day_1
WDR75	8.36962	7.98426	7.84143	7.44086	3	down_day_5
SLC40A1	2.02332	2.41415	8.56387	11.1816	6	up_day_3
ASNSD1	7.047	7.06711	7.27943	6.63714	3	down_day_5
OSGEPL1	4.18784	4.04698	5.18719	4.28372	4	up-n-down
PMS1	6.47274	6.06217	6.05207	5.57092	3	down_day_5
HIBCH	6.75988	6.57679	6.10938	5.95111	2	down_day_3
MFSD6	0.905102	0.380686	3.30874	4.20748	6	up_day_3
NEMP2	1.76152	1.29917	3.88102	3.35679	6	up_day_3
NAB1	2.3574	3.38059	4.46195	4.61971	6	up_day_3
GLS	4.85299	4.35399	4.28698	5.48805	7	up_day_5
STAT1	5.96811	5.77223	6.86427	7.26864	6	up_day_3
MYO1B	7.27423	6.72206	8.39023	6.57559	4	up-n-down
NABP1	4.77775	4.82925	7.98598	7.69141	6	up_day_3
SLC39A10	8.76681	7.34924	7.24971	7.17533	1	down_day_1
STK17B	5.80075	4.88591	5.55468	5.77583	7	up_day_5
HECW2	1.01815	1.18725	4.83688	4.1628	6	up_day_3
PGAP1	1.79253	1.37723	4.86538	4.8473	6	up_day_3
SF3B1	9.7811	9.65234	9.8258	10.1638	7	up_day_5
COQ10B	6.99484	7.08822	6.9899	7.33635	7	up_day_5
HSPE1	9.18455	9.36026	8.94643	8.61886	3	down_day_5
HSPD1	11.1242	11.1723	10.9793	10.2562	3	down_day_5
RFTN2	1.46193	0.264997	-0.0389613	-1.02057	3	down_day_5
MARS2	5.6519	5.34376	5.17458	3.66565	3	down_day_5
C2orf69	6.78286	6.54019	6.13693	5.82863	2	down_day_3
SPATS2L	3.56574	4.03707	4.02313	4.71055	5	up_day_1
AOX1	3.2772	1.87672	-2.65619	-3.78027	2	down_day_3
BZW1	9.11533	9.07458	8.99351	7.91242	3	down_day_5
CLK1	5.66149	5.55343	5.85171	6.67339	7	up_day_5
NIF3L1	7.39842	7.02018	6.68146	6.30997	2	down_day_3
ORC2	6.36848	5.91689	5.84321	5.364	3	down_day_5
NDUFB3	6.90157	7.41351	7.40282	7.2616	5	up_day_1
FAM126B	4.30771	5.23611	4.99309	4.98248	5	up_day_1
CFLAR	5.8831	5.7243	4.68022	4.63586	2	down_day_3
CASP10	5.58178	4.49694	3.68155	1.97525	3	down_day_5
CASP8	5.07071	3.8864	2.70365	1.85699	2	down_day_3
STRADB	6.78106	6.06438	5.54692	5.20772	2	down_day_3
TRAK2	6.45307	5.92908	4.91143	4.36854	2	down_day_3
C2CD6	2.46165	1.8548	0.0945459	0.573925	2	down_day_3
TMEM237	6.1894	6.23133	6.40794	5.80984	3	down_day_5
ALS2	6.09295	5.90405	5.72137	5.03475	3	down_day_5
FZD7	4.45112	4.01153	2.08431	1.86044	2	down_day_3
SUMO1	9.58418	9.25673	8.76862	8.45965	2	down_day_3
NOP58	8.99409	9.30736	9.08997	8.02603	3	down_day_5
BMPR2	4.70588	4.55247	5.00595	5.33962	6	up_day_3
FAM117B	5.07482	5.02691	4.27029	4.04466	2	down_day_3
ICA1L	2.95138	3.85061	4.32387	3.89333	5	up_day_1
WDR12	8.30139	8.03753	7.73858	7.51795	2	down_day_3
NBEAL1	6.33874	6.42947	6.69132	6.90978	6	up_day_3
CYP20A1	5.5034	5.69711	5.63393	4.92236	3	down_day_5
ABI2	7.48752	6.91575	6.08006	6.97626	1	down_day_1
RAPH1	6.11555	5.40649	5.0058	6.52166	7	up_day_5
PARD3B	0.459859	4.25123	3.19906	2.85632	5	up_day_1
NRP2	5.08568	4.42764	3.91193	6.18984	7	up_day_5
INO80D	6.08587	5.84974	5.09008	5.21549	2	down_day_3
GPR1	-2.55992	-2.87138	1.42181	4.64102	6	up_day_3
ADAM23	2.11282	2.6307	0.354164	-0.849415	2	down_day_3
FASTKD2	7.63933	7.33026	7.36409	6.69607	3	down_day_5
MDH1B	2.34842	2.40297	1.90706	-0.747173	3	down_day_5
KLF7	5.42058	5.80677	4.02947	3.15829	2	down_day_3
CREB1	6.5441	6.32999	6.38846	6.81215	7	up_day_5
METTL21A	6.90545	6.15181	5.60965	5.3075	2	down_day_3
FZD5	9.29369	7.80354	7.90237	8.03437	1	down_day_1
PLEKHM3	3.96013	4.16684	4.39764	5.29346	7	up_day_5
CRYGD	4.33113	0.596212	-1.55851	-3.78027	2	down_day_3
CRYGB	1.2489	-3.46717	-3.72813	-3.78027	1	down_day_1
IDH1	11.1236	10.5067	10.2451	8.75219	3	down_day_5
UNC80	-0.446365	-1.04137	-3.72813	-3.78027	2	down_day_3
ACADL	-0.618612	2.89358	3.22344	3.63788	5	up_day_1
CPS1	0.0733073	-0.978204	-2.40154	-3.02573	2	down_day_3
BARD1	7.26492	7.06392	6.76549	5.88106	3	down_day_5
ABCA12	-3.42522	-2.97603	-1.25756	1.09703	6	up_day_3
ATIC	9.13233	8.70078	9.09098	9.19194	7	up_day_5
FN1	8.35466	9.21332	6.44039	4.69831	3	down_day_5
MREG	5.66176	5.75418	5.15307	6.00344	7	up_day_5
TMEM169	-0.0674213	0.129434	2.56836	2.23481	6	up_day_3
PECR	4.55605	4.5606	5.25482	5.56482	6	up_day_3
XRCC5	10.8138	10.551	10.8007	10.0443	3	down_day_5
RPL37A	9.48491	9.90356	9.85689	9.58637	4	up-n-down
IGFBP2	8.02338	8.0372	6.41805	6.47535	2	down_day_3
IGFBP5	-1.6568	0.873504	2.5521	3.02317	5	up_day_1
TNS1	1.55983	2.96088	3.16133	-0.535758	3	down_day_5
ARPC2	9.66412	9.90598	10.6075	10.4655	6	up_day_3
AAMP	9.36967	9.24775	8.82191	8.67175	2	down_day_3
PNKD	6.34949	6.85412	6.57553	5.71203	3	down_day_5
TMBIM1	7.11189	7.6159	7.69552	7.81306	5	up_day_1
CTDSP1	3.43408	4.87496	5.26469	4.72263	5	up_day_1
VIL1	3.04507	4.876	2.71152	3.13037	2	down_day_3
USP37	6.0526	5.86751	5.49814	5.32551	2	down_day_3
CNOT9	8.65454	8.72737	8.43142	7.85331	3	down_day_5
ZNF142	4.94119	5.29329	4.52913	4.11704	3	down_day_5
STK36	5.61821	4.99662	4.30628	3.57259	2	down_day_3
RNF25	5.76429	5.63919	5.26663	4.86209	3	down_day_5
TTLL4	7.04147	6.72971	6.51014	6.46336	1	down_day_1
CYP27A1	3.12046	2.8764	1.43725	0.533596	2	down_day_3
WNT6	-3.16595	3.15721	3.56462	4.14629	5	up_day_1
CFAP65	-0.401072	-0.138363	-3.72813	-3.78027	2	down_day_3
NHEJ1	5.91261	5.61157	5.38122	4.86154	3	down_day_5
RETREG2	4.59879	4.72629	4.85087	5.18602	6	up_day_3
CNPPD1	5.69411	5.68945	5.99046	6.64225	7	up_day_5
ZFAND2B	5.29139	4.97436	5.214	6.30542	7	up_day_5
ABCB6	6.35289	6.10369	7.2237	7.17634	6	up_day_3
ATG9A	7.56436	7.4283	8.00823	8.39094	6	up_day_3
STK16	3.64529	3.20703	3.75245	4.16009	7	up_day_5
GLB1L	3.92636	3.08177	2.37781	2.56743	1	down_day_1
TUBA4A	6.30738	4.99716	0.927906	3.59499	2	down_day_3
DNAJB2	2.56716	3.37445	3.32198	3.86574	5	up_day_1
PTPRN	4.98429	5.61566	-1.81711	-2.3621	2	down_day_3
DNPEP	7.42815	6.90011	6.486	6.89547	1	down_day_1
DES	3.22231	0.893819	-2.40154	0.148465	1	down_day_1
SPEG	2.9879	2.2484	-1.56519	1.52371	2	down_day_3
GMPPA	7.67038	6.88423	6.60384	7.19907	1	down_day_1
CHPF	8.35823	8.14818	7.0015	8.51776	7	up_day_5
INHA	1.25177	1.67181	-0.20814	2.34395	7	up_day_5
OBSL1	6.8053	6.99721	6.02409	6.58308	2	down_day_3
STK11IP	5.81972	5.34523	4.79985	5.21474	1	down_day_1
EPHA4	2.02961	-0.523433	0.136416	1.11432	1	down_day_1
SGPP2	-3.31929	-0.369518	1.15225	-0.414087	5	up_day_1
ACSL3	9.30759	9.64988	9.99605	9.38157	4	up-n-down
WDFY1	7.95787	6.66316	6.87412	7.63334	1	down_day_1
MRPL44	7.36174	7.50024	7.27364	6.83816	3	down_day_5
SERPINE2	8.96589	8.21179	4.90896	5.01893	2	down_day_3
FAM124B	2.81758	1.94196	-1.68786	-3.78027	2	down_day_3
CUL3	5.31382	5.7914	5.73574	6.08787	5	up_day_1
IRS1	3.40259	4.42204	6.14585	5.21407	6	up_day_3
AGFG1	6.07686	6.26796	5.83332	7.01862	7	up_day_5
SLC19A3	5.03151	5.10715	5.28315	6.29562	7	up_day_5
DAW1	0.0729156	-3.25848	-3.72813	-1.01148	1	down_day_1
PID1	3.75773	2.08419	5.05802	5.21426	6	up_day_3
DNER	3.08341	4.59596	-0.512345	-1.94828	2	down_day_3
FBXO36	7.32371	6.79133	6.19848	6.02945	2	down_day_3
TRIP12	7.56888	7.88776	8.04932	8.14571	5	up_day_1
SLC16A14	2.39368	0.977927	0.603235	3.07584	7	up_day_5
SP140L	0.989377	0.816822	2.79895	4.3649	6	up_day_3
CAB39	5.36788	5.87287	6.43093	6.60741	6	up_day_3
ITM2C	9.60943	9.49561	8.32928	7.5711	2	down_day_3
C2orf72	-1.73077	-1.60073	5.07044	5.85457	6	up_day_3
ARMC9	5.87109	5.19292	4.95562	4.89767	1	down_day_1
B3GNT7	6.54674	8.08428	6.38912	4.49484	3	down_day_5
NCL	11.3143	11.4841	11.1381	10.1904	3	down_day_5
NMUR1	1.41425	0.838639	-3.72813	-3.78027	2	down_day_3
PTMA	11.5942	11.7708	10.8896	10.6941	2	down_day_3
NPPC	1.6412	1.43707	-2.52588	-2.32715	2	down_day_3
ALPP	5.40291	7.17101	3.1522	0.225953	3	down_day_5
ALPPL2	8.74129	9.6798	6.99398	4.46069	3	down_day_5
ALPI	-0.515281	0.782122	-2.40154	-3.78027	2	down_day_3
ECEL1	5.22342	4.78845	1.24898	0.315728	2	down_day_3
TIGD1	4.5698	4.89219	3.68406	2.5905	3	down_day_5
EFHD1	5.49648	8.70233	8.39128	6.77819	4	up-n-down
GIGYF2	7.09888	7.02284	7.44874	7.51274	6	up_day_3
NGEF	3.87541	1.59765	-1.37757	2.76636	1	down_day_1
INPP5D	5.65314	4.77072	3.27626	3.56252	2	down_day_3
ATG16L1	7.02732	6.70054	6.23242	6.5866	1	down_day_1
DGKD	5.4051	4.95892	6.82601	5.69908	6	up_day_3
USP40	4.44896	4.5684	5.49628	5.14883	6	up_day_3
HJURP	8.48435	7.7454	7.35668	7.63272	1	down_day_1
ARL4C	2.12326	2.57894	6.3097	7.44204	6	up_day_3
SH3BP4	6.59079	7.03309	8.00865	7.95302	6	up_day_3
AGAP1	4.96568	5.55012	5.83206	6.25243	5	up_day_1
GBX2	2.95266	2.37263	-3.72813	0.441757	2	down_day_3
IQCA1	3.96179	4.51306	4.80934	4.47701	4	up-n-down
ACKR3	1.13253	4.18175	6.58056	5.78744	5	up_day_1
COL6A3	-3.06002	-3.67268	1.71509	3.85497	6	up_day_3
MLPH	1.72266	0.942305	0.819153	2.49716	7	up_day_5
RAB17	5.7122	4.49377	4.29843	3.21429	3	down_day_5
LRRFIP1	7.51496	7.53037	8.51342	7.80891	4	up-n-down
RAMP1	1.53137	3.45673	2.80222	1.06839	4	up-n-down
UBE2F	7.30162	7.92658	7.55713	6.8676	3	down_day_5
UBE2F-SCLY	7.08016	7.56321	7.13223	6.33501	3	down_day_5
SCLY	5.8534	6.00611	5.26164	3.81545	3	down_day_5
ERFE	-2.76451	0.0226021	-3.72813	-3.02573	2	down_day_3
ILKAP	5.90804	6.40034	6.61975	5.96077	4	up-n-down
HES6	4.62398	5.06691	4.41743	3.73288	3	down_day_5
PER2	3.73507	3.86477	5.0669	3.88389	4	up-n-down
ASB1	6.37754	6.16175	5.42382	5.02186	2	down_day_3
TWIST2	3.22446	2.399	1.22271	4.18799	7	up_day_5
COPS9	5.919	6.41523	6.25451	5.68538	3	down_day_5
GPC1	4.70585	5.44605	6.60063	8.67046	6	up_day_3
RNPEPL1	3.6975	4.01155	4.49027	5.16847	6	up_day_3
KIF1A	7.13234	7.66252	3.36087	2.38042	2	down_day_3
MTERF4	5.50204	5.75832	5.61279	4.86489	3	down_day_5
PPP1R7	6.88377	7.13182	7.27891	7.14971	5	up_day_1
PASK	6.76945	6.34038	5.62934	5.75582	2	down_day_3
2002-09-01	10.2025	9.99219	10.0402	9.59783	3	down_day_5
HDLBP	10.0547	9.97162	10.042	10.4096	7	up_day_5
FARP2	4.51912	4.48856	4.8234	5.10361	6	up_day_3
STK25	8.17413	7.90682	7.62197	7.29147	2	down_day_3
BOK	5.05781	5.37339	4.07568	2.42314	3	down_day_5
DTYMK	7.6331	8.00299	8.00484	7.22567	3	down_day_5
ING5	5.98893	6.07712	5.92476	5.10002	3	down_day_5
CNTN4	-3.80104	-1.51246	3.05997	2.04131	6	up_day_3
TRNT1	6.08737	6.45079	6.47089	5.66019	3	down_day_5
LRRN1	3.33182	6.95363	6.34275	5.41458	5	up_day_1
SETMAR	4.47186	4.80663	5.28583	3.75759	4	up-n-down
SUMF1	6.09275	6.05556	6.51911	6.00495	4	up-n-down
ITPR1	2.7438	2.05643	1.2783	2.28656	1	down_day_1
BHLHE40	5.03998	4.10619	7.51416	9.19864	6	up_day_3
ARL8B	6.80224	6.86166	7.73781	8.60599	6	up_day_3
EDEM1	4.84314	3.93392	5.90505	7.41284	6	up_day_3
LMCD1	2.54314	3.24684	-1.6227	0.588169	2	down_day_3
OXTR	1.25618	-3.67268	0.479172	-0.162189	1	down_day_1
RAD18	6.60342	5.99912	5.79733	5.88946	1	down_day_1
THUMPD3	6.42566	6.64995	6.25602	5.79879	3	down_day_5
SRGAP3	2.741	3.32246	1.77795	1.69826	2	down_day_3
SETD5	6.76364	6.84534	6.67093	7.48964	7	up_day_5
LHFPL4	3.35679	2.46162	-2.08537	-1.86412	2	down_day_3
MTMR14	8.08285	7.99675	7.50189	7.30025	2	down_day_3
CPNE9	3.63444	2.79496	0.540242	-0.489548	2	down_day_3
BRPF1	5.65893	5.78296	5.51801	4.86637	3	down_day_5
OGG1	5.28162	4.70319	4.13216	4.12817	2	down_day_3
ARPC4	8.10281	8.79748	8.29198	7.36843	3	down_day_5
ARPC4-TTLL3	6.1579	6.63231	6.32409	5.46721	3	down_day_5
TTLL3	1.85361	2.29518	3.62744	3.69497	6	up_day_3
RPUSD3	8.00066	8.17336	8.56994	7.8853	4	up-n-down
CIDEC	-1.36004	0.693707	3.93743	2.23737	6	up_day_3
JAGN1	6.52996	7.14544	7.58883	5.95554	4	up-n-down
IL17RC	3.56532	4.02875	3.25041	2.86491	3	down_day_5
CRELD1	4.94976	4.91256	5.08133	5.84998	7	up_day_5
PRRT3	2.40163	3.36945	2.27695	1.13318	3	down_day_5
EMC3	6.57747	7.16317	7.05234	6.71341	4	up-n-down
TATDN2	3.88441	4.54464	4.10386	3.28434	3	down_day_5
SEC13	8.832	8.70318	8.53717	9.02685	7	up_day_5
HRH1	-3.81053	-3.80071	5.34741	4.42683	6	up_day_3
ATG7	6.61598	6.88526	8.11891	7.74381	6	up_day_3
VGLL4	5.86822	6.60345	6.58924	7.37743	5	up_day_1
SYN2	3.97271	2.18481	1.538	1.64542	1	down_day_1
TIMP4	6.34331	1.54877	3.00497	2.32104	1	down_day_1
PPARG	0.773244	-2.1135	7.559	7.09154	6	up_day_3
TSEN2	5.00399	4.70148	5.36216	4.14976	3	down_day_5
MKRN2	7.02403	6.69522	7.10392	7.54361	7	up_day_5
TMEM40	0.971713	-0.333632	2.5413	7.58746	7	up_day_5
CAND2	4.12481	4.17663	1.84468	1.90174	2	down_day_3
NUP210	6.12488	5.85263	5.90928	7.09585	7	up_day_5
HDAC11	4.20177	3.50971	3.04572	3.67498	1	down_day_1
FBLN2	6.46577	4.26664	4.78033	5.22258	1	down_day_1
WNT7A	-0.210312	-2.86452	6.47343	5.61849	6	up_day_3
CHCHD4	6.91676	6.55342	6.0143	5.29645	3	down_day_5
TMEM43	7.59966	7.23098	6.84197	6.11716	3	down_day_5
SLC6A6	7.88623	7.39606	6.71548	4.33716	3	down_day_5
GRIP2	4.35015	4.05954	2.26257	-0.260495	3	down_day_5
CCDC174	4.77629	5.34412	6.4517	5.96994	6	up_day_3
FGD5	3.75493	2.19018	1.20405	-2.75356	3	down_day_5
MRPS25	7.53168	7.84751	6.9501	6.31966	3	down_day_5
CAPN7	4.91739	4.56865	5.65529	5.96908	6	up_day_3
SH3BP5	3.48254	6.59367	8.13899	9.18196	5	up_day_1
EAF1	6.29032	6.58082	7.16565	7.50118	6	up_day_3
METTL6	4.77709	4.86137	5.34348	5.39815	6	up_day_3
COLQ	-2.01283	-0.988984	1.80368	1.96275	6	up_day_3
HACL1	7.55478	7.42709	6.83263	6.47942	2	down_day_3
ANKRD28	5.16674	5.61708	4.4826	4.38747	2	down_day_3
OXNAD1	6.85809	6.97326	6.24142	5.86532	2	down_day_3
RFTN1	3.35843	1.95954	-1.04184	0.843398	2	down_day_3
DAZL	2.04601	1.8677	-2.65619	-0.412712	2	down_day_3
PLCL2	-3.65377	1.52921	2.74207	5.26558	5	up_day_1
TBC1D5	6.08014	5.64535	6.52428	6.60193	6	up_day_3
SATB1	1.92696	1.2248	4.63561	3.93563	6	up_day_3
RAB5A	7.91696	7.39835	7.29822	7.47124	1	down_day_1
KAT2B	-0.874017	-1.60847	3.5386	4.92784	6	up_day_3
UBE2E2	6.32936	6.11231	6.34186	7.51194	7	up_day_5
UBE2E1	2.92749	2.64302	4.07686	4.4581	6	up_day_3
NR1D2	3.013	4.45383	3.20683	4.29052	5	up_day_1
NKIRAS1	4.10536	3.87171	4.28317	4.74401	6	up_day_3
RARB	2.39899	4.53712	1.89781	1.20027	3	down_day_5
NGLY1	7.14405	7.03141	6.41211	6.26965	2	down_day_3
SLC4A7	7.59493	5.79605	6.12687	6.56239	1	down_day_1
EOMES	0.976757	-2.06835	-2.65619	-3.78027	1	down_day_1
CMC1	5.59802	4.91274	5.47834	5.42682	1	down_day_1
AZI2	5.06404	4.91572	5.72648	5.8107	6	up_day_3
RBMS3	3.15823	1.61112	-0.0991184	-0.708982	2	down_day_3
TGFBR2	3.39362	0.467214	4.00348	6.01721	6	up_day_3
GADL1	0.837377	2.9892	-3.72813	-3.78027	2	down_day_3
STT3B	6.35708	6.568	7.24066	8.63118	6	up_day_3
ZNF860	4.68454	3.74212	3.19217	2.18449	3	down_day_5
OSBPL10	6.49685	5.87637	5.16461	5.78574	1	down_day_1
GPD1L	3.90361	4.09074	5.6959	4.85686	6	up_day_3
CMTM8	0.556173	0.340259	0.438565	2.90491	7	up_day_5
CMTM7	6.90148	6.84267	8.11152	7.1161	4	up-n-down
CMTM6	7.69583	7.7649	8.78419	8.21793	6	up_day_3
DYNC1LI1	6.55317	6.80708	6.41265	5.79222	3	down_day_5
TRIM71	7.06039	7.51479	6.34105	7.01625	2	down_day_3
TMPPE	4.09709	4.33311	5.27091	3.18837	4	up-n-down
GLB1	7.63837	7.59178	9.68555	9.77341	6	up_day_3
SUSD5	4.51673	3.76161	-1.76615	-0.791623	2	down_day_3
UBP1	5.54868	6.04711	5.33919	5.08846	3	down_day_5
PDCD6IP	7.63034	7.5946	7.96845	8.18156	6	up_day_3
STAC	3.13719	4.99368	1.66126	1.01689	2	down_day_3
DCLK3	-0.158258	-2.71579	-3.72813	-3.78027	1	down_day_1
TRANK1	2.12776	4.52859	-3.72813	-0.422555	2	down_day_3
MLH1	7.05567	6.64857	7.18055	6.79188	4	up-n-down
LRRFIP2	5.62822	5.94114	6.13887	7.03045	7	up_day_5
GOLGA4	7.81708	7.82321	7.90631	8.43182	7	up_day_5
ITGA9	4.16428	1.94513	1.25859	1.48345	1	down_day_1
PLCD1	5.72815	4.19186	3.12525	5.42785	1	down_day_1
DLEC1	4.94865	4.71281	5.76941	5.66298	6	up_day_3
ACAA1	6.90486	6.70801	7.66021	7.55242	6	up_day_3
MYD88	5.856	6.24925	6.20171	5.3223	3	down_day_5
OXSR1	6.54312	6.38487	6.89878	6.48126	4	up-n-down
XYLB	2.64352	1.51683	3.04596	3.85146	6	up_day_3
ACVR2B	5.72069	6.51702	5.87078	5.84419	3	down_day_5
SCN5A	3.86411	3.81338	-0.420456	-1.29839	2	down_day_3
TTC21A	1.06382	-1.1235	-1.55851	0.924283	7	up_day_5
CSRNP1	4.42494	5.53747	4.63928	4.63106	5	up_day_1
XIRP1	-0.584421	-3.80071	-3.72813	-3.78027	1	down_day_1
CCR8	-1.12719	3.02283	-3.72813	-3.78027	2	down_day_3
SLC25A38	6.87946	7.27924	6.52252	5.91082	3	down_day_5
EIF1B	6.91352	8.04323	6.91628	6.91454	2	down_day_3
ENTPD3	-0.203869	2.44102	-3.72813	-3.78027	2	down_day_3
RPL14	8.91351	9.32838	9.24227	8.899	4	up-n-down
ZNF620	4.17328	4.79074	4.19809	2.83158	3	down_day_5
ZNF621	3.32521	3.37428	4.22473	4.64013	6	up_day_3
CTNNB1	9.22151	9.69386	10.9072	11.7885	6	up_day_3
ULK4	5.40151	5.32973	4.4435	4.37736	2	down_day_3
TRAK1	6.04968	5.7882	6.0589	8.04878	7	up_day_5
CCK	1.52569	1.72978	-3.72813	-3.78027	2	down_day_3
HIGD1A	8.3823	8.73949	8.93674	8.98567	5	up_day_1
ACKR2	-1.21772	-1.20281	6.11447	6.70906	6	up_day_3
KRBOX1	-0.140593	-1.41736	1.80663	3.39116	6	up_day_3
CYP8B1	-3.81053	-3.80071	0.290119	2.55063	6	up_day_3
FAM198A	0.611081	1.41532	1.10697	-0.837635	3	down_day_5
POMGNT2	5.868	4.86236	4.74738	4.9691	1	down_day_1
SNRK	4.45954	4.3558	5.72804	5.56894	6	up_day_3
ABHD5	4.9035	5.19606	5.81296	6.47536	6	up_day_3
ANO10	6.10505	5.78186	6.48855	7.58188	7	up_day_5
TCAIM	4.13271	4.63141	5.21069	4.84373	5	up_day_1
ZKSCAN7	2.45853	2.13481	1.24388	0.924283	2	down_day_3
ZNF660	3.03396	3.43989	2.30097	-0.535758	3	down_day_5
ZNF35	4.54776	5.03927	4.4454	3.04618	3	down_day_5
ZNF502	4.78463	4.72094	3.86281	2.49103	3	down_day_5
ZNF501	4.78069	4.51851	3.78413	2.5691	3	down_day_5
KIAA1143	5.44082	5.72814	5.21162	4.45171	3	down_day_5
KIF15	7.01576	6.58266	6.69781	5.8516	3	down_day_5
TMEM42	4.53425	3.90483	2.34452	3.11368	2	down_day_3
ZDHHC3	7.00146	6.98871	6.84609	7.18857	7	up_day_5
CDCP1	6.37228	6.3816	5.73151	5.70825	2	down_day_3
TMEM158	-0.085086	0.371883	-2.08537	-3.78027	3	down_day_5
LARS2	7.28697	6.53212	6.3389	5.68439	3	down_day_5
LIMD1	5.53419	5.44462	4.35428	3.69697	2	down_day_3
SLC6A20	1.60326	-2.65272	-3.72813	-1.74991	1	down_day_1
LZTFL1	4.43761	4.23328	3.0938	2.51994	2	down_day_3
CXCR6	-2.12426	-2.41288	1.02214	3.23009	6	up_day_3
FYCO1	4.77387	4.27793	4.63961	5.85997	7	up_day_5
XCR1	-3.81053	-3.80071	0.787819	-0.0983119	6	up_day_3
CCR1	-3.16595	-3.80071	3.79007	3.64812	6	up_day_3
LTF	0.842801	-0.0600431	-3.72813	-2.3621	2	down_day_3
RTP3	3.72474	3.03369	-2.0684	-3.78027	2	down_day_3
TDGF1	11.4484	10.0916	4.32768	2.09191	2	down_day_3
LRRC2	7.64521	6.32265	1.05424	-2.09802	2	down_day_3
ALS2CL	4.18533	3.37024	1.71313	1.06568	2	down_day_3
PTH1R	-0.806738	1.87614	-3.01936	-2.5372	2	down_day_3
MYL3	-3.1001	1.03257	-3.72813	-3.02573	2	down_day_3
KLHL18	6.84241	7.00164	5.58842	5.17909	2	down_day_3
KIF9	4.40697	4.84289	2.96304	2.40128	2	down_day_3
ELP6	6.33667	6.34672	5.82166	5.40963	3	down_day_5
CSPG5	0.396701	0.0860582	-3.01936	-2.23471	2	down_day_3
SMARCC1	8.49769	8.9444	8.66151	8.22058	3	down_day_5
DHX30	8.55262	8.23362	8.13347	7.59159	3	down_day_5
MAP4	8.89848	9.06096	8.16051	7.8366	2	down_day_3
CDC25A	5.73377	6.35257	5.67092	4.55046	3	down_day_5
[truncated: 8,903 more rows]

## Sheet: Table.S3.Gene.ontology
Table S3
Selected gene ontology terms enriched in genes differentially expressed between hPSC and differentiated AME-E-like cells (related to Figure 3C).
Up_Dn	Ontology	Term	Overlap	P-value	Adjusted P-value	Old P-value	Old Adjusted P-value	Odds Ratio	Combined Score	Genes
DOWN	ARCHS4	HUMAN EMBRYO	1013/2316	2.66658e-137	2.87991e-135	0	0	1.98094	622.954	POP7;PGAP2;FAM159B;ALKBH8;PREX2;KRTCAP3;PPP4R4;IGLON5;DPYSL3;NKX1-2;CKMT1B;LRAT;FAM19A5;WDHD1;CXADR;CACNA2D1;ZNF281;UNC5D;LARS2;MTHFD2;CCDC169-SOHLH2;PIF1;SET;CDCA2;PARPBP;CRABP2;HHLA1;CDCA4;SHMT2;CDCA5;CRABP1;CDCA7;PLA2G3;MTMR9;MRPL15;THY1;ADAMTS12;LYPD6;ADAMTS16;UGT8;GRPEL2;HESX1;RHBDL3;ZNF260;LARP7;BTBD11;NETO2;ZNF35;MAGOHB;FAM136A;LARP6;PBX1;DHFR;COL1A1;DAZL;UCK2;VANGL2;COL1A2;LAS1L;TMEM98;AG…
DOWN	ARCHS4	BRAIN (BULK)	674/2316	2.29764e-17	1.24073e-15	0	0	1.31802	50.4961	PNMT;FRMPD4;ZFYVE9;STMN3;ABAT;ENO2;SCAMP5;GJA1;SAMD14;GPR176;SYNGAP1;DPYSL4;SOX18;PPP4R4;IGLON5;SOX15;CKMT1B;FAM19A5;CHGB;PRIMA1;PRKCG;RBFOX1;UNC13A;RBFOX3;CACNA2D1;CACNA2D2;UNC5D;SOX10;DKK3;BCAN;CLDN5;PRKAR1B;ASPHD1;CLDN9;HECW1;PADI2;CDIP1;CYP2E1;NGEF;TSPYL4;ASTN1;COL13A1;TTYH2;TTYH1;HOXD1;LYPD1;AGAP2;THY1;LYPD6;UGT8;GRIN2A;RDH12;PCDHA1;EPB41L1;FLRT1;LDHD;CHST10;PCDHA5;GSG1L;PCDHA3;PCDHA2;RHBDL3…
DOWN	ARCHS4	SUPERIOR FRONTAL GYRUS	672/2316	5.39995e-17	1.94398e-15	0	0	1.31411	49.2233	PNMT;FRMPD4;STMN3;ABAT;ENO2;SCAMP5;GJA1;SAMD14;SYNGAP1;DPYSL4;SOX18;PPP4R4;IGLON5;SOX15;CKMT1B;FAM19A5;TMEM8B;CHGB;PRIMA1;PRKCG;RBFOX1;UNC13A;ACOT7;RBFOX3;CACNA2D1;UNC5D;SOX10;DKK3;BCAN;CLDN5;PRKAR1B;ASPHD1;CLDN9;HECW1;PADI2;CDIP1;CYP2E1;NGEF;ASTN1;TTYH2;TTYH1;LYPD1;AGAP2;THY1;LYPD6;GRIN2A;RDH12;PCDHA1;EPB41L1;FLRT1;LDHD;CHST10;GSG1L;PCDHA3;PCDHA2;HBQ1;RHBDL3;PCDHA8;PCDHA7;RHBDL1;PCDHA6;CDK18;CAD…
DOWN	ARCHS4	ASTROCYTE	668/2316	2.89794e-16	7.82444e-15	0	0	1.30629	46.7355	ZNF177;ZFYVE9;TMEM200A;SERPINE1;MRGPRF;STMN3;GRPR;TSKU;FGFRL1;NDST1;GJA1;SAMD14;GPR176;DPYSL4;EVA1C;DPYSL3;FDXR;CYP1B1;FAM19A5;SAMD11;ZNF287;UNC13A;ACOT7;DNAAF3;CACNA2D1;AFAP1;PHKA1;UNC5D;CEL;EML1;DKK3;ASPHD1;GPR161;NHLRC1;MYL9;ASTN1;UNC119B;CRABP2;COL13A1;LYPD1;PLA2G3;THY1;ADAMTS12;LYPD6;ADAMTS16;ADAMTS15;ADAMTS14;CRACR2B;EPB41L1;CHST10;CHST15;SERPINH1;PCDHA3;PCDHA2;PCDHA7;RHBDL1;PCDHA6;NGFR;CAD…
DOWN	ARCHS4	MOTOR NEURON	667/2316	4.38434e-16	9.47017e-15	0	0	1.30433	46.1255	FRMPD3;FRMPD4;ZFYVE9;TMEM200A;STMN3;ABAT;ENO2;BACH2;SCAMP5;GJA1;SAMD14;SYNGAP1;DPYSL4;PPP4R4;IGLON5;DPYSL3;CKMT1B;FAM19A5;SAMD11;TMEM8B;CHGB;PRIMA1;PRKCG;ZNF287;RBFOX1;UNC13A;ACOT7;DNAAF3;CACNA2D1;CACNA2D2;AFAP1;UNC5D;CEL;ISL1;SOX10;DKK3;ISL2;ASPHD1;MAP1B;GPR161;HECW1;CCDC169-SOHLH2;HOXB1;NGEF;TSPYL4;ASTN1;CRABP2;TTYH1;HOXD1;CRABP1;LYPD1;PLA2G3;SLCO5A1;ADAMTS12;LYPD6;ADAMTS16;ADAMTS15;GRIN2A;PCDH…
DOWN	ARCHS4	CEREBRAL CORTEX	637/2316	3.52857e-11	6.35143e-10	0	0	1.24567	29.9801	FRMPD4;ZFYVE9;WIPF3;STMN3;ENO2;PREX2;SCAMP5;SAMD14;DPYSL4;CSPP1;PPP4R4;IGLON5;SOX15;DPYSL3;FAM110B;CKMT1B;FAM19A5;TMEM8B;CHGB;PRIMA1;PRKCG;RBFOX1;UNC13A;RBFOX3;CACNA2D1;UNC5D;SOX10;DKK3;ARMC2;BCAN;CLDN5;EML6;PRKAR1B;ASPHD1;MAP1B;HECW1;PADI2;CDIP1;NGEF;TSPYL4;ASTN1;TTYH2;TTYH1;CEP85L;LYPD1;AGAP2;THY1;PRDM11;LYPD6;UGT8;GRIN2A;FAM124A;PCNX2;RIC8B;PCDHA1;EPB41L1;PRKAR2B;EPB41L2;CHST10;GSG1L;PCDHA3;RH…
DOWN	ARCHS4	SPINAL CORD (BULK)	630/2316	3.59097e-10	4.84781e-09	0	0	1.23198	26.7924	FRMPD3;FRMPD4;ZFYVE9;STMN3;ABAT;ENO2;PREX2;SCAMP5;GJA1;SAMD14;SYNGAP1;DPYSL4;PPP4R4;IGLON5;DPYSL3;FAM19A5;SAMD11;TMEM8B;PRIMA1;RBFOX1;UNC13A;CACNA2D1;CACNA2D2;UNC5D;ISL1;SOX10;DKK3;BCAN;CLDN5;ISL2;PRKAR1B;ASPHD1;MAP1B;HECW1;HOXB1;NGEF;TSPYL4;ASTN1;TTYH2;TTYH1;HOXD1;CRABP1;LYPD1;ADAMTS12;PRDM11;LYPD6;ADAMTS15;GJC3;GRIN2A;PCDHA1;EPB41L1;FLRT1;CHST10;GSG1L;PCDHA3;PCDHA2;RHBDL3;PCDHA8;PCDHA7;PCDHA6;N…
DOWN	ARCHS4	SPINAL CORD	630/2316	3.59097e-10	5.54035e-09	0	0	1.23198	26.7924	FRMPD3;FRMPD4;ZFYVE9;STMN3;ABAT;ENO2;PREX2;SCAMP5;GJA1;SAMD14;SYNGAP1;DPYSL4;PPP4R4;IGLON5;DPYSL3;FAM19A5;SAMD11;TMEM8B;PRIMA1;RBFOX1;UNC13A;CACNA2D1;CACNA2D2;UNC5D;ISL1;SOX10;DKK3;BCAN;CLDN5;ISL2;PRKAR1B;ASPHD1;MAP1B;HECW1;HOXB1;NGEF;TSPYL4;ASTN1;TTYH2;TTYH1;HOXD1;CRABP1;LYPD1;ADAMTS12;PRDM11;LYPD6;ADAMTS15;GJC3;GRIN2A;PCDHA1;EPB41L1;FLRT1;CHST10;GSG1L;PCDHA3;PCDHA2;RHBDL3;PCDHA8;PCDHA7;PCDHA6;N…
DOWN	ARCHS4	NEURONAL EPITHELIUM	629/2316	4.95331e-10	5.94397e-09	0	0	1.23002	26.3542	ANKLE1;WIPF3;PHAX;ABAT;FAM159A;GJA1;DPYSL2;CSPP1;AKT3;DPYSL3;FAM110B;STMN1;WDHD1;CXADR;CACNA2D1;DNTTIP2;KNSTRN;EML1;SYTL2;BCAN;EML6;MTHFD1;PRKD3;IFT81;MAP1B;GPR161;ASTN2;ASTN1;ZBTB8A;SET;CDCA2;ANAPC15;TTYH1;CDCA7;PRDM14;ZNF22;SLCO5A1;SKA3;ZNF26;WDR66;ADAMTS16;GJC1;UGT8;KCNMB1;PCDHA4;ZNF268;CEP78;BARD1;ABCA1;DNAH11;CADM1;ZNF260;CDC7;NETO2;PBX1;FAM111B;CPEB1;VANGL2;ZNF37A;TMEM98;AGO1;FOXL2NB;FAT3;N…
DOWN	ARCHS4	PREFRONTAL CORTEX	624/2316	2.38397e-09	2.57469e-08	0	0	1.22024	24.2273	ANKLE1;FRMPD4;WIPF3;ABAT;ENO2;BACH2;PREX2;SCAMP5;DPYSL2;CSPP1;IGLON5;AKT3;DPYSL3;FAM110B;STMN1;FAM19A5;PRKCG;RBFOX1;CXADR;UNC13A;RBFOX3;CACNA2D1;UNC5D;EML1;SOX10;SYTL2;BCAN;CLDN5;EML6;IFT81;MAP1B;GPR161;HECW1;ASTN2;GPLD1;ASTN1;ZBTB8A;ZNF273;TTYH1;LYPD1;THY1;A1BG;ADAMTS16;GJC1;UGT8;GRIN2A;FAM124A;HSPH1;PCNX2;PCDHA1;EPB41L1;PRKAR2B;FLRT1;PCDHA5;PCDHA4;PCDHA8;PCDHA7;CADM3;PLK5;PRRT2;CADM1;NETO2;L1CA…
DOWN	ARCHS4	KIDNEY (BULK TISSUE)	620/2316	8.01646e-09	7.8707e-08	0	0	1.21242	22.6017	RPL4;ZNF296;POP7;POP1;RRP1;WIPF3;GPATCH4;ENO1;PHB2;LSM10;PCMT1;COMTD1;MYC;CKMT1B;SAMD11;ACOT7;DNAAF3;NGDN;PHKA1;KNSTRN;WDR77;ISL2;DDX39A;MTHFD1;ARMC6;CLNS1A;PSME3;HMBS;GPR160;HPRT1;RNF122;NCBP2-AS2;CDCA4;SHMT2;HOXD1;CDCA5;MRPL18;CDCA7;NOLC1;GATA4;SNU13;MRPL15;SKA3;ZNF26;WDR66;MRPL11;LDHA;CRACR2B;PRDX4;GRPEL1;NTHL1;PRDX1;RRS1;PLAC1;HBQ1;NKX2-5;ZNF268;TOE1;JUN;ICMT;CADM1;FZD5;HOMER2;FAM136A;LARP6;M…
DOWN	ARCHS4	FETAL BRAIN	610/2316	1.39846e-07	1.25861e-06	0	0	1.19287	18.8267	ZNF177;STMN3;ABAT;FGFRL1;SCAMP5;GJA1;SAMD14;SYNGAP1;DPYSL4;EVA1C;IGLON5;SOX15;DPYSL3;FAM110B;NKX1-2;FDXR;FAM19A5;UNC13A;DNAAF3;CACNA2D1;AFAP1;UNC5D;CEL;DKK3;BCAN;MAP1B;GPR161;ASTN1;CDCA2;TTYH1;CDCA5;CDCA7;LYPD1;AGAP2;PLA2G3;SLCO5A1;SKA3;LYPD6;ADAMTS15;GRIN2A;PCDHA1;FLRT1;CHST10;PCDHA3;PCDHA2;RHBDL3;PCDHA8;PCDHA7;PCDHA6;CADM3;PLK5;FZD2;FZD7;FZD9;PBX4;NETO2;L1CAM;ZNF559-ZNF177;PCDHGA12;VANGL2;PCDHB…
DOWN	ARCHS4	FIBROBLAST	596/2316	5.05016e-06	4.19551e-05	0	0	1.16549	14.2144	VIT;SERPINE2;POP1;FRMPD4;ZFYVE9;TMEM200A;SERPINE1;MRGPRF;GRPR;FGFRL1;ELK3;NDST1;GJA1;SAMD14;GPR176;ALCAM;UBASH3B;DPYSL3;FDXR;CYP1B1;BVES;SAMD11;ZNF287;CACNA2D1;ARMC9;AFAP1;EML1;DKK3;ISL2;ASPHD1;MAP1B;GPR161;NHLRC1;MYL9;HACD1;CDCA2;CRABP2;COL13A1;SHMT2;IL20RB;THY1;ADAMTS12;SKA3;LYPD6;ADAMTS15;ADAMTS14;EPB41L1;EPB41L2;SERPINH1;ICMT;FZD2;FZD7;APCDD1L;FN1;FZD9;RMDN2;L1CAM;ELL2;LARP6;FOSL1;COL1A1;EHD2…
DOWN	ARCHS4	CINGULATE GYRUS	595/2316	6.40445e-06	4.94058e-05	0	0	1.16353	13.9141	CYFIP2;FRMPD4;ZFYVE9;WIPF3;STMN3;GRPR;ENO2;PREX2;SCAMP5;GJA1;SYNGAP1;DPYSL4;SOX18;PPP4R4;IGLON5;FAM110B;CKMT1B;FAM19A5;CHGB;PRKCG;RBFOX1;UNC13A;ACOT7;RBFOX3;CACNA2D1;WDR74;UNC5D;SOX10;DKK3;BCAN;CLDN5;PRKAR1B;ASPHD1;MAP1B;HECW1;PADI2;NGEF;TSPYL4;ASTN1;AGAP2;THY1;LYPD6;UGT8;GRIN2A;RDH12;PCDHA1;EPB41L1;PRKAR2B;FLRT1;CHST15;GSG1L;PCDHA3;PCDHA2;RHBDL3;TRIM49D1;PCDHA8;PCDHA7;RHBDL1;PCDHA6;CADM3;PRRT3;P…
DOWN	ARCHS4	MYOBLAST	584/2316	7.41679e-05	0.000534009	0	0	1.14202	10.8597	ANKLE1;SERPINE2;SERPINE1;XYLT2;GPATCH4;PHAX;ELK3;SPIB;GPR176;ALCAM;UBASH3B;DPYSL2;FAM110B;STMN1;BVES;CMKLR1;ACOT9;ACOT7;AFAP1;DDX10;CD3EAP;GTPBP8;EML1;GTPBP4;SYTL2;MYL6;EML6;MTHFD2;MAP1B;MYL9;GPLD1;ZNF28;HACD1;SET;ANAPC15;AIRE;PRDM14;MRPL15;A1BG;ADAMTS12;HIF1A;GLG1;LDHA;PRDX4;GRPEL1;EPB41L2;PRDX1;SERPINH1;PNPO;PCDHA4;RSU1;PRELID3A;NGFR;CADM3;PMM2;FN1;MAGOHB;ELL2;LARP6;WDR55;FAM111B;FOSL1;COL1A1;E…
DOWN	ARCHS4	SENSORY NEURON	581/2316	0.0001373	0.000926772	0	0	1.13616	10.1042	ZNF177;FRMPD4;ZFYVE9;TMEM200A;BACH2;SCAMP5;SAMD14;SAMD15;DPYSL4;UBASH3B;PPP4R4;IGLON5;AKT3;DPYSL3;FAM110B;CKMT1B;FAM19A5;SAMD11;PRIMA1;ZNF287;RBFOX1;UNC13A;ACOT7;CACNA2D1;CACNA2D2;PHKA1;UNC5D;ISL1;SOX10;DKK3;NUP93;ISL2;MAP1B;HECW1;TSPYL4;ASTN1;LYPD1;PLA2G3;SLCO5A1;THY1;CRACR2B;PCDHA1;EPB41L1;PRKAR2B;FLRT1;PCDHA3;PCDHA2;PCDHA8;PCDHA7;PCDHA6;NGFR;CADM3;ZNF142;PBX3;L1CAM;ZNF35;PBX1;VANGL2;PCDHB2;ZNF…
DOWN	ARCHS4	FETAL BRAIN CORTEX	575/2316	0.000440026	0.00279546	0	0	1.12442	8.69031	ANKLE1;WIPF3;EHMT1;ABAT;ENO2;BACH2;SPIB;DPYSL2;AKT3;DPYSL3;FAM110B;STMN1;VSTM1;FAM19A5;RBFOX1;CXADR;ACOT7;RBFOX3;CACNA2D1;UNC5D;WDR73;EML1;SYTL2;EML6;RNF125;IFT81;MAP1B;GPR161;HECW1;ORAI2;ASTN2;GPLD1;ASTN1;ZNF28;ZNF397;ZBTB8A;SET;ANAPC15;ZNF273;TTYH1;PRDM14;SLCO5A1;WDR62;ABCB9;A1BG;CFP;PLA2G7;ZNF26;GLG1;WDR66;SLC5A5;SULT1A1;ADAMTS16;GJC1;PCNX2;RIC8B;KCNMB1;PCDHA4;PCDHA9;ZNF268;PRELID3A;PPARGC1B;C…
DOWN	ARCHS4	OVARY (BULK TISSUE)	563/2316	0.00346013	0.0186847	0	0	1.10096	6.23852	VIT;ZNF177;ZFYVE9;IFT172;WIPF3;FGFRL1;SYNGAP1;SOX18;PPP4R4;IGLON5;SOX15;FDXR;ROPN1L;FAM19A5;SAMD11;PRIMA1;DNAAF3;DAPK1;CACNA2D2;PHKA1;CEL;TBPL2;PLBD1;SERPING1;CCDC169-SOHLH2;HOXB1;MYL9;NGEF;ASTN1;UNC119B;HOXD1;ZNF391;LYPD1;GATA4;ADAMTS12;PRDM11;LYPD6;GRIN2A;T;EPB41L1;PRKAR2B;EPB41L2;FLRT1;CHST10;CHST15;RHBDL3;DNAH11;GSTM1;INCA1;ZNF34;CGN;COL1A1;DAZL;ZNF559-ZNF177;FAM160A1;CPEB1;VANGL2;LAS1L;TMEM9…
DOWN	ARCHS4	OLIGODENDROCYTE	563/2316	0.00346013	0.0196681	0	0	1.10096	6.23852	FRMPD3;SERPINE1;ABAT;GRPR;FGFRL1;SCAMP5;GJA1;SAMD14;ALCAM;DPYSL4;IGLON5;DPYSL3;FAM19A5;PRIMA1;ZNF287;AFAP1;EML1;SOX10;DKK3;BCAN;GPR161;MYL9;NGEF;ASTN1;CDCA2;TTYH2;TTYH1;CDCA5;LYPD1;PLA2G3;THY1;ADAMTS12;LYPD6;ADAMTS16;ADAMTS15;ADAMTS14;EPB41L2;FLRT1;CHST10;PCDHA3;PCDHA2;PROM1;RHBDL3;PCDHA8;PCDHA7;PCDHA6;ABCA1;NGFR;CADM3;FZD2;COL24A1;MCAM;FZD7;FZD9;NETO2;L1CAM;COL1A1;VANGL2;PCDHB2;SLC6A9;PNOC;FXYD7…
DOWN	ARCHS4	NEURONAL PROGENITOR CELLS	563/2316	0.00346013	0.0207608	0	0	1.10096	6.23852	ZNF177;FRMPD3;WIPF3;ENO1;FAM159A;ENO3;PREX2;GJA1;DPYSL2;DPYSL3;STMN1;FAM19A5;WDHD1;CXADR;ACOT7;ARMC9;UNC5D;KNSTRN;EML1;SULT2B1;IFT81;PRR19;MAP1B;GPR161;HMBS;CCDC169-SOHLH2;ZNF157;RHNO1;ASTN1;LIPT1;PIF1;SET;CDCA2;PARPBP;CRABP2;TTYH1;CDCA5;CRABP1;SKA3;SLC5A5;GJC1;POU5F1B;FAM124A;PROM1;PCDHA9;CEP78;BARD1;ABCA1;GSTM1;PRRT2;FZD2;FZD5;ZNF260;FZD7;PBX3;CDC7;WDR54;ZNF559-ZNF177;VANGL2;PCDHB2;TMEM98;AGO1;…
DOWN	Bioplanet	Gene expression	298/968	7.15596e-11	1.08055e-07	0	0	1.39425	32.5705	RPL4;EHMT2;PARS2;EIF4A3;SERPINE1;PHAX;LSM10;TRIM28;ZNF607;PSMD5;SNRPD1;CLP1;PPP2R1A;ZNF606;MYC;ZNF605;ZSCAN32;MTERF1;SNRPD3;ZNF600;ZNF169;EARS2;ZNF17;ZNF287;ZNF18;PRKCD;METTL3;ZNF10;WDR77;NUP93;LARS2;KARS;CLNS1A;PSME3;CD2BP2;TFAM;ZNF157;ZNF398;ZNF28;POM121;SET;ZNF273;SEH1L;DHX9;CSTF3;CSTF2;ZNF23;GSPT2;ZNF26;ZNF708;LARS;NUP85;CSTF1;NUP88;ZNF268;ZNF266;WWTR1;ZNF263;ZNF140;TNFSF13;ZNF34;SNUPN;RPS26;…
DOWN	Bioplanet	Generic transcription pathway	128/377	6.3176e-08	4.76979e-05	0	0	1.53769	25.4909	ZNF571;SERPINE1;NR3C1;CTGF;TRIM28;ZNF607;ZNF606;MYC;ZNF605;ZSCAN32;ZNF569;ZNF600;ZNF567;ZNF566;ZNF169;ZNF202;ZNF564;ZNF200;ZNF563;ZNF17;ZNF287;ZNF320;ZNF18;ZNF561;ZNF560;ZFP69B;ZNF10;ZNF99;ZNF92;TBL1XR1;ZNF559;ZNF157;ZNF311;ZNF398;ZNF552;ZNF28;NOTCH2;ZNF430;ZNF551;ZNF550;ZNF273;NOTCH4;ZNF23;ZNF26;ZNF708;ZKSCAN7;ZNF549;ZNF426;ZKSCAN5;ZNF304;ZNF425;ZNF546;ZKSCAN4;ZNF302;ZNF544;ZNF268;SKIL;ZNF300;ZN…
DOWN	Bioplanet	EGFR1 pathway	62/152	1.56085e-07	5.89222e-05	0	0	1.84735	28.9533	ITGB5;MT1M;BUB1B;HMGB3;HSPB1;MT1X;PNP;CCND1;PLAU;MYC;PPAT;COTL1;MYBL2;NOS1;PHLDA1;DUSP4;ADSL;ACOT7;IL4R;DUSP1;ITGA3;TUBB;CAD;PLAUR;ZNF10;TUBG1;DUSP6;MT1F;MCM3;MT1G;TXNIP;MT1H;HPRT1;FKBP4;TRIB2;VCL;HBEGF;PRPS1;TAGLN;SLC20A1;TGFA;DDX21;CRYBA4;CORO1A;ZFP36L2;SELENBP1;TCOF1;SPP1;HAS2;PDLIM4;NOP56;RANBP1;RRM2;CAV2;CAV1;CDK5;CDC16;UBE2N;ZYX;CYCS;SPRY2;TUBA8
DOWN	Bioplanet	Mitochondrial protein import	29/52	1.30814e-07	6.58432e-05	0	0	2.52578	40.0323	TOMM40;TIMM13;HSCB;ATP5G1;TOMM20;TOMM22;HSPD1;TIMM50;CHCHD4;ATP5B;SAMM50;GRPEL1;GRPEL2;LDHD;PMPCB;PMPCA;DNAJC19;HSPA9;TIMM8B;PAM16;TIMM23;TIMM22;TIMM44;TIMM21;COQ2;TOMM7;SLC25A12;FXN;SLC25A4
DOWN	Bioplanet	Non-coding RNA metabolism	27/50	8.4348e-07	0.000254731	0	0	2.44565	34.2042	POM121;SEH1L;GEMIN2;DDX20;PHAX;SNRPD1;NUP85;TGS1;SMN2;NUP43;NUP88;SNRPD3;SMN1;PRMT5;NCBP2;SNUPN;WDR77;NUP93;CLNS1A;GEMIN4;GEMIN5;NUP35;GEMIN6;NUP54;GEMIN7;SNRPF;SNRPB
DOWN	Bioplanet	Transcription	68/181	1.51292e-06	0.000380751	0	0	1.7015	22.8026	EHMT2;TTF1;LSM10;SNAPC1;CLP1;SNAPC2;SNAPC3;SNAPC4;UBTF;MTERF1;SNRPD3;LZTS1;SUPT16H;H2AFZ;NCBP2;TFB2M;GTF2F1;POLRMT;GTF2F2;NFX1;POLR1A;POLR1B;POLR1C;SRSF2;TFAM;SNRPF;SRSF6;SRSF7;HIST1H2BC;SNRPB;GTF3C1;HIST1H2BN;ZNF473;GTF3C4;RRN3;GTF3C5;CSTF3;CSTF2;SRSF1;GTF2E1;POLR2A;TAF1C;POLR2C;POLR2D;CSTF1;POLR2G;POLR2I;MAPK3;SSB;POLR3GL;TAF13;GTF2H1;GTF2H2;GTF2H3;NUDT21;POLR3A;ERCC3;NFIA;POLR3C;ERCC2;POLR3E;P…
DOWN	Bioplanet	Unwinding of DNA	2022-11-10	2.40317e-06	0.000518398	0	0	4.11726	53.2721	GINS1;GINS2;CDC45;MCM7;GINS4;MCM3;MCM4;MCM5;MCM6;MCM2
DOWN	Bioplanet	FSH regulation of apoptosis	90/263	3.7609e-06	0.000709871	0	0	1.54984	19.3589	IFITM3;POP5;COL18A1;DYRK3;ITGB5;PTPRN;GEMIN2;PIK3CD;MT1X;IFI35;CLU;YBX3;ACTG2;ARHGAP35;HK2;AKAP12;RGS4;RGS5;TUBA1A;PPP2R1A;ENC1;FDXR;CD36;TIMP1;UPP1;MAP3K7;PPFIA4;LHCGR;CEP135;DAPK1;DUSP1;IL15;IGFBP4;ITGA3;ACTN1;ANXA4;TUBB;TPM2;NPY1R;RANGAP1;KNSTRN;GEM;RAB33B;ALDH3A2;ACTA1;ALDH1A3;ARC;GPRC5B;GPRC5A;EZR;SGK1;TP53;MAPRE2;VCL;BECN1;SMARCD1;SDC2;CREBL2;TNFRSF11B;THY1;COX7A1;THBS1;PAPSS2;ABLIM1;GRK5;P…
DOWN	Bioplanet	Transfer RNA aminoacylation	24/46	7.56109e-06	0.00126858	0	0	2.36295	27.8651	CARS;YARS;MTFMT;WARS;TARSL2;PARS2;MARS2;TARS;DARS2;YARS2;FARS2;NARS;AIMP2;LARS2;KARS;QARS;LARS;RARS;MARS;HARS;IARS;FARSA;EARS2;AARS
DOWN	Bioplanet	Pyrimidine metabolism	41/100	1.60674e-05	0.00202182	0	0	1.85688	20.4976	CDA;PRIM2;PRIM1;PNP;POLR2A;POLD1;POLR2C;POLR2D;POLR2G;UPP1;POLR2I;DUT;PNPT1;RRM2;ENTPD3;POLR3GL;TXNRD2;CAD;CTPS2;CTPS1;NME4;UPB1;UCKL1;DHODH;POLA1;UCK2;UCK1;POLR3A;RRM2B;POLR1A;POLR3C;POLR1B;POLE2;POLR1C;POLE3;POLR3F;POLR1E;POLR3G;UMPS;POLR3K;ITPA
DOWN	Bioplanet	Purine metabolism	60/164	1.57428e-05	0.00216105	0	0	1.65695	18.3244	GUCY1B3;PDE3B;NUDT5;PFAS;ADAL;PNP;PPAT;ENPP1;PDE4A;PGM1;ADSL;GPX1;ENTPD3;PDE4C;AMPD2;NME4;AMPD3;RRM2B;POLR1A;POLR1B;POLR1C;POLR1E;PDE5A;HPRT1;GART;GUCY2C;PRPS2;PRIM2;PRPS1;PDE1B;NPR2;PRIM1;AK2;GMPR;ADCY3;AK4;PAPSS2;POLR2A;POLD1;POLR2C;POLR2D;PDE6B;POLR2G;POLR2I;PNPT1;RRM2;POLR3GL;PDE6G;PDE2A;PAICS;NUDT9;POLA1;POLR3A;POLR3C;POLE2;POLE3;POLR3F;POLR3G;POLR3K;ITPA
DOWN	Bioplanet	DNA strand elongation	18/31	1.51737e-05	0.00229123	0	0	2.62973	29.1794	GINS1;PRIM2;GINS2;FEN1;PCNA;MCM7;RFC2;PRIM1;GINS4;RPA2;POLA1;CDC45;POLD1;MCM3;MCM4;MCM5;MCM6;MCM2
DOWN	Bioplanet	Cytosolic tRNA aminoacylation	15/24	2.33742e-05	0.00271501	0	0	2.83062	30.1853	CARS;YARS;WARS;TARS;NARS;AIMP2;KARS;QARS;LARS;MARS;RARS;HARS;IARS;FARSA;AARS
DOWN	Bioplanet	Folding of actin by CCT/TriC	2022-09-08	4.0675e-05	0.00438709	0	0	4.02576	40.7001	CCT3;CCT6A;CCT2;TCP1;CCT8;CCT7;CCT5;CCT4
DOWN	Bioplanet	BDNF signaling pathway	85/261	5.48612e-05	0.00552269	0	0	1.47496	14.4704	TRAF3IP2;ITGB5;SCHIP1;SERPINE1;HMGB3;HSPB1;PLAT;PTPRK;CLU;FGF2;RND3;PCLO;PPP2R1B;CDH2;MYC;PEG10;DPYSL3;TIMP1;UPP1;CHGB;DUSP4;PPP1R16B;IL11;PDGFRA;DUSP1;IGFBP4;TUBB;RECQL;ANK3;EMP3;FOS;CBFA2T2;SLC39A14;GEM;PDIA4;UGDH;GPRC5B;GAP43;VCAN;GAL;VSNL1;PXDN;CDH11;TXNIP;BIRC5;B4GALT6;TRIB2;VCL;TAGLN;CHRNA3;CRABP2;SEMA3A;LAMA3;TWF2;NTS;ADD3;PTGS1;STIP1;NUAK1;ABLIM1;BCL2L11;NTHL1;POLR2C;SERPINH1;SPP1;PDLIM4;…
DOWN	Bioplanet	RNA polymerase I, RNA polymerase III, and mitochondrial transcription	38/95	6.16158e-05	0.00581499	0	0	1.81159	17.5627	GTF3C1;HIST1H2BN;GTF3C4;RRN3;GTF3C5;EHMT2;TTF1;SNAPC1;SNAPC2;TAF1C;SNAPC3;SNAPC4;UBTF;MTERF1;LZTS1;MAPK3;SSB;H2AFZ;POLR3GL;GTF2H1;TFB2M;GTF2H2;POLRMT;GTF2H3;POLR3A;ERCC3;NFIA;POLR1A;POLR3C;POLR1B;POLR1C;ERCC2;POLR3E;POLR3F;TFAM;POLR3G;POLR3K;HIST1H2BC
DOWN	Bioplanet	DNA replication	69/207	0.000120683	0.0101239	0	0	1.50966	13.6207	FEN1;ERCC6L;MCM7;ZWILCH;BUB1B;CDC20;PPP2R1B;PPP2R1A;PSMD5;SPDL1;NUDC;RFC2;KIF23;RANGAP1;PSMA5;CCNA2;CCNA1;PSMA2;PSME3;MCM3;BIRC5;MCM4;MCM5;MCM6;ITGB3BP;MCM2;PSMD10;PRIM2;SEH1L;PCNA;PRIM1;CENPA;AURKB;NSL1;PSMB10;DSN1;PSMB5;RNASEH1;CDC45;ORC1;NUP85;ORC3;POLD1;ORC2;E2F3;NUP43;BUB1;CLASP1;GINS1;CENPU;GINS2;RCC2;GINS4;RPA2;CDC7;PSMB8;PSMB9;POLA1;PSMC5;KIF18A;CENPH;PSMC4;POLE2;CENPK;POLE3;CENPM;B9D2;SS…
DOWN	Bioplanet	Telomere extension by telomerase	2022-06-06	0.000115565	0.0102649	0	0	4.52899	41.0583	TERT;DKC1;RUVBL2;RUVBL1;NHP2;WRAP53
DOWN	Bioplanet	Cooperation of prefoldin and TriC/CCT in actin and tubulin folding	15/27	0.000156648	0.0124494	0	0	2.5161	22.0449	CCT3;CCT2;TUBB4B;TUBA4A;CCT6A;TUBA1C;TUBB6;TUBB2B;TUBA1A;TUBB2A;TCP1;CCT8;CCT7;CCT5;CCT4
DOWN	Bioplanet	Activation of the pre-replicative complex	16/30	0.000180065	0.0135949	0	0	2.41546	20.8265	PRIM2;MCM7;PRIM1;RPA2;CDC7;POLA1;CDC45;ORC1;ORC3;POLE2;ORC2;MCM3;MCM4;MCM5;MCM6;MCM2
DOWN	Bioplanet	RAGE pathway	26/60	0.000189904	0.013655	0	0	1.96256	16.8172	ITGB1;CXCL8;SERPINE1;TNFRSF11B;AGER;CTGF;ICAM1;GJA1;CASP3;TNFSF11;CCL2;TIMP1;LDLR;EDN1;ACE;FN1;CYBA;TRMT1;F3;MMP9;BMP4;CLDN5;ID1;MFGE8;ABCG1;TLR2
DOWN	Bioplanet	ECM-receptor interaction	33/84	0.000272012	0.0178582	0	0	1.77924	14.607	ITGB1;ITGB5;LAMA2;LAMC3;SDC2;ITGA2B;LAMA3;TNC;LAMC2;HMMR;THBS1;THBS4;COMP;VTN;SV2B;SV2A;SPP1;ITGB8;CD36;VWF;LAMB3;GP1BB;ITGA3;ITGA1;FN1;COL1A1;COL1A2;COL6A2;COL4A6;ITGA7;AGRN;CD44;ITGA9
DOWN	Bioplanet	Extension of telomeres	15/28	0.000268695	0.0184423	0	0	2.42624	19.9484	PRIM2;FEN1;PCNA;RFC2;PRIM1;RPA2;POLA1;TERT;DKC1;POLD1;RUVBL2;POLE2;RUVBL1;NHP2;WRAP53
DOWN	Bioplanet	Muscle contraction	22/49	0.00031591	0.019876	0	0	2.03342	16.3895	MYBPC2;ITGB5;ACTN3;TPM3;TPM2;ITGA1;TNNC2;MYL6B;NEB;SORBS1;ACTG2;TTN;MYL6;DES;TNNT1;CALD1;TNNT2;DMD;TNNI3;VIM;MYL9;VCL
DOWN	Bioplanet	Cell cycle	131/453	0.000345043	0.0208406	0	0	1.30971	10.4408	ERCC6L;ZWILCH;HJURP;BUB1B;CDC20;CCND2;PPP2R1B;CCND1;PSMD5;PPP2R1A;MYC;RUVBL2;CHEK2;RUVBL1;CHEK1;OIP5;CEP135;HUS1;CDC25A;TUBA4A;DKC1;PSME3;NHP2;ANAPC5;TP53;ANAPC1;HIST1H2BC;PSMD10;SEH1L;DSN1;SYCE1;TERT;ORC1;NUP85;PRKAR2B;ORC3;ORC2;CEP78;ACD;SMAD3;UBE2C;RCC2;SMARCA5;CDC7;HSPA2;DHFR;POLA1;KIF18A;STAG3;CDC16;WRAP53;DIDO1;FEN1;MCM7;SYCP2;CEP164;LMNB1;TUBA1A;YWHAQ;MIS18BP1;MYBL2;SPDL1;NINL;YWHAG;NUDC;R…
DOWN	Bioplanet	RNA polymerase	15/29	0.00044341	0.0239125	0	0	2.34258	18.0871	POLR3GL;POLR3A;POLR2A;POLR1A;POLR3C;POLR2C;POLR1B;POLR2D;POLR1C;POLR3F;POLR1E;POLR3G;POLR2G;POLR2I;POLR3K
DOWN	Bioplanet	Chromosome maintenance	38/103	0.000437529	0.0244692	0	0	1.67089	12.9233	HIST1H2BN;DIDO1;PRIM2;FEN1;PCNA;SYCP2;PRIM1;HJURP;CENPA;LMNB1;SYCE1;TERT;MIS18BP1;RUVBL2;POLD1;RUVBL1;OIP5;CENPU;ACD;NPM1;H2AFZ;RFC2;SMARCA5;RPA2;HSPA2;TERF1;REC8;POLA1;STAG3;CENPH;DKC1;POLE2;CENPK;NHP2;SYCP3;ITGB3BP;HIST1H2BC;WRAP53
DOWN	Bioplanet	Protein folding	23/53	0.00042669	0.0247808	0	0	1.96541	15.2505	CCT3;NOP56;CCT2;SPHK1;USP11;TBCD;TBCC;TBCB;TUBB4B;FBXW2;TUBA4A;CCT6A;TUBA1C;TUBB6;TUBB2B;TUBA1A;TUBB2A;TCP1;XRN2;CCT8;CCT7;CCT5;CCT4
DOWN	Bioplanet	Nucleotide metabolism	28/70	0.000546105	0.0284351	0	0	1.81159	13.61	CDA;AK2;GMPR;GLRX;PFAS;ADAL;PNP;PPAT;UPP1;ADSL;DUT;GPX1;RRM2;CAD;GSR;CTPS2;AMPD2;NME4;AMPD3;UPB1;PAICS;DHODH;UCK2;UCK1;RRM2B;HPRT1;UMPS;GART
DOWN	Bioplanet	RNA polymerase III transcription	20/45	0.000686526	0.0345551	0	0	2.01288	14.6616	GTF3C1;GTF3C4;SSB;GTF3C5;POLR3GL;NR3C1;POLR3A;SNAPC1;NFIA;SNAPC2;POLR3C;SNAPC3;SNAPC4;POLR1C;POLR3E;POLR3F;POLR3G;MATR3;LZTS1;POLR3K
DOWN	Bioplanet	Eukaryotic transcription initiation	19/42	0.000710724	0.0346191	0	0	2.04883	14.8524	TAF13;GTF2H1;GTF2H2;GTF2H3;GTF2E1;GTF2F2;POLR2A;ERCC3;POLR1A;POLR2C;POLR1B;ERCC2;POLR3E;POLR1E;TAF7;POLR2G;TAF6;POLR2I;POLR3K
DOWN	Bioplanet	RNA polymerase I transcription initiation	13/25	0.000999358	0.0471572	0	0	2.35507	16.2698	RRN3;EHMT2;GTF2H1;GTF2H2;TTF1;GTF2H3;ERCC3;TAF1C;POLR1A;POLR1B;ERCC2;POLR1C;UBTF
DOWN	Bioplanet	Post-chaperonin tubulin folding pathway	2017-10-01	0.00112347	0.0498951	0	0	2.66411	18.0929	TUBA1C;TUBB2B;TUBB6;TUBA1A;TUBB2A;TBCD;TBCC;TBCB;TUBB4B;TUBA4A
DOWN	Biological_Process	regulation of cellular macromolecule biosynthetic process (GO:2000112)	216/631	7.89949e-13	2.01556e-09	0	0	1.55033	43.2029	CYFIP2;ATF2;APP;EHMT2;ZMYND8;JMJD1C;BACH2;SOX2;ZNF607;ZNF728;ZNF606;PPP2R1A;SOX15;ZNF605;CHEK2;ZNF600;ZNF17;ESCO1;ZFP3;ZNF16;THAP1;ZNF717;TFAM;ZSCAN26;PRKCQ;HOXB1;TP53;ZNF157;ZNF398;ZNF28;ZNF395;HKR1;CRABP2;AIRE;ZNF391;IGSF1;CTR9;NOLC1;ZNF22;GATA4;ZNF23;HIF1A;ZNF26;POU5F1B;ZSCAN10;HLTF;PATZ1;ZNF268;PPARGC1B;ZNF146;WWTR1;ZNF263;ZNF140;BCL11B;ZNF260;BCL11A;FZD7;ZNF34;ZNF35;PUM3;CCDC88A;ZNF37A;ZNF30…
DOWN	Biological_Process	ribosome biogenesis (GO:0042254)	98/226	6.09389e-13	3.10971e-09	0	0	1.9639	55.2372	LTV1;RPL4;RRP1;PWP2;NOC2L;RRP9;SAMD15;IMP3;PIH1D1;RPS5;WDR74;WDR75;IMP4;EBNA1BP2;DKC1;XRN2;MRTO4;RPP25;ISG20L2;NOLC1;SNU13;RPF2;RPF1;EMG1;PDCD11;DHX37;RRS1;SURF6;UTP20;LYAR;MDN1;NOP16;PNO1;WDR55;RPS26;GNL3L;LAS1L;EIF6;MPHOSPH10;NOL11;DDX49;NVL;DDX47;PAK1IP1;WDR3;DIS3L;MRPS12;WDR46;WDR43;YAE1D1;NOB1;MTG1;RIOK2;UTP14A;PELP1;UTP15;WDR36;UTP11;DDX56;DDX52;GNL2;UTP18;DIEXF;GNL3;LSG1;NAF1;NIP7;HEATR1;N…
DOWN	Biological_Process	regulation of nucleic acid-templated transcription (GO:1903506)	204/607	2.31879e-11	3.94426e-08	0	0	1.5221	37.2722	ATF2;ZMYND8;JMJD1C;BACH2;SOX2;ZNF607;ZNF728;ZNF606;PPP2R1A;SOX15;ZNF605;CHEK2;ZNF600;ZNF17;ZFP3;ZNF16;THAP1;NIF3L1;ZNF717;TFAM;ZSCAN26;PRKCQ;HOXB1;TP53;ZNF157;ZNF398;ZNF28;ZNF395;HKR1;CRABP2;AIRE;ZNF391;IGSF1;CTR9;ZNF22;GATA4;ZNF23;HIF1A;ZNF26;POU5F1B;ZSCAN10;HLTF;PATZ1;ZNF268;PPARGC1B;ZNF146;WWTR1;ZNF263;ZNF140;BCL11B;ZNF260;BCL11A;FZD7;ZNF34;ZNF35;ZNF37A;ZNF30;NANOG;ZNF138;ZNF257;ZNF256;ZNF134;…
DOWN	Biological_Process	ncRNA processing (GO:0034470)	92/227	2.63497e-10	3.36156e-07	0	0	1.83554	40.4864	LTV1;RPL4;POP7;DDX49;POP1;DDX47;WDR3;RRP1;DIS3L;MRPS12;PWP2;WDR46;WDR43;RRP9;FARS2;THG1L;SAMD15;NOB1;RIOK2;UTP14A;PELP1;UTP15;WDR36;UTP11;IMP3;PIH1D1;RPS5;METTL3;DDX56;WDR75;IMP4;DDX52;UTP18;DIEXF;EBNA1BP2;KARS;DKC1;XRN2;MRTO4;TUT1;RPP25;HEATR1;SRRT;ISG20L2;NOLC1;NOL8;SNU13;NOC4L;NOL9;MRM2;NOL6;RPF1;EXOSC5;EMG1;PDCD11;EXOSC9;PES1;BMS1;DHX37;UTP20;EXOSC3;RPP14;LYAR;EXOSC2;MDN1;DCAF13;NOP56;UTP6;NO…
DOWN	Biological_Process	rRNA processing (GO:0006364)	83/202	8.84202e-10	9.02417e-07	0	0	1.86092	38.7934	LTV1;RPL4;DDX49;DDX47;WDR3;RRP1;DIS3L;MRPS12;NAT10;PWP2;WDR46;WDR43;RRP9;SAMD15;MRPL1;NOB1;RIOK2;UTP14A;RRP15;PELP1;UTP15;WDR36;UTP11;IMP3;PIH1D1;RPS5;DDX56;WDR75;IMP4;DDX52;UTP18;DIEXF;NSA2;EBNA1BP2;DKC1;XRN2;MRTO4;NHP2;RPP25;HEATR1;NOP2;MAK16;ISG20L2;NOLC1;NOL8;SNU13;NOC4L;NOL9;MRM2;NOL6;RPF1;EXOSC5;EMG1;PDCD11;EXOSC9;PES1;BMS1;DHX37;UTP20;EXOSC3;RPP14;LYAR;EXOSC2;MDN1;DCAF13;NOP56;UTP6;NOP58;U…
DOWN	Biological_Process	ribosomal large subunit biogenesis (GO:0042273)	36/63	1.64742e-09	1.40113e-06	0	0	2.58799	52.3397	PAK1IP1;NIP7;RPL10L;NOP2;MAK16;PPAN;SNU13;NOC2L;SDAD1;RPF2;RPF1;MRPL11;YAE1D1;SAMD15;MRPL1;PES1;RRS1;SURF6;AAMP;RRP15;MDN1;NPM1;PPAN-P2RY11;NOP16;WDR74;WDR12;NLE1;WDR55;BOP1;NSA2;EBNA1BP2;LAS1L;EIF6;MRTO4;NHP2;RSL24D1
DOWN	Biological_Process	rRNA metabolic process (GO:0016072)	81/200	3.14163e-09	2.29025e-06	0	0	1.83424	35.9117	LTV1;RPL4;DDX49;DDX47;WDR3;RRP1;DIS3L;MRPS12;PWP2;WDR46;WDR43;RRP9;SAMD15;NOB1;SPIN1;RIOK2;UTP14A;PELP1;UTP15;WDR36;UTP11;IMP3;PIH1D1;RPS5;DDX56;WDR75;CD3EAP;IMP4;DDX52;UTP18;DIEXF;EBNA1BP2;DKC1;XRN2;MRTO4;ANG;RPP25;GTF3C1;HEATR1;ISG20L2;NOLC1;NOL8;SNU13;NOC4L;NOL9;MRM2;NOL6;RPF1;EXOSC5;EMG1;PDCD11;EXOSC9;PES1;BMS1;DHX37;UTP20;EXOSC3;RPP14;LYAR;EXOSC2;MDN1;DCAF13;NOP56;UTP6;NOP58;UTP4;NIFK;PNO1;U…
DOWN	Biological_Process	positive regulation of telomerase RNA localization to Cajal body (GO:1904874)	14/15	7.675e-09	4.89569e-06	0	0	4.22705	78.9837	CCT3;CCT2;CCT6A;SHQ1;DKC1;RUVBL2;TCP1;RUVBL1;NHP2;NAF1;CCT8;CCT7;CCT5;CCT4
DOWN	Biological_Process	regulation of transcription, DNA-templated (GO:0006355)	445/1598	9.36802e-09	5.31167e-06	0	0	1.2612	23.3145	ATF2;ZNF174;EHMT1;ENO1;PHB2;BACH2;ELK3;SPIB;SOX18;SOX15;MYC;ZNF17;ZNF281;SOX10;ZNF16;DKK3;EID1;RFX5;ZSCAN26;PRKCQ;HOXB1;ZNF157;ZNF398;ZNF28;ZNF395;SET;CRABP2;AIRE;ZNF391;ZNF22;GATA4;ZNF23;HIF1A;ZNF26;POU5F1B;NUP85;ZSCAN10;NKX2-5;ZNF268;PPARGC1B;ZNF146;NFE2;JUN;ZNF263;FZD2;ZNF140;ZNF260;FZD7;PBX4;ZNF34;ZNF35;FLI1;DHFR;FOSL1;COL1A1;QARS;ZNF37A;ZNF30;NANOG;ZNF138;ZNF257;ZNF256;ZNF134;ZNF496;RET;ZNF2…
DOWN	Biological_Process	positive regulation of protein localization to chromosome, telomeric region (GO:1904816)	2022-11-11	6.02163e-08	2.79349e-05	0	0	4.52899	75.2958	CCT6A;CCT2;GNL3L;DKC1;TCP1;CCT8;CCT7;CCT5;CCT4;WRAP53;GNL3
DOWN	Biological_Process	regulation of telomerase RNA localization to Cajal body (GO:1904872)	15/18	5.78913e-08	2.95419e-05	0	0	3.77415	62.8951	CCT3;CCT2;PARN;CCT6A;SHQ1;DKC1;RUVBL2;TCP1;RUVBL1;NHP2;NAF1;CCT8;CCT7;CCT5;CCT4
DOWN	Biological_Process	RNA modification (GO:0009451)	30/54	8.94543e-08	3.51142e-05	0	0	2.5161	40.8352	TRUB1;URM1;WDR4;NOP2;MEPCE;PARN;NAT10;MRM1;THG1L;HENMT1;LCMT2;TRDMT1;NOP56;NOP58;SSB;APOBEC3F;APOBEC3G;NSUN5;NSUN2;METTL3;TRMT1;PUS7;FTSJ1;TRIT1;LRPPRC;FTSJ3;ADAT2;QTRT2;TRMT61A;AARS
DOWN	Biological_Process	maturation of SSU-rRNA (GO:0030490)	27/46	8.33964e-08	3.54643e-05	0	0	2.65832	43.3297	WDR3;MRPS11;UTP23;HEATR1;NAT10;NOC4L;SNU13;PWP2;WDR46;EMG1;NOB1;PDCD11;BMS1;RIOK2;UTP20;UTP14A;DCAF13;UTP6;UTP4;UTP3;NGDN;UTP18;DIEXF;TSR1;MPHOSPH10;NOL10;NOL11
DOWN	Biological_Process	regulation of gene expression (GO:0010468)	297/1037	2.24053e-07	8.16673e-05	0	0	1.29712	19.8606	ATF2;APP;ZMYND8;EIF4A3;JMJD1C;BACH2;SOX2;ZNF728;ZNF607;ZNF606;PPP2R1A;SOX15;MYC;ZNF605;CHEK2;KDR;ZNF600;EPHB2;ZNF17;ZNF281;ZFP3;ANK2;ANK3;ZNF16;THAP1;STX1B;DDX39A;SFRP2;DDX39B;ZNF717;TFAM;ZSCAN26;PRKCQ;HOXB1;EZR;TP53;ZNF157;ZNF398;ZNF28;ZNF395;NLRX1;HKR1;CRABP2;AIRE;DHX9;ZNF391;IGSF1;CTR9;ZNF22;GATA4;ZNF23;HIF1A;ZNF26;POU5F1B;TERT;STC2;HLTF;ZSCAN10;PATZ1;ZNF268;PPARGC1B;ZNF146;WWTR1;EGR1;SRPK3;ZN…
DOWN	Biological_Process	regulation of establishment of protein localization to telomere (GO:0070203)	2022-10-10	2.73207e-07	8.7136e-05	0	0	4.52899	68.4467	CCT6A;CCT2;DKC1;TCP1;CCT8;TERF1;CCT7;CCT5;CCT4;WRAP53
DOWN	Biological_Process	DNA-templated transcription, termination (GO:0006353)	47/106	2.67039e-07	9.08465e-05	0	0	2.00814	30.3949	ZNF473;CSTF3;EIF4A3;CSTF2;SRSF1;CSTF2T;TTF2;TTF1;LSM10;POLR2A;CLP1;TAF1C;TWISTNB;IGFLR1;CSTF1;UBTF;MTERF1;SNRPD3;SMN1;PRMT5;MTERF2;NCBP2;THOC1;CD3EAP;THOC3;GTF2H1;GTF2H2;THOC5;MAGOHB;GTF2H3;SETX;NUDT21;DDX39A;DDX39B;ERCC3;POLR1A;POLR1B;POLR1C;ERCC2;SRSF2;POLR1E;RNPS1;SNRPF;SRSF6;SRSF7;POLR3K;SNRPB
DOWN	Biological_Process	DNA metabolic process (GO:0006259)	107/314	6.05288e-07	0.000162568	0	0	1.54332	22.0965	MRE11;NUDT1;MBD3L4;MBD3L5;MBD3L2;MBD3L3;TATDN1;HELB;TRIM28;ALKBH1;CHEK1;SMARCAD1;NUDT15;WDHD1;USP7;IGFBP4;RECQL;HUS1;CHD1L;CDC25A;MSH6;MSH2;GRWD1;THAP9;TP53;RHNO1;PIF1;SET;ZBTB1;BRIP1;RNASEH1;TERT;ORC1;NTHL1;ORC3;ERI3;ORC2;BARD1;XRCC6;ACD;XRCC5;XRCC2;CDC7;PALB2;POLA1;NASP;ARTN;TDP1;UBE2N;RAD18;FEN1;MCM7;HMGB3;ING5;SUMO1;ZNF365;TOP3B;DFFB;HELLS;RBM14;PARP4;PARP1;RMI1;RFC2;DNTT;TERF1;SIRT1;TSN;DDB2…
DOWN	Biological_Process	maturation of LSU-rRNA (GO:0000470)	16/22	5.8072e-07	0.000164634	0	0	3.29381	47.2958	MAK16;NOP2;SNU13;RPF2;WDR12;FTSJ3;RPF1;BOP1;NSA2;MRPL1;EIF6;LAS1L;RPL7L1;PES1;NHP2;RRP15
DOWN	Biological_Process	positive regulation of establishment of protein localization (GO:1904951)	2022-12-11	5.76644e-07	0.000173095	0	0	4.15157	59.6416	CCT6A;CCT2;PTP4A3;DKC1;TCP1;CHORDC1;CCT8;CCT7;CCT5;CCT4;WRAP53
DOWN	Biological_Process	spliceosomal snRNP assembly (GO:0000387)	22/37	9.75188e-07	0.000248819	0	0	2.69291	37.2716	PRMT5;PRMT7;GEMIN2;DDX20;SNUPN;WDR77;SNRPD1;TGS1;CLNS1A;GEMIN4;CD2BP2;GEMIN5;PRPF31;GEMIN6;SNRPD3;SMN1;GEMIN7;SNRPF;SNRPC;SRSF10;AAR2;SNRPB
DOWN	Biological_Process	positive regulation of establishment of protein localization to telomere (GO:1904851)	2022-09-09	1.23935e-06	0.000301161	0	0	4.52899	61.5984	CCT6A;CCT2;DKC1;TCP1;CCT8;CCT7;CCT5;CCT4;WRAP53
DOWN	Biological_Process	maturation of SSU-rRNA from tricistronic rRNA transcript (SSU-rRNA, 5.8S rRNA, LSU-rRNA) (GO:0000462)	21/35	1.39967e-06	0.000310543	0	0	2.71739	36.6285	ABT1;UTP6;UTP3;MRPS11;UTP23;HEATR1;NGDN;NOC4L;KRI1;PWP2;WDR46;UTP18;DIEXF;EMG1;PDCD11;BMS1;RRS1;TSR1;UTP20;NOL10;DCAF13
DOWN	Biological_Process	mitochondrion organization (GO:0007005)	64/167	1.378e-06	0.000319633	0	0	1.73566	23.4225	ATP2A1;TOMM20;PHB2;HK2;TOMM22;CHCHD2;ATCAY;CHCHD3;AIFM2;AKT3;MTERF1;MEF2A;AGTPBP1;CXADR;MIGA2;CLUH;PARP1;TWNK;MUL1;SIRT5;TIMM23;TIMM22;TFB2M;ATAD3B;POLRMT;PPRC1;DNM1;SUPV3L1;DNM3;AFG3L2;PPIF;TFAM;MGARP;SLC25A4;FXN;PIF1;STOML2;TOMM40;MTFP1;TIMM13;PHB;TIMM50;MTM1;TRAK2;HSPD1;ATP5B;RHOT2;SAMM50;TERT;MSTO1;DNAJC19;TIMM8B;MGME1;PNPT1;CAV2;MX1;TIMM44;SOD2;GDAP1;GLUD1;DNAJA3;TOMM7;CYCS;SSBP1
DOWN	Biological_Process	regulation of telomerase activity (GO:0051972)	23/42	3.97365e-06	0.000844897	0	0	2.48016	30.8428	PIF1;CCT2;ACD;PARM1;HSP90AB1;PARP4;NVL;XRCC5;PINX1;PARN;TERF1;AURKB;GREM1;DKC1;MYC;TCP1;NAF1;PRKCQ;TP53;CERS1;CCT4;MAPK3;WRAP53
DOWN	Biological_Process	tRNA processing (GO:0008033)	30/62	4.32953e-06	0.000883744	0	0	2.19144	27.0645	TRUB1;POP5;POP7;POP1;URM1;DDX1;WDR4;CSTF2;ZBTB8OS;TSEN54;THG1L;FARS2;CLP1;LCMT2;RPP14;TRDMT1;SSB;TRMT10C;NSUN2;ELAC2;ADAT1;TRMT1;FTSJ1;TRIT1;ADAT2;QTRT2;KARS;RPP25;TRMT61A;AARS
DOWN	Biological_Process	nervous system development (GO:0007399)	141/455	5.20005e-06	0.00102061	0	0	1.40349	17.076	STMN3;FGF2;SOX3;SALL1;DPYSL4;CDH2;SALL3;DPYSL2;SALL4;DPF1;ADORA1;CHAC1;EPHB2;EPHB1;PCDHAC2;SH3GL2;PCDHAC1;RBFOX1;RBFOX3;MAP1S;TMOD2;APLP1;PCDHA13;PCDHA12;PCDHA11;PCDHA10;ALDH3A2;BCAN;OLFM1;NINJ2;KCNQ2;ADGRB1;NBL1;NOTCH2;CHRNA3;PCDH10;ZC4H2;WDR62;PCDH19;NPAS1;PCDH18;PCDH17;FXR1;UGT8;NHLH2;ZNHIT2;EFNB3;PCDHA1;PCDHA5;PCDHA4;PCDHA3;MBP;PCDHA2;PCDHA9;ASIC2;PCDHA8;NHEJ1;PCDHA7;GPM6B;PCDHA6;STIL;FZD5;BC…
DOWN	Biological_Process	positive regulation of protein localization to Cajal body (GO:1904871)	2022-08-08	5.62102e-06	0.00102443	0	0	4.52899	54.7509	CCT3;CCT6A;CCT2;TCP1;CCT8;CCT7;CCT5;CCT4
DOWN	Biological_Process	regulation of protein localization to Cajal body (GO:1904869)	2022-08-08	5.62102e-06	0.00106237	0	0	4.52899	54.7509	CCT3;CCT6A;CCT2;TCP1;CCT8;CCT7;CCT5;CCT4
DOWN	Biological_Process	mitochondrial RNA metabolic process (GO:0000959)	14/20	6.30423e-06	0.00110933	0	0	3.17029	37.962	PNPT1;TRMT10C;FASTKD1;MTERF2;ELAC2;TWNK;TFB2M;POLRMT;TBRG4;SUPV3L1;FASTKD5;TFAM;MTERF1;EARS2
DOWN	Biological_Process	tRNA metabolic process (GO:0006399)	13/18	8.00498e-06	0.00127654	0	0	3.27093	38.3859	GTF3C1;SSB;POP7;POP1;ADAT1;DARS2;YARS2;FARS2;THG1L;KARS;DTD1;DTD2;AARS
DOWN	Biological_Process	positive regulation of transferase activity (GO:0051347)	53/137	7.79048e-06	0.00128241	0	0	1.75209	20.6091	EPHB6;RET;MRE11;FLT1;HSP90AB1;NVL;FLT3;DSCC1;MYC;KDR;EPHB2;EPHB1;ARRDC4;PDGFRA;CCT2;EPHA7;EPHA6;DTX3L;RFC2;PIFO;TOPORS;ZNF16;GREM1;DKC1;TCP1;KIT;ROR1;PRKCQ;NAF1;EPHA1;PARM1;DCUN1D5;CHRNA7;DCUN1D4;DCUN1D1;PARN;AURKB;CCT4;MAPK3;ACD;XRCC5;NTRK3;TIE1;SORL1;CD4;ARTN;AXL;UBE2N;TEK;FGFR4;FGFR3;SERINC5;WRAP53
DOWN	Biological_Process	tRNA aminoacylation for protein translation (GO:0006418)	24/46	7.56109e-06	0.00128614	0	0	2.36295	27.8651	CARS;YARS;LRRC47;WARS;TARSL2;PARS2;MARS2;TARS;DARS2;YARS2;FARS2;NARS;AIMP2;LARS2;KARS;QARS;LARS;RARS;MARS;HARS;IARS;FARSA;EARS2;AARS
DOWN	Biological_Process	tRNA modification (GO:0006400)	28/58	9.4792e-06	0.00146583	0	0	2.18641	25.2889	TRUB1;MOCS3;URM1;TRMO;WDR4;NAT10;OSGEP;THG1L;ALKBH8;ALKBH1;LCMT2;SEPHS1;SEPHS2;TRDMT1;SSB;NSUN2;PUS1;TRMT1;FTSJ1;TRIT1;GTPBP3;ADAT2;RPUSD4;QTRT2;RPUSD1;TRMT61A;TRMT61B;AARS
DOWN	Biological_Process	serine family amino acid biosynthetic process (GO:0009070)	2022-12-10	1.15359e-05	0.00173141	0	0	3.77415	42.9123	MTHFD1;CBS;PSAT1;CTH;SEPHS1;GGT1;SERINC3;SEPHS2;PSPH;SERINC5
DOWN	Biological_Process	ribonucleoprotein complex assembly (GO:0022618)	58/156	1.24188e-05	0.00181066	0	0	1.68385	19.0213	HSP90AB1;GEMIN2;MRPS11;RPL10L;PPAN;PWP2;LIMD1;BICD1;SAMD15;CLP1;SNRPD1;OGFOD1;DENR;SNRPD3;ABT1;PRMT5;PRMT7;RPS5;WDR77;SHQ1;DDX39B;CLNS1A;MRTO4;GEMIN4;GEMIN5;GEMIN6;NAF1;SNRPF;GEMIN7;SRSF6;SNRPC;SNRPB;DHX9;DDX1;NOP2;SRSF1;DDX20;RPF2;MRPL11;RPF1;TGS1;POLR2D;RRS1;SMN1;SRSF10;MDN1;SRPK3;NPM1;PPAN-P2RY11;SNUPN;TARBP2;NLE1;SRPK1;TICRR;SETX;BOP1;EIF6;RSL24D1
DOWN	Biological_Process	RNA biosynthetic process (GO:0032774)	16/26	1.6452e-05	0.00233206	0	0	2.78707	30.6997	PRMT5;TAF13;PRIM1;SMARCA5;TTF2;TTF1;SETX;POLA1;HELB;POLR2A;TERT;TAF7;MTERF1;TAF6;TCF4;SMN1
DOWN	Biological_Process	protein import into mitochondrial matrix (GO:0030150)	13/19	2.0199e-05	0.00278583	0	0	3.09878	33.4974	DNAJC19;TOMM40;PAM16;TIMM23;TIMM44;TIMM21;TOMM20;TOMM22;TIMM50;TIMM23B;GRPEL1;GRPEL2;TOMM7
DOWN	Biological_Process	tRNA aminoacylation (GO:0043039)	21/40	2.46899e-05	0.0033156	0	0	2.37772	25.2255	CARS;YARS;WARS;TARSL2;MARS2;TARS;DARS2;YARS2;FARS2;NARS;AIMP2;LARS2;KARS;QARS;LARS;RARS;MARS;HARS;IARS;FARSA;AARS
DOWN	Biological_Process	RNA metabolic process (GO:0016070)	67/191	2.54589e-05	0.0033312	0	0	1.5887	16.806	DDX49;FASTKD1;DDX47;EIF4A3;DIS3L;DDX43;BICD1;RBM4;HELB;CLP1;ALKBH1;DHX15;DDX18;PARP1;NCBP2;RNASET2;METTL3;DDX56;THOC1;DDX10;TFIP11;DDX52;GTF2F1;GTF2F2;SUPV3L1;DDX19A;DDX39A;DDX39B;DKC1;XRN2;DDX5;DDX4;PCNA;NUFIP1;DHX9;DDX25;DDX1;PARN;DDX20;DDX21;NOL9;TBRG4;DHX30;RNASEH1;DHX33;TERT;POLR2A;DHX34;DHX35;POLR2C;POLR2D;DHX37;POLR2G;POLR2I;PNPT1;TDRD9;DDX31;LRPPRC;ISG20;SETX;HNRNPM;POLA1;NOVA1;AGO1;MPHOS…
DOWN	Biological_Process	protein transmembrane import into intracellular organelle (GO:0044743)	22/43	2.69736e-05	0.00335722	0	0	2.31716	24.378	DNAJC19;TOMM40;HSPA4;PAM16;TIMM13;TIMM23;PEX10;TIMM44;TIMM22;TIMM21;TOMM20;HSPD1;TOMM22;TIMM50;CHCHD4;TIMM23B;SAMM50;GRPEL1;PEX3;GRPEL2;PEX5;TOMM7
DOWN	Biological_Process	maturation of 5.8S rRNA (GO:0000460)	2017-12-01	2.64475e-05	0.00337403	0	0	3.19693	33.6968	NSA2;EIF6;LAS1L;PDCD11;PES1;MAK16;NOL9;WDR12;RRP15;FTSJ3;RPF1;MPHOSPH6
DOWN	Biological_Process	positive regulation of DNA biosynthetic process (GO:2000573)	25/55	9.86978e-05	0.0119918	0	0	2.05863	18.9877	HSP90AB1;PARM1;NVL;DSCC1;PARN;AURKB;MYC;CCT8;CCT7;CCT5;CCT4;MAPK3;CCT3;CCT2;ACD;RFC2;XRCC5;GREM1;CCT6A;DKC1;TCP1;NAF1;PRKCQ;FGFR4;WRAP53
DOWN	Biological_Process	vasculogenesis (GO:0001570)	17/32	0.000120801	0.014336	0	0	2.40602	21.7056	RAMP2;EGFL7;FLT1;CAV1;GLMN;RASIP1;SPRED1;APELA;SOX18;WT1;HEY2;KDR;APLNR;HAS2;TNNI3;CCM2;NKX2-5
DOWN	Biological_Process	maturation of 5.8S rRNA from tricistronic rRNA transcript (SSU-rRNA, 5.8S rRNA, LSU-rRNA) (GO:0000466)	2019-12-01	0.000137277	0.015921	0	0	2.86041	25.4391	ABT1;PDCD11;EXOSC9;PES1;RRS1;NOL9;UTP20;KRI1;WDR12;EXOSC3;EXOSC2;FTSJ3
DOWN	Biological_Process	DNA-dependent DNA replication (GO:0006261)	25/56	0.000141157	0.0160073	0	0	2.02187	17.9251	PRIM2;PRIM1;PRIMPOL;HELB;CDC45;ORC1;ORC3;POLD1;ORC2;GINS1;WDHD1;GINS2;MGME1;RFC2;GINS3;TWNK;GINS4;CDC7;LRWD1;POLA1;RAD51;POLE2;POLE3;CDK2AP1;MCM2
DOWN	Biological_Process	ribosomal large subunit assembly (GO:0000027)	16/30	0.000180065	0.0199755	0	0	2.41546	20.8265	PPAN-P2RY11;FASTKD2;NOP2;RPL10L;PPAN;RPF2;NLE1;MRPL11;RPF1;DHX30;BOP1;SAMD15;MRTO4;RRS1;RSL24D1;MDN1
DOWN	Biological_Process	protein targeting to mitochondrion (GO:0006626)	24/54	0.000207377	0.0225159	0	0	2.01288	17.0712	MIPEP;TIMM8B;DNAJC19;TOMM40;HSPA4;PAM16;TIMM13;TIMM23;TIMM22;TIMM44;TIMM21;TOMM20;GDAP1;TOMM22;TIMM50;HSPD1;CHCHD4;TIMM23B;SAMM50;GRPEL1;GRPEL2;TOMM7;PMPCA;MGARP
DOWN	Biological_Process	mitochondrial transport (GO:0006839)	48/135	0.000233408	0.0248142	0	0	1.61031	13.4665	MRS2;STOML2;TOMM40;TIMM13;ATP5H;TOMM20;ATP5G1;TOMM22;TIMM50;HSPD1;CHCHD4;SLC25A48;ATP5B;TIMM23B;SLC25A29;SAMM50;GRPEL1;GRPEL2;ATP5D;UCP2;FLVCR1;PMAIP1;SLC25A42;BAK1;SLC25A44;DNAJC19;TIMM8B;PNPT1;HSPA4;PAM16;TIMM23;TIMM44;TIMM22;TIMM21;GDAP1;SLC25A38;SLC25A15;SLC25A18;SLC25A39;SLC25A19;KIF1BP;PPIF;TOMM7;MGARP;SLC25A12;TP53;SLC25A4;SLC25A14
DOWN	Biological_Process	nucleocytoplasmic transport (GO:0006913)	21/46	0.000324616	0.0318561	0	0	2.06758	16.6086	NPM1;SET;RGS14;NCBP2;GEMIN2;DDX20;PHAX;BACH2;SNUPN;LSG1;MYBBP1A;SNRPD1;ANP32E;GEMIN4;GEMIN5;GEMIN6;SNRPD3;SMN1;GEMIN7;SNRPF;SNRPB
DOWN	Biological_Process	establishment of protein localization to mitochondrion (GO:0072655)	22/49	0.00031591	0.0322418	0	0	2.03342	16.3895	TIMM8B;DNAJC19;TOMM40;PAM16;TIMM13;TIMM23;TIMM22;TIMM44;TIMM21;TOMM20;GDAP1;HK2;HK1;TOMM22;TIMM50;HSPD1;CHCHD4;TIMM23B;GRPEL1;GRPEL2;TOMM7;MGARP
DOWN	Biological_Process	central nervous system development (GO:0007417)	70/217	0.000323992	0.0324183	0	0	1.46096	11.7385	CNTNAP2;PPP1R17;RARG;THRA;NCAN;LOXL3;HNMT;PKD2;HAPLN4;DMBX1;SOX3;CDH2;ZIC2;JARID2;SH3GL2;CHST8;EOMES;EPHA7;SLC6A17;MAP1S;PAX6;EML1;SOX10;SHROOM4;ALDH3A2;BCAN;VCAN;ADORA2A;RARB;TBC1D23;PAFAH1B3;DSCAML1;PAFAH1B2;NDRG4;AMIGO3;GSTP1;AMIGO2;SPATA5;PCDH18;NPAS1;FXR1;NHLH2;UGT8;ACAN;GRIN2A;PTPRZ1;ADAM23;NNAT;HESX1;SPOCK1;MBP;ASIC2;NHEJ1;ATOH1;BPTF;ARNT2;MOG;UTP3;PTCH1;ZBTB16;CTNS;FOXJ1;DCLK1;QARS;CDK5;P…
DOWN	Biological_Process	RNA methylation (GO:0001510)	22/49	0.00031591	0.0328998	0	0	2.03342	16.3895	TRMT10C;NSUN5;NSUN2;TRMO;METTL3;NOP2;MEPCE;TFB2M;FBLL1;FTSJ1;MRM1;MRM2;ALKBH8;GTPBP3;FTSJ3;HENMT1;TGS1;LCMT2;BUD23;TRMT61A;TRDMT1;TRMT61B
DOWN	Biological_Process	cellular response to low-density lipoprotein particle stimulus (GO:0071404)	2013-09-01	0.000367253	0.0347054	0	0	3.13545	24.7997	ITGB1;ABCA1;SYK;CD81;ITGB2;CD9;CDH13;CD36;LDLR
DOWN	Biological_Process	extracellular matrix organization (GO:0030198)	73/229	0.000362911	0.0349422	0	0	1.44374	11.4364	ITGB1;APP;COL18A1;SPARC;ITGB5;LAMC3;NCAN;SERPINE1;ITGA2B;ITGB2;TNC;LOXL3;ICAM3;LOXL4;LAMC2;ITGAL;FGF2;ICAM1;LOXL2;COMP;ADAMTS4;ADAMTS5;CTSK;KDR;CYP1B1;ITGB8;MADCAM1;TIMP1;VWF;ITGA3;MMP2;ITGA1;NPNT;MMP9;TGFBR1;GREM1;BCAN;KIF9;FAM234B;VCAN;COL6A2;PXDN;GFOD2;COL4A6;ITGA7;CD44;MATN3;ITGA9;COL13A1;LAMA2;LAMA3;KLK5;NOXO1;THBS1;FBLN5;VTN;ACAN;SPOCK2;SERPINH1;SPP1;HAS2;GPM6B;JAM3;LAMB3;FN1;COL1A1;COL1A2;…
DOWN	Biological_Process	modulation of chemical synaptic transmission (GO:0050804)	32/82	0.000384926	0.0357141	0	0	1.76741	13.8962	GRIA1;APP;CLSTN3;GRIK5;CHRNA7;GRIK2;LRP8;CPLX1;GRM1;RIMS2;GRM2;RIMS4;GRM4;CDH2;TMEM108;CHRNB4;GRID2;UNC13A;SYT1;BDNF;CEL;MAPK8IP2;SNCAIP;SYN1;NPAS4;STX1B;KBTBD4;PSMC5;CDK5;SLC6A9;DLG4;NMU
DOWN	Biological_Process	embryonic organ development (GO:0048568)	23/53	0.00042669	0.0388821	0	0	1.96541	15.2505	TEAD4;RARG;NDRG4;STIL;CXCL8;RARRES2;IFT122;PCSK5;GLI2;GTPBP3;ALDH1A3;APELA;KITLG;SALL1;SOX18;HEY2;KIT;POLR2D;KDR;RARB;TBC1D23;NKX2-5;NES
DOWN	Biological_Process	chromatin remodeling at centromere (GO:0031055)	16/32	0.000471474	0.0414816	0	0	2.26449	17.3452	CENPU;HELLS;NPM1;CENPV;HJURP;SMARCA5;CENPA;NASP;CENPH;MIS18BP1;RUVBL1;CENPK;CENPM;OIP5;ITGB3BP;CENPS
DOWN	Biological_Process	heterophilic cell-cell adhesion via plasma membrane cell adhesion molecules (GO:0007157)	21/47	0.000465678	0.0416905	0	0	2.02359	15.525	TENM1;TENM2;CADM3;GRID2;CXADR;GYPC;AMIGO3;CADM1;AMIGO2;ITGAL;PVR;ICAM1;PTPRD;ALCAM;ADGRL1;DCHS1;FAT4;TIGIT;SCARF1;CD200;CBLN1
DOWN	Biological_Process	positive regulation of telomerase activity (GO:0051973)	17/35	0.000487261	0.042144	0	0	2.19979	16.7772	CCT2;ACD;PARM1;HSP90AB1;NVL;XRCC5;PARN;AURKB;GREM1;DKC1;MYC;TCP1;NAF1;PRKCQ;CCT4;MAPK3;WRAP53
DOWN	Biological_Process	positive regulation of leukocyte cell-cell adhesion (GO:1903039)	2021-12-01	0.000511371	0.0434921	0	0	2.58799	19.6129	PYCARD;LCK;HLA-DPB1;HAS2;TNFSF11;CCL2;PRKCQ;THY1;ETS1;CD44;HSPD1;HLA-DPA1
DOWN	Biological_Process	peptidyl-lysine modification (GO:0018205)	41/115	0.000602111	0.0465541	0	0	1.61468	11.973	LIPT2;POP5;LIPT1;POM121;SEH1L;PCNA;LOXL3;LOXL4;PLOD1;LIAS;METTL21A;HDAC9;AURKB;LOXL2;TRIM28;SUMO1;NUP85;SENP8;NNAT;NUP88;NUP43;NDC1;PIAS3;ESCO1;BCL11A;SIRT5;P3H3;SENP2;RANGAP1;SIRT1;PIAS2;TOPORS;NUP93;CTH;NDUFAB1;BIRC5;ETFBKMT;NUP35;NUP54;SAE1;EEF1AKMT2
DOWN	Biological_Process	DNA replication initiation (GO:0006270)	13/24	0.00060052	0.0471455	0	0	2.4532	18.1971	PRIM2;PRIM1;GINS4;CDC7;LRWD1;POLA1;CDC45;ORC1;POLE2;ORC3;POLE3;ORC2;MCM2
DOWN	Biological_Process	peptidyl-arginine methylation (GO:0018216)	2022-09-07	0.000598207	0.0476977	0	0	3.52254	26.1428	PRMT6;PRMT5;PRMT8;PRMT7;PRMT2;PRMT1;PRMT3
DOWN	Biological_Process	maturation of LSU-rRNA from tricistronic rRNA transcript (SSU-rRNA, 5.8S rRNA, LSU-rRNA) (GO:0000463)	2022-09-07	0.000598207	0.0484548	0	0	3.52254	26.1428	BOP1;RPL7L1;PES1;NOL9;RPF2;WDR12;FTSJ3
DOWN	Biological_Process	peptidyl-arginine omega-N-methylation (GO:0035247)	2022-09-07	0.000598207	0.0492363	0	0	3.52254	26.1428	PRMT6;PRMT8;PRMT7;PRMT2;NDUFAF7;PRMT1;PRMT3
DOWN	Biological_Process	purine nucleotide biosynthetic process (GO:0006164)	2022-07-06	0.000656026	0.0499657	0	0	3.88199	28.4523	PRPS1;ADSL;MTHFD1;PPAT;AMPD2;HPRT1
DOWN	Cellular_Component	preribosome (GO:0030684)	58/75	3.24549e-24	1.44749e-21	0	0	3.50242	189.427	LTV1;WDR3;RRP1;PPAN;NAT10;FBLL1;KRI1;PWP2;WDR46;RRP9;SAMD15;NOB1;RIOK2;UTP14A;RRP15;WDR36;UTP11;IMP3;NGDN;WDR74;IMP4;UTP18;DIEXF;FTSJ3;NSA2;EBNA1BP2;NIP7;MAK16;UTP23;HEATR1;NOC4L;SNU13;NOL6;RPF1;EMG1;PDCD11;PES1;BMS1;RRS1;UTP20;AAMP;MDN1;DCAF13;NOP56;NOP58;UTP6;PPAN-P2RY11;UTP3;RRP1B;WDR12;BYSL;BOP1;CMSS1;LAS1L;EIF6;TSR1;MPHOSPH10;NOL10
DOWN	Cellular_Component	nucleolus (GO:0005730)	251/676	1.13738e-19	2.53635e-17	0	0	1.68162	73.3529	RPL4;JPT1;POP1;RRP1;EIF4A3;NOC2L;PWP1;RRP9;MYC;TRIM27;PDK1;ABT1;DDX18;MAP1S;IMP3;PIH1D1;DDX11;NGDN;WDR74;WDR75;CD3EAP;DNTTIP2;DDX10;IMP4;PIMREG;GTPBP4;ZNF16;DDX39A;DDX39B;WDR82;GRWD1;XRN2;CCDC86;TP53;ZNF397;MEAF6;AGAP2;NOLC1;SNU13;FXR1;DSN1;RNF213;TERT;DHX33;PDCD11;RRS1;DHX37;SURF6;DPH6;HTD2;LYAR;ZNF146;SPTBN1;ARL14EP;XRCC6;PNO1;SURF2;MAD2L1BP;PUM3;WDR55;POLA1;EIF6;ARTN;MPHOSPH10;NANOG;NOL10;NOL1…
DOWN	Cellular_Component	mitochondrion (GO:0005739)	339/1026	6.71091e-17	9.97688e-15	0	0	1.49642	55.727	PARS2;NUDT1;CISD1;ABAT;PHB2;IFIT3;ELK3;GJA1;CREB3L4;PPP2R1A;ALKBH1;FAM110B;FDXR;CYP1B1;MTERF1;EARS2;PDK2;PDK1;ACOT9;CPT1A;ACSL1;NGDN;CD3EAP;GTPBP8;HDHD5;GTPBP3;CYP27A1;LARS2;AFG3L2;NIF3L1;KARS;MTHFD2;BOLA3;TFAM;VDAC2;MGARP;LETMD1;TP53;ALDH7A1;LIPT2;PIF1;GCDH;LIPT1;NLRX1;MAOB;SHMT2;MRPL18;AGAP2;CEND1;MRPL15;ATP5H;LIAS;MRPL10;C12ORF65;MRPL11;PGS1;POU5F1B;ATP5B;DHX30;APOO;CYP27B1;RHOT2;FAM124B;GRPEL…
DOWN	Cellular_Component	small-subunit processome (GO:0032040)	28/35	5.08504e-13	5.66982e-11	0	0	3.62319	102.563	WDR3;UTP23;HEATR1;NOC4L;SNU13;PWP2;FBLL1;WDR46;NOL6;RRP9;EMG1;PDCD11;UTP20;UTP14A;DCAF13;NOP56;NOP58;UTP6;WDR36;UTP11;IMP3;UTP3;NGDN;IMP4;UTP18;DIEXF;MPHOSPH10;NOL10
DOWN	Cellular_Component	preribosome, large subunit precursor (GO:0030687)	22/26	2.0642e-11	1.84127e-09	0	0	3.83222	94.2867	PPAN-P2RY11;NIP7;MAK16;RRP1;PPAN;WDR74;RRP1B;NOC2L;WDR12;RPF1;FTSJ3;BOP1;NSA2;EBNA1BP2;SAMD15;EIF6;LAS1L;PES1;RRS1;AAMP;RRP15;MDN1
DOWN	Cellular_Component	mitochondrial matrix (GO:0005759)	106/308	3.96557e-07	2.94774e-05	0	0	1.55868	22.9756	ISCA1;ACAA2;NUDT1;ACSM6;ABAT;ALKBH7;NR3C1;YARS2;FDXR;MTERF1;PDK2;PDK1;ACOT9;PUS1;PAM16;POLRMT;CYP27A1;LARS2;KARS;MTHFD2;LACTB2;PPIF;TFAM;ALDH7A1;LIPT2;GCDH;LIPT1;SHMT2;AK4;LIAS;ATP5B;GRPEL1;ATP5D;THEM4;HTD2;PCK2;HSPA9;PDHA1;MTERF2;GOT2;PYCR1;PYCR2;TIMM44;GLUD1;COQ3;QARS;CPS1;NDUFAF7;GFM1;FARS2;MTG1;IDH3B;ACADM;DLAT;AASS;HIBCH;IDH3A;ACAD8;TSFM;GPX1;MARS2;ELAC2;TWNK;AMT;SIRT5;DARS2;TFB2M;SUPV3L1;BD…
DOWN	Cellular_Component	cytoskeleton (GO:0005856)	161/520	1.21898e-06	6.79582e-05	0	0	1.40224	19.095	ZNF174;IFIT5;CLU;ACTG1;SAMD14;BAIAP2L2;MAEA;PPP2R1A;CHORDC1;MYOZ3;MYOZ1;FAAP100;PRKCI;DAPK1;TPM3;TPM2;TMOD2;ALG2;AFAP1;ANK3;EML1;KNSTRN;GTF2F2;TUBA4A;EML6;FRMD5;ARC;FRMD6;MAP7D3;SPECC1L;FSCN1;EZR;LLGL1;VCL;KANK3;ZNF397;PSMD10;MACF1;GYPC;SHMT2;DHX9;PIK3R4;TARS;HMMR;EVPL;CNN2;SDCBP;CNN1;NUAK1;EPB41L1;CALD1;EPB41L2;MAP4;ZNF268;MDN1;SPTBN1;CARMIL2;KLHL21;TBCC;MSN;NEB;TBCB;PARVB;CORO2A;CORO2B;ALOX15B;…
DOWN	Cellular_Component	polymeric cytoskeletal fiber (GO:0099513)	80/221	1.09138e-06	6.95362e-05	0	0	1.63945	22.5065	SYNM;WIPF3;KIF14;KIF12;KIF17;KIF15;ACTG1;TUBB8;PNN;TUBA1C;TUBB6;TUBA1A;KIF5C;DPYSL2;KIF5A;PLS3;KIF1A;PLS1;CCT3;CCT2;ACTN3;MAP1S;TPM3;ACTN1;TUBB;TPM2;KIF23;TUBG2;KCNAB2;TUBG1;MID1;MID2;TUBA4A;HCK;ACTA1;KIF9;TUBB2B;TUBB2A;KATNAL1;KIFC2;MAP1B;TCP1;PKP1;EZR;TRIM54;GAS8;MACF1;DCTN1;TWF2;KATNB1;SLC1A4;CORO1A;MICAL1;CCT8;KIF3C;FSD1;CCT7;CCT5;CCT4;PRPH;DMTN;TBCD;TBCC;TUBE1;TUBB4B;LRPPRC;CCT6A;KIF18A;MYO1…
DOWN	Cellular_Component	microtubule cytoskeleton (GO:0015630)	125/388	2.10274e-06	0.000104203	0	0	1.45908	19.0735	KEAP1;TUBB8;CDC20;TUBB6;MAEA;PPP2R1A;KIF5C;DPYSL2;CSPP1;CHORDC1;KIF5A;PRKCI;MAP1S;HASPIN;EML1;KNSTRN;GTF2F2;MID1;TUBA4A;MID2;EML6;KATNAL1;MAP7D3;MAP1B;SPECC1L;PRKCQ;RPP25;ZNF397;MACF1;TMEM63A;SHMT2;FLII;PIK3R4;SLC1A4;KLHL12;WDR62;HMMR;PIK3R5;NUAK1;PODXL;MAP4;KIF3C;TBCD;TBCC;TBCB;CCT6A;EHD2;KIF18A;CDK5;CDC16;MAP6D1;RADIL;DZIP1;FGF13;TUBA8;LRGUK;C2CD5;PINX1;KIF14;KIF12;KIF17;KIF15;TUBA1C;TUBA1A;CHM…
DOWN	Cellular_Component	nucleolar part (GO:0044452)	56/153	2.92747e-05	0.00130565	0	0	1.65767	17.304	IPO11;POP7;POP1;CDCA7L;FBLL1;LIPA;WDR43;RRP9;UBTF;ZNF385B;TRIM27;UTP15;PRMT7;DDX11;CD3EAP;IMP4;URB1;PLRG1;TERF1;THAP1;B3GNT9;DKC1;POLR1A;POLR1B;POLR1C;CD2BP2;POLR1E;EZR;PAFAH1B2;NUFIP1;USO1;HEATR1;TIMM13;NOLC1;SNU13;AGER;SELENBP1;NUAK1;DSN1;TCOF1;TAF1C;TWISTNB;RRS1;SURF6;NHEJ1;JAZF1;NOP56;KDM4A;NOP58;UTP4;SMARCA5;RRP1B;FOXL2NB;UBE2N;TAF4B;MAP3K14
DOWN	Cellular_Component	nuclear DNA-directed RNA polymerase complex (GO:0055029)	24/52	0.000100476	0.00407383	0	0	2.0903	19.2425	PRIM2;CRCP;POLR3GL;PRIM1;POLA1;HELB;POLR3A;POLR2A;POLR1A;POLR3C;POLR1B;POLR2C;POLR1C;TWISTNB;POLR2D;POLR3E;MCM3;POLR3F;POLR1E;POLR3G;POLR2G;RPRD1A;POLR2I;POLR3K
DOWN	Cellular_Component	nuclear chromosome part (GO:0044454)	118/392	0.000116473	0.00432893	0	0	1.36332	12.3487	MRE11;EHMT2;TONSL;BUB1B;IPO4;HELB;SOX18;MYC;RUVBL2;RUVBL1;SMARCAD1;HIST1H2AG;MEF2A;WDHD1;DDX11;RAD21L1;FOXH1;THOC1;THOC3;THOC5;BRMS1;MSH2;WDR82;HAT1;NHP2;TP53;PIF1;DHX9;CDCA5;DSN1;SYCE1;T;TERT;ORC1;ORC3;ORC2;NLRP2;BPTF;KLHDC3;ACD;JUN;XRCC6;CPSF6;SMAD3;POLR3GL;FAM9C;XRCC5;SMARCA5;POLA1;NASP;ARTN;ANP32E;ZSCAN4;TCF4;HNRNPC;TCF3;FEN1;MCM7;SYCP2;MEI4;PINX1;NAT10;AKR1B1;ING3;CHAF1A;MIS18BP1;HIST1H1A;KD…
DOWN	Cellular_Component	condensed nuclear chromosome (GO:0000794)	17/34	0.000315024	0.0108077	0	0	2.26449	18.2583	NIFK;CCDC36;RAD21L1;TUBG1;CENPA;AURKC;AURKB;REC8;LRPPRC;TTN;NOL6;RAD51;CHEK1;CHMP1A;DMC1;RRS1;NCAPD3
DOWN	Cellular_Component	chaperonin-containing T-complex (GO:0005832)	2013-09-01	0.000367253	0.0116996	0	0	3.13545	24.7997	CCT3;CCT6A;CCT2;BBS12;TCP1;CCT8;CCT7;CCT5;CCT4
DOWN	Cellular_Component	fibrillar center (GO:0001650)	46/131	0.000428382	0.0127372	0	0	1.59033	12.3338	IPO11;NUFIP1;CDCA7L;USO1;HEATR1;TIMM13;NOLC1;FBLL1;LIPA;AGER;WDR43;SELENBP1;NUAK1;DSN1;TCOF1;TAF1C;RRS1;UBTF;ZNF385B;TRIM27;NHEJ1;JAZF1;UTP15;NOP56;KDM4A;NOP58;PRMT7;UTP4;DDX11;SMARCA5;CD3EAP;IMP4;URB1;PLRG1;TERF1;THAP1;B3GNT9;DKC1;FOXL2NB;UBE2N;CD2BP2;TAF4B;POLR1E;EZR;MAP3K14;PAFAH1B2
DOWN	Cellular_Component	integral component of mitochondrial outer membrane (GO:0031307)	2021-12-01	0.000511371	0.0142545	0	0	2.58799	19.6129	CPT1A;RHOT2;TOMM40;FUNDC1;TOMM7;MUL1;BAK1;MGARP;GDAP1;TOMM20;SLC25A44;TOMM22
DOWN	Cellular_Component	90S preribosome (GO:0030686)	2016-10-01	0.000576589	0.015127	0	0	2.83062	21.1118	CMSS1;BMS1;HEATR1;NAT10;NOC4L;NOL10;UTP20;NOC2L;KRI1;WDR46
DOWN	Cellular_Component	intrinsic component of mitochondrial outer membrane (GO:0031306)	2022-12-01	0.000899665	0.0222917	0	0	2.47036	17.3258	CPT1A;RHOT2;TOMM40;FUNDC1;TOMM7;MUL1;BAK1;MGARP;GDAP1;TOMM20;SLC25A44;TOMM22
DOWN	Cellular_Component	methylosome (GO:0034709)	2022-12-08	0.001168	0.022649	0	0	3.01932	20.3879	PRMT5;PRMT1;SNRPD1;CLNS1A;SNRPD3;SNRPF;WDR77;SNRPB
DOWN	Cellular_Component	microtubule (GO:0005874)	66/210	0.00102232	0.0227976	0	0	1.4234	9.80105	KIF14;KIF12;KIF17;BICD1;KIF15;TUBB8;TUBA1C;TUBB6;TUBA1A;KIF5C;DPYSL2;KIF5A;KIF1A;CCT3;CCT2;PARP4;DYNLT1;MAP1S;TUBB;KIF23;TUBG2;KCNAB2;TUBG1;MID1;MID2;TUBA4A;KIF9;TUBB2B;TUBB2A;PSRC1;KATNAL1;KIFC2;TBL1XR1;MAP1B;TCP1;TRIM54;GAS8;MACF1;HDAC3;DCTN1;KATNB1;SKA3;AURKC;AURKB;CCT8;KIF3C;FSD1;CCT7;CCT5;CLASP1;CCT4;TBCD;TBCC;TUBE1;TUBB4B;LRPPRC;CCT6A;KIF18A;CDK5;CDC16;REEP2;MAP6D1;RADIL;FGF13;CDK5R1;TUBA8
DOWN	Cellular_Component	Cajal body (GO:0015030)	16/34	0.00109659	0.0232895	0	0	2.13129	14.5259	TOE1;ZNF473;NOP58;ICE1;ICE2;FBLL1;EFTUD2;LSM10;ISG20;LSG1;OIP5;PRPF31;SMN1;SNRPC;WRAP53;ZPR1
DOWN	Cellular_Component	filopodium (GO:0030175)	24/60	0.0013228	0.0235987	0	0	1.81159	12.0073	ITGB1;TENM2;CXADR;ITGA3;TWF2;MSN;ANTXR1;ACTG2;MTM1;ACTA1;GAP43;KITLG;MYO1B;ACTC1;MORN4;PODXL;MYO3A;PDPN;FSCN1;DMD;NPTXR;EZR;NPTX2;FGF13
DOWN	Cellular_Component	small nucleolar ribonucleoprotein complex (GO:0005732)	2022-12-08	0.001168	0.0236785	0	0	3.01932	20.3879	NOP56;NOP58;NHP2;MPHOSPH10;SNU13;NAF1;FBLL1;RRP9
DOWN	Cellular_Component	nuclear chromosome, telomeric region (GO:0000784)	38/107	0.00101682	0.0238686	0	0	1.60842	11.0838	PIF1;FEN1;MRE11;PCNA;MCM7;PINX1;NAT10;TERT;ORC1;ORC3;POLD1;ORC2;NLRP2;XRCC6;ACD;SSB;PARP1;XRCC5;THOC1;RPA2;THOC3;TFIP11;THOC5;TERF1;RAD51;MSH2;WDR82;ARTN;ERCC1;APEX1;HAT1;NHP2;ZSCAN4;MCM3;MCM4;MCM5;MCM6;MCM2
DOWN	Cellular_Component	membrane raft (GO:0045121)	41/119	0.00130319	0.0242175	0	0	1.56041	10.3657	ITGB1;APP;STOML2;PSEN2;THY1;SLC6A3;SDCBP;GJA1;PPP2R1B;MARVELD1;PDPN;KDR;SERPINH1;PGK1;STOM;DMD;CD36;GPM6B;PAG1;ABCA1;RFTN2;PRNP;CXADR;ANGPT1;CAV2;CAV1;RFTN1;SORBS1;SULF1;TGFBR1;CLIP3;PLSCR1;CD4;LCK;MYADM;FAS;TEK;CD24;TDGF1;CARD11;TLR2
DOWN	Cellular_Component	chromosome, telomeric region (GO:0000781)	42/124	0.00167139	0.0266228	0	0	1.53401	9.80862	PIF1;FEN1;MRE11;PCNA;MCM7;PINX1;RNF8;NAT10;TERT;ORC1;CHEK2;ORC3;POLD1;CHEK1;ORC2;NLRP2;XRCC6;ACD;SSB;PARP1;XRCC5;THOC1;RPA2;THOC3;TFIP11;LRWD1;THOC5;TERF1;RAD51;MSH2;WDR82;ARTN;ERCC1;APEX1;HAT1;NHP2;ZSCAN4;MCM3;MCM4;MCM5;MCM6;MCM2
DOWN	Cellular_Component	preribosome, small subunit precursor (GO:0030688)	2022-10-07	0.00161221	0.0266313	0	0	3.17029	20.3854	LTV1;NOB1;TSR1;NOC4L;RIOK2;UTP20;BYSL
DOWN	Cellular_Component	replication fork (GO:0005657)	13/26	0.00159729	0.0273997	0	0	2.26449	14.5821	PIF1;WDHD1;PCNA;UHRF1;XRCC2;TONSL;SMARCA5;ETAA1;RAD51;DMC1;SMARCAD1;TP53;RAD18
DOWN	Cellular_Component	integral component of mitochondrial membrane (GO:0032592)	22/56	0.00270374	0.0344534	0	0	1.77924	10.5209	CPT1A;TOMM40;MUL1;TIMM23;TOMM20;GDAP1;TOMM22;TMEM177;APOO;RHOT2;TIMM23B;COQ2;SLC25A19;FUNDC1;TOMM7;MPC1L;COX11;MGARP;BAK1;SLC25A44;SLC25A4;MCU
DOWN	Cellular_Component	pre-snoRNP complex (GO:0070761)	2022-06-05	0.00256536	0.0346713	0	0	3.77415	22.5153	NOP56;NOP58;NUFIP1;PIH1D1;ZNHIT6
DOWN	Cellular_Component	nucleoplasm part (GO:0044451)	114/407	0.00266927	0.0350145	0	0	1.26856	7.51743	CRCP;ICE1;ICE2;GEMIN2;PRDM5;TONSL;EHMT1;YARS2;ALKBH8;LSM10;TRIM25;SNRPD3;TLE2;USP7;GTF2F1;GTF2F2;WDR82;GEMIN4;GEMIN5;GEMIN6;FLYWCH1;GEMIN7;TP53;AIRE;DHX9;CSTF2;TCF7;ZBTB1;DTX1;GATA4;HIF1A;GTF2E1;DSN1;LARS;ORC3;NACC1;SAFB2;RPRD1A;TOE1;YARS;WWTR1;ACD;POLR3GL;ZBTB16;INCA1;SMAD6;FLI1;SETX;TDP2;UBE2O;TAF4B;RAD18;WRAP53;GTF2H2C;ASH2L;ARRB1;TAF7L;SUMO1;ZIC2;SNAPC2;SNAPC3;UIMC1;WDR5;PMEPA1;JARID2;KDM6A;P…
DOWN	Cellular_Component	box C/D snoRNP complex (GO:0031428)	2022-06-05	0.00256536	0.0357547	0	0	3.77415	22.5153	NOP56;NOP58;SNU13;FBLL1;RRP9
DOWN	Cellular_Component	mitochondrial inner membrane presequence translocase complex (GO:0005744)	2013-08-01	0.00244919	0.0364113	0	0	2.78707	16.7558	DNAJC19;TIMM23B;GRPEL1;PAM16;GRPEL2;TIMM23;TIMM21;TIMM50
DOWN	Cellular_Component	main axon (GO:0044304)	15/33	0.00239747	0.0368715	0	0	2.05863	12.4204	SPTBN4;CNTNAP2;KCNA2;NAV1;THY1;KCNAB2;ANK3;NFASC;DLG2;DLG4;KCNQ2;KCNQ3;SPOCK1;MBP;SPTBN1
DOWN	Cellular_Component	alpha DNA polymerase:primase complex (GO:0005658)	2022-06-05	0.00256536	0.0369081	0	0	3.77415	22.5153	POLA1;PRIM2;HELB;PRIM1;MCM3
DOWN	Cellular_Component	condensed chromosome (GO:0000793)	17/40	0.00304978	0.0377834	0	0	1.92482	11.1499	NIFK;CCDC36;ESRRB;SMARCA5;TUBG1;AURKC;AURKB;LRPPRC;TTN;NOL6;RAD51;CHEK1;CHMP1A;DMC1;RRS1;CHAMP1;NCAPD3
DOWN	Molecular_Function	RNA binding (GO:0003723)	462/1387	1.17133e-23	1.34821e-20	0	0	1.50857	79.6547	RPL4;POP7;POP1;RRP1;GPATCH4;ENO1;NOC2L;DCAF4;ALKBH8;RRP9;LSM10;ALKBH5;ALKBH1;RAVER2;MTERF1;DDX18;RBFOX1;RBFOX3;DDX11;NGDN;DNTTIP2;DDX10;WDR75;CD3EAP;GTPBP4;DYNC1LI1;DDX39A;DDX39B;CLNS1A;MEPCE;MRPL16;NOLC1;SNU13;MRPL15;ZC3HAV1;WDR62;MRPL10;MRPL11;TERT;PRDX1;SERPINH1;RRS1;LTA4H;PPARGC1B;TOE1;BARD1;JUN;PNO1;LARP7;MAGOHB;LARP6;SNUPN;MRPL21;DHFR;DAZL;HNRNPM;CPEB1;EIF5;LAS1L;AGO1;L1TD1;HNRNPC;FARSA;MRP…
DOWN	Molecular_Function	snoRNA binding (GO:0030515)	23/30	3.03932e-10	1.74913e-07	0	0	3.47222	76.091	NOP56;NOP58;UTP6;NUFIP1;IMP3;WDR3;HEATR1;NUDT1;DDX21;SNU13;IMP4;PWP2;NUDT5;NUDT16L1;DIEXF;RRP9;BYSL;ISG20;MRPL1;DKC1;BMS1;NHP2;TSR1
DOWN	Molecular_Function	ATP-dependent helicase activity (GO:0008026)	40/85	2.98135e-07	0.000114384	0	0	2.13129	32.0241	DDX5;MRE11;DDX49;DDX4;MCM7;DDX47;DHX9;DDX25;DDX1;EIF4A3;DDX20;DDX43;DDX21;DHX30;HELB;BRIP1;DHX33;DHX34;RUVBL2;DHX35;RUVBL1;G3BP1;DHX15;DHX37;DDX18;DDX11;DDX56;RECQL;DDX31;TDRD9;DDX10;CHD1L;DDX52;SUPV3L1;DDX19A;DDX39A;DDX39B;ARTN;MCM4;MCM6
DOWN	Molecular_Function	methyltransferase activity (GO:0008168)	32/67	2.99158e-06	0.000573885	0	0	2.1631	27.514	N6AMT1;CARNMT1;TRMO;NOP2;MEPCE;EHMT1;METTL21A;MRM1;HENMT1;TGS1;DNMT3B;METTL7B;LCMT2;BUD23;PRMT5;PRMT8;ARMT1;PRMT7;NSUN5;PRMT1;NSUN2;DNMT3A;PRMT3;METTL3;AMT;FTSJ1;FTSJ3;METTL22;COQ3;LRTOMT;NDUFAF7;EEF1AKMT2
DOWN	Molecular_Function	DNA-directed 5'-3' RNA polymerase activity (GO:0003899)	21/36	2.65965e-06	0.000612252	0	0	2.64191	33.915	PRIM2;CRCP;PRIM1;POLRMT;PRIMPOL;POLR3A;POLR2A;POLR3C;POLR1A;POLR2C;POLR1B;TWISTNB;POLR2D;MED20;POLR3E;POLR1C;POLR3F;POLR1E;POLR2G;POLR2I;POLR3K
DOWN	Molecular_Function	aminoacyl-tRNA ligase activity (GO:0004812)	23/41	2.27203e-06	0.000653777	0	0	2.54065	33.0153	CARS;YARS;LRRC47;WARS;TARSL2;PARS2;MARS2;TARS;DARS2;YARS2;FARS2;NARS;LARS2;KARS;QARS;LARS;RARS;MARS;HARS;IARS;FARSA;EARS2;AARS
DOWN	Molecular_Function	DNA helicase activity (GO:0003678)	22/40	5.85392e-06	0.000962552	0	0	2.49094	30.0119	GINS1;GINS2;MRE11;MCM7;DHX9;DDX11;GINS4;TWNK;RECQL;CHD1L;SUPV3L1;SETX;BRIP1;CDC45;ERCC3;ARTN;RUVBL2;RUVBL1;G3BP1;ERCC2;MCM4;MCM6
DOWN	Molecular_Function	DNA binding (GO:0003677)	249/893	1.7999e-05	0.00258961	0	0	1.26284	13.7968	ZNF177;APP;ZNF174;IFIT5;SOX2;SOX3;TRIM28;SOX15;MYC;MTERF1;TRIM26;ZNF169;MEF2A;MAP1S;ZNF281;DDX11;FOXH1;RECQL;ZNF10;SOX10;THAP1;ISL2;RFX5;THAP9;TFAM;ZNF711;TRIM16;HOXB1;TP53;ZBED8;ZNF395;HKR1;DHX9;ZNF22;GATA4;HIF1A;BRIP1;TERT;NTHL1;HLTF;ZSCAN10;HESX1;SURF6;NKX2-5;PATZ1;ZNF268;ZBED5;LYAR;NHEJ1;ZNF266;EGR1;NFE2;ZNF263;JUN;XRCC6;ZNF140;BCL11B;MTERF2;XRCC5;BCL11A;XRCC2;SMARCA5;PBX4;ZNF35;FLI1;PBX1;THA…
DOWN	Molecular_Function	RNA-dependent ATPase activity (GO:0008186)	30/68	4.16911e-05	0.00479864	0	0	1.99808	20.1511	DDX5;DDX49;DDX4;DDX47;DHX9;DDX25;DDX1;EIF4A3;DDX20;DDX43;DDX21;DHX30;HELB;DHX33;DHX34;DHX35;G3BP1;DHX15;DHX37;DDX18;DDX11;DDX56;DDX31;TDRD9;DDX10;DDX52;SUPV3L1;DDX19A;DDX39A;DDX39B
DOWN	Molecular_Function	5'-3' RNA polymerase activity (GO:0034062)	17/30	4.04978e-05	0.00517922	0	0	2.56643	25.9575	CRCP;POLRMT;POLR3A;POLR2A;TERT;POLR3C;POLR1A;POLR2C;POLR1B;TWISTNB;POLR2D;MED20;POLR1C;POLR3F;POLR2G;POLR2I;POLR3K
DOWN	Molecular_Function	ATP-dependent RNA helicase activity (GO:0004004)	29/67	8.49417e-05	0.00814732	0	0	1.96031	18.375	DDX5;DDX49;DDX4;DDX47;DHX9;DDX25;DDX1;EIF4A3;DDX20;DDX43;DDX21;DHX30;HELB;DHX33;DHX34;DHX35;G3BP1;DHX15;DHX37;DDX18;DDX56;DDX31;TDRD9;DDX10;DDX52;SUPV3L1;DDX19A;DDX39A;DDX39B
DOWN	Molecular_Function	RNA helicase activity (GO:0003724)	29/67	8.49417e-05	0.00888799	0	0	1.96031	18.375	DDX5;DDX49;DDX4;DDX47;DHX9;DDX25;DDX1;EIF4A3;DDX20;DDX43;DDX21;DHX30;HELB;DHX33;DHX34;DHX35;G3BP1;DHX15;DHX37;DDX18;DDX56;DDX31;TDRD9;DDX10;DDX52;SUPV3L1;DDX19A;DDX39A;DDX39B
DOWN	Molecular_Function	U3 snoRNA binding (GO:0034511)	2022-06-06	0.000115565	0.010232	0	0	4.52899	41.0583	ISG20;BMS1;TSR1;SNU13;DIEXF;RRP9
DOWN	Molecular_Function	S-adenosylmethionine-dependent methyltransferase activity (GO:0008757)	22/47	0.000149968	0.0107883	0	0	2.11995	18.6664	PNMT;N6AMT1;PRMT8;PRMT7;ICMT;ARMT1;CARNMT1;NSUN5;TRMO;MEPCE;DNMT3A;HNMT;FBLL1;GNMT;PCMTD2;PCMT1;COQ3;LRTOMT;DNMT3B;DPH5;PEMT;LCMT2
DOWN	Molecular_Function	protein-arginine N-methyltransferase activity (GO:0016274)	2022-12-09	0.000140703	0.0107966	0	0	3.39674	30.1252	PRMT6;PRMT5;PRMT8;PRMT7;PRMT2;PRMT1;NDUFAF7;PRMT3;WDR77
DOWN	Molecular_Function	RNA methyltransferase activity (GO:0008173)	2019-12-01	0.000137277	0.0112861	0	0	2.86041	25.4391	HENMT1;NSUN5;TGS1;MEPCE;NOP2;METTL3;LCMT2;FBLL1;METTL16;FTSJ1;TRDMT1;FTSJ3
DOWN	Molecular_Function	mRNA binding (GO:0003729)	60/179	0.000272915	0.0174514	0	0	1.5181	12.458	RBM27;PIWIL1;MRPS11;EIF4A3;YBX3;ELAVL2;RBM4;C1QBP;XPO5;RBPMS2;DENR;RBFOX1;CLUH;RBFOX3;NCBP2;RPS5;METTL3;THOC5;GNL3;NCL;GEMIN5;TUT1;TP53;DDX5;DHX9;CSTF3;UTP23;CSTF2;SRSF1;PARN;CSTF2T;HNRNPLL;ZFP36L2;FXR1;DHX33;PCBP4;NOCT;G3BP1;G3BP2;CCT5;RNF20;CPSF6;SSB;MYEF2;LARP6;PUM3;DHFR;RPS26;DAZL;HNRNPM;NUDT21;CPEB1;LIN28A;SERBP1;RNPS1;HNRNPC;GRSF1;TARDBP;RBMX;DCP1B
DOWN	Molecular_Function	ATP-dependent DNA helicase activity (GO:0004003)	15/28	0.000268695	0.0181923	0	0	2.42624	19.9484	PIF1;MRE11;MCM7;DHX9;DDX11;RECQL;CHD1L;BRIP1;HELB;ARTN;RUVBL2;RUVBL1;G3BP1;MCM4;MCM6
DOWN	Molecular_Function	rRNA binding (GO:0019843)	20/43	0.000329903	0.0199852	0	0	2.1065	16.8872	PTCD3;PPAN-P2RY11;FASTKD2;IMP3;MRPS11;MRPL18;RPS5;UTP23;PPAN;MRPL16;DDX21;IMP4;RPF2;DIEXF;RPF1;MRPL11;EMG1;RRS1;FASTKD5;ANG
DOWN	Molecular_Function	DNA-dependent ATPase activity (GO:0008094)	29/72	0.000382123	0.0219912	0	0	1.82417	14.3558	ERCC6L;MRE11;MCM7;DHX9;DSCC1;TTF2;BRIP1;RUVBL2;RUVBL1;G3BP1;BPTF;RFC2;DDX11;XRCC2;RECQL;GTF2H1;CHD1L;GTF2H2;GTF2H3;MSH6;RAD51;MSH2;ERCC3;ARTN;DMC1;ERCC2;MCM4;MCM6;RAD18
DOWN	Molecular_Function	nucleoside-triphosphate diphosphatase activity (GO:0047429)	2022-09-07	0.000598207	0.0312971	0	0	3.52254	26.1428	DUT;DHX9;NUDT1;ENPP1;NUDT15;DCTPP1;ITPA
DOWN	Molecular_Function	histone-arginine N-methyltransferase activity (GO:0008469)	2022-09-07	0.000598207	0.0327875	0	0	3.52254	26.1428	PRMT6;PRMT5;PRMT8;PRMT7;PRMT2;PRMT1;PRMT3
DOWN	Molecular_Function	sulfotransferase activity (GO:0008146)	18/39	0.000727613	0.0364123	0	0	2.0903	15.104	CHST8;CHST9;CHST6;GAL3ST1;CHST7;SULT1A1;TPST2;SULT2B1;CHST10;CHST15;CHST1;CHST13;CHST4;GAL3ST3;SULT4A1;GAL3ST4;CHST2;SULT1A2
DOWN	Molecular_Function	amyloid-beta binding (GO:0001540)	21/49	0.000913071	0.0437894	0	0	1.94099	13.5844	GRIA1;PRNP;FZD5;COL25A1;CHRNA7;ITGB2;ATP1A3;ADRB2;MAPK8IP2;CLU;AGER;SORL1;GSAP;APBB2;CD36;LDLRAP1;EPHB2;APBA2;ITM2A;ITM2B;ITM2C
DOWN	Molecular_Function	zinc ion binding (GO:0008270)	90/302	0.000996123	0.0458615	0	0	1.3497	9.32862	CDA;ZNF253;SUV39H2;MT1M;MT1X;ECE1;LIMD1;LITAF;ALKBH8;GLI2;ZMYM2;CALB1;TRIM28;CSRP1;TRIM2;ZNF84;CHMP1A;FNTB;ARIH2;ENPP2;ENPP1;PMPCB;PMPCA;TIMP1;CPA2;ESCO1;BHMT2;SIRT5;ZNF75D;ATAD3B;MMP9;THAP1;ZNF90;MT1A;RNF125;ZNF92;ZNF93;LACTB2;PAPPA;MT1F;RGN;MT1G;DPEP1;MT1H;SNRPC;TP53;TRIM54;MT1E;SEC23A;ZNF195;AIRE;UHRF1;TIMM13;RNF8;ZNF22;ZNF8;RNF4;RCHY1;SAMHD1;TRHDE;KNG1;DPP3;GRIN2A;NSD1;PGGT1B;ZKSCAN5;LTA4H;ZN…
DOWN	KEGG	Herpes simplex virus 1 infection	178/492	3.98419e-13	1.22713e-10	0	0	1.63854	46.7823	ZNF177;ZNF571;ZNF729;ZNF607;ZNF606;ZNF727;ZNF605;ZNF84;AKT3;ZSCAN32;ZNF85;ZNF569;ZNF689;ZNF567;ZNF721;ZNF600;ZNF566;HLA-DOA;ZNF169;MAP3K7;B2M;ZNF564;ZNF684;ZNF200;ZNF563;ZNF17;ZNF320;ZNF561;ZNF682;ZNF560;ZNF680;ZFP69B;HLA-B;ZNF10;HLA-C;ZNF98;ZNF99;HLA-A;HLA-F;ZNF90;ZNF718;ZNF717;ZNF93;ZNF716;ZNF559;SRSF2;ZNF679;SRSF6;SRSF7;TP53;ZNF157;ZNF311;ZNF674;ZNF398;ZNF552;IFNAR1;ZNF551;ZNF793;ZNF430;ZNF792…
DOWN	KEGG	Ribosome biogenesis in eukaryotes	43/101	3.1644e-06	0.000487317	0	0	1.92818	24.4176	POP5;RBM28;POP7;POP1;NVL;WDR3;HEATR1;NAT10;SNU13;PWP2;SPATA5;WDR43;NOL6;NXF1;EMG1;NOB1;TCOF1;BMS1;RIOK2;UTP14A;MDN1;UTP15;NOP56;WDR36;NOP58;UTP6;UTP4;IMP3;WDR75;IMP4;GNL2;UTP18;GTPBP4;GNL3;LSG1;GNL3L;EIF6;DKC1;XRN2;NHP2;MPHOSPH10;RPP25;RAN
DOWN	KEGG	RNA polymerase	17/31	7.12486e-05	0.00731486	0	0	2.48364	23.7171	POLR3GL;POLR3A;POLR2A;POLR3C;POLR1A;POLR2C;POLR1B;TWISTNB;POLR2D;POLR3E;POLR1C;POLR3F;POLR1E;POLR3G;POLR2G;POLR2I;POLR3K
DOWN	KEGG	ECM-receptor interaction	33/82	0.000159333	0.00981493	0	0	1.82264	15.9381	ITGB1;ITGB5;LAMA2;LAMC3;ITGA2B;LAMA3;TNC;LAMC2;HMMR;THBS1;THBS4;COMP;VTN;SV2B;SV2A;SPP1;ITGB8;CD36;VWF;LAMB3;ITGA3;GP1BB;ITGA1;FN1;COL1A1;COL1A2;COL6A2;COL4A6;COL9A1;ITGA7;AGRN;CD44;ITGA9
DOWN	KEGG	DNA replication	18/36	0.000210787	0.0108204	0	0	2.26449	19.1682	PRIM2;FEN1;PCNA;MCM7;RFC2;PRIM1;RPA2;POLA1;RNASEH1;POLD1;POLE2;POLE3;MCM3;MCM4;MCM5;MCM6;SSBP1;MCM2
DOWN	KEGG	RNA transport	57/165	0.000157335	0.0121148	0	0	1.56456	13.701	CYFIP2;POP5;POP7;POP1;GEMIN2;EIF4A3;PHAX;PNN;SUMO1;XPO5;EIF2B1;NDC1;PRMT5;EIF1AX;NCBP2;ELAC2;THOC1;THOC3;THOC5;SENP2;RANGAP1;NUP93;DDX39B;CLNS1A;EEF1A2;GEMIN4;GEMIN5;GEMIN6;NUP54;GEMIN7;RPP25;POM121;SEH1L;DDX20;FXR1;NXF1;NUP85;TGS1;EIF4EBP1;SMN2;NUP88;EIF4EBP3;NUP43;SMN1;RPP14;PYM1;MAGOHB;SNUPN;EIF5;EIF3I;TACC3;EIF3G;NUP35;RNPS1;EIF3E;EIF3C;RAN
DOWN	KEGG	Glycolysis / Gluconeogenesis	28/68	0.000310791	0.0136748	0	0	1.86488	15.0615	GPI;ENO1;PDHB;ENO2;ENO3;HK2;HK1;LDHA;ALDH1B1;PGK1;DLAT;PGM1;PCK2;TPI1;PDHA1;PGAM1;GCK;ALDH3A2;MINPP1;ALDH1A3;G6PC3;HKDC1;PGAM4;ALDOC;GALM;ALDOA;FBP1;ALDH7A1
DOWN	Wikipathways	Pyrimidine metabolism WP4022	42/85	2.61789e-08	1.23564e-05	0	0	2.23785	39.0691	CDA;PRIM2;PRIM1;POLR2A;POLD1;POLR2C;TWISTNB;POLR2D;ENPP1;POLR2G;UPP1;POLR2I;DUT;PNPT1;RRM2;ENTPD3;POLR3GL;CAD;CTPS2;NME4;CTPS1;UPB1;UCKL1;DHODH;POLA1;UCK2;POLR3A;UCK1;RRM2B;POLR1A;POLR3C;POLR1B;POLE2;POLR1C;POLE3;POLR3E;POLR3F;POLR1E;POLR3G;UMPS;DCTPP1;POLR3K
DOWN	Wikipathways	Endoderm Differentiation WP2853	52/141	4.38679e-05	0.0103528	0	0	1.67026	16.76	APP;RARG;SCHIP1;NR3C1;GLI2;SOX2;ZIC3;C1QBP;DNMT3B;JARID2;CER1;EOMES;DUSP4;WDHD1;DUSP2;ZNF281;FOXH1;POU5F1;DDAH1;HPRT1;TCF7;CTR9;WNT8A;PRDM14;GATA4;MBTD1;TCEAL2;OTX2;WNT3;BPTF;KDM4A;ZNF462;SMAD3;ATP8B2;PBX3;GDF3;FOXN3;PBX1;LRPPRC;MAD2L2;TNRC6C;SP4;RGS10;TAF4B;NANOG;TCF4;PLCH1;CEBPZ;NAA15;NODAL;MIXL1;BMPR1A
DOWN	Wikipathways	MTHFR deficiency WP4288	14/25	0.000232364	0.0219351	0	0	2.53623	21.2212	EHMT2;DNMT3A;EHMT1;HNMT;GRIN1;GRIN2A;NDUFAF7;CASP3;MARS;CHDH;DNMT3B;CYCS;PEMT;ALDH7A1
DOWN	Wikipathways	Eukaryotic Transcription Initiation WP405	20/43	0.000329903	0.0259524	0	0	2.1065	16.8872	GTF2H2C;TAF13;GTF2H1;GTF2H2;GTF2H3;GTF2E1;GTF2F2;POLR2A;ERCC3;POLR1A;POLR2C;POLR1B;ERCC2;POLR3E;POLR1E;TAF7;POLR2G;TAF6;POLR2I;POLR3K
DOWN	Wikipathways	Splicing factor NOVA regulated synaptic proteins WP4148	20/42	0.000222297	0.0262311	0	0	2.15666	18.1407	NTNG1;CADM3;CADM1;CAV2;GRIK2;ANK3;RAP1GAP;GRIN1;PLCB4;DAB1;CDH2;EPB41L1;EPB41L2;KCNQ2;KCNMA1;MAP4;NCDN;STX2;AGRN;CLASP1
DOWN	Wikipathways	Cardiac Progenitor Differentiation WP2406	23/53	0.00042669	0.0287711	0	0	1.96541	15.2505	PDGFRA;CXCR4;NRG1;PAX6;GATA4;THY1;TBX5;FGF2;ISL1;POU5F1;SOX2;BMP4;LIN28B;LIN28A;ACTC1;TNNT2;KIT;KDR;TNNI3;NANOG;NKX2-5;MIXL1;NODAL
DOWN	Wikipathways	Metabolic reprogramming in colon cancer WP4290	20/42	0.000222297	0.0349747	0	0	2.15666	18.1407	GPI;PDHA1;SHMT2;PGAM1;GOT2;PYCR1;PYCR2;PDHB;ENO1;SLC1A5;PAICS;GLUD1;LDHA;PSAT1;PPAT;PGK1;TKT;GART;PSPH;IDH3A
DOWN	Wikipathways	Fas Ligand (FasL) pathway and Stress induction of Heat Shock Proteins (HSP) regulation WP314	19/42	0.000710724	0.0372735	0	0	2.04883	14.8524	DFFB;JUN;DFFA;PARP1;HSPB1;CFLAR;ACTG1;LMNB1;ACTA1;CASP8;MAPKAPK3;CASP10;NFX1;CASP3;FAS;CYCS;FADD;MAP3K7;SPTAN1
DOWN	Wikipathways	DNA Replication WP466	19/42	0.000710724	0.0419327	0	0	2.04883	14.8524	PRIM2;PCNA;MCM7;RFC2;PRIM1;RPA2;CDC7;POLA1;CDC45;ORC1;POLD1;ORC3;POLE2;ORC2;MCM3;MCM4;MCM5;MCM6;MCM2
UP	ARCHS4	PLACENTA (BULK)	828/2316	7.96425e-68	8.60139e-66	0	0	1.69478	261.844	ZNF292;TMEM94;FZD10;F11R;ISM2;CLDN1;MYLK;ENDOU;KIAA1109;PPP4R2;MPRIP;LIPG;VSTM5;HES7;GABARAPL1;DICER1;HSPG2;RNASE1;BCR;SLC5A6;CLDN4;SPINT1;OPTC;ZC3H11A;ATF3;MTMR1;MTMR3;HS3ST3A1;PDGFB;AGAP1;BAZ2A;LYPD3;GATA3;IQGAP1;GATA2;MTMR4;IQGAP2;KIAA0040;CYB5R1;HSD11B2;RDH10;C9;EPB41L3;PIP5K1A;PIP5K1B;ZBTB7B;EXPH5;CTC1;JUP;EDEM1;EXOC6B;EIF2AK2;NR2F2;AIF1L;PKIB;PPFIBP1;FASN;TREML2;AGO2;FAT1;TMEM9B;LGMN;LAD1;A…
UP	ARCHS4	ESOPHAGUS (BULK TISSUE)	622/2316	1.09765e-12	5.92732e-11	0	0	1.27313	35.0592	USP6NL;PI4K2B;NCKAP1;MAPKBP1;CYFIP1;PRSS1;PATJ;CLPB;PWWP2B;COL12A1;FZD10;F11R;ABCA12;CLDN1;NYNRIN;ENDOU;LURAP1L;GJA5;KIAA1468;PXDC1;PRSS8;SAMD10;WLS;IER3;ISY1-RAB43;STARD5;SCRIB;HSPG2;KIAA1217;ACE2;CLDN4;SPINT1;ETHE1;TMEM79;CLDN7;INMT-MINDY4;HOXB2;ACOT4;GRID2IP;MTMR1;HS3ST3A1;ENDOD1;LYPD2;LYPD3;PRKCZ;HSD11B2;S100A16;MYO6;ST3GAL4;ZBTB7B;S100A11;PROM2;ZBTB7C;NDFIP2;AFAP1L2;ST14;AFAP1L1;JUP;GRTP1;FZ…
UP	ARCHS4	KERATINOCYTE	612/2316	3.8874e-11	1.39947e-09	0	0	1.25266	30.0271	PI4K2B;NCKAP1;MAPKBP1;CLPB;PWWP2B;COL12A1;SCX;MSANTD3;FZD10;F11R;ABCA12;CLDN1;ZC3H12C;ENDOU;LURAP1L;GJA5;LIPG;AP1S1;PXDC1;GJA9;RTTN;PRSS8;PIP4K2C;VSTM5;IER5;WLS;IER3;HES7;ZNF165;STARD5;FIBCD1;SCRIB;KIAA1217;ACE2;BCAM;CLDN4;SPINT1;RNF128;ETHE1;TMEM79;CLDN7;ATF3;GRID2IP;PDGFB;ENDOD1;LYPD2;LYPD3;GATA3;LYPD5;PRKCZ;KIAA0040;CYB5R2;CYB5R1;FLRT3;S100A16;RNF217;ST3GAL4;S100A13;ALX4;ZBTB7B;PUSL1;HOXC9;PRO…
UP	ARCHS4	SKIN (BULK TISSUE)	607/2316	2.10565e-10	5.68525e-09	0	0	1.24243	27.6828	MAPKBP1;CLPB;COL12A1;RAPH1;FZD10;F11R;ABCA12;CLDN1;GLDN;NYNRIN;ZC3H12C;ENDOU;LURAP1L;GJA5;AP1S1;PXDC1;GJA9;RTTN;PRSS8;PIP4K2C;ANKS1A;WLS;IER3;HES7;ZNF165;STARD5;SCRIB;HSPG2;KIAA1217;ACE2;CLDN4;SPINT1;RNF128;TMEM79;ANOS1;FAR2;FREM1;ENPEP;ENDOD1;LYPD2;LYPD3;GATA3;LYPD5;KIAA0040;CYB5R2;CYB5R1;HSD11B2;FLRT3;S100A16;C9;RNF217;S100A13;PLCG2;ALX4;ZBTB7B;HOXC9;PROM2;EXPH5;ZBTB7C;SLC19A2;NDFIP2;AFAP1L2;ST…
UP	ARCHS4	AMNIOTIC FLUID	602/2316	1.07094e-09	2.31322e-08	0	0	1.23219	25.4506	USP6NL;PATJ;PID1;MAML2;PWWP2B;COL12A1;TESK1;RAPH1;FZD10;ABCA12;ZFYVE1;CLDN1;EPS8;NYNRIN;ZC3H12C;ENDOU;LURAP1L;GJA5;MS4A15;PRSS8;DIP2C;ANKS1A;SAMD10;MBNL2;SOX13;RNASE1;KIAA1217;ACE2;CLDN4;CLDN3;SPINT1;TMEM79;CLDN7;ANOS1;ATF7;MAML3;FREM1;FREM2;SRCAP;GATA6;LYPD2;AGAP1;NEDD4L;LYPD3;SLAIN2;GATA3;LYPD5;PRKCZ;KIAA0040;HSD11B2;FLRT3;S100A16;S100A13;HMOX1;PIP5K1B;ZBTB7B;RREB1;S100A11;EXPH5;ZBTB7C;AFAP1L2;…
UP	ARCHS4	LIVER (BULK TISSUE)	593/2316	1.70646e-08	3.07163e-07	0	0	1.21377	21.7098	PID1;RAPH1;MSANTD3;C4BPB;F11R;CLDN1;MYLK;EPS8;LURAP1L;TFG;TDO2;LIPG;CREB3L2;PXDC1;PRSS8;XYLB;IER3;MBNL2;SERPINF1;PHKA2;HSPG2;RNASE1;SIGIRR;KIAA1217;ACE2;BCAM;CLDN3;CTAGE5;RNF128;DDIT3;ETHE1;CLDN7;ERVW-1;RBCK1;HPD;OPTN;ATF3;ACOT4;GNE;ENPEP;ABCB6;SAR1B;TPRG1L;GATA6;AKAP17A;C2;FLRT3;S100A16;RDH10;C9;RNF217;MYO6;S100A13;SLC19A3;HMOX1;PRR26;ST3GAL6;ST3GAL1;SLC19A1;SLC19A2;PHC2;STARD13;GSDMB;AFAP1L1;PM…
UP	ARCHS4	BASAL CELL	592/2316	2.29186e-08	3.53601e-07	0	0	1.21172	21.3158	PI4K2B;NCKAP1;MAPKBP1;PWWP2B;COL12A1;RAPH1;MSANTD3;SPINT2;FZD10;F11R;ABCA12;CLDN1;NYNRIN;ZC3H12C;LURAP1L;AP1S1;PXDC1;RTTN;PRSS8;PIP4K2C;VSTM5;WLS;IER3;HES7;ISY1-RAB43;ZNF165;SCRIB;HSPG2;EML2;KIAA1217;ACE2;BCAM;CLDN4;SPINT1;RNF128;TMEM79;CLDN7;ATF3;GRID2IP;PDGFB;GATA6;ENDOD1;LYPD3;AGAP3;KIAA0040;HSD11B2;FLRT3;S100A16;PDGFC;RNF217;S100A13;ZBTB7B;S100A11;PROM2;ZBTB7C;SLC19A2;NDFIP2;AFAP1L2;ST14;AFAP…
UP	ARCHS4	BREAST (BULK TISSUE)	565/2316	2.51591e-05	0.000339648	0	0	1.15646	12.2472	MAML2;PWWP2B;COL12A1;TESK1;TMEM94;WDR86;SLC4A2;FZD10;ABCA12;CLDN1;MYLK;NYNRIN;LURAP1L;EVA1B;GJA5;PXDC1;PRSS8;DIP2C;VSTM5;SAMD10;SERPINF1;SOX13;UNC5C;SCRIB;HSPG2;RNASE1;SLC5A6;KIAA1217;BCAM;CLDN4;CLDN3;SPINT1;DAAM2;CLDN7;FREM1;ATF3;GRID2IP;EXD3;ENPEP;SRCAP;PDGFB;FIGNL2;AGAP1;LYPD3;GATA3;AGAP3;KIAA0040;HSD11B2;S100A16;SLC19A3;ALX4;PRR26;PIP5K1C;ZBTB7B;HOXC9;ZBTB7A;PROM2;ZBTB7C;AFAP1L2;STARD13;ST14;…
UP	ARCHS4	FIBROBLAST	553/2316	0.00031082	0.00372984	0	0	1.1319	9.14154	NCKAP1;PID1;TRIO;MAML2;COL12A1;RAPH1;XYLT1;MSANTD3;SLC4A2;MYLK;EPS8;NYNRIN;LURAP1L;EVA1B;CREB3L2;AP1S1;PXDC1;DIP2C;VSTM5;WLS;IER3;HES7;CCBE1;CLEC11A;FIBCD1;HCFC2;HSPG2;DAAM2;ETHE1;MAP1A;INMT-MINDY4;PLBD2;TTYH3;HS3ST3A1;GATA6;NCAPG;GATA2;CYB5R2;S100A16;RDH10;PDGFC;S100A13;ALX4;HMOX1;PIP5K1C;HOXC9;S100A11;NDFIP2;STARD13;AFAP1L1;PMM1;TIPARP;PLK2;FUCA2;ABCA4;FZD6;EXOC6B;NR2F2;NR2F6;FOSL2;HRNR;PPFIBP1…
UP	ARCHS4	MYOBLAST	552/2316	0.000376949	0.00407105	0	0	1.12985	8.90706	NCKAP1;TRIO;COL12A1;RAPH1;C4BPB;WDR89;BACH1;GLS;MYLK;EPS8;CREB3L2;BBX;PIP4K2A;PXDC1;RTTN;WDR83OS;CCBE1;UNC13C;IAH1;CSNK2A1;WSB2;SERPINF1;HSPG2;ATG12;DYNC1LI2;ETHE1;SARNP;FEZ2;MAP1A;RUFY2;ERVW-1;PRR11;SAR1A;SAR1B;CTBP1;IQGAP1;ANAPC11;SKA2;PRDX5;S100A16;PDGFC;RNF217;BLOC1S3;MYO6;S100A13;CGA;HOXC9;S100A11;PRELID3B;MCTS1;GSTM3;NDFIP2;STARD13;SNAPIN;APOOL;PMM1;TIPARP;PLK2;EDEM1;RDX;NR2F2;PRDX6;FOSL2;M…
UP	ARCHS4	THYROID (BULK TISSUE)	546/2316	0.00113679	0.0111612	0	0	1.11757	7.57661	CLPB;PWWP2B;COL12A1;RAPH1;SCX;WDR86;SLC4A2;ABCA12;ZFYVE1;CLDN1;EPS8;ZC3H12C;EVA1B;GJA5;LIPG;PXDC1;PRSS8;JUNB;TMEM8A;WLS;IER3;HES7;ISY1-RAB43;FIBCD1;UNC5C;SCRIB;HSPG2;KIAA1217;ZC2HC1C;BCAM;CLDN4;CLDN3;SPINT1;RNF128;CLDN7;ANOS1;ATF3;FREM2;GRID2IP;ENPEP;PDGFB;GATA6;ENDOD1;FIGNL2;HSD11B2;FLRT3;S100A16;PDGFC;RNF217;S100A13;PLCG2;ZBTB7B;PROM2;ZBTB7C;SLC19A2;AFAP1L2;STARD13;ST14;AFAP1L1;JUP;TIPARP;PLK2;…
UP	ARCHS4	PANCREATIC ISLET	539/2316	0.00367077	0.0330369	0	0	1.10324	6.18627	USP6NL;MT-ND6;NCKAP1;SCOC;PRSS1;MT-ND4;PATJ;SPINT2;C4BPB;MT-ND2;GABPB1;FNBP1L;ABCA13;GLS;KRTCAP2;SCP2;LIPH;LIPG;CREB3L2;PLCE1;HIST3H2BB;MPV17;ARPIN;CCBE1;UNC13C;MBNL2;IAH1;WSB1;WSB2;FNDC3A;BCAM;CLDN4;SPINT1;CTAGE5;RNF128;PRKAR1A;DDIT3;RUFY3;CLDN7;GNE;ANAPC13;SAR1A;SAR1B;CTBP1;HSPA4L;BAZ2B;LYPD5;HACD3;GABARAP;MTMR7;FAM221A;PRDX2;BLOC1S6;PRDX5;RDH11;EPB41L3;MYO6;SLC19A3;SSR1;PRELID3B;PROM2;EXPH5;GS…
UP	Bioplanet	Lipid and lipoprotein metabolism	190/489	1.01515e-19	1.53288e-16	0	0	1.8419	80.5536	PI4K2B;ECI1;PITPNB;INPPL1;MSMO1;PLB1;TM7SF2;PPP1CB;FADS2;STS;SCP2;OSBP;PIP4K2A;EP300;ACAA1;FADS1;ARSA;STARD4;STARD5;PCYT2;DGAT1;MED8;OCRL;HSPG2;MED7;CYP39A1;INPP4A;PLA2G16;PHOSPHO1;TRIB3;FAR2;SLC27A2;CSNK1G2;CDS1;MTMR1;IDI1;MTMR2;MTMR3;SAR1B;LHB;PIK3R3;ABHD5;PIK3R1;MTMR4;CYP19A1;MTMR6;PLD3;MTMR7;PLD2;PTDSS2;EBP;MED30;RDH11;CYP11A1;PMVK;PSAP;INPP5E;NEU1;PIP5K1A;PIP5K1B;PIP5K1C;APOE;ARSG;CGA;A2M;PL…
UP	Bioplanet	Membrane trafficking	69/133	4.26476e-15	3.2199e-12	0	0	2.45934	81.3755	ARF1;CLTC;CTSZ;SNAP23;AP4E1;CLTA;PIK3C2A;AP1G1;FTH1;GJA5;AP1S1;GJA9;VPS36;TPD52;SEC13;VPS37C;OCRL;VPS37A;VPS37B;DNM2;VAMP8;VAMP7;DNAJC6;CHMP4C;CHMP4B;CHMP3;CHMP4A;STAM2;CHMP7;VPS28;VAMP2;FTL;CHMP5;NAPA;COPB2;RAB5C;TSG101;SAR1B;SRC;COPB1;VPS4B;GNS;BLOC1S4;TGOLN2;BLOC1S6;SNX2;BLOC1S3;MYO6;UBC;SNX9;SNX5;SEC31A;TXNDC5;SEC24B;SNAPIN;SORT1;GBF1;DTNBP1;TPD52L1;IGF2R;ARCN1;DAB2;GJB2;CHMP2B;CHMP2A;YIPF6;C…
UP	Bioplanet	Lysosome	64/121	1.25282e-14	6.30588e-12	0	0	2.50735	80.2623	SCARB2;HEXB;CLTC;CTSZ;HEXA;AP4E1;CLTA;CTSV;TCIRG1;SGSH;MFSD8;LAMP1;NAGLU;GM2A;AP1G1;CTSL;SMPD1;LAMP2;AP1S1;CTSH;IDS;CTSD;CTSC;CTSB;ARSA;HGSNAT;ATP6V0B;MANBA;ATP6AP1;GAA;PLA2G15;NPC2;ATP6V0D1;ATP6V0D2;ATP6V0C;CD63;ASAH1;GBA;GNS;CLN5;AP3M1;CLN3;GGA1;NEU1;PSAP;SLC17A5;ATP6V1H;ATP6V0A4;ARSG;ATP6V0A1;CD164;SORT1;AP3D1;IGF2R;GALC;GALNS;GNPTG;GLB1;PPT1;MAN2B1;TPP1;PPT2;GLA;LGMN
UP	Bioplanet	Endocytosis	85/201	8.1542e-12	3.07821e-09	0	0	2.00467	51.1843	SH3GL3;SH3KBP1;CLTC;CBLC;CLTA;CBLB;AP2A1;AP2A2;EEA1;CHMP1B;PSD4;VPS36;PSD;SH3GLB1;SH3GLB2;USP8;PDCD6IP;VPS37C;VPS37A;VPS37B;ARFGAP3;HLA-G;HLA-E;DNM2;EPN2;TGFBR2;EPN3;ACAP3;ACAP2;ZFYVE16;RAB31;DNAJC6;CHMP4C;CHMP4B;CHMP3;CHMP4A;STAM2;MET;VPS28;ARF6;RAB7A;CHMP5;RAB5B;RAB5C;TSG101;SRC;VPS4B;AGAP1;NEDD4L;ASAP1;ASAP2;CBL;PRKCZ;EGFR;PLD2;CDC42;PARD6B;RAB11FIP1;ERBB3;AP2S1;MVB12A;PIP5K1A;PIP5K1B;PIP5K1C;…
UP	Bioplanet	EGF/EGFR signaling pathway	65/141	2.59786e-11	7.84555e-09	0	0	2.18532	53.2644	ATF1;USP6NL;ERRFI1;SH3GL3;NDUFA13;SH3KBP1;INPPL1;PTEN;CBLC;AP2A1;PIK3C2B;EPS8;RPS6KA3;RPS6KA5;RPS6KA1;NCK2;AKT1;PLCE1;MAP3K4;VAV3;USP8;MAP2K1;RALBP1;MAP2K2;PDPK1;GAB1;EPS15L1;GAB2;VAV2;CREB1;RASA1;STAM2;CRK;SOS2;ARF6;RALB;STXBP1;TWIST1;IQGAP1;PIK3R1;PRKCZ;EGFR;CDC42;ATXN2;RAP1A;AP2S1;PTK2B;RICTOR;RALGDS;MAPK4;JUND;STAT1;TNK2;BRAF;MAPK14;PTK2;ITCH;SYNJ1;RPS6KB1;SP1;ABI1;FOSB;GRB2;KRAS;PTPN5
UP	Bioplanet	Clathrin derived vesicle budding	36/61	1.23972e-10	3.11996e-08	0	0	2.79765	63.8171	NAPA;ARF1;RAB5C;CLTC;CTSZ;SNAP23;AP4E1;CLTA;PIK3C2A;GNS;BLOC1S4;TGOLN2;BLOC1S6;SNX2;AP1G1;FTH1;BLOC1S3;AP1S1;SNX9;SNX5;TXNDC5;TPD52;SNAPIN;SORT1;GBF1;DTNBP1;OCRL;TPD52L1;IGF2R;DNM2;VAMP8;VAMP7;DNAJC6;YIPF6;VAMP2;FTL
UP	Bioplanet	Phospholipid metabolism	81/205	1.3185e-09	2.84419e-07	0	0	1.87306	38.298	PI4K2B;ARF1;SLC44A3;SLC44A2;PITPNB;HEXB;HEXA;INPPL1;PTEN;PIK3C2G;PIK3C2A;PLB1;PIK3C2B;SMPD3;SMPD2;STS;GM2A;SPTLC3;SMPD1;OSBP;PIP4K2A;CERS3;ARSA;CERS5;PLA2G4F;PCYT1A;PCYT2;DGAT1;PLA2G4B;OCRL;GPCPD1;INPP4A;PLA2G16;PHOSPHO1;PIK3CA;MGLL;CSNK1G2;CDS1;MTMR1;MTMR2;ASAH1;MTMR3;PPM1L;GBA;PIK3R3;PIK3R1;MTMR4;AGPAT1;MTMR6;PLD3;AGPAT3;MTMR7;PLD2;AGPAT4;PTDSS2;INPP5E;NEU1;PSAP;PIP5K1A;PIP5K1B;ARSG;PIP5K1C;CEP…
UP	Bioplanet	Protein processing in the endoplasmic reticulum	69/166	1.76762e-09	3.33639e-07	0	0	1.97043	39.7114	TRAM1;TUSC3;HERPUD1;SEC61A1;MAN1A2;CAPN2;FBXO6;CAPN1;SIL1;UBXN6;SEC13;SSR4;SSR2;UBE2E1;UBE2E2;MOGS;YOD1;RAD23A;PDIA6;RAD23B;RBX1;ERN1;DNAJC3;DNAJC1;DAD1;DDIT3;DNAJC5;ATF6;ATF4;PPP1R15A;SAR1A;ATF6B;SAR1B;HSPA4L;RPN1;SEL1L;DERL2;RRBP1;UBE2J1;DNAJB2;ERLEC1;LMAN1;OS9;BAG1;UBQLN1;SSR1;SEC23B;UBQLN4;SEC31A;TXNDC5;UBQLN2;EDEM3;BCAP31;XBP1;SEC24B;EDEM1;EIF2AK1;EDEM2;EIF2AK2;SVIP;MAPK10;NPLOC4;BCL2;STT3A;…
UP	Bioplanet	Insulin signaling pathway	101/277	2.47377e-09	3.7354e-07	0	0	1.72847	34.254	IRS1;ARAF;INPPL1;CBLC;CBLB;RPS6KA4;PPP1CB;RPS6KA3;RPS6KA5;KIF5B;RPS6KA1;AKT1;MAP3K8;MAP3K9;MAP3K4;MAP2K1;PRKCH;MAP2K2;CSNK2A1;CISH;RPS6;PHKA2;INPP4A;PRKAR1A;TRIB3;STXBP3;STXBP1;STXBP2;PIK3R3;PIK3R1;PRKCZ;SOCS2;RHOT1;XBP1;EIF2B2;BRAF;PHKB;EHD1;RHEB;FASN;BCL2;CALM3;GRB2;CALM1;MAP3K13;GSK3B;ARF1;GSK3A;SNAP23;PRKAG1;PTEN;PRKAG2;PIK3C2G;ARHGAP5;PIK3C2A;PTPRF;IKBKB;RPTOR;GYS1;NCK2;FLOT2;MAP4K2;PDPK1;MI…
UP	Bioplanet	Signaling by NGF	85/221	2.44757e-09	4.10648e-07	0	0	1.82325	36.1518	ATF1;GSK3B;CDKN1A;GSK3A;TRIO;CDKN1B;IRS1;ITSN1;CLTC;RASGRF1;PTEN;CLTA;AP2A1;PCSK6;AP2A2;IKBKB;PREX1;RPS6KA3;AKAP13;SMPD2;RPS6KA5;ARHGDIA;RPS6KA1;MLST8;AKT1;VAV3;MAP2K1;DUSP3;MAP2K2;ARHGEF12;RIPK2;PDPK1;PRKCE;ARHGEF17;VAV2;DNM2;TIAM1;ARHGEF9;ADAM17;MAG;CREB1;PIK3CA;PRKAR1A;MAPKAPK2;RAPGEF1;ARHGEF4;TRIB3;ARHGEF7;SQSTM1;CRK;SOS2;PHLPP1;RALB;MAGED1;SRC;FURIN;PIK3R1;PSEN1;KALRN;ADCY6;RELA;RTN4;APH1A;F…
UP	Bioplanet	Epithelial cell signaling in Helicobacter pylori infection	36/68	7.30412e-09	1.00266e-06	0	0	2.50966	47.018	ATP6V1A;IGSF5;SRC;TCIRG1;F11R;EGFR;RELA;IKBKB;CDC42;CCL5;PLCG2;ATP6V1H;ATP6V0A4;ATP6V1E1;ATP6V0E2;ATP6V1D;ATP6V0A1;ATP6V1C2;ATP6V1F;LYN;ATP6V0B;ATP6V1G1;ATP6V0E1;ATP6AP1;ADAM10;MAPK14;NFKB1;MAPK10;NFKBIA;ADAM17;ATP6V1B2;ATP6V0D1;ATP6V0C;ATP6V0D2;MET;ATP6V1B1
UP	Bioplanet	Phosphatidylinositol metabolism	29/50	1.36525e-08	1.71793e-06	0	0	2.74947	49.791	PI4K2B;MTMR1;ARF1;MTMR2;MTMR3;PITPNB;INPPL1;PTEN;PIK3R3;PIK3C2G;PIK3R1;PIK3C2A;MTMR4;MTMR6;PIK3C2B;MTMR7;INPP5E;PIP4K2A;PIP5K1A;PIP5K1B;PIP5K1C;OCRL;SYNJ2;INPP4A;FIG4;PIK3CA;SYNJ1;PI4KA;PI4KB
UP	Bioplanet	Cholesterol biosynthesis	18/24	2.36622e-08	2.382e-06	0	0	3.55534	62.4297	FDPS;IDI1;MVK;GGPS1;HMGCS1;CYP51A1;MSMO1;HMGCR;HSD17B7;SREBF2;TM7SF2;SQLE;EBP;PMVK;SC5D;MVD;DHCR7;FDFT1
UP	Bioplanet	Asparagine N-linked glycosylation	41/85	2.34596e-08	2.53029e-06	0	0	2.28657	40.1705	B4GALT3;MCFD2;B4GALT1;TUSC3;SAR1B;RPN1;GMPPB;LMAN1;FUT8;MAN2A2;MAN1A2;MAN2A1;MGAT5;PGM3;MGAT3;ST3GAL4;MGAT1;SEC31A;EDEM3;SEC13;SEC24B;ALG9;PMM1;EDEM1;ALG5;EDEM2;GFPT1;ALG14;ALG12;MOGS;DPM3;DAD1;DOLPP1;MGAT4A;MGAT4B;STT3A;CALR;SEC24D;SEC24C;B4GALT4;B4GALT5
UP	Bioplanet	Disease	202/674	2.22456e-08	2.58391e-06	0	0	1.42073	25.0349	RPL5;RPL31;RPL34;RPL6;RPL7;PSMD9;PSMD6;PSMD7;RPS19;RPS18;PSMD2;FGFR1OP2;RPL36;TRIM24;AKT1;AP1S1;HIST3H2BB;ATP6V1E1;BTRC;ATP6V1G1;ATP6V0E1;NUP210;PRKCE;HSPG2;BCR;PRKAR1A;DDIT3;PSME2;TRIB3;KDELR3;ATP6V0D1;TLN1;ATF6;ATP6V0D2;ATF3;VPS28;STX1A;ATF4;PIK3R1;RPS4Y1;SSR1;ATP6V0A4;ATP6V0A1;ATP6V1C2;SEC31A;XBP1;EDEM1;EIF2AK2;RAB27A;BRAF;RPS27;RPL27A;NMT1;GRB2;CALR;CALM1;ARF1;CDKN1A;CDKN1B;ELL;SH3KBP1;RPLP1;…
UP	Bioplanet	Iron uptake and transport	24/39	4.96537e-08	4.68607e-06	0	0	2.91721	49.0621	ATP6V1A;SLC46A1;ATP6V0B;ATP6V1G1;ATP6V0E1;SLC40A1;TCIRG1;FTH1;ATP6V1B2;ATP6V1H;HMOX1;ATP6V0A4;ATP6V0E2;ATP6V1E1;ATP6V0D1;ATP6V1D;ATP6V0C;ATP6V0D2;ATP6V0A1;ATP6V1C2;ATP6V1F;ABCG2;ATP6V1B1;FTL
UP	Bioplanet	FSH regulation of apoptosis	93/263	5.73099e-08	5.09046e-06	0	0	1.67628	27.9517	CDKN1C;ZNF331;CTNND1;SNAP23;GDE1;PTPN21;MSMO1;VLDLR;PTPRF;DUSP14;PPP1CB;RASSF2;ARL6IP5;LEPR;PLCE1;TIMP3;TLK1;PTGDS;IER3;RAB2A;KLF10;BNIP3L;ACTR2;MAP2K1;DUSP3;CSNK2A1;IGFBP5;FST;IGFBP3;PAWR;PPP2R5C;PHKA2;DUSP9;JMJD6;RHOB;TGFBR2;ARL4C;PTP4A1;RAB31;PRKAR1A;NPC2;DNAJC5;FDX1;TYRO3;S100A6;TMBIM6;TLN1;ACPP;HDAC5;RAB1A;PDXK;RAB5C;RGS16;CEBPG;GATA6;CREM;LYPD3;RASAL2;NLK;CYP19A1;CYP11A1;HSD17B1;BAG1;SH3BP4…
UP	Bioplanet	ERBB1 downstream pathway	47/106	6.31341e-08	5.29625e-06	0	0	2.1019	34.8453	ATF1;USP6NL;NCKAP1;SRC;PIK3R3;IQGAP1;PIK3R1;PRKCZ;EGFR;PLD2;SLC9A1;EPS8;RPS6KA4;CDC42;RPS6KA3;ZFP36;RPS6KA5;CAPN2;MLST8;AKT1;RICTOR;RALGDS;WASF2;YWHAH;ACTR2;MAP2K1;MAP2K2;KSR1;PDPK1;BAD;STAT1;RPS6;GAB1;BRAF;BAIAP2;YWHAZ;VAV2;MYLPF;CREB1;ARPC2;PIK3CA;ARPC3;ABI1;CALM3;GRB2;KRAS;BCL2L1
UP	Bioplanet	Fatty acid, triacylglycerol, and ketone body metabolism	67/173	8.45948e-08	6.38691e-06	0	0	1.8359	29.8984	SLC25A1;ACADVL;ALAS1;ECI1;TECR;FHL2;MED19;PRKAG2;MED16;MED15;MED12;MCEE;MED14;MED13;ACADL;SIN3B;MED10;EP300;ACADS;TEAD1;FADS1;TEAD3;ELOVL1;NCOA2;DGAT1;HMGCS1;ELOVL5;NCOA6;NCOA3;MED8;APOA2;MED26;MUT;SREBF2;MED7;NCOR2;ACOX1;TRIB3;PLIN2;PPARG;PPARA;YAP1;PRKAA2;SMARCD3;HMGCR;HSD17B12;AGPAT1;AGPAT3;AGPAT4;RXRA;MED30;TBL1X;DECR1;FDFT1;ESRRA;CDK19;NFYA;NFYC;GRHL1;CDK8;FASN;CARM1;CYP1A1;GPD1L;RGL1;LPIN1;…
UP	Bioplanet	Neurotrophin signaling pathway	53/126	8.11443e-08	6.44884e-06	0	0	1.994	32.5562	GSK3B;IRS1;FASLG;RPS6KA4;IKBKB;RPS6KA3;RPS6KA5;ARHGDIA;ARHGDIB;RPS6KA1;AKT1;YWHAH;MAP2K1;MAP2K2;RIPK2;GAB1;IRAK4;YWHAZ;PIK3CA;MAPKAPK2;RAPGEF1;CRK;SOS2;ATF4;CAMK2D;MAGED1;PIK3R3;PIK3R1;PSEN1;RELA;RAP1B;CDC42;NTF4;RAP1A;IRAK1;PLCG2;CAMK2G;SH2B2;BAD;KIDINS220;SORT1;BRAF;MAPK14;NFKB1;NFKBIA;MAPK10;BCL2;CALM3;GRB2;KRAS;CALM1;NFKBIE;TP73
UP	Bioplanet	Nectin adhesion pathway	20/30	9.51978e-08	6.84517e-06	0	0	3.16031	51.0937	FARP2;SRC;PDGFB;PTPRM;IQGAP1;PIK3R1;F11R;CLDN1;PTK2;VAV2;CDC42;RAP1B;RAP1A;PIK3CA;CDH1;RAPGEF1;CTNNB1;PIP5K1C;TLN1;CRK
UP	Bioplanet	Metabolism	423/1615	1.83811e-07	1.26161e-05	0	0	1.24162	19.2567	PI4K2B;PGAP1;XYLT1;GLS;NDST2;SCP2;TDO2;LIPG;AKT1;PIP4K2A;PLCE1;XYLB;MECR;NUP210;MED8;PHKA2;HSPG2;MED7;ETHE1;FAR2;HPD;GNE;MTMR1;MTMR2;HS3ST3A1;MTMR3;RPN1;IQGAP1;MTMR4;GNS;OAZ1;MTMR6;MTMR7;HSD11B2;CYB5R3;RDH11;CHST12;RDH10;ST3GAL4;PLCG2;PIP5K1A;HMOX1;PIP5K1B;ST3GAL6;PIP5K1C;CGA;ST3GAL1;FDFT1;CDK19;PMM1;PRDX6;SQLE;ADI1;FASN;PPT1;NOSTRIN;CYP1A1;OGDH;PPT2;ADA;LGMN;PIGS;ARF1;PIGU;PIGT;PIGO;PIGN;HEXB;HE…
UP	Bioplanet	Transport to the Golgi and subsequent modification	22/36	2.1536e-07	1.41389e-05	0	0	2.89695	44.4709	B4GALT3;MCFD2;SEC13;SEC24B;B4GALT1;SAR1B;LMAN1;FUT8;MAN2A2;MAN1A2;MAN2A1;MGAT5;MGAT4A;MGAT4B;MGAT3;ST3GAL4;MGAT1;SEC24D;SEC24C;B4GALT4;SEC31A;B4GALT5
UP	Bioplanet	Rho GTPase cycle	51/123	2.43706e-07	1.53332e-05	0	0	1.96556	29.9301	TRIO;ARHGAP8;GDI1;ITSN1;RASGRF1;ARHGAP5;SYDE2;PREX1;AKAP13;OPHN1;ARHGDIA;ARHGDIB;VAV3;RALBP1;ARHGEF12;ARHGEF17;RHOG;OCRL;RHOC;RHOB;VAV2;BCR;TIAM1;ARHGAP10;ARHGEF9;ARHGEF4;RHOU;RHOV;ARHGEF7;SOS2;ARHGAP18;KALRN;RHOBTB1;RHOBTB2;CDC42;FGD3;ABR;RHOT1;RACGAP1;A2M;STARD13;ARHGAP29;ARHGAP28;MYO9B;MYO9A;ARHGAP24;NET1;ARHGAP32;ARHGAP30;DLC1;TRIP10
UP	Bioplanet	Signaling events mediated by VEGFR1 and VEGFR2	34/70	2.93977e-07	1.58538e-05	0	0	2.30251	34.6292	ARF1;PRKAA2;ROCK1;SRC;PRKAG1;PTPRJ;IQGAP1;PIK3R1;SHB;CBL;CDC42;CDH5;NCK2;AKT1;PTK2B;FYN;PAK2;MAP2K1;MAP2K2;PDPK1;MYOF;GAB1;BRAF;MAPK14;PTK2;DNM2;VEGFA;PIK3CA;FES;NEDD4;MAPKAPK2;CTNNB1;CALM3;GRB2
UP	Bioplanet	Androgen receptor signaling, proteolysis, and transcription regulation	40/88	2.63407e-07	1.59098e-05	0	0	2.15475	32.6436	RB1;GSK3B;CDKN1A;KDM1A;ROCK1;RNF14;ROCK2;SRC;FHL2;PTEN;RNF6;PIK3R1;EGFR;RELA;CDC42;KAT5;ZMIZ1;BAG1;AKT1;EP300;PAK6;PIAS4;SMARCE1;NCOA2;DAXX;NCOA3;NCOA4;PTK2;PIAS1;RHOB;NCOR2;KAT2B;CREB1;CCNE1;SP1;CARM1;MDM2;CTNNB1;CALR;GAS6
UP	Bioplanet	Signaling events mediated by hepatocyte growth factor receptor (c-Met)	37/79	2.88593e-07	1.61398e-05	0	0	2.22022	33.4326	SH3KBP1;SRC;INPPL1;PTPRJ;PIK3R1;CBL;PRKCZ;RPTOR;CDC42;RAP1B;RAP1A;CDH1;MLST8;NCK2;AKT1;PAK2;PAK4;PTPN1;MAP2K1;MAP2K2;PDPK1;BAD;GAB1;RANBP9;GAB2;PTK2;PIK3CA;NUMB;RAPGEF1;RANBP10;ARHGEF4;CTNNB1;GRB2;CRK;MET;RIN2;ARF6
UP	Bioplanet	E-cadherin nascent AJ-like junctions pathway	23/39	2.85665e-07	1.65905e-05	0	0	2.79566	42.1262	NCKAP1;CSNK2A1;JUP;SRC;CTNND1;IQGAP1;PIK3R1;VAV2;CDC42;RAP1B;TIAM1;DLG1;RAP1A;PIK3CA;CDH1;ABI1;RAPGEF1;AKT1;CTNNB1;PIP5K1C;WASF2;CRK;ARF6
UP	Bioplanet	Prostate cancer	40/89	3.81464e-07	1.98624e-05	0	0	2.13054	31.4878	RB1;GSK3B;CDKN1A;CDKN1B;ARAF;PTEN;PDGFB;PIK3R3;PIK3R1;EGFR;RELA;IKBKB;CREB3L2;PDGFC;AKT1;EP300;E2F2;TCF7L2;MAP2K1;TCF7L1;MAP2K2;PDPK1;BAD;BRAF;NFKB1;NFKBIA;CREB3;CREB1;PIK3CA;CCNE1;CDK2;BCL2;MDM2;CTNNB1;GRB2;KRAS;SOS2;FGFR2;ATF4;FGFR1
UP	Bioplanet	G alpha (12/13) signaling events	36/77	4.39142e-07	2.21035e-05	0	0	2.21632	32.4435	TRIO;ROCK1;ROCK2;ITSN1;RASGRF1;PIK3R3;ADRA1D;PIK3R1;KALRN;CDC42;FGD3;GNA13;AKAP13;PREX1;ABR;GNG2;GNG5;GNA12;VAV3;ARHGEF12;ARHGEF17;RHOG;RHOC;RHOB;VAV2;NET1;TIAM1;ARHGEF9;PIK3CA;GNB2;GNB1;GNB4;ARHGEF4;PLXNB1;ARHGEF7;SOS2
UP	Bioplanet	BDNF signaling pathway	89/261	6.81563e-07	3.31987e-05	0	0	1.61648	22.9522	BTG2;CDKN1A;DOCK4;BTG1;LDB1;MAST4;NUMA1;ICA1;FHL2;ADM;AQP3;HERPUD1;AMOT;RGS2;ZFP36;ADAMTS3;SLC39A7;JUNB;FADS1;DDX17;KLF10;DUSP5;TMED9;MAP2K1;IGFBP5;ATP6AP1;LMO4;IGFBP3;RPS6;FNDC3A;KIF22;JMJD6;RHOB;TGFBR2;TFDP2;DDIT3;CDC42EP4;PPIE;RBMS1;SRSF5;SEC22B;ATF3;PDXK;IGSF3;INSIG1;ATP10D;GATA3;GATA2;DNAJB5;LMNA;SH3BP5;SSR1;H1FX;FLNC;S100A11;ZKSCAN1;EIF4B;NQO1;XBP1;GADD45A;GDF15;FEM1B;PLK2;GFPT1;CYP51A1;PLE…
UP	Bioplanet	Vibrio cholerae infection	28/55	9.67253e-07	4.56423e-05	0	0	2.41333	33.4217	ATP6V1A;ARF1;KDELR1;TCIRG1;SEC61A1;PLCG2;ATP6V1H;ATP6V0A4;ATP6V1E1;ATP6V0E2;ATP6V1D;ATP6V0A1;ATP6V1C2;ATP6V1F;ATP6V0B;ATP6V1G1;ATP6V0E1;ATP6AP1;ATP6V1B2;GNAS;KDELR2;KDELR3;ATP6V0D1;ATP6V0C;ATP6V0D2;CFTR;ATP6V1B1;TJP2
UP	Bioplanet	Signaling by insulin receptor	45/109	1.4012e-06	6.41157e-05	0	0	1.95707	26.3777	ATP6V1A;PRKAA2;CAB39;IRS1;CAB39L;PRKAG1;PRKAG2;PIK3R1;TCIRG1;RPTOR;MLST8;ATP6V1H;ATP6V0A4;ATP6V1E1;ATP6V0E2;ATP6V1D;EIF4B;ATP6V0A1;ATP6V1C2;ATP6V1F;ATP6V1G1;MAP2K1;ATP6V0B;ATP6V0E1;MAP2K2;PDPK1;STRADA;RPS6;GAB1;PIK3CA;RPS6KB1;RHEB;FGF18;ATP6V1B2;TRIB3;GRB2;KRAS;ATP6V0D1;ATP6V0D2;ATP6V0C;CRK;FGFR2;EIF4G1;FGFR1;ATP6V1B1
UP	Bioplanet	Transcriptional regulation of white adipocyte differentiation	35/77	1.44637e-06	6.42357e-05	0	0	2.15475	28.9738	CEBPA;CEBPB;SMARCD3;CEBPD;MED19;MED16;MED15;RELA;MED12;CCND3;MED14;MED13;RXRA;MED30;MED10;EP300;TBL1X;NCOA2;CDK19;NCOA6;NCOA3;MED8;NR2F2;KLF4;MED26;NFKB1;MED7;NCOR2;CDK8;KLF5;CARM1;LEP;PPARG;PLIN1;PPARA
UP	Bioplanet	Transferrin endocytosis and recycling	18/29	2.01754e-06	8.70424e-05	0	0	2.94235	38.585	ATP6V1A;ATP6V0B;ATP6V1G1;ATP6V0E1;TCIRG1;ATP6V1B2;ATP6V1H;ATP6V0A4;ATP6V0E2;ATP6V1E1;ATP6V0D1;ATP6V1D;ATP6V0C;ATP6V0D2;ATP6V0A1;ATP6V1C2;ATP6V1F;ATP6V1B1
UP	Bioplanet	Integrin signaling pathway	58/155	2.24073e-06	9.39861e-05	0	0	1.77385	23.0755	PTEN;MYLK;CAPN6;CAPNS1;CAPN7;CAPN2;AKT1;CAPN1;MAP3K4;MAP2K1;MAP2K2;ACTN2;RHOG;RHOC;RHOB;BCR;ARHGAP10;PIK3CA;RAPGEF1;RHOU;RHOV;TLN1;ARHGEF7;CRK;DOCK1;SOS2;LRPAP1;RALB;ROCK1;ROCK2;SRC;NEDD9;ASAP1;MYL12B;RAP1B;CDC42;RAP1A;RHOT1;TSPAN6;PLCG2;TSPAN5;FYN;TSPAN3;MAPK4;VASP;TNK2;BRAF;MAPK14;PTK2;MAPK10;CAPN14;TSPAN15;TSPAN14;CAPN12;ARPC2;ARPC3;GRB2;KRAS
UP	Bioplanet	Collecting duct acid secretion	17/27	2.93998e-06	0.000119983	0	0	2.98473	38.0169	ATP6V1A;ATP6V1G1;ATP6V0E1;TCIRG1;ATP6V1B2;ATP6V0A4;ATP6V0E2;ATP6V1E1;ATP6V0D1;ATP6V1D;SLC12A7;ATP6V0C;ATP6V0D2;ATP6V0A1;ATP6V1C2;ATP6V1F;ATP6V1B1
UP	Bioplanet	Lipid metabolism regulation by peroxisome proliferator-activated receptor alpha (PPAR-alpha)	45/112	3.37694e-06	0.000134189	0	0	1.90465	23.9958	YAP1;ALAS1;SMARCD3;FHL2;MED19;HMGCR;MED16;MED15;MED12;MED14;MED13;RXRA;MED30;SIN3B;MED10;EP300;TBL1X;TEAD1;FADS1;FDFT1;TEAD3;ESRRA;NCOA2;CDK19;HMGCS1;NFYA;NCOA6;NCOA3;NFYC;MED8;APOA2;GRHL1;MED26;SREBF2;MED7;NCOR2;CDK8;ACOX1;CARM1;CYP1A1;TRIB3;PLIN2;PPARG;RGL1;PPARA
UP	Bioplanet	Signaling by interleukins	44/109	3.73071e-06	0.000144445	0	0	1.91358	23.9177	IL1RN;PELI3;PELI2;INPPL1;PIK3R3;CSF2RB;IL1RAP;PIK3R1;NOD2;CBL;CSF2RA;RELA;IKBKB;IRAK1;BLNK;PTK2B;MAP3K8;FYN;BTRC;LYN;MAP2K1;MAP2K2;IL1R1;RIPK2;STAT1;GAB2;IRAK4;TYK2;YWHAZ;NFKB1;RBX1;NFKB2;PIK3CA;IL7;TNIP2;TOLLIP;IL2RB;RAPGEF1;TAB3;GRB2;KRAS;IL6ST;SQSTM1;CRK
UP	Bioplanet	TGF-beta regulation of extracellular matrix	164/565	3.89525e-06	0.000147046	0	0	1.37599	17.139	RB1;RPL5;SPINT2;CLDN1;SAT1;ETS2;CDH5;LGALS3;GOLGA4;RGS2;EFEMP1;LEPR;ARL6IP5;FAM3C;JUNB;FADS1;TBC1D10A;MAP2K1;PCYT2;IL1R1;GTPBP2;RNASE1;PDGFRL;SFRP1;COL4A2;PSG4;MORF4L2;PSG6;HECA;TRIB3;ATF3;IDI1;KHDRBS3;CUL5;KCNE3;SDC4;CTBP1;INSIG1;COPB1;CREM;TACSTD2;MGST1;FBLN1;PSG11;PIK3R1;IQGAP2;MTMR4;NID2;DPP4;PMVK;SSR1;APOE;ZNF148;A2M;S100A11;IVNS1ABP;GSTM3;JUP;PLK2;IDH2;MICAL2;NR2F2;SMAD7;CLK1;EHD3;CDK6;CILP…
UP	Bioplanet	Phosphoinositides and their downstream targets	16/25	4.251e-06	0.000156561	0	0	3.03389	37.5243	LYN;GSK3B;ARF1;GSK3A;BAD;PDPK1;PRKCE;AP2A1;PRKCZ;VAV2;EEA1;PFKL;RPS6KB1;BTK;AKT1;PFKP
UP	Bioplanet	PIP biosynthesis at the plasma membrane	19/33	5.13494e-06	0.000184613	0	0	2.72936	33.242	MTMR1;PI4K2B;MTMR3;INPPL1;PTEN;PIK3R3;PIK3C2G;PIK3R1;SYNJ2;PIK3C2A;MTMR6;PIK3C2B;INPP4A;PIK3CA;SYNJ1;PIP4K2A;PIP5K1A;PIP5K1B;PIP5K1C
UP	Bioplanet	p75 neurotrophin receptor-mediated signaling	48/124	5.54675e-06	0.000194781	0	0	1.83502	22.2079	TRIO;MAGED1;ITSN1;RASGRF1;XIAP;FURIN;PIK3R1;PSEN1;KALRN;PRKCZ;RTN4;RELA;APH1A;IKBKB;FGD3;NTF4;PREX1;ABR;AKAP13;SMPD2;NCSTN;IRAK1;CASP6;ARHGDIA;UBC;AKT1;VAV3;ARHGEF12;RIPK2;BAD;SORT1;ARHGEF17;RHOC;NFKB1;RHOB;VAV2;NET1;NFKBIA;MAPK10;TIAM1;ADAM17;MAG;ARHGEF9;PIK3CA;ARHGEF4;ARHGEF7;SQSTM1;SOS2
UP	Bioplanet	Endosomal sorting complex required for transport (ESCRT) pathway	17/28	6.00943e-06	0.000206233	0	0	2.87814	34.6015	TSG101;VPS4B;VPS37C;VPS37A;VPS37B;UBC;CHMP2B;CHMP2A;CHMP4C;CHMP3;CHMP4B;CHMP4A;VPS36;CHMP7;STAM2;VPS28;CHMP5
UP	Bioplanet	GAB1 signalosome	21/39	6.99011e-06	0.000229458	0	0	2.55256	30.3014	GSK3B;CDKN1A;GSK3A;CDKN1B;PHLPP1;SRC;BAD;PDPK1;PTEN;GAB1;PIK3R1;EGFR;NR4A1;CREB1;PIK3CA;MLST8;MDM2;AKT1;RICTOR;GRB2;TRIB3
UP	Bioplanet	Post-translational protein modification	68/196	6.93427e-06	0.000232683	0	0	1.64465	19.5368	PIGS;GALNT11;B4GALT3;PIGU;MCFD2;PGAP1;PIGT;B4GALT1;ST6GALNAC2;PIGO;GPAA1;PIGN;TUSC3;GMPPB;C1GALT1C1;STS;MAN1A2;PGM3;MUC15;ARSA;SEC13;ALG9;MUCL1;SEMA6D;ALG5;ALG14;MOGS;ALG12;DPM3;DAD1;B3GNT5;PIGA;PIGK;B3GNT2;GAS6;B4GALT4;PIGH;B4GALT5;SAR1B;RPN1;FURIN;LMAN1;FUT8;MAN2A2;MAN2A1;MGAT5;ST3GAL4;MGAT3;MGAT1;ARSG;ST3GAL1;SEC31A;EDEM3;SEC24B;PMM1;MUC16;GALNT2;EDEM1;GALNT1;EDEM2;GFPT1;DOLPP1;MGAT4A;MGAT4B;S…
UP	Bioplanet	Interleukin-2 signaling pathway	231/847	7.29155e-06	0.000234261	0	0	1.29285	15.2929	TES;ARL6IP1;ECI1;SMC4;AQP3;GLS;NDST2;PREX1;RPS6KA3;AKT1;IER3;DAXX;STARD5;CSNK2A1;IL1R1;PRKCE;HCFC2;RIN3;ATF4;ENPEP;MGST1;PIK3R3;GATA3;PIK3R1;IQGAP2;LY9;PLAC8;SNX4;RDH11;CHST12;KCNN4;ZBTB7A;S100A11;LYN;CCR1;CDK17;XBP1;JUND;ST13;SLC35E1;GPR137B;PRRC2B;EIF1;FOSL2;GADD45G;EHD1;MLLT10;SQLE;RNF103;ID2;GPR183;AGO2;CYP1A1;REL;GRB2;ADA;BTG3;BTG1;CDKN1B;CLIC3;CITED2;CTSZ;TECR;CLTC;PCSK6;LYST;TIMP2;CTSH;CCR…
UP	Bioplanet	Thyroid-stimulating hormone signaling pathway	30/66	7.99953e-06	0.000251652	0	0	2.15475	25.2885	RB1;CDKN1B;SRC;GNAI3;PIK3R1;MYL12B;GNA13;RAP1B;CCND3;GNG2;RAP1A;RPS6KA1;GNA12;AKT1;CGA;RALGDS;MAP2K1;PDPK1;STAT1;RPS6;SCRIB;BRAF;MAPK14;CREB1;PIK3CA;RPS6KB1;CCNE1;CDK2;GNB1;GNAS
UP	Bioplanet	PDGFB signaling pathway	49/129	8.23134e-06	0.00025366	0	0	1.80064	21.0811	USP6NL;NCKAP1;DOCK4;PTEN;PTPRJ;EPS8;RPS6KA3;ARHGDIA;NCK2;YWHAH;ACTR2;MAP2K1;MAP2K2;KSR1;PRKCE;GAB1;ACTN4;YWHAZ;DNM2;VAV2;PIK3CA;RASA1;RAPGEF1;CRK;LRP1;SRC;PDGFB;PIK3R3;IQGAP1;PIK3R1;CBL;RAP1B;SLC9A3R1;RAP1A;FYN;WASF2;LYN;PTPN1;JUND;STAT1;EIF2AK2;BRAF;BAIAP2;MAPK10;ARPC2;ARPC3;ABI1;GRB2;KRAS
UP	Bioplanet	Transmembrane transport of small molecules	129/432	9.21778e-06	0.000278377	0	0	1.41555	16.4125	SLC35B2;SLC46A1;SLC4A2;ABCA12;ATP12A;AQP3;SLC8A1;AQP1;FTH1;SLC39A7;ATP6V1E1;SLC16A3;SLC12A7;SLC30A7;SLC38A1;ATP6V1G1;SLC6A19;SLC15A2;ATP6V0E1;NUP210;SLC30A2;SLC30A5;SLC35C1;ATP11B;ATP1B3;SLC30A1;ATP11A;SLC5A6;SLC9A2;SLC9A6;PRKAR1A;SLC9A7;SLCO2A1;SLC27A6;ATP6V0D1;ATP6V0D2;CFTR;FTL;ABCG2;ATP6V1A;SLC22A3;SLC22A5;ABCB6;SLC35D1;SLC35D2;SLC1A2;SLC1A3;SLC9A1;TPR;HMOX1;ATP6V1H;ATP6V0A4;SLC38A3;ATP6V1D;AT…
UP	Bioplanet	Chronic myeloid leukemia	32/73	1.03086e-05	0.000305216	0	0	2.07801	23.8608	RB1;CDKN1A;CDKN1B;CTBP1;ARAF;CBLC;PIK3R3;CBLB;PIK3R1;CBL;RELA;IKBKB;AKT1;E2F2;MAP2K1;MAP2K2;BAD;BRAF;GAB2;NFKB1;RUNX1;TGFBR2;BCR;NFKBIA;CDK6;PIK3CA;MDM2;GRB2;KRAS;CRK;SOS2;BCL2L1
UP	Bioplanet	Latent infection of Homo sapiens with Mycobacterium tuberculosis	20/37	1.0701e-05	0.000310742	0	0	2.56241	29.3272	ATP6V1A;ATP6V0B;ATP6V1G1;ATP6V0E1;NOS2;NCF4;TCIRG1;ATP6V1B2;ATP6V1H;ATP6V0A4;ATP6V0E2;ATP6V1E1;ATP6V0D1;ATP6V1D;ATP6V0C;ATP6V0D2;ATP6V0A1;ATP6V1C2;ATP6V1F;ATP6V1B1
UP	Bioplanet	Renal cell carcinoma	31/70	1.09569e-05	0.00031217	0	0	2.09935	23.9778	FH;EPAS1;ARAF;PDGFB;PIK3R3;PIK3R1;CDC42;RAP1B;FLCN;RAP1A;AKT1;EP300;PAK6;PAK3;PAK2;PAK4;MAP2K1;MAP2K2;EGLN2;GAB1;BRAF;PGF;RBX1;VEGFA;PIK3CA;RAPGEF1;GRB2;KRAS;CRK;MET;SOS2
UP	Bioplanet	Integrated breast cancer pathway	55/152	1.28049e-05	0.000351554	0	0	1.7153	19.324	ATF1;RB1;PIGR;GSK3A;BMPR2;GDI1;IRS1;NAB1;TRADD;ARAF;PTEN;BACH1;DHTKD1;CDH1;ZMIZ1;DAG1;AKT1;EP300;DCAKD;NCOA3;CSNK1D;PIAS1;TGFBR2;ITPKC;CREB1;LGALS13;USP15;MYCBP2;HMGCR;TFPI;CYP19A1;EGFR;CDC42;RAP1A;TPR;GADD45A;BAD;STAT1;USP21;BRAF;NFKB1;SMAD7;VEGFA;CDK7;FER;WEE1;RHEB;SP1;CDK2;BCL2;MDM2;NF1;CTNNB1;KRAS;MAP3K13
UP	Bioplanet	Leptin signaling pathway	28/61	1.26574e-05	0.000353939	0	0	2.17595	24.5388	KHDRBS1;IL1RN;IRS1;SRC;PIK3R1;RELA;IKBKB;CDC42;SOCS2;CFL2;LEPR;AKT1;FYN;PTPN1;MAP2K1;MAP2K2;CISH;STAT1;RPS6;MAPK14;NFKB1;CREB1;RPS6KB1;SP1;LEP;REL;GRB2;BCL2L1
UP	Bioplanet	Developmental biology	125/420	1.49736e-05	0.000403752	0	0	1.41085	15.6735	TRIO;PLXND1;PITPNA;RPS6KA4;RPS6KA3;CCND3;RPS6KA5;RPS6KA1;AKT1;EP300;MAP2K1;MAP2K2;SEMA6A;CSNK2A1;SEMA6D;MED8;UNC5C;MED7;CACNB3;COL4A2;COL4A5;TLN1;SEMA7A;MYL12B;MED30;PLXNA2;ST8SIA4;ABL2;PLXNA1;PIP5K1C;MYH10;PLXNA3;VASP;CDK19;SIAH2;RDX;NR2F2;NFKB1;PTK2;CDK8;DLG1;COL5A1;FES;PLXNB1;COL9A3;GRB2;FGFR1;NRP1;GSK3B;NRP2;CLTC;CLTA;MED19;AP2A1;LAMC1;MED16;PCSK6;MED15;AP2A2;MED12;MED14;MED13;MED10;NCK2;NCOA…
UP	Bioplanet	Signaling by SCF-KIT	33/78	1.86761e-05	0.000494754	0	0	2.00558	21.8373	GSK3B;PTPRU;CDKN1A;GSK3A;CDKN1B;PHLPP1;SRC;PTEN;PIK3R3;PIK3R1;CBL;MLST8;AKT1;FYN;RICTOR;SOCS6;SH2B2;LYN;MAP2K1;MAP2K2;PDPK1;BAD;STAT1;GAB2;NR4A1;FER;CREB1;PIK3CA;FES;MDM2;TRIB3;GRB2;KRAS
UP	Bioplanet	Terpenoid backbone biosynthesis	2015-11-01	2.11445e-05	0.000550486	0	0	3.47634	37.4197	FDPS;IDI1;MVK;GGPS1;HMGCS1;PMVK;PDSS2;MVD;HMGCR;ACAT2;DHDDS
UP	Bioplanet	Focal adhesion	76/233	2.5585e-05	0.000654801	0	0	1.54624	16.3492	MYLK2;GSK3B;ITGB4;RASGRF1;ARAF;PTEN;LAMC1;ARHGAP5;MYLK;PPP1CB;CCND3;CAPN2;AKT1;CAPN1;PELO;VAV3;MAP2K1;MAP2K2;PPP1R12A;ACTN2;PDPK1;ACTN4;PGF;RHOB;VAV2;COL4A2;PIK3CA;COL6A1;RAPGEF1;COL6A3;ITGA5;TLN1;CRK;DOCK1;MET;SOS2;LAMA5;ROCK1;LAMA1;ROCK2;SRC;PDGFB;PIK3R3;XIAP;PIK3R1;EGFR;MYL12B;RAP1B;CDC42;RAP1A;PDGFC;PAK6;FYN;PIP5K1C;FLNC;PAK3;PAK2;MAPK4;PAK4;VASP;FARP2;BAD;TNK2;STYK1;BRAF;PARVA;LAMB1;PTK2;VEG…
UP	Bioplanet	mTOR signaling pathway	43/113	2.72246e-05	0.000685151	0	0	1.80389	18.9614	EIF4A2;PRR5;PRKAA2;CAB39;IRS1;CAB39L;PTEN;PIK3R3;PIK3R1;PLD2;IKBKB;RPTOR;RPS6KA3;MKNK1;RPS6KA1;MLST8;AKT1;RICTOR;EIF4B;YWHAH;MAP2K1;MAP2K2;PDPK1;STRADA;BNIP3;RPS6;BRAF;YWHAZ;PGF;VEGFA;CLIP1;RRAGC;PIK3CA;RPS6KB1;CCNE1;RHEB;CDK2;ULK3;ULK1;KRAS;EIF4G2;EIF3A;EIF4G1
UP	Bioplanet	SNARE interactions in vesicular transport	19/36	2.78513e-05	0.000689435	0	0	2.50191	26.2416	STX17;STX8;SNAP23;STX7;USE1;STX11;BET1L;VAMP8;VAMP7;BNIP1;STX6;VTI1A;STX5;STX3;SEC22B;SNAP29;STX1A;VAMP2;VAMP3
UP	Bioplanet	N-glycan biosynthesis	23/48	3.17104e-05	0.000760042	0	0	2.27147	23.5299	B4GALT3;B4GALT1;ALG9;TUSC3;RPN1;ALG5;ALG14;ALG12;MOGS;FUT8;DPM3;MAN2A2;MAN1A2;MAN2A1;DAD1;MGAT5;DOLPP1;MGAT4A;MGAT4B;MGAT3;STT3A;MGAT1;STT3B
UP	Bioplanet	Activation of chaperones by IRE1 alpha	23/48	3.17104e-05	0.0007723	0	0	2.27147	23.5299	ACADVL;CUL7;GSK3A;XBP1;EDEM1;PLA2G4B;GFPT1;WIPI1;PDIA6;YIF1A;DNAJC3;ERN1;SERP1;CTDSP2;LMNA;DNAJB9;SSR1;HDGF;TPP1;KDELR3;ATP6V0D1;TLN1;SEC31A
UP	Bioplanet	Signaling by EGFR in cancer	42/111	3.92467e-05	0.000897916	0	0	1.79369	18.1981	GSK3B;CDKN1A;GSK3A;CDKN1B;PHLPP1;SH3KBP1;SRC;CLTC;PTEN;CLTA;AP2A1;PIK3R1;CBL;AP2A2;ADCY6;EGFR;CDC42;UBC;MLST8;AP2S1;AKT1;RICTOR;MAP2K1;MAP2K2;PDPK1;BAD;PRKCE;GAB1;ADAM10;EPS15L1;NR4A1;ADAM17;CREB1;PIK3CA;PRKAR1A;MDM2;TRIB3;GRB2;KRAS;CALM1;ARHGEF7;STAM2
UP	Bioplanet	Human cytomegalovirus and MAP kinase pathways	2018-12-01	3.91556e-05	0.000909614	0	0	3.16031	32.0707	RB1;MAP2K1;MAP2K2;CREB1;PIK3CA;PDPK1;SP1;AKT1;PIK3R1;MAPK14;NFKB1;RELA
UP	Bioplanet	Interleukin-1 signaling pathway	46/125	3.90351e-05	0.000920984	0	0	1.74449	17.7084	IL1RN;PELI3;PELI2;TNFAIP3;IL1RAP;PIK3R1;NOD2;UBE2Z;PRKCZ;RELA;UBE2J1;IKBKB;ZFP36;IRAK1;UBE2Q2;AKT1;MAP3K8;ERC1;BTRC;MAPK4;MAP2K1;UBE2H;MAP2K2;TICAM2;UBE2B;IL1R1;RIPK2;UBE2E1;UBE2E2;UBE2A;IRAK4;MAPK14;NFKB1;RBX1;IL1F10;NFKBIA;MAPK10;PIK3CA;UBE2R2;TNIP2;TOLLIP;MAPKAPK2;REL;TAB3;SQSTM1;UBE2K
UP	Bioplanet	MAP kinase signaling pathway	33/81	4.69992e-05	0.00105924	0	0	1.9313	19.2461	CEBPA;TRADD;RELA;IKBKB;RPS6KA4;RPS6KA3;RPS6KA5;MKNK1;RPS6KA1;MKNK2;MAP3K8;MAP3K9;MAP4K5;PAK2;MAP3K4;MAPK4;MAP4K4;MAP4K2;DAXX;MAP2K1;MAP2K2;STAT1;MAPK14;NFKB1;MAPK10;NFKBIA;CREB1;RPS6KB1;SP1;MAPKAPK2;RAPGEF2;GRB2;MAP3K13
UP	Bioplanet	Diabetes pathways	49/137	5.22353e-05	0.00115993	0	0	1.69549	16.7171	ACADVL;GSK3A;HERPUD1;SERP1;KIF5B;SLC30A7;IGFBP5;EXOC8;IGFBP3;SLC30A5;PLA2G4B;WIPI1;PDIA6;ERN1;DNAJC3;DDIT3;CTDSP2;EXOC6;KDELR3;ATP6V0D1;TLN1;ATF6;ATF3;STX1A;VAMP2;ATF4;PAPPA2;CUL7;LMNA;IGF2BP1;SSR1;DNAJB9;IGF2BP3;SEC11A;SEC31A;XBP1;NFYA;EDEM1;NFYC;GFPT1;RAB27A;KLF4;YIF1A;SPCS3;SPCS2;LEP;TPP1;HDGF;CALR
UP	Bioplanet	Toll receptor cascades	55/159	5.48454e-05	0.00118309	0	0	1.63978	16.0879	ATF1;TNFAIP3;UBE2Z;EEA1;IKBKB;RPS6KA3;RPS6KA5;TBK1;CTSL;UBE2Q2;RPS6KA1;MAP3K8;LBP;CTSB;MAP2K1;MAP2K2;TICAM2;DUSP3;RIPK2;UBE2E1;UBE2E2;IRAK4;TICAM1;TIRAP;DNM2;SIGIRR;CREB1;UBE2R2;MAPKAPK2;BTK;IRF7;TLR7;PPARA;TLR5;PELI3;PELI2;NOD2;RELA;UBE2J1;IRAK1;UBC;PLCG2;UBE2H;UBE2B;EIF2AK2;UBE2A;MAPK14;NFKB1;NFKB2;NFKBIA;MAPK10;TOLLIP;TAB3;UBE2K;LGMN
UP	Bioplanet	Other glycan degradation	2016-11-01	5.4695e-05	0.00119695	0	0	3.25907	31.9836	MANBA;GLB1;MAN2B2;HEXB;FUCA2;GBA;HEXA;NEU1;MAN2B1;MAN2C1;ENGASE
UP	Bioplanet	Signaling events mediated by focal adhesion kinase	27/62	5.70673e-05	0.00121368	0	0	2.06439	20.1718	ROCK2;SRC;PTPN21;ASAP1;PIK3R1;RAP1B;RAP1A;CAPN2;NCK2;FYN;MAP2K1;ACTN2;BRAF;ACTN4;PTK2;KLF8;MMP14;PIK3CA;RASA1;ELMO1;RAPGEF1;GRB2;ITGA5;ARHGEF7;TLN1;CRK;DOCK1
UP	Bioplanet	Influence of Ras and Rho proteins on G1 to S transition	16/29	5.89967e-05	0.00123729	0	0	2.61543	25.4691	RB1;CDKN1A;MAP2K1;CDKN1B;MAP2K2;PDPK1;PIK3R1;RELA;NFKB1;IKBKB;NFKBIA;CDK6;PIK3CA;CCNE1;CDK2;AKT1
UP	Bioplanet	Pathways in cancer	98/325	6.90425e-05	0.00142814	0	0	1.42943	13.6951	RB1;CSF3R;ARAF;CBLC;CBLB;FZD10;TFG;CDH1;AKT1;EP300;SKP2;PIAS4;MAP2K1;RALBP1;MAP2K2;MITF;PGF;RUNX1;PIAS1;RBX1;BCR;COL4A2;CCNE1;CTBP1;EPAS1;PDGFB;PIK3R3;PIK3R1;CSF2RA;WNT6;DVL1;TPR;PLCG2;DVL3;RALGDS;WNT4;JUP;WNT3A;FZD6;BRAF;PTK2;NFKB1;NFKB2;NFKBIA;CDK6;CDK2;FGF18;BCL2;MDM2;GRB2;FGFR2;BCL2L1;FGFR1;GSK3B;CDKN1A;CDKN1B;PTEN;FASLG;LAMC1;IKBKB;SUFU;NCOA4;AXIN2;TGFBR2;PIK3CA;TRAF4;PPARG;CRK;MET;SOS2;PPAR…
UP	Bioplanet	PI3K events in ERBB2 signaling	21/44	7.47603e-05	0.00148537	0	0	2.26249	21.4964	GSK3B;CDKN1A;GSK3A;CDKN1B;PHLPP1;BAD;PDPK1;PTEN;GAB1;PIK3R1;EGFR;NR4A1;CREB1;ERBB3;PIK3CA;MLST8;MDM2;AKT1;RICTOR;GRB2;TRIB3
UP	Bioplanet	p38 alpha/beta MAPK downstream pathway	19/38	7.37913e-05	0.00148567	0	0	2.37023	22.551	ATF1;CEBPB;GDI1;CSNK2A1;NOS2;KRT8;MITF;MAPK14;USF1;SLC9A1;RPS6KA4;KRT19;RPS6KA5;CREB1;MKNK1;DDIT3;MAPKAPK2;HBP1;ATF6
UP	Bioplanet	RAC1 activity regulation	19/38	7.37913e-05	0.00150574	0	0	2.37023	22.551	VAV3;RALBP1;TRIO;RAP1GDS1;RASGRF1;KALRN;DEF6;VAV2;EPS8;BCR;ABR;PREX1;TIAM1;RACGAP1;ARHGDIA;ABI1;ELMO1;ARHGEF7;DOCK1
UP	Bioplanet	Signaling by ERBB4	36/93	7.85837e-05	0.00154106	0	0	1.83502	17.3434	YAP1;GSK3B;CDKN1A;GSK3A;CDKN1B;PHLPP1;PTEN;PIK3R1;PSEN1;EGFR;GHR;APH1A;NCSTN;ERBB3;UBC;MLST8;AKT1;RICTOR;BTRC;WWOX;MAP2K1;MAP2K2;PDPK1;BAD;PRLR;RBX1;NR4A1;ADAM17;ITCH;CREB1;PIK3CA;NEDD4;MDM2;TRIB3;GRB2;KRAS
UP	Bioplanet	Neurotrophic factor-mediated Trk receptor signaling	26/60	8.61282e-05	0.00166735	0	0	2.0542	19.2266	MAGED1;RASGRF1;NEDD4L;PIK3R1;PRKCZ;CDC42;NTF4;RAP1B;RAP1A;MAP2K1;GAB1;RHOG;GAB2;TIAM1;RIT1;EHD4;PIK3CA;RASA1;GIPC1;ELMO1;RAPGEF1;GRB2;KRAS;CRK;DOCK1;SQSTM1
UP	Bioplanet	Signaling events mediated by HDAC class I	29/70	9.27437e-05	0.00168727	0	0	1.9639	18.2362	HDAC5;CHD4;CHD3;GATA2;HDAC8;RELA;SIN3B;EP300;SAP18;RBBP7;MTA2;MBD3;NUP210;SMURF1;MBD2;SIRT4;NUP153;SIRT7;SIRT2;GATAD2B;NFKB1;GATAD2A;SMAD7;NCOR2;NFKBIA;KAT2B;TFCP2;PPARG;MXD1
UP	Bioplanet	Epidermal growth factor receptor (EGFR) pathway	41/111	9.09642e-05	0.00169575	0	0	1.75098	16.293	SRC;CBLC;CBLB;PIK3R1;CBL;PRKCZ;EGFR;RPS6KA4;CYTH3;RPS6KA3;RPS6KA5;RHOT1;ERBB3;RPS6KA1;PLCG2;NCK2;AKT1;MAPK4;VAV3;MAP2K1;MAP2K2;PRKCH;PDPK1;BAD;PRKCE;GAB1;RHOG;RHOC;MAPK14;RHOB;VAV2;MAPK10;CREB1;SOAT1;PIK3CA;RPS6KB1;GRB2;RHOU;KRAS;RHOV;SOS2
UP	Bioplanet	Inositol phosphate metabolism	25/57	9.22807e-05	0.00169932	0	0	2.07915	19.3167	IPPK;PI4K2B;INPPL1;PTEN;PIK3C2G;PIK3C2A;PIK3C2B;INPP5A;IMPA2;INPP5E;PLCG2;PIP4K2A;PLCE1;PIP5K1A;PIP5K1B;PIP4K2C;PIP5K1C;OCRL;SYNJ2;INPP4A;ALDH6A1;PIK3CA;SYNJ1;PI4KA;PI4KB
UP	Bioplanet	p53 activity regulation	43/118	8.92766e-05	0.00170643	0	0	1.72746	16.1064	RB1;RPL5;GSK3B;CDKN1A;EI24;SETD7;PTEN;PIDD1;CCND3;KAT5;ZMAT3;PPP1R13L;PERP;SESN2;SMYD2;AKT1;EP300;KAT8;TIMP3;SKP2;DAXX;GADD45B;GADD45A;CSNK1A1;IGFBP3;SHISA5;HUWE1;CSNK1D;CSNK1E;MAPK14;FBXO11;GADD45G;KAT2B;CDK6;CCNE1;CCNG2;CDK2;BCL2;MDM2;MDM4;CSNK1G2;CSNK1G1;TP73
UP	Bioplanet	NGF signaling via TRKA from the plasma membrane	48/136	9.04552e-05	0.00170734	0	0	1.6731	15.5777	ATF1;GSK3B;CDKN1A;GSK3A;CDKN1B;PHLPP1;RALB;IRS1;SRC;CLTC;PTEN;CLTA;AP2A1;PIK3R1;AP2A2;ADCY6;RPS6KA3;RPS6KA5;RAP1A;RPS6KA1;MLST8;AP2S1;AKT1;RICTOR;RALGDS;MAP2K1;MAP2K2;DUSP3;PDPK1;BAD;KIDINS220;PRKCE;BRAF;MAPK14;DNM2;NR4A1;RIT1;CREB1;PIK3CA;PRKAR1A;MAPKAPK2;MDM2;RAPGEF1;TRIB3;GRB2;KRAS;CALM1;CRK
UP	Bioplanet	Antigen-activated B-cell receptor generation of second messengers	68/211	0.000100024	0.00179805	0	0	1.52773	14.0706	GSK3B;GSK3A;SH3KBP1;PTEN;CBLB;FASLG;IKBKB;PPP3CA;PPP3CC;RPS6KA1;REV3L;BLNK;AKT1;CHP1;POLH;VAV3;MAP2K1;PRKCH;MAP2K2;CSNK2A1;PDPK1;PRKCE;GAB1;GAB2;VAV2;BCR;CREB1;STIM1;PIK3CA;RASA1;BTK;RAPGEF1;CRK;SOS2;PIK3R3;PIK3R1;CBL;PRKCZ;RELA;MALT1;CDC42;SH3BP2;PLCG2;SH3BP5;PIP5K1A;PIP5K1B;FYN;PIP5K1C;CAMK2G;MAPK4;LYN;PTPN18;BAD;BRAF;MAPK14;NFKB1;NFKB2;NFKBIA;MAPK10;BCL6;REL;CALM3;GRB2;KRAS;CALM1;NFKBIE;CD22;H…
UP	Bioplanet	ERBB signaling pathway	36/94	0.000101749	0.00180754	0	0	1.8155	16.6899	GSK3B;CDKN1A;CAMK2D;CDKN1B;SRC;ARAF;CBLC;PIK3R3;CBLB;PIK3R1;CBL;EGFR;ERBB3;NCK2;PLCG2;AKT1;ABL2;PAK6;PAK3;CAMK2G;PAK2;PAK4;MAP2K1;MAP2K2;BAD;GAB1;BRAF;PTK2;MAPK10;PIK3CA;RPS6KB1;MDM2;GRB2;KRAS;CRK;SOS2
UP	Bioplanet	Apoptosis	76/242	0.000104819	0.00184043	0	0	1.48874	13.6417	TRADD;HMGB2;FASLG;IL1RAP;IKBKB;PSMD9;PPP3CA;PSMD6;PSMD7;PPP3CC;FNTA;CDH1;CASP6;PSMD2;CAPN2;AKT1;CHP1;CAPN1;TP63;KPNA1;DSP;BNIP3L;DBNL;IL1R1;IRAK4;TNFRSF1B;DYNLL2;PSMA6;ARHGAP10;PSMA1;PIK3CA;PRKAR1A;IRF7;PSME2;DSG2;DSG3;IRF6;PLEC;ROCK1;MAGED1;SATB1;PSMD13;ENDOD1;PIK3R3;XIAP;CSF2RB;PIK3R1;RELA;IRAK1;PSMB3;LMNA;UBC;PAK2;BCAP31;GSN;CRADD;BAD;TNFRSF10C;PTK2;NFKB1;NFKBIA;MAPK10;H1F0;STK24;PSMC1;PSMC2;N…
UP	Bioplanet	G13 signaling pathway	19/39	0.000115553	0.00200558	0	0	2.30945	20.937	ROCK1;ROCK2;TNK2;IQGAP1;IQGAP2;CDC42;GNA13;PPP1CB;MAPK10;PIK3CA;RPS6KB1;CFL2;ARHGDIB;PIP4K2A;CALM3;RHPN2;PAK3;CALM1;MAP3K4
UP	Bioplanet	Protein metabolism	126/442	0.000117229	0.00201154	0	0	1.35135	12.2316	EIF4A2;RPL5;GALNT11;PGAP1;RPL31;TUSC3;RPL34;RPL6;RPL7;C1GALT1C1;STS;RPS19;RPS18;RPL36;FBXO4;LONP2;FBXO6;FBXW4;ARSA;FBXW5;ALG9;MUCL1;FBXW7;RPS8;SEMA6D;RPS6;ALG5;ALG14;MOGS;ALG12;DPM3;FKBP9;SAR1B;RPN1;COX17;RPS4Y1;FUT8;MAN2A2;MAN2A1;ST3GAL4;SSR1;ARSG;ST3GAL1;SEC31A;EDEM3;EIF2B2;PMM1;MUC16;EDEM1;EDEM2;GFPT1;TBCA;RPS27;RPL27A;TBCE;STT3A;FBXL3;SKIV2L;ACO2;CALR;FBXL5;EIF4G1;PIGS;B4GALT3;PIGU;MCFD2;TRAM…
UP	Bioplanet	Androgen receptor proteolysis and transcription regulation	26/61	0.000120206	0.00203945	0	0	2.02052	18.2379	TMF1;KDM1A;FHL2;TMPRSS2;RPS6KA3;CCND3;ZMIZ1;NRIP1;AKT1;PTK2B;PIAS4;VAV3;NCOA2;GSN;NCOA6;NCOA4;PAWR;RANBP9;CDK11B;PIAS1;LATS2;CDK6;CTDSP1;CTDSP2;CARM1;CTNNB1
UP	Bioplanet	Interleukin-6 signaling pathway	29/71	0.000125447	0.00210472	0	0	1.93624	17.3945	GSK3B;CEBPB;CEBPD;PIK3R1;CBL;NLK;AKT1;LBP;A2M;JUNB;MAP2K1;MAP2K2;CSNK2A1;LMO4;BAD;STAT1;GAB1;MITF;GAB2;TYK2;MAPK14;PIAS1;NR2F6;PTPRE;PIK3CA;RPS6KB1;GRB2;IL6ST;BCL2L1
UP	Bioplanet	Prolactin activation of MAPK signaling	30/75	0.000151529	0.00251438	0	0	1.89618	16.6764	GSK3B;IRS1;SRC;PIK3R1;CBL;RELA;SOCS2;AKT1;SIRPA;FYN;CTSD;PTPN1;MAP2K1;MAP2K2;CISH;NOS2;STAT1;RPS6;GAB2;MAPK14;PRLR;YWHAZ;NFKB1;PTK2;VAV2;NFKBIA;PIK3CA;RPS6KB1;GRB2;PPIB
UP	Bioplanet	FoxO family signaling	22/49	0.000158087	0.00259468	0	0	2.12837	18.6283	CDKN1B;RALB;CSNK1A1;GADD45A;FASLG;CSNK1D;CSNK1E;FBXO32;YWHAZ;IKBKB;MAPK10;KAT2B;BCL6;CAT;CDK2;AKT1;EP300;CTNNB1;SKP2;CSNK1G2;YWHAH;CSNK1G1
UP	Bioplanet	N-glycan antennae elongation in the medial/trans-Golgi	2020-12-01	0.000173306	0.00275465	0	0	2.84428	24.6327	B4GALT3;FUT8;B4GALT1;MAN2A2;MAN2A1;MGAT4A;MGAT5;MGAT4B;MGAT3;ST3GAL4;B4GALT4;B4GALT5
UP	Bioplanet	Mechanisms of transcriptional repression by DNA methylation	2015-10-01	0.000180449	0.00278038	0	0	3.16031	27.242	MBD3;MECP2;SIN3B;MBD1;MBD2;SAP18;CHD4;CHD3;RBBP7;MTA2
UP	Bioplanet	Actin cytoskeleton regulation	71/226	0.000171441	0.00278361	0	0	1.48926	12.9138	CYFIP1;NCKAP1;MYLK2;ITGB4;ARAF;PIK3C2G;PIK3C2A;MYLK;PIK3C2B;PPP1CB;TMSB4X;CFL2;PIP4K2A;BDKRB1;PIP4K2C;VAV3;MAP2K1;MAP2K2;ARHGEF12;PPP1R12A;ACTN2;ACTN4;VAV2;TIAM1;PIK3CA;ARHGEF4;ITGA5;ARHGEF7;CRK;DOCK1;SOS2;ROCK1;ROCK2;PDGFB;PIK3R3;IQGAP1;PIK3R1;IQGAP2;EGFR;MYL12B;SLC9A1;FGD3;CDC42;GNA13;SCIN;PDGFC;GNA12;PIP5K1A;PAK6;PIP5K1B;PIP5K1C;PAK3;PAK2;MYH10;WASF2;MAPK4;PAK4;GSN;RDX;RASSF7;BRAF;BAIAP2;PTK2;…
UP	Bioplanet	Golgi-associated vesicle biogenesis	2020-12-01	0.000173306	0.00278395	0	0	2.84428	24.6327	NAPA;BLOC1S4;ARF1;BLOC1S6;AP1G1;DNAJC6;CLTC;BLOC1S3;DTNBP1;CLTA;DNM2;TXNDC5
UP	Bioplanet	Unfolded protein response	31/79	0.000179479	0.00279395	0	0	1.86018	16.0449	ACADVL;GSK3A;CUL7;HERPUD1;SERP1;LMNA;DNAJB9;SSR1;SEC31A;XBP1;NFYA;PLA2G4B;EDEM1;NFYC;GFPT1;WIPI1;PDIA6;YIF1A;DNAJC3;ERN1;CTDSP2;DDIT3;HDGF;TPP1;KDELR3;CALR;ATP6V0D1;TLN1;ATF6;ATF3;ATF4
UP	Bioplanet	PI3K/AKT activation	18/37	0.000178234	0.00280348	0	0	2.30617	19.9078	GSK3B;CDKN1A;GSK3A;CDKN1B;PHLPP1;IRS1;BAD;PDPK1;PTEN;PIK3R1;NR4A1;CREB1;PIK3CA;MLST8;MDM2;AKT1;RICTOR;TRIB3
UP	Bioplanet	Integrin-mediated cell adhesion	37/100	0.000188041	0.0028681	0	0	1.75397	15.047	MYLK2;ROCK1;ITGB4;ROCK2;SRC;ARAF;RAP1B;CDC42;RAP1A;CAPN6;CAPNS1;CAPN7;CAPN2;AKT1;PAK6;FYN;CAPN1;PAK3;PAK2;MAPK4;PAK4;VASP;VAV3;MAP2K1;MAP2K2;PDPK1;BRAF;PTK2;VAV2;MAPK10;RAPGEF1;GRB2;ITGA5;TLN1;ARHGEF7;CRK;DOCK1
UP	Bioplanet	Prolactin regulation of apoptosis	42/118	0.000195383	0.00295028	0	0	1.68728	14.4103	VPS29;CEBPB;DCTN3;CLDN1;N4BP2L2;MYL12B;SOCS2;TBK1;FTH1;PSMD2;HMOX1;LRIG3;ARSG;GBP1;TP63;IER3;GET4;PCMTD1;RALGPS2;SRRM2;SMARCE1;CISH;NOS2;SLC2A13;FNDC3A;KLHL24;FBXO32;TMC5;RBX1;EFNA1;TM9SF2;KLF6;BCL6;AKAP9;MAFF;CMPK1;BCL2;NABP1;TMBIM6;RAB7B;SHANK2;ABCG2
UP	Bioplanet	CDC42 signaling events	28/70	0.000248261	0.00367523	0	0	1.89618	15.7403	GSK3B;SRC;RASGRF1;IQGAP1;PIK3R1;CBL;PRKCZ;EPS8;CDC42;CDH1;ARHGDIA;PAK2;PAK4;ACTR2;PRKCE;TNK2;BRAF;BAIAP2;MAPK14;VAV2;TIAM1;DLG1;PIK3CA;ARPC2;RPS6KB1;ARPC3;CTNNB1;ARHGEF7
UP	Bioplanet	Ephrin receptor B forward pathway	25/60	0.00024815	0.00370996	0	0	1.97519	16.397	ROCK1;SRC;ITSN1;PIK3R1;KALRN;CDC42;EFNB2;RAP1B;RGS3;RAP1A;NCK2;FYN;EPHB4;EPHB3;MAP4K4;LYN;MAP2K1;PTK2;TIAM1;PIK3CA;SYNJ1;RASA1;GRB2;KRAS;CRK
UP	Bioplanet	Nicotinic acetylcholine receptor role in the regulation of apoptosis	2018-11-01	0.000260733	0.0038224	0	0	2.89695	23.9057	CHRNB1;PIK3CA;BAD;PDPK1;SRC;AKT1;PTK2B;FASLG;PIK3R1;PTK2;YWHAH
UP	Bioplanet	Small cell lung cancer	32/84	0.000270065	0.00388379	0	0	1.80589	14.8387	RB1;LAMA5;CDKN1B;LAMA1;PTEN;PIK3R3;XIAP;LAMC1;PIK3R1;FHIT;RELA;IKBKB;RXRB;RXRA;AKT1;E2F2;SKP2;PIAS4;NOS2;LAMB1;NFKB1;PTK2;PIAS1;NFKBIA;CDK6;COL4A2;PIK3CA;TRAF4;CCNE1;CDK2;BCL2;BCL2L1
UP	Bioplanet	Signal transduction by L1	17/35	0.000275247	0.00388433	0	0	2.30251	18.8756	NRP1;MAP2K1;MAP2K2;CSNK2A1;CLTC;CLTA;AP2A1;AP2A2;EGFR;VAV2;RPS6KA4;RPS6KA3;RPS6KA5;RPS6KA1;AP2S1;ITGA5;FGFR1
UP	Bioplanet	Downstream signaling events Of B cell receptor (BCR)	36/98	0.000268673	0.00390093	0	0	1.74139	14.3178	GSK3B;CDKN1A;GSK3A;CDKN1B;PHLPP1;PSMD13;PTEN;MALT1;RELA;IKBKB;PSMD9;PSMD6;PSMD7;PSMB3;PSMD2;UBC;MLST8;AKT1;RICTOR;BTRC;PDPK1;BAD;NFKB1;NFKBIA;NR4A1;PSMA6;CREB1;PSMA1;PSMC1;PSMC2;MDM2;REL;PSME2;TRIB3;KRAS;NFKBIE
UP	Bioplanet	EGF receptor (ErbB1) signaling pathway	17/35	0.000275247	0.00392097	0	0	2.30251	18.8756	PTPN1;GSN;SRC;STAT1;GNAI3;GAB1;PIK3R3;PIK3R1;EGFR;PTK2;PIK3CA;RASA1;NCK2;GRB2;KRAS;PIP5K1C;TLN1
UP	Bioplanet	E-cadherin keratinocyte pathway	2021-12-01	0.000326788	0.00452706	0	0	2.70883	21.7416	VASP;JUP;PIK3CA;SRC;CDH1;CTNND1;AKT1;CTNNB1;PIP5K1A;FYN;PIK3R1;EGFR
UP	Bioplanet	Biosynthesis of unsaturated fatty acids	2021-12-01	0.000326788	0.00456898	0	0	2.70883	21.7416	PECR;FADS2;ELOVL5;ACOX1;SCD;TECR;ACOT2;HSD17B12;ACOX3;ACAA1;ACOT4;FADS1
UP	Bioplanet	Post-translational regulation of adherens junction stability and disassembly	21/48	0.000343765	0.00467644	0	0	2.07395	16.5409	DSP;PTPN1;JUP;SRC;CTNND1;ADAM10;IQGAP1;ZBTB33;EGFR;DNM2;CDC42;GNA13;TIAM1;CDH1;GNA12;CTNNB1;FYN;MET;RIN2;ARF6;RAB7A
UP	Bioplanet	Phosphatidylinositol signaling system	30/78	0.000341528	0.00468824	0	0	1.82325	14.5534	CDS1;IPPK;PI4K2B;INPPL1;PTEN;PIK3R3;PIK3C2G;PIK3R1;PIK3C2A;PIK3C2B;INPP5A;IMPA2;INPP5E;PLCG2;PIP4K2A;PLCE1;PIP5K1A;PIP5K1B;PIP4K2C;PIP5K1C;OCRL;SYNJ2;DGKZ;INPP4A;PIK3CA;SYNJ1;PI4KA;CALM3;PI4KB;CALM1
UP	Bioplanet	SREBP signaling	13/24	0.000375134	0.00488321	0	0	2.56775	20.255	SEC13;SEC24B;NFYA;SAR1A;SAR1B;INSIG1;SREBF2;CREB1;SP1;SEC24D;SEC23B;SEC24C;SEC31A
UP	Bioplanet	Notch signaling pathway	42/121	0.000362298	0.00488455	0	0	1.64545	13.037	GSK3B;CDKN1A;KDM1A;MAML2;CTBP1;SRC;FURIN;GATA3;PIK3R1;PSEN1;RFNG;DTX4;CBL;DLL1;APH1A;EFNB2;NCSTN;DVL1;AKT1;EP300;DVL3;CIR1;HES1;SKP2;MARK2;TLE1;RING1;FBXW7;ADAM10;NFKB1;RAB11A;NCOR2;MFAP5;CDK8;KAT2B;ADAM17;ITCH;NEURL1;NUMB;LNX1;MAML3;BCL2L1
UP	Bioplanet	HIV-1 Nef as negative effector of Fas and TNF	24/58	0.000371009	0.00491424	0	0	1.96157	15.495	RB1;DAXX;CDK11A;GSN;NUMA1;CRADD;TRADD;XIAP;FASLG;PSEN1;TNFRSF1B;CDK11B;LMNB2;RELA;NFKB1;PTK2;NFKBIA;CASP6;RASA1;ARHGDIB;LMNA;BCL2;MDM2;PAK2
UP	Bioplanet	Lysosome vesicle biogenesis	13/24	0.000375134	0.00492567	0	0	2.56775	20.255	ARF1;CLTC;CTSZ;CLTA;GNS;DNM2;VAMP8;VAMP7;AP1G1;DNAJC6;AP1S1;VAMP2;TXNDC5
UP	Bioplanet	MHC class II antigen presentation	37/103	0.000370881	0.00495602	0	0	1.70288	13.4521	DCTN6;DYNC1I2;ARF1;DCTN2;SAR1B;DCTN4;CLTC;DCTN3;CLTA;AP2A1;CTSV;AP2A2;ACTR1A;RACGAP1;AP1G1;CTSL;KIF5B;AP2S1;AP1S1;CTSH;KIFAP3;CTSD;CTSC;SEC31A;CTSB;CD74;SEC13;SEC24B;KIF22;DYNLL2;DNM2;DYNC1LI2;SEC24D;SEC24C;HLA-DRB1;LGMN;RAB7A
UP	Bioplanet	ATM-dependent DNA damage response	31/82	0.000390914	0.00504512	0	0	1.79213	14.0628	GSK3B;CDKN1A;CDKN1B;IRS1;PTEN;FASLG;CDC42;WNT6;CCND3;WNT11;SCP2;DVL1;DVL3;MAP3K4;WNT4;BAD;BIK;WNT3A;WNT7B;WNT7A;PPP2R5C;MAPK10;BCL6;CCNG2;CAT;BCL2;MDM2;CTNNB1;GRB2;SOS2;TP73
UP	Bioplanet	eIF4E and p70 S6 kinase regulation	14/27	0.000406167	0.00515389	0	0	2.45802	19.194	EIF4A2;IRS1;PDPK1;PTEN;PIK3R1;MAPK14;GHR;PIK3CA;RPS6KB1;MKNK1;AKT1;PABPC1;EIF4G2;EIF4G1
UP	Bioplanet	EGFR downregulation	14/27	0.000406167	0.00519757	0	0	2.45802	19.194	SH3KBP1;CLTC;CLTA;AP2A1;EPS15L1;CBL;AP2A2;EGFR;CDC42;UBC;AP2S1;GRB2;ARHGEF7;STAM2
UP	Bioplanet	Apoptotic execution phase	22/52	0.000444491	0.00559317	0	0	2.00558	15.4802	DSP;BCAP31;DBNL;GSN;ROCK1;SATB1;HMGB2;PTK2;H1F0;FNTA;STK24;CASP6;CDH1;LMNA;ACIN1;CTNNB1;DSG2;DSG3;PAK2;KPNA1;PLEC;TJP2
UP	Bioplanet	Axon guidance	94/325	0.00047751	0.00595901	0	0	1.37109	10.4846	NRP1;GSK3B;NRP2;TRIO;PLXND1;PITPNA;CLTC;CLTA;AP2A1;LAMC1;AP2A2;RPS6KA4;RPS6KA3;PPP3CA;RPS6KA5;PPP3CC;RGS3;CFL2;RPS6KA1;NCK2;CHP1;EPHB4;EPHB3;MAP2K1;MAP2K2;SEMA6A;ARHGEF12;CSNK2A1;SEMA6D;RHOG;UNC5C;RHOC;RHOB;VAV2;DNM2;CACNB3;CREB1;COL4A2;RASA1;COL6A1;NUMB;COL4A5;COL6A3;EVL;ITGA5;TLN1;DOCK1;MET;SOS2;SEMA7A;ROCK1;LAMA1;ROCK2;SRC;GNAI3;EFNA4;EGFR;MYL12B;EFNB2;CDC42;ABLIM2;GPC1;ST8SIA4;AP2S1;PLXNA2;PA…
UP	Bioplanet	Ceramide signaling pathway	21/49	0.000483024	0.00597842	0	0	2.03163	15.5124	MAP2K1;ASAH1;MAP2K2;KSR1;CRADD;BAD;TRADD;PAWR;EIF2AK2;PRKCZ;RELA;NFKB1;SMPD3;NFKBIA;SMPD2;SMPD1;MADD;BCL2;AKT1;CTSD;MAP4K4
UP	Bioplanet	CREB phosphorylation	2022-07-06	0.000504004	0.00608836	0	0	4.06325	30.852	ATF1;RPS6KA3;CREB1;RPS6KA5;MAPKAPK2;RPS6KA1
UP	Bioplanet	Attachment of GPI anchor to uPAR	2022-07-06	0.000504004	0.00613746	0	0	4.06325	30.852	PIGS;PIGU;PGAP1;PIGT;GPAA1;PIGK
UP	Bioplanet	Signaling by FGFR1 fusion mutants	2019-11-01	0.000501244	0.00615348	0	0	2.74448	20.8537	BCR;CUX1;PIK3CA;STAT1;CNTRL;FGFR1OP2;TRIM24;GRB2;GAB2;PIK3R1;LRRFIP1
UP	Bioplanet	Semaphorin interactions	26/66	0.000538898	0.00640737	0	0	1.86745	14.0544	GSK3B;NRP1;SEMA7A;PLXND1;ROCK1;ROCK2;MYL12B;CDC42;PLXNA2;PLXNA1;FYN;PIP5K1C;MYH10;PAK2;PLXNA3;FARP2;ARHGEF12;SEMA6A;SEMA6D;RHOG;RHOC;RHOB;FES;PLXNB1;TLN1;MET
UP	Bioplanet	Retinoblastoma protein regulation	26/66	0.000538898	0.00645822	0	0	1.86745	14.0544	RB1;CEBPA;CDKN1A;CEBPB;DNMT1;CDKN1B;SMARCB1;CEBPD;CTBP1;SUV39H1;CCND3;EP300;E2F2;SKP2;BRD2;CBX4;MITF;MAPK14;ELF1;CDK6;CCNE1;CDK2;MDM2;ATF7;PPARG;MET
UP	Bioplanet	AKT signaling pathway	2022-12-01	0.000581232	0.00680357	0	0	2.58571	19.2644	GHR;IKBKB;NFKBIA;PIK3CA;BAD;PDPK1;AKT1;FASLG;PIK3R1;NFKB1;RELA;YWHAH
UP	Bioplanet	Sema3A-plexin repulsion signaling by inhibiting integrin adhesion	2014-09-01	0.000578423	0.00682359	0	0	3.04744	22.7193	FARP2;NRP1;FES;PLXNA2;PLXNA1;FYN;PIP5K1C;TLN1;PLXNA3
UP	Bioplanet	N-cadherin signaling events	16/34	0.000647556	0.00752161	0	0	2.2308	16.3793	PTPN1;GSN;ROCK1;JUP;CTNND1;PIK3R1;CDC42;FER;PIK3CA;KIF5B;CTNNB1;CALM3;PIP5K1C;DAGLB;CAMK2G;FGFR1
UP	Bioplanet	Keratan sulfate/keratin metabolism	15/31	0.000659191	0.00754075	0	0	2.29377	16.8007	B4GALT3;B4GALT1;LUM;HEXB;HEXA;PRELP;GNS;GLB1;ST3GAL4;B3GNT2;ST3GAL6;FMOD;ST3GAL1;B4GALT4;B4GALT5
UP	Bioplanet	CD28 co-stimulation	15/31	0.000659191	0.00759831	0	0	2.29377	16.8007	LYN;SRC;PDPK1;PIK3R3;PIK3R1;CDC42;PIK3CA;MLST8;AKT1;FYN;MAP3K8;RICTOR;GRB2;TRIB3;PAK2
UP	Bioplanet	Integrins in angiogenesis	28/74	0.000720268	0.00817748	0	0	1.79369	12.9789	COL17A1;CDKN1B;ROCK1;IRS1;SRC;COL12A1;PIK3R1;F11R;PIK3C2A;CBL;AKT1;PTK2B;VAV3;PTK2;TGFBR2;VEGFA;COL3A1;PIK3CA;COL5A1;RPS6KB1;COL6A1;PI4KA;COL4A5;COL6A3;SDC1;COL9A3;PI4KB;TLN1
UP	Bioplanet	Delta Np63 pathway	20/47	0.000729761	0.00822342	0	0	2.01722	14.5699	YAP1;GSK3B;TCF7L1;CEBPD;DLX5;FBXW7;DLX6;IGFBP3;PPP2R5A;FOSL2;RUNX1;ITCH;COL5A1;PERP;FASN;MDM2;HES1;HBP1;TP63;ADA
UP	Bioplanet	Atypical NF-kappaB pathway	2017-10-01	0.000768206	0.00859253	0	0	2.78851	19.9976	IKBKB;NFKBIA;CSNK2A1;PIK3CA;SRC;REL;PIK3R1;MAPK14;NFKB1;RELA
UP	Bioplanet	Vasopressin-regulated water reabsorption	19/44	0.000791613	0.00878923	0	0	2.04702	14.6186	DCTN6;DYNC1I2;RAB5B;RAB5C;DCTN2;DCTN4;AQP3;DYNLL2;ADCY6;RAB11A;RAB11B;CREB3;DYNC1LI2;CREB1;ARHGDIA;ARHGDIB;CREB3L2;GNAS;VAMP2
UP	Bioplanet	Kit receptor signaling pathway	22/54	0.000826415	0.00910866	0	0	1.9313	13.7092	LYN;MAP2K1;MAP2K2;SRC;BAD;STAT1;RPS6;MITF;PIK3R1;CBL;MAPK14;TBX2;RPS6KA3;RPS6KB1;RPS6KA1;BTK;BCL2;AKT1;EP300;SOCS6;JUNB;CRK
UP	Bioplanet	Adipogenesis	44/133	0.000853482	0.00927163	0	0	1.56827	11.0817	RB1;CEBPA;CDKN1A;CEBPB;CEBPD;IRS1;EPAS1;TWIST1;GATA3;GATA2;RXRA;DVL1;LMNA;NRIP1;NCOA2;PTGIS;GADD45B;GADD45A;STAT1;STAT2;NR1H3;LIFR;PRLR;KLF15;NCOR2;KLF6;BMP1;CREB1;RBL1;KLF5;SP1;SCD;DDIT3;LEP;CTNNB1;TRIB3;PLIN2;PPARG;PLIN1;IL6ST;PPARA;LPIN1;LPIN2;PPARD
UP	Bioplanet	ERBB1 internalization pathway	18/41	0.000852601	0.00932918	0	0	2.08118	14.7081	USP8;TSG101;SH3KBP1;SRC;ITSN1;PIK3R3;CBLB;PIK3R1;CBL;EGFR;PTK2;CDC42;PIK3CA;SYNJ1;CHMP3;GRB2;KRAS;ARHGEF7
UP	Bioplanet	Signaling by PDGF	41/122	0.000888281	0.00958074	0	0	1.59311	11.1935	GSK3B;CDKN1A;GSK3A;CDKN1B;PHLPP1;SRC;PDGFB;PTEN;FURIN;PIK3R1;ADCY6;PDGFC;MLST8;NCK2;AKT1;RICTOR;MAP2K1;MAP2K2;PDPK1;BAD;STAT1;PRKCE;NR4A1;COL3A1;CREB1;COL4A2;COL5A1;PIK3CA;PRKAR1A;RASA1;COL6A1;MDM2;RAPGEF1;COL4A5;COL6A3;TRIB3;COL9A3;GRB2;KRAS;CALM1;CRK
UP	Bioplanet	Trefoil factor initiation of mucosal healing	17/38	0.000910232	0.00961154	0	0	2.12073	14.849	MAP2K1;MAP2K2;BAD;PDPK1;PIK3R1;EGFR;RELA;GHR;IKBKB;NFKBIA;PIK3CA;CASP6;RPS6KA1;AKT1;CTNNB1;GRB2;TFF1
UP	Bioplanet	Estrogen receptor signaling pathway	2020-11-01	0.000902059	0.00966035	0	0	2.60725	18.279	MAP2K1;CREB1;PIK3CA;SP1;GNB1;BCL2;GNAS;AKT1;BRAF;MAPK14;NFKB1
UP	Bioplanet	Signaling of hepatocyte growth factor receptor	17/38	0.000910232	0.00967922	0	0	2.12073	14.849	MAP2K1;MAP2K2;SRC;PTEN;GAB1;PIK3R1;PTK2;RAP1B;RAP1A;PIK3CA;RASA1;RAPGEF1;PTK2B;GRB2;CRK;DOCK1;MET
UP	Bioplanet	Interleukin-7 signaling pathway	16/35	0.00096108	0.0100085	0	0	2.16707	15.0556	GSK3B;MAP2K1;CDKN1B;MAP2K2;BAD;STAT1;PIK3R3;PIK3R1;PIK3CA;IL7;BCL2;AKT1;EP300;PTK2B;FYN;BCL2L1
UP	Bioplanet	Interleukin-2/PI3K pathway	16/35	0.00096108	0.010078	0	0	2.16707	15.0556	RPS6;PIK3R1;GAB2;PRKCZ;RELA;NFKB1;PIK3CA;RPS6KB1;SMPD1;IL2RB;BCL2;AKT1;CALM3;GRB2;EIF3A;BCL2L1
UP	Bioplanet	Thyroid cancer	14/29	0.00102266	0.0102948	0	0	2.2885	15.7571	TCF7L2;MAP2K1;TCF7L1;MAP2K2;NCOA4;BRAF;RXRB;RXRA;TFG;CDH1;TPR;CTNNB1;KRAS;PPARG
UP	Bioplanet	ERK1/ERK2 MAPK pathway	25/65	0.00103196	0.0103196	0	0	1.82325	12.5372	ATF1;SRC;ARAF;EGFR;RPS6KA4;RPS6KA3;RPS6KA5;RAP1A;KAT5;ERBB3;MKNK1;RPS6KA1;MKNK2;MAP3K8;MAP2K1;MAP2K2;BAD;BRAF;DUSP9;CREB1;RPS6KB1;GNAS;GRB2;KRAS;SOS2
UP	Bioplanet	IGF1 pathway	14/29	0.00102266	0.0103639	0	0	2.2885	15.7571	PTPN1;IRS1;BAD;PDPK1;PIK3R1;PRKCZ;YWHAZ;PTK2;PIK3CA;RPS6KB1;NCK2;AKT1;GRB2;CRK
UP	Bioplanet	Steroid biosynthesis	13/26	0.00101983	0.010405	0	0	2.37023	16.3264	CYP51A1;HSD3B1;MSMO1;HSD17B7;CYP17A1;TM7SF2;SQLE;EBP;SOAT1;HSD17B1;SC5D;DHCR7;FDFT1
UP	Bioplanet	Antigen presentation: folding, assembly, and peptide loading of class I MHC proteins	75/255	0.00101157	0.0104621	0	0	1.39425	9.61512	NCF4;RNF19B;CBLB;UBE2Z;PSMD9;NPEPPS;SEC61A1;PSMD6;PSMD7;UBE2Q2;PSMD2;CDC27;FBXO4;FBXO3;FBXO6;BTRC;SKP2;RNF111;SEC13;WSB1;FBXW7;UBE2E1;UBE2E2;HLA-G;LRRC41;PJA2;HLA-E;RBX1;TAPBP;PSMA6;CDC34;PSMA1;UBE2R2;GAN;PSME2;RBCK1;TRIM11;ANAPC13;CUL7;CUL5;SAR1B;PSMD13;CUL3;UBA5;NEDD4L;UBR2;RNF6;ANAPC11;UBE2J1;FZR1;PSMB3;UBC;ATG7;SEC31A;UBE2H;SEC24B;UBE2B;SMURF1;ERAP1;HUWE1;UBE2A;ITCH;SPSB1;UBOX5;NEDD4;PSMC1;AS…
UP	Bioplanet	ERBB2 role in signal transduction and oncology	13/26	0.00101983	0.0104758	0	0	2.37023	16.3264	MAP2K1;MAP2K2;PDPK1;PIK3R1;EGFR;GRIP1;ERBB3;PIK3CA;CARM1;AKT1;EP300;GRB2;IL6ST
UP	Bioplanet	TAp63 pathway	22/55	0.00110605	0.0109877	0	0	1.89618	12.9072	NQO1;CDKN1A;TFAP2C;SMARCD3;ITGB4;GADD45A;GDF15;IGFBP3;DICER1;IKBKB;ITCH;TRAF4;SP1;PERP;CLCA2;MDM2;EP300;FLOT2;HBP1;SPATA18;TP63;ADA
UP	Bioplanet	Immune system signaling by interferons, interleukins, prolactin, and growth hormones	81/280	0.00111844	0.0110382	0	0	1.37135	9.31943	EIF4A2;IL1RN;IRS1;INPPL1;IL1RAP;IKBKB;GHR;BLNK;MAP3K8;ARIH1;KPNA5;BTRC;KPNA1;MAP2K1;MAP2K2;NUP210;CISH;IL1R1;IFNGR1;RIPK2;UBE2E1;GAB2;TYK2;IRAK4;HLA-G;PRLR;YWHAZ;HLA-E;PIAS1;RBX1;ADAM17;PPM1B;PIK3CA;NUP50;RAPGEF1;IRF7;IRF6;IL6ST;SQSTM1;CRK;RNASEL;CAMK2D;PELI3;PELI2;IFI6;PIK3R3;CSF2RB;PIK3R1;NOD2;CBL;CSF2RA;RELA;SOCS2;IRAK1;TPR;UBC;PTK2B;FYN;GBP2;CAMK2G;GBP1;LYN;PTPN1;STAT1;STAT2;EIF2AK2;NUP153;NF…
UP	Bioplanet	Fc gamma receptor-mediated phagocytosis	33/94	0.00118062	0.0115015	0	0	1.6642	11.2196	PIK3R3;ASAP1;ASAP2;PIK3R1;PLD2;CDC42;SCIN;CFL2;PLCG2;AKT1;PIP5K1A;PIP5K1B;PIP5K1C;WASF2;VAV3;LYN;VASP;MAP2K1;PLA2G4F;GSN;MYO10;PLA2G4B;PRKCE;GAB2;DNM2;VAV2;MARCKS;PIK3CA;ARPC2;RPS6KB1;ARPC3;CRK;ARF6
UP	Bioplanet	BMP signaling pathway in stem cells	2015-09-01	0.00117539	0.0115249	0	0	2.84428	19.1879	ACVR1;BMPR2;BMP1;MSX2;DLX5;MAGED1;SMAD9;MSX1;SMAD5
UP	Bioplanet	Endometrial cancer	21/52	0.00123089	0.0119144	0	0	1.91442	12.8266	GSK3B;TCF7L2;MAP2K1;TCF7L1;MAP2K2;PDPK1;BAD;ARAF;PTEN;PIK3R3;BRAF;AXIN2;PIK3R1;EGFR;PIK3CA;CDH1;AKT1;CTNNB1;GRB2;KRAS;SOS2
UP	Bioplanet	Wnt signaling pathway and pluripotency	34/98	0.00126813	0.0121966	0	0	1.64465	10.9702	GSK3B;CTBP1;CTNND1;FZD10;NLK;PRKCZ;NKD1;NKD2;WNT6;CCND3;WNT11;RACGAP1;DVL1;EP300;DVL3;WNT4;TCF7L2;TCF7L1;PRKCH;NFYA;WNT3A;PRKCE;WNT7B;FZD6;WNT7A;CSNK1E;ZBTB33;AXIN2;PPP2R5C;PPP2R3A;MAPK10;CTNNB1;PAFAH1B1;PPARD
UP	Bioplanet	Signaling by FGFR in disease	42/128	0.00132386	0.0125725	0	0	1.55546	10.3084	GSK3B;CDKN1A;GSK3A;CDKN1B;PHLPP1;SRC;PTEN;PIK3R1;CBL;ADCY6;CUX1;MKNK1;FGFR1OP2;UBC;CNTRL;TRIM24;MLST8;AKT1;RICTOR;LRRFIP1;MAP2K1;MAP2K2;PDPK1;BAD;STAT1;PRKCE;GAB1;BRAF;GAB2;BCR;NR4A1;CREB1;PIK3CA;PRKAR1A;FGF18;MDM2;TRIB3;GRB2;KRAS;CALM1;FGFR2;FGFR1
UP	Bioplanet	MAPK signaling pathway	89/314	0.00131585	0.0125756	0	0	1.34363	8.91268	ATF1;TRADD;RASGRF1;ARAF;FASLG;DUSP14;RPS6KA4;IKBKB;RPS6KA3;PPP3CA;RPS6KA5;PPP3CC;CASP6;RPS6KA1;AKT1;CHP1;MAP3K8;MAP3K9;MAP3K4;DUSP5;MAP4K2;DAXX;MAP2K1;PRKCH;DUSP3;MAP2K2;IL1R1;PLA2G4B;MINK1;CACNA2D3;DUSP9;TGFBR2;TMEM37;CACNB3;PPM1B;CREB1;DDIT3;JMJD7-PLA2G4B;RASA1;MAPKAPK2;RASA2;RAPGEF2;CRK;SOS2;ATF4;RALB;SRC;PDGFB;NLK;PRKCZ;EGFR;RELA;STK3;NTF4;RAP1B;CDC42;RAP1A;MKNK1;GNA12;MKNK2;FLNC;RALGDS;PAK2;…
UP	Bioplanet	Signaling by the B cell receptor (BCR)	48/151	0.00135592	0.0127965	0	0	1.5069	9.95049	GSK3B;CDKN1A;GSK3A;CDKN1B;PHLPP1;PSMD13;SH3KBP1;PTEN;CBLB;PIK3R1;CBL;MALT1;RELA;IKBKB;PSMD9;PSMD6;PSMD7;PSMB3;PSMD2;UBC;PLCG2;BLNK;MLST8;AKT1;FYN;RICTOR;BTRC;LYN;PDPK1;BAD;NFKB1;NFKBIA;NR4A1;PSMA6;CREB1;STIM1;PSMA1;PSMC1;PSMC2;BTK;MDM2;REL;PSME2;TRIB3;GRB2;KRAS;CALM1;NFKBIE
UP	Bioplanet	CBL signaling regulation	2018-10-01	0.00140255	0.0129929	0	0	2.63359	17.3013	LYN;PIK3CA;BLNK;RAPGEF1;PIK3R3;FYN;GRB2;PIK3R1;CBL;CRK
UP	Bioplanet	Ion transport by P-type ATPases	16/36	0.00139424	0.0129957	0	0	2.10687	13.8535	ATP8B4;ATP8B1;ATP10D;ATP1A4;ATP2B4;ATP10B;ATP2B3;ATP11B;ATP1B3;ATP2C2;ATP11A;ATP2B1;ATP12A;ATP2C1;ATP7B;ATP9A
UP	Bioplanet	Hemostasis pathway	126/468	0.00138639	0.0130028	0	0	1.27628	8.39925	KDM1A;F11R;SLC8A1;DOCK11;KIF5B;LAMP2;HABP4;AKT1;EP300;SIRPA;KIFAP3;SLC16A3;PRKCH;ACTN2;PRKCE;ATP1B3;ACTN4;DGKZ;MAG;STIM1;PRKAR1A;TLN1;STXBP3;GATA6;PDGFB;GATA5;AK3;PIK3R3;GATA3;PIK3R1;GATA2;PRKCZ;PHF21A;RAP1B;RAP1A;RACGAP1;PSAP;PLCG2;A2M;LYN;BRPF3;PTK2;EHD1;EHD3;MAFG;GNB2;CDK2;MAFF;GNB1;CALU;GNAS;GNB4;MAFK;GRB2;CALM1;RCOR1;DOCK4;DOCK9;DOCK8;DOCK7;PLEK;SLC7A11;TREM1;THBD;TMSB4X;OLR1;HMG20B;VAV3;ABC…
UP	Bioplanet	Ubiquitin-mediated proteolysis	44/136	0.0014208	0.0130818	0	0	1.53368	10.0556	ANAPC13;CUL7;CUL5;CUL3;CBLC;NEDD4L;XIAP;CBLB;UBE2Z;CBL;RHOBTB1;ANAPC11;RHOBTB2;UBE2J1;HERC3;FZR1;UBE2Q2;CDC27;UBR5;FBXO4;BTRC;SKP2;PIAS4;UBE2H;PPIL2;UBE2B;FBXW7;SMURF1;UBE2E1;HUWE1;UBE2E2;UBE2A;PIAS1;RBX1;DDB1;UBOX5;ITCH;CDC34;UBE2R2;NEDD4;MDM2;TRIP12;UBE2K;CUL4B
UP	Bioplanet	RhoA activity regulation	19/46	0.00151009	0.0135728	0	0	1.95802	12.7185	VAV3;FARP1;ARHGAP8;CDKN1B;TRIO;ARHGEF12;ARHGEF17;MYO9B;ARHGAP5;DEF6;VAV2;BCR;NET1;ABR;AKAP13;OPHN1;ARHGDIA;DLC1;ARHGDIB
UP	Bioplanet	Immune system	249/998	0.00148359	0.0135771	0	0	1.18274	7.70353	ATF1;EIF4A2;IL1RN;CBLB;C4BPB;C4B;PSMD9;C4A;LGALS3;RPS6KA3;PSMD6;PSMD7;TBK1;RPS6KA5;PSMD2;CDC27;RPS6KA1;FBXO4;AKT1;FBXO3;AP1S1;FBXO6;BTRC;KIFAP3;SKP2;RNF111;WSB1;NUP210;IL1R1;HLA-G;ATG12;HLA-E;SIGIRR;DYNC1LI2;CDC34;BTK;PSME2;TRIB3;RBCK1;TRIM11;ANAPC13;SAR1B;PIK3R3;NEDD4L;PIK3R1;C2;UBE2J1;ANAPC11;RACGAP1;C9;PCBP2;PLCG2;ATG7;SEC31A;LYN;VASP;EIF2AK2;TOLLIP;REL;GRB2;CALR;CALM1;HLA-DRB1;LGMN;ARF1;CDKN1…
UP	Bioplanet	Alpha-6 beta-1 and alpha-6 beta-4 integrin signaling	19/46	0.00151009	0.0136541	0	0	1.95802	12.7185	COL17A1;LAMA5;ITGB4;LAMA1;LAMB1;LAMC1;PIK3R1;YWHAZ;EGFR;RXRB;RXRA;ERBB3;PIK3CA;RPS6KB1;CDH1;AKT1;GRB2;MET;YWHAH
UP	Bioplanet	Pancreatic cancer	26/70	0.00150419	0.0136827	0	0	1.76074	11.4439	RB1;RALB;ARAF;PIK3R3;PIK3R1;EGFR;RELA;IKBKB;CDC42;AKT1;E2F2;RALGDS;MAP2K1;RALBP1;BAD;STAT1;BRAF;PGF;NFKB1;TGFBR2;VEGFA;MAPK10;CDK6;PIK3CA;KRAS;BCL2L1
UP	Bioplanet	Transport of nucleotide sugars	2022-08-06	0.00165357	0.0146017	0	0	3.55534	22.7713	SLC35A1;SLC35B2;SLC35A3;SLC35D1;SLC35C1;SLC35D2
UP	Bioplanet	PI3K pathway	21/53	0.00163836	0.0146386	0	0	1.8783	12.0475	GSK3B;GSK3A;PRKCH;IRS1;PDPK1;BAD;PRKCE;PTEN;PIK3R1;PRKCZ;RPS6KA4;CYTH3;RPS6KA3;RPS6KA5;PIK3CA;RPS6KB1;RPS6KA1;AKT1;GRB2;KRAS;SOS2
UP	Bioplanet	S6K1 signaling	2022-08-06	0.00165357	0.0146876	0	0	3.55534	22.7713	RPTOR;RPS6KB1;RPS6;MLST8;EIF4B;EIF4G1
UP	Bioplanet	CBL-mediated ligand-induced downregulation of EGF receptors	2013-08-01	0.00179269	0.0157381	0	0	2.91721	18.4485	SH3GLB1;SH3GLB2;SH3KBP1;SRC;GRB2;CBL;MET;EGFR
UP	Bioplanet	PI3K cascade	22/57	0.00191442	0.0164249	0	0	1.82965	11.4506	GSK3B;CDKN1A;GSK3A;CDKN1B;PHLPP1;PDPK1;BAD;PTEN;GAB1;PIK3R1;NR4A1;CREB1;PIK3CA;FGF18;MLST8;MDM2;AKT1;TRIB3;RICTOR;GRB2;FGFR2;FGFR1
UP	Bioplanet	Acute myeloid leukemia	22/57	0.00191442	0.0165187	0	0	1.82965	11.4506	CEBPA;TCF7L2;MAP2K1;TCF7L1;MAP2K2;JUP;BAD;ARAF;PIK3R3;BRAF;PIK3R1;RELA;NFKB1;RUNX1;IKBKB;PIK3CA;RPS6KB1;AKT1;GRB2;KRAS;SOS2;PPARD
UP	Bioplanet	Rac1 cell motility signaling pathway	26/71	0.00190372	0.0165207	0	0	1.73594	10.8739	NCKAP1;TRIO;IQGAP1;PIK3R1;ARHGAP5;MYLK;RACGAP1;CDH1;ARHGDIA;ARFIP2;PIP5K1A;PIP5K1B;PIP5K1C;PAK2;WASF2;ACTR2;RALBP1;BAIAP2;MAPK14;PIK3CA;ARPC2;RPS6KB1;ARPC3;ABI1;CTNNB1;CRK
UP	Bioplanet	Fas signaling pathway	38/115	0.00189758	0.0165627	0	0	1.56641	9.81698	RB1;ROCK1;SRC;FAF1;CLTC;PIK3R3;XIAP;FASLG;PIK3R1;PRKCZ;EGFR;C2;IKBKB;CUX1;SMPD1;AKT1;PAK2;MAPK4;AGFG1;DAXX;RFC1;PDPK1;RIPK2;CSNK1A1;PAWR;CSNK1D;CSNK1E;MAPK14;NFKB1;NFKB2;MAPK10;PIK3CA;BTK;CD47;MAP3K13;CSNK1G2;CSNK1G1;PLEC
UP	Bioplanet	Toll-like receptor signaling pathway regulation	45/142	0.00201115	0.0171573	0	0	1.50226	9.32759	CUEDC2;PELI3;PELI2;PIK3R3;TNFAIP3;PIK3R1;TREM1;RELA;IKBKB;TBK1;IRAK1;CCL5;NEU1;MLST8;AKT1;MAP3K8;LBP;TMED7;CTNNAL1;MAP2K1;FBXW5;MAP2K2;TICAM2;CISH;STAT1;IRAK4;TICAM1;MAPK14;NFKB1;TIRAP;NFKB2;SIGIRR;NFKBIA;MAPK10;PIK3CA;TOLLIP;BTK;IRF7;SARM1;TAB3;TLR7;RBCK1;TLR5;ZMYND11;SQSTM1
UP	Bioplanet	NF-kappaB activation	2022-06-05	0.0020623	0.0174948	0	0	3.95038	24.4289	NFKBIA;IRAK1;SQSTM1;NFKB1;RELA
UP	Bioplanet	Non-small cell lung cancer	21/54	0.00215506	0.0181795	0	0	1.84351	11.3191	RB1;MAP2K1;MAP2K2;PDPK1;BAD;ARAF;PIK3R3;BRAF;PIK3R1;FHIT;EGFR;RXRB;RXRA;CDK6;PIK3CA;PLCG2;AKT1;E2F2;GRB2;KRAS;SOS2
UP	Bioplanet	TNF-alpha signaling pathway	34/101	0.0022624	0.018979	0	0	1.5958	9.72053	TRADD;TNFAIP3;PRKCZ;TANK;RELA;IKBKB;SMPD2;TBK1;PSMD2;SMPD1;AKT1;MAP3K8;BTRC;MAP4K5;RFFL;GLUL;MAP4K4;MAP4K2;CSNK2A1;KSR1;BAD;STAT1;TNFRSF1B;NFKB1;NFKB2;NFKBIA;ADAM17;MADD;REL;TAB3;GRB2;NFKBIE;SQSTM1;BCL2L1
UP	Bioplanet	p73 transcription factor network	28/79	0.00228555	0.0190673	0	0	1.68016	10.2173	RB1;YAP1;CDKN1A;NEDD4L;IL1RAP;RELA;KAT5;PEA15;HSF1;CLCA2;EP300;FLOT2;TP63;RNF43;WWOX;GDF15;MAPK14;ITCH;CDK6;BIN1;SP1;FASN;CDK2;MDM2;HAGH;PFDN5;ADA;TP73
UP	Bioplanet	PTEN-dependent cell cycle arrest and apoptosis	2019-10-01	0.002404	0.0196219	0	0	2.49498	15.0463	CDKN1B;PIK3CA;PDPK1;PTEN;AKT1;FASLG;GRB2;PIK3R1;EGFR;PTK2
UP	Bioplanet	Recycling pathway of cell adhesion molecule L1	13/28	0.00239936	0.0196904	0	0	2.20093	13.2772	SRC;CLTC;RDX;CLTA;AP2A1;AP2A2;DNM2;RPS6KA4;RPS6KA3;RPS6KA5;RPS6KA1;AP2S1;NUMB
UP	Bioplanet	PKB-mediated events	13/28	0.00239936	0.019798	0	0	2.20093	13.2772	PRKAA2;CAB39;CAB39L;STRADA;RPS6;PRKAG1;PRKAG2;RPTOR;RPS6KB1;RHEB;MLST8;EIF4B;EIF4G1
UP	Bioplanet	Sphingolipid metabolism	26/72	0.00239063	0.0198343	0	0	1.71183	10.333	ASAH1;PPM1L;HEXB;HEXA;GBA;SMPD3;SMPD2;STS;GM2A;SPTLC3;SMPD1;OSBP;NEU1;PSAP;ARSG;CERS3;ARSA;CERS5;SGPP1;ACER2;GALC;VAPA;GLB1;ACER3;GLA;CSNK1G2
UP	Bioplanet	LPA receptor mediated events	24/65	0.00246068	0.0198697	0	0	1.75032	10.5147	LYN;GSK3B;SRC;PRKCE;GAB1;GNAI3;PIK3R1;ADCY6;EGFR;RELA;NFKB1;PTK2;PLD2;GNA13;NFKBIA;TIAM1;GNG2;GNA11;GNA12;GNB1;TRIP6;AKT1;PTK2B;CRK
UP	Bioplanet	Glioma	24/65	0.00246068	0.0199765	0	0	1.75032	10.5147	RB1;CDKN1A;MAP2K1;CAMK2D;MAP2K2;ARAF;PTEN;PDGFB;PIK3R3;BRAF;PIK3R1;EGFR;CDK6;PIK3CA;PLCG2;MDM2;AKT1;E2F2;CALM3;GRB2;KRAS;CALM1;SOS2;CAMK2G
UP	Bioplanet	Mammalian target of rapamycin complex 1 (mTORC1)-mediated signaling	2022-11-07	0.00271789	0.0216001	0	0	3.01666	17.8221	RPTOR;RPS6KB1;RHEB;RPS6;MLST8;EIF4B;EIF4G1
UP	Bioplanet	Keratan sulfate degradation	2022-11-07	0.00271789	0.0217143	0	0	3.01666	17.8221	GLB1;LUM;HEXB;HEXA;PRELP;FMOD;GNS
UP	Bioplanet	Glycosphingolipid metabolism	16/38	0.00275884	0.0218107	0	0	1.99598	11.7622	ARSA;ASAH1;HEXB;GBA;HEXA;SMPD3;GALC;SMPD2;STS;GM2A;GLB1;SMPD1;NEU1;PSAP;ARSG;GLA
UP	Bioplanet	Alpha-linolenic (omega3) and linoleic (omega6) acid metabolism	2022-11-07	0.00271789	0.0218298	0	0	3.01666	17.8221	FADS2;SCP2;ACOX1;ELOVL5;ACAA1;ABCD1;FADS1
UP	Bioplanet	Glycosaminoglycan metabolism	36/110	0.00295205	0.0232166	0	0	1.55142	9.03744	B4GALT3;HS3ST3A1;B4GALT1;SDC4;HEXB;SDC3;HEXA;GXYLT1;PRELP;GNS;SLC9A1;SGSH;NDST2;NAGLU;CHST12;GPC1;ST3GAL4;IDS;ST3GAL6;ST3GAL1;CSGALNACT1;HS3ST3B1;B3GAT3;LUM;ABCC5;B3GAT2;BGN;HSPG2;EXT2;GLB1;UST;SDC1;B3GNT2;FMOD;B4GALT4;B4GALT5
UP	Bioplanet	Signaling by NOTCH1	26/73	0.00297959	0.0233118	0	0	1.68838	9.81958	HDAC5;MAML2;PSEN1;DTX4;HDAC8;DLL1;APH1A;NCSTN;UBC;EP300;HES1;TBL1X;TLE4;TLE3;TLE1;FBXW7;ADAM10;RBX1;NCOR2;KAT2B;CDK8;ADAM17;ITCH;NEURL1;NUMB;MAML3
UP	Bioplanet	Adaptive immune system	156/606	0.00306261	0.0238379	0	0	1.22032	7.06378	NCF4;RNF19B;CBLB;UBE2Z;PSMD9;NPEPPS;PSMD6;PSMD7;CDH1;PSMD2;KIF5B;CDC27;FBXO4;AKT1;AP1S1;FBXO3;MAP3K8;FBXO6;BTRC;KIFAP3;SKP2;RNF111;WSB1;FBXW7;UBE2E1;UBE2E2;HLA-G;RBX1;HLA-E;DYNC1LI2;CDC34;STIM1;BTK;PSME2;TRIB3;RBCK1;TRIM11;ANAPC13;CD274;CUL7;CUL5;SAR1B;PSMD13;CUL3;UBA5;NEDD4L;PIK3R3;UBR2;PIK3R1;ANAPC11;UBE2J1;RAP1B;RAP1A;RACGAP1;UBC;PLCG2;ATG7;SEC31A;LYN;VASP;UBE2H;UBE2B;SMURF1;UBE2A;NFKB1;NFKBIA…
UP	Bioplanet	Senescence and autophagy	33/99	0.00310954	0.024079	0	0	1.58015	9.12267	RB1;GSK3B;CDKN1A;CEBPB;RNASEL;CDKN1B;SRC;PTEN;ING1;GABARAP;ING2;MAP1LC3A;LAMP1;CREG1;LAMP2;MLST8;ATG7;SH3GLB1;GABARAPL1;MAP2K1;SERPINB2;GSN;IGFBP5;BRAF;MAPK14;MMP14;BCL2;MDM2;IRF7;COMMD3-BMI1;ULK1;IL6ST;SQSTM1
UP	Bioplanet	Signaling events mediated by stem cell factor receptor (c-Kit)	20/52	0.00316665	0.0243961	0	0	1.82325	10.493	LYN;GSK3B;MAP2K1;MAP2K2;PDPK1;BAD;STAT1;PTEN;GAB1;MITF;PIK3R1;CBL;PIK3C2B;FER;PIK3CA;RPS6KB1;BCL2;AKT1;GRB2;SH2B2
UP	Bioplanet	Netrin-mediated signaling events	14/32	0.00327563	0.0251076	0	0	2.07395	11.8656	MAP2K1;TRIO;MAP2K2;MYO10;SRC;PITPNA;UNC5C;PIK3R1;PTK2;CDC42;PIK3CA;ELMO1;FYN;DOCK1
UP	Bioplanet	AKT phosphorylation of cytosolic targets	2014-08-01	0.00341171	0.0260186	0	0	2.70883	15.3876	GSK3B;CDKN1A;GSK3A;CDKN1B;BAD;PDPK1;MDM2;AKT1
UP	Bioplanet	ADP-ribosylation factor	13/29	0.00351793	0.0266938	0	0	2.12503	12.0062	ARF1;RALBP1;KDELR1;GBF1;CLTA;ASAP1;ASAP2;ARHGAP5;ARFGAP3;CYTH3;CYTH2;KDELR2;KDELR3
UP	Bioplanet	YAP1- and WWTR1 (TAZ)-stimulated gene expression	2026-12-01	0.00372528	0.0277102	0	0	2.1879	12.2361	YAP1;NCOA2;KAT2B;SMARCD3;RXRA;NCOA6;NCOA3;CARM1;TBL1X;PPARA;TEAD1;TEAD3
UP	Bioplanet	Adherens junction cell adhesion	26/74	0.00368684	0.0278356	0	0	1.66557	9.33215	SRC;CTNND1;PTPRM;PTPRJ;IQGAP1;NLK;PTPRF;EGFR;CDC42;CDH1;EP300;FYN;WASF2;FARP2;PTPN1;TCF7L2;TCF7L1;CSNK2A1;ACTN2;ACTN4;BAIAP2;TGFBR2;FER;CTNNB1;MET;FGFR1
UP	Bioplanet	Ras signaling pathway	2026-12-01	0.00372528	0.0278474	0	0	2.1879	12.2361	CDC42;MAP2K1;RALBP1;PIK3CA;BAD;PDPK1;AKT1;PIK3R1;RALGDS;RELA;NFKB1;BCL2L1
UP	Bioplanet	Signaling by NOTCH	38/119	0.00371109	0.0278794	0	0	1.51376	8.47165	HDAC5;B4GALT1;MAML2;SEL1L;FURIN;PSEN1;RFNG;DTX4;HDAC8;DLL1;APH1A;NCSTN;UBC;ST3GAL4;EP300;TMED2;ST3GAL6;HES1;TBL1X;RAB6A;TLE4;TLE3;TLE1;FBXW7;ADAM10;RBX1;NCOR2;CDK8;MOV10;KAT2B;ADAM17;ITCH;TFDP2;AGO4;AGO2;NEURL1;NUMB;MAML3
UP	Bioplanet	PIP biosynthesis at the Golgi membrane	2017-09-01	0.00377917	0.0279732	0	0	2.50966	13.9995	FIG4;PI4K2B;ARF1;INPP5E;PI4KA;OCRL;PIK3C2G;PI4KB;PIK3C2A
UP	Bioplanet	G alpha 13 pathway	24/67	0.00388648	0.0286273	0	0	1.69808	9.42474	ARHGEF12;PRKCH;ATF6B;ROCK1;PDPK1;ROCK2;ARHGEF17;PRKCE;RDX;PHKA2;PRKCZ;PLD3;NFKB1;PTK2;PLD2;NFKB2;IKBKB;CDC42;NFKBIA;BCL2;AKT1;ARHGEF4;ARHGEF7;MAP3K13
UP	Bioplanet	T cell receptor signaling pathway	43/139	0.00410115	0.0297728	0	0	1.46647	8.06045	GSK3B;CBLC;PIK3R3;CBLB;ASAP1;PIK3R1;ASAP2;ARHGAP5;CBL;MALT1;RELA;IKBKB;CDC42;PPP3CA;PPP3CC;NCK2;AKT1;CHP1;PAK6;MAP3K8;FYN;PAK3;PAK2;PAK4;VAV3;MAP2K1;RALBP1;MAP2K2;ARFGAP3;MAPK14;NFKB1;VAV2;NFKBIA;DLG1;PIK3CA;RASA1;CALM3;GRB2;KRAS;CALM1;NFKBIE;SOS2;HLA-DRB1
UP	Bioplanet	COPII-mediated vesicle transport	2022-09-06	0.00407308	0.0298561	0	0	3.16031	17.3923	SEC13;SEC24B;SAR1B;SEC24D;SEC24C;SEC31A
UP	Bioplanet	Androgen receptor regulation of biosynthesis and transcription	20/53	0.00409288	0.0298563	0	0	1.78885	9.83602	SMARCE1;GSK3B;NCOA2;CEBPA;POU2F1;SRC;TMPRSS2;GATA2;MAPK14;SMARCA2;RXRB;KAT2B;RXRA;KAT5;APPBP2;CARM1;TRIM24;MDM2;REL;EP300
UP	Bioplanet	Wnt signaling pathway	66/231	0.00417821	0.0300433	0	0	1.35442	7.41932	GSK3B;GSK3A;FZD10;PPP3CA;CCND3;PPP3CC;SUFU;AKT1;CHP1;EP300;SOX8;SOX9;BTRC;SOX7;SOX4;ANKRD6;TLE4;TLE3;PRKCH;TLE1;CSNK2A1;PRKCE;SOX13;KREMEN1;PPP2R5A;CSNK1D;CSNK1E;AXIN2;PPP2R5C;RBX1;PYGO1;SFRP1;DAAM2;MDFI;CSNK1G2;PAFAH1B1;PPARD;CSNK1G1;CAMK2D;ROCK1;CTBP1;ROCK2;TSHZ1;PRICKLE2;PSEN1;NLK;PRKCZ;NKD1;NKD2;WNT6;WNT11;DVL1;DVL3;TBL1X;CAMK2G;MARK2;WNT4;TCF7L2;TCF7L1;CSNK1A1;WNT3A;WNT7B;FZD6;WNT7A;MAPK10;C…
UP	Bioplanet	Bacterial invasion of epithelial cells	25/71	0.00421743	0.0301816	0	0	1.66918	9.12794	SRC;CLTC;CBLC;CLTA;PIK3R3;CBLB;PIK3R1;CBL;CDC42;CDH1;WASF2;GAB1;RHOG;PTK2;DNM2;ARHGAP10;PIK3CA;ARPC2;ARPC3;ELMO1;CTNNB1;ITGA5;CRK;DOCK1;MET
UP	Bioplanet	Signaling to ERKs	15/36	0.00417817	0.0301868	0	0	1.97519	10.8199	MAP2K1;RALB;MAP2K2;SRC;KIDINS220;BRAF;MAPK14;RIT1;RAP1A;MAPKAPK2;RAPGEF1;GRB2;KRAS;RALGDS;CRK
UP	Bioplanet	CXCR4 signaling pathway	37/116	0.00424145	0.0302103	0	0	1.51204	8.26007	RALB;SRC;VPS4B;PTEN;GNAI3;PIK3R3;PIK3C2G;PIK3R1;PRKCZ;RELA;RAP1B;CDC42;GNA13;GNG2;MLST8;UBQLN1;AKT1;PTK2B;FYN;RICTOR;LYN;MAP2K1;PDPK1;BAD;STAT1;STAT2;RHOC;NFKB1;PTK2;SSH1;RHOB;ITCH;PIK3CA;GNB1;ITGA5;CRK;HLA-DRB1
UP	Bioplanet	Glycoprotein VI-mediated activation cascade	14/33	0.00459899	0.0326031	0	0	2.0111	10.8236	LYN;VAV3;PDPK1;RHOG;PIK3R3;PIK3R1;PRKCZ;RHOB;VAV2;CDC42;PIK3CA;PLCG2;AKT1;FYN
UP	Bioplanet	Inactivation of GSK3 by Akt causes accumulation of beta-catenin in alveolar macrophages	13/30	0.00502422	0.0352864	0	0	2.0542	10.8739	GSK3B;CSNK2A1;PDPK1;EIF2AK2;PIK3R1;RELA;NFKB1;PIK3CA;DVL1;AKT1;CTNNB1;LBP;BTRC
UP	Bioplanet	CDC42 activity regulation	13/30	0.00502422	0.0354512	0	0	2.0542	10.8739	BCAR3;FARP2;VAV3;RALBP1;DOCK9;ITSN1;VAV2;CDC42;DOCK11;ARHGEF9;RACGAP1;ARHGDIA;ARHGEF7
UP	Bioplanet	FGF signaling pathway	22/61	0.00507187	0.0354561	0	0	1.70967	9.034	SDC4;PDPK1;SRC;STAT1;CTNND1;GAB1;PIK3R1;PSEN1;CBL;MAPK14;SSH1;PIK3CA;CDH1;RPS6KA1;FGF18;AKT1;PTK2B;GRB2;MET;FGFR2;PAK4;FGFR1
UP	Bioplanet	Cell-cell communication	40/129	0.00525147	0.0363749	0	0	1.46991	7.71592	COL17A1;CD151;ITGB4;SRC;CTNND1;TESK1;IQGAP1;PIK3R1;F11R;CLDN1;CDH5;PARD6B;CDH1;NCK2;SIRPA;CDH24;PTK2B;FYN;FLNC;VASP;JUP;ACTN2;PARVA;ACTN4;MAPK14;MPP5;PTK2;CLDN6;CLDN4;CLDN3;PIK3CA;CDH10;CLDN7;CTNNB1;GRB2;CD47;SKAP2;PLEC;CRB3;LIMS1
UP	Bioplanet	Signaling by ERBB2	33/102	0.00524035	0.0364651	0	0	1.53368	8.05391	GSK3B;CDKN1A;GSK3A;CDKN1B;PHLPP1;CUL5;SRC;PTEN;PIK3R1;ADCY6;EGFR;ERBB3;UBC;MLST8;AKT1;FYN;RICTOR;USP8;MAP2K1;MAP2K2;PDPK1;BAD;PRKCE;GAB1;NR4A1;CREB1;PIK3CA;PRKAR1A;MDM2;TRIB3;GRB2;KRAS;CALM1
UP	Bioplanet	Rab GTPases mark targets in the endocytotic machinery	2022-12-07	0.00533855	0.0364761	0	0	2.76527	14.4701	RAB2A;RAB1A;RAB27A;RAB9A;RAB6A;RAB11A;RAB7A
UP	Bioplanet	Assembly of HIV virion	2022-12-07	0.00533855	0.0366419	0	0	2.76527	14.4701	TSG101;UBC;NMT1;VPS37C;VPS37A;VPS37B;VPS28
UP	Bioplanet	Activation of chaperones by ATF6 alpha	2022-12-07	0.00533855	0.0368092	0	0	2.76527	14.4701	XBP1;NFYA;DDIT3;NFYC;CALR;ATF6;ATF4
UP	Bioplanet	Oxidative stress	2027-12-01	0.00543378	0.0369595	0	0	2.10687	10.9876	MAPK10;NQO1;SP1;CAT;MGST1;CYP1A1;HMOX1;MAPK14;JUNB;SOD3;NFKB1;TXN2
UP	Bioplanet	Arf6 vesicle-mediated transport	2015-08-01	0.00596752	0.0396959	0	0	2.52825	12.9482	TIAM1;ARF1;PIP5K1A;KALRN;RAB11FIP3;RAB11A;PLD2;ARF6
UP	Bioplanet	Telomerase RNA component gene hTERC transcriptional regulation	2022-07-05	0.00595805	0.0398082	0	0	3.38604	17.3467	RB1;NFYA;SP1;NFYC;SP3
UP	Bioplanet	Integrin alpha-2b beta-3 signaling	2022-07-05	0.00595805	0.0399852	0	0	3.38604	17.3467	APBB1IP;PTPN1;SRC;TLN1;PTK2
UP	Bioplanet	T cell receptor regulation of apoptosis	153/603	0.0059069	0.0399974	0	0	1.2028	6.17235	RB1;IL1RN;AHCYL1;ITSN1;IL1RAP;F11R;RPL6;ETS2;CCND3;TBK1;TFG;ARHGDIB;TRIM24;MAP3K8;SLC39A7;HMGN2;ATP6V1E1;JUNB;IER3;RAB2A;BNIP3L;IGFBP5;IL1R1;NFKBIL1;SHISA5;ATP11B;PSG3;TICAM1;HLA-G;MR1;CLIP1;SOAT1;CCNE1;PSPC1;DDIT3;S100A6;TRIM13;PSME2;ATF3;BLZF1;ATF4;PTGES;FKBP2;EPAS1;CSF2RB;GATA3;IQGAP2;RPS4Y1;OAZ1;C2;PRDX2;BAG1;MBIP;TP53BP2;ZBTB7A;TXNDC5;MCTS1;CCR1;MOAP1;FDPS;ST14;JUND;NDFIP1;GADD45B;PLK2;UBE2A…
UP	Bioplanet	PPAR signaling pathway	24/69	0.00594621	0.0400838	0	0	1.64886	8.45039	PDPK1;APOA2;NR1H3;DBI;CYP8B1;RXRB;FADS2;RXRA;ACADL;SCP2;ACOX1;SCD;FABP7;UBC;OLR1;SLC27A6;PPARG;ACOX3;PLIN1;ACAA1;PPARA;SLC27A2;PLTP;PPARD
UP	Bioplanet	CD28-dependent PI3K/Akt signaling	2021-10-01	0.0060615	0.0401442	0	0	2.25736	11.5256	PIK3CA;PDPK1;MLST8;PIK3R3;AKT1;FYN;MAP3K8;RICTOR;TRIB3;PIK3R1
UP	Bioplanet	Serotonin receptor 4/6/7 and NR3C signaling	2018-09-01	0.00615579	0.0402391	0	0	2.37023	12.0653	ATF1;MAP2K1;MAP2K2;CREB1;RAP1A;RPS6KA5;MAPKAPK2;GNAS;BRAF
UP	Bioplanet	Corticosteroids and cardioprotection	2018-09-01	0.00615579	0.0404141	0	0	2.37023	12.0653	PIK3CA;PDPK1;GNAS;AKT1;CALM3;PIK3R1;CALM1;NFKB1;RELA
UP	Bioplanet	Botulinum neurotoxicity	2018-09-01	0.00615579	0.0405906	0	0	2.37023	12.0653	STX12;STX8;STX7;STX6;STX5;STX3;STX11;STX1A;VAMP2
UP	Bioplanet	TOR signaling	14/34	0.00632268	0.0411519	0	0	1.95195	9.88394	PRR5;PRKAA2;PRKAG1;PRKAG2;CDC42;RPTOR;RPS6KB1;RRAGC;RHEB;MLST8;ULK3;AKT1;RICTOR;ULK1
UP	Bioplanet	Bioactive peptide-induced signaling pathway	16/41	0.00672146	0.0435597	0	0	1.84994	9.25421	CAMK2D;MAP2K1;MAP2K2;STAT1;PIK3R1;MAPK14;MYLK;PIK3CA;GNA11;GNB1;PTK2B;FYN;CALM3;GRB2;CALM1;CAMK2G
UP	Bioplanet	Presenilin action in Notch and Wnt signaling	18/48	0.00678186	0.043577	0	0	1.77767	8.87681	GSK3B;TLE1;CSNK2A1;CTBP1;CSNK1A1;ADAM10;PSEN1;NLK;DLL1;NKD1;APH1A;NCSTN;ADAM17;NEDD4;DVL1;CTNNB1;BTRC;PPARD
UP	Bioplanet	Diurnally regulated genes with circadian orthologs	18/48	0.00678186	0.0437633	0	0	1.77767	8.87681	DAZAP2;IDI1;NCKAP1;GSTM3;CEBPB;BTG1;CBX3;NCOA4;NR1D2;TOB1;QKI;HERPUD1;ETV6;PURA;PER1;VAPA;CRY2;EIF4G2
UP	Bioplanet	Transport of vitamins, nucleosides, and related molecules	13/31	0.00700595	0.0448262	0	0	1.98793	9.86214	SLC35B2;SLC35A1;SLC35A3;SLC35D1;SLC35D2;SLC35C1;SLC5A6;SLCO4A1;SLCO2A1;SLC27A6;SLC29A1;SLC28A3;SLC29A2
UP	Bioplanet	Interleukin-4 signaling pathway	33/104	0.00725558	0.0458407	0	0	1.50418	7.40959	PIGR;CEBPA;CEBPB;IRS1;SRC;GATA3;PIK3R1;CBL;RELA;IKBKB;HRH1;NFIL3;AKT1;EP300;IL13RA1;CISH;PDPK1;BAD;STAT1;GAB2;TYK2;MAPK14;NFKB1;NFKBIA;BCL6;PIK3CA;RPS6KB1;FES;SP1;GRB2;SOS2;HLA-DRB1;BCL2L1
UP	Bioplanet	Caspase cascade in apoptosis	21/59	0.0072417	0.0459453	0	0	1.68728	8.31476	TFAP2A;GSN;NUMA1;CRADD;SATB1;TRADD;XIAP;FASLG;LMNB2;PTK2;PIDD1;KRT18;CASP6;CFL2;ARHGDIB;MADD;LMNA;BCL2;AKT1;TOP1;BCL2L1
UP	Bioplanet	ATF2 transcription factor network	21/59	0.0072417	0.0461391	0	0	1.68728	8.31476	RB1;DUSP5;JUND;POU2F1;H2AFY;CBFB;NOS2;GADD45A;CUL3;MAPK14;CREB1;KAT5;DDIT3;BCL2;NF1;EP300;HES1;JUNB;ATF3;JDP2;BCL2L1
UP	Bioplanet	Signaling events mediated by PTP1B	19/52	0.00756583	0.0476017	0	0	1.73209	8.45973	LYN;PTPN1;IRS1;SRC;PDGFB;TYK2;PIK3R1;PRLR;EGFR;FER;PIK3CA;TRPV6;LEP;LEPR;AKT1;FYN;GRB2;CAPN1;CRK
UP	Bioplanet	Amino sugar and nucleotide sugar metabolism	17/45	0.00771471	0.048337	0	0	1.79084	8.71177	CMAS;GALT;PMM1;HEXB;HEXA;GFPT1;GMPPB;CYB5R1;CYB5R3;NAGK;AMDHD2;FPGT;PGM3;FUK;GALK2;GALK1;GNE
UP	Biological_Process	endosomal transport (GO:0016197)	114/229	4.26218e-22	2.17499e-18	0	0	2.35988	116.123	VPS29;SYS1;WDR91;TOM1;ANKFY1;VPS35;DENND5A;VPS36;TBC1D10A;TBC1D10B;STX8;ZFYVE21;LMTK2;SCRIB;AP5B1;DOPEY1;DOPEY2;ZFYVE16;BIN1;KIF16B;CHMP4C;CHMP4B;CHMP4A;SQSTM1;STAM2;VPS28;TMEM87B;TSG101;ARL1;RHOBTB3;VPS26A;VPS26B;TGOLN2;BLOC1S5;SNX4;SNX2;BLOC1S3;UBC;VPS11;VTI1A;SNX9;RAB6A;RAB11FIP3;EVI5;RAB11FIP4;SNX5;VPS16;SNX6;SNAPIN;HOOK3;BLOC1S5-TXNDC5;EHD1;EHD3;FAM160A2;EHD4;MYO5B;CHMP2B;CHMP2A;DENND1B;TINA…
UP	Biological_Process	protein transport (GO:0015031)	138/326	2.40679e-18	6.14092e-15	0	0	2.0067	81.4082	USP6NL;VPS29;SYS1;KDELR1;GOLGA4;LAMP2;TOM1;ARFIP2;VPS35;ATP6V1E1;GOLGA7;SIL1;TBC1D10A;WLS;TBC1D10B;RAB2A;ATP6V1G1;ATP6V0E1;TICAM2;ARRDC1;STX8;STX7;VPS33B;LMTK2;TBC1D2B;SCAMP2;RAB32;ZFYVE16;RAB31;RAB36;RABL3;TBC1D25;KDELR2;ATP6V0D1;ATP6V0D2;OPTN;STX1A;BLZF1;ATP6V1A;COPB2;RAB5B;RAB5C;VPS26A;VPS26B;SNX4;DSCR3;RAP1A;MYO6;TBC1D14;ATP6V1H;ATP6V0A4;SNX9;APOE;TBC1D12;RAB6A;SNX8;ATP6V1D;EVI5;SEC31A;ATP6V0…
UP	Biological_Process	vesicle-mediated transport (GO:0016192)	161/410	2.10345e-17	3.57797e-14	0	0	1.8615	71.4822	USP6NL;VPS29;EQTN;WIPF2;NCF4;INPPL1;FNBP1L;GOLGA4;GOLGA5;TOM1;CPNE1;ANKFY1;VPS35;DENND5A;TBC1D10A;AGFG1;TBC1D10B;RALBP1;STX8;APLP2;STX7;VPS33B;ZFYVE21;LMTK2;SCRIB;CSNK1D;CSNK1E;ACAP3;ACAP2;CTAGE5;BIN1;KIF16B;RIN3;CHMP4A;CSNK1G2;STX1A;CSNK1G1;LRPAP1;RAB5B;TMEM87B;RAB5C;ARL1;RHOBTB3;AGAP1;VPS26A;VPS26B;AGAP3;KALRN;SNX4;ADAP2;SNX2;MYO6;VPS11;VTI1A;ATP6V1H;SNX9;RAB6A;EVI5;RAB11FIP3;SNX8;RAB11FIP4;SNX…
UP	Biological_Process	Golgi vesicle transport (GO:0048193)	112/271	2.77527e-14	3.54055e-11	0	0	1.95916	61.156	PGAP1;KDELR1;PITPNB;GOLGA2;GOLGA3;NRBP2;GOLGA5;TFG;TRAPPC11;KIFAP3;TICAM2;COG6;COG5;COG3;COG1;SCAMP3;SCAMP2;DYNC1LI2;CTAGE5;TBC1D20;KDELR2;MPPE1;KDELR3;COPB2;SAR1B;PEF1;CUL3;COPB1;SNX2;RACGAP1;VTI1A;TBC1D14;RAB6A;SNX8;SEC31A;TRAPPC2;TRAPPC3;TRAPPC1;SURF4;EHD3;GOLGB1;ARF1;MCFD2;CTSZ;SNAP23;MIA3;IER3IP1;USE1;BICD2;ACTR1A;TMED3;TMED2;TMED7;TMED5;CTSC;TMED4;RAB8B;SCYL1;TMED9;KIF22;ARFGAP3;DYNLL2;BET1…
UP	Biological_Process	neutrophil mediated immunity (GO:0002446)	170/487	7.49842e-13	7.65288e-10	0	0	1.65478	46.1997	CYFIP1;TMEM179B;ABCA13;LGALS3;PSMD6;PSMD7;LAMP1;PSMD2;ANPEP;FTH1;LAMP2;TOM1;CPNE1;SIRPA;CAPN1;ACAA1;GOLGA7;ARSA;TICAM2;NHLRC3;DGAT1;ADAM10;ATP11B;ATP11A;UNC13D;ADAM17;RAB31;BIN2;CRISPLD2;PPIE;ADAM8;DSC1;SLC27A2;FTL;KMT2E;RAB5B;RAB5C;STXBP3;BRI3;PSMD13;COPB1;STXBP2;MGST1;IQGAP1;PSEN1;IQGAP2;GNS;PLAC8;RAP1B;NCSTN;CYB5R3;RAP1A;ALDH3B1;PSAP;NEU1;RAB6A;ATG7;ATP6V1D;S100A11;TXNDC5;ATP6V0A1;ATP8B4;RAB4B…
UP	Biological_Process	neutrophil activation involved in immune response (GO:0002283)	168/483	1.44332e-12	9.20657e-10	0	0	1.64886	44.9545	CYFIP1;TMEM179B;ABCA13;LGALS3;PSMD6;PSMD7;LAMP1;PSMD2;ANPEP;FTH1;LAMP2;TOM1;CPNE1;SIRPA;CAPN1;ACAA1;GOLGA7;ARSA;TICAM2;NHLRC3;DGAT1;ADAM10;ATP11B;ATP11A;UNC13D;RAB31;BIN2;CRISPLD2;PPIE;ADAM8;DSC1;SLC27A2;FTL;RAB5B;RAB5C;STXBP3;BRI3;PSMD13;COPB1;STXBP2;MGST1;IQGAP1;PSEN1;IQGAP2;GNS;PLAC8;RAP1B;NCSTN;CYB5R3;RAP1A;ALDH3B1;PSAP;NEU1;RAB6A;ATG7;ATP6V1D;S100A11;TXNDC5;ATP6V0A1;ATP8B4;RAB4B;TRAPPC1;JUP;…
UP	Biological_Process	neutrophil degranulation (GO:0043312)	167/479	1.34748e-12	9.82315e-10	0	0	1.65273	45.1737	CYFIP1;TMEM179B;ABCA13;LGALS3;PSMD6;PSMD7;LAMP1;PSMD2;ANPEP;FTH1;LAMP2;TOM1;CPNE1;SIRPA;CAPN1;ACAA1;GOLGA7;ARSA;TICAM2;NHLRC3;DGAT1;ADAM10;ATP11B;ATP11A;UNC13D;RAB31;BIN2;CRISPLD2;PPIE;ADAM8;DSC1;SLC27A2;FTL;RAB5B;RAB5C;STXBP3;BRI3;PSMD13;COPB1;STXBP2;MGST1;IQGAP1;PSEN1;IQGAP2;GNS;PLAC8;RAP1B;NCSTN;CYB5R3;RAP1A;ALDH3B1;PSAP;NEU1;RAB6A;ATG7;ATP6V1D;S100A11;TXNDC5;ATP6V0A1;ATP8B4;RAB4B;TRAPPC1;JUP;…
UP	Biological_Process	regulation of macroautophagy (GO:0016241)	59/116	1.23175e-12	1.0476e-09	0	0	2.4111	66.1185	GPSM1;SCOC;PRKAG1;PRKAG2;RPTOR;NRBP2;TBK1;CAPNS1;SESN2;MLST8;AKT1;VPS35;CAPN1;ATP6V1E1;SH3GLB1;BNIP3L;ATP6V1G1;ATP6V0B;ATP6V0E1;EXOC8;ERN1;RRAGC;PIK3CA;TRIM13;ATP6V1B2;WAC;TBC1D25;ULK1;SMCR8;ATP6V0D1;ATP6V0D2;ATP6V0C;ATP6V1B1;ATP6V1A;MTMR3;PRKAA2;RAB1B;GBA;GNAI3;VPS26A;VPS26B;TBC1D14;ATP6V1H;SLC38A9;TBC1D12;ATP6V0E2;ATP6V1D;SNX5;ATP6V0A1;ATP6V1C2;SNX6;UBQLN2;BNIP3;IFT20;RHEB;NEDD4;LAMTOR2;LAMTOR3…
UP	Biological_Process	cellular protein modification process (GO:0006464)	302/1001	2.73578e-12	1.55119e-09	0	0	1.43019	38.0782	PGAP1;ARAF;DCAF5;GOLGA2;RPS6KA4;PSMD9;C4A;RPS6KA3;PSMD6;PSMD7;TBK1;STS;RPS6KA5;PPP4R2;PSMD2;RPS6KA1;FBXO4;AKT1;FBXO6;BTRC;SKP2;FBXO9;ACVR1;ARSA;WSB1;PRKCH;CSNK2A1;WSB2;PRKCE;ALG5;COG3;CSNK1D;CSNK1E;PHKA2;BCR;CDC34;MXRA8;BTK;PSME2;ULK1;PADI4;MTMR2;MTMR3;EPAS1;CTBP1;DCUN1D3;RPN1;PDGFB;MTMR4;NLK;PRKCZ;MTMR6;MTMR7;TGOLN2;NUAK2;ST8SIA4;ST3GAL4;ST3GAL6;ARSG;APOE;ATG7;ST3GAL1;SPRR2D;LYN;CDK17;CDK19;FYB1…
UP	Biological_Process	cytosolic transport (GO:0016482)	59/118	3.14394e-12	1.60435e-09	0	0	2.37023	62.7768	VPS29;SYS1;CLTC;AP2A1;EEA1;LAMP1;AP1G1;WDR91;ANKFY1;DENND5A;VPS35;ERC1;TBC1D10A;TBC1D10B;STX8;VPS13C;AKTIP;VPS13A;ZFYVE21;LMTK2;EMP2;SYS1-DBNDD2;BET1L;DOPEY1;DOPEY2;KIF16B;HEATR5B;TBC1D5;VAMP3;RAB7A;TMEM87B;ARL1;RHOBTB3;VPS26A;VPS26B;CLN5;TGOLN2;SNX2;VPS51;VTI1A;STX6;STX5;VPS54;RAB6A;EVI5;SNX5;SNX6;SPAG9;MON2;RIC1;SORT1;GBF1;HOOK3;SYT7;MYO1D;FAM160A2;EHD3;RAB14;RAB9A
UP	Biological_Process	cellular protein localization (GO:0034613)	123/327	4.26581e-12	1.97895e-09	0	0	1.78311	46.6825	USP6NL;VPS29;KDELR1;AMOT;ARFIP2;VPS35;SIL1;TBC1D10A;WLS;TBC1D10B;RAB2A;TICAM2;USP4;ATG9B;STX8;COG3;ATG9A;STX7;TBC1D2B;TMEM250;RAB32;ZFYVE16;RAB31;RRAGC;RAB36;RABL3;TBC1D25;KDELR2;STX1A;COPB2;RAB5B;RAB5C;VPS26A;VPS26B;CORO1B;DSCR3;EPB41L3;MYO6;TBC1D14;SNX9;TBC1D12;RAB6A;SNX8;EVI5;SEC31A;SNX6;RAB4B;GRTP1;SMURF1;SYNRG;RAB27A;SMAD7;EHD1;REEP1;DLG1;APPBP2;PTPRU;PIGU;CLTC;SNX13;AP2A1;NIPBL;SH3PXD2B;KIF…
UP	Biological_Process	proteasome-mediated ubiquitin-dependent protein catabolic process (GO:0043161)	111/291	1.71827e-11	6.74489e-09	0	0	1.80822	44.8205	UBXN2B;LTN1;AUP1;PSMD9;PSMD6;PSMD7;KAT5;PSMD2;CDC27;FBXO4;FBXO6;BTRC;SKP2;RNF111;FBXO9;FBXW4;FBXW5;NHLRC3;FBXW7;UBE2E1;YOD1;RBX1;KLHL42;CDC34;SELENOS;KCTD10;HECW2;DDIT3;TRIM13;KCTD13;PSME2;RBCK1;KLHL15;PSMD13;CUL3;SEL1L;NEDD4L;UBR3;UBR2;AGAP3;UBE2J1;ANAPC11;BAG6;BTBD3;PCBP2;BTBD2;UBC;UBE2B;SMURF1;EDEM1;ERLIN1;BTBD6;UBE2A;BTBD9;ABTB2;RNF103;NPLOC4;MDM2;RNF181;FBXL3;STT3B;FBXL5;RNF185;UBE2K;GSK3B;G…
UP	Biological_Process	Ras protein signal transduction (GO:0007265)	91/223	1.64518e-11	6.99611e-09	0	0	1.93445	48.0335	RB1;CYFIP1;NCKAP1;GPSM2;CDKN1A;GDI1;ARHGAP5;EPS8;PLCE1;RAB8B;RAB2A;USP8;DBNL;KSR1;NCOA3;RHOG;RHOC;RHOB;RAP2C;RAB32;SHTN1;TIAM1;CNKSR1;RAP2A;RAB31;RAB36;CDC42EP4;CDC42EP3;MAPKAPK2;RABL3;RAPGEF1;ELMO1;RAPGEF2;CDC42EP1;RHOU;RHOV;RAB7B;RAPGEF6;RAB7A;RAB1A;DNMT1;RAB5B;RAB5C;ROCK1;RAB1B;RHOBTB3;HACD3;RHOBTB1;RHOBTB2;RAP1B;RAB21;CDC42;GNA13;ADGRG1;RHOT1;RAP1A;RAB20;RAB40B;RAB25;RAB24;GNA12;PAK6;EPS8L1;S…
UP	Biological_Process	ubiquitin-dependent protein catabolic process (GO:0006511)	123/341	1.04925e-10	3.82452e-08	0	0	1.7099	39.2897	UBXN2B;LTN1;CBLC;RNF19B;FBXO22;PSMD9;PSMD6;PSMD7;KAT5;PSMD2;CDC27;BTRC;FBXO8;RNF111;FBXW4;RNF43;FBXW5;AREL1;NHLRC3;ARRDC1;UBE2E1;FBXO11;RNF40;RBX1;KLHL42;CDC34;RNF128;KCTD10;HECW2;DDIT3;TRIM13;KCTD13;PSME2;RBCK1;SQSTM1;VPS28;TSG101;CUL5;KLHL15;PSMD13;CUL3;NEDD4L;UBR3;AGAP3;ANAPC11;BAG6;BTBD3;RNF217;PCBP2;BTBD2;UBC;UBR5;XBP1;ZRANB1;UBE2H;UBE2B;SMURF1;BTBD6;UBE2A;KLHL24;BTBD9;ABTB2;NPLOC4;TOLLIP;MD…
UP	Biological_Process	regulation of transcription from RNA polymerase II promoter (GO:0006357)	409/1478	2.50563e-10	8.52416e-08	0	0	1.31181	29.0005	ATF1;RB1;PID1;MAML2;SCX;GABPB1;BACH1;TBK1;ZMIZ1;IER5;JUNB;RNF111;DDX17;MED8;RFX3;DICER1;HCFC2;MED7;ZFYVE16;PRKAR1A;DDIT3;ZSCAN21;HOXB2;MAML3;ATF6;ATF3;ATF4;SRCAP;CTBP1;GATA6;GATA5;NEDD4L;GATA3;GATA2;MYO6;ZNF148;CGA;RREB1;HEXIM1;JUND;JUP;PBX2;NR1D2;NR2F2;NR2F6;FOSL2;POU6F1;TADA2B;MLLT10;AGO2;REL;CPEB3;ZNF254;GMEB1;CDKN1A;GMEB2;SETD3;TCF25;BHLHE41;MED19;TFCP2L1;MED16;MECP2;MED12;IKBKB;MED14;NIPBL;M…
UP	Biological_Process	intracellular pH reduction (GO:0051452)	24/33	2.92017e-10	9.31353e-08	0	0	3.44761	75.6895	ATP6V1A;ATP6V1G1;ATP6V0B;ATP6V0E1;TCIRG1;CLCN3;GPR89B;RAB20;DMXL1;DMXL2;ATP6V1B2;ATP6V1H;ATP6V0A4;ATP6V0E2;ATP6V1E1;ATP6V0D1;ATP6V1D;ATP6V0C;ATP6V0D2;ATP6V1F;ATP6V0A1;ATP6V1C2;ATP6V1B1;RAB7A
UP	Biological_Process	regulation of autophagy (GO:0010506)	81/203	7.60653e-10	2.2833e-07	0	0	1.89151	39.7158	GSK3A;PLEKHF1;PRKAG1;PRKAG2;GOLGA2;RPTOR;FLCN;CAPNS1;LEPR;MLST8;AKT1;PIP4K2A;KAT8;EP300;VPS35;PIP4K2C;CAPN1;ATP6V1E1;SH3GLB1;ATP6V1G1;ATP6V0B;ATP6V0E1;EXOC8;FBXW7;TFEB;TICAM1;SIRT2;SREBF2;ERN1;RRAGC;ULK3;ATP6V1B2;ULK1;SMCR8;ATP6V0D1;ATP6V0D2;ATP6V0C;MET;OPTN;ATP6V1B1;PRKN;ATP6V1A;PRKAA2;ROCK1;GBA;VPS26A;VPS26B;DHRSX;DRAM1;PSAP;TP53INP1;TBC1D14;ABL2;ATP6V1H;SH3BP4;SLC38A9;ATP6V0E2;DRAM2;ATP6V1D;SN…
UP	Biological_Process	macroautophagy (GO:0016236)	52/110	8.06326e-10	2.28594e-07	0	0	2.24094	46.9221	PLEKHF2;PLEKHF1;PRKAG1;PRKAG2;TCIRG1;ZFYVE1;MAP1LC3A;LAMP2;EPG5;VPS36;SNAP29;UBXN6;GABARAPL1;CSNK2A1;VPS37C;YOD1;VPS37A;WIPI1;VPS37B;DYNLL2;ATG12;VAMP8;TBC1D5;CHMP4C;CHMP4B;CHMP3;ULK1;CHMP4A;STAM2;SQSTM1;VPS28;PRKN;MTMR3;TSG101;PRKAA2;STX17;SRC;EI24;VPS4B;GABARAP;CLN3;UBC;MVB12A;UBQLN1;ATG7;VPS16;VMP1;SNX14;CHMP2B;CHMP2A;TECPR1;TOMM6
UP	Biological_Process	protein phosphorylation (GO:0006468)	154/470	1.74576e-09	4.68875e-07	0	0	1.55326	31.3231	MYLK2;STK19;RPS6KA4;NRBP2;RPS6KA3;TBK1;SLK;EFEMP1;RPS6KA5;RPS6KA1;AKT1;PDK3;MAP3K8;NEK2;PIM3;MAP3K9;EPHB4;EPHB3;ACVR1;CDKL3;MAP2K1;MORC3;PRKCH;CSNK2A1;PRKCE;IGFBP3;DYRK1A;ADAM10;LMTK2;CSNK1D;TNNI3K;CSNK1E;PHKA2;UHMK1;BCR;ERN1;MELK;CCNE1;MAPKAPK2;TYRO3;ULK3;BTK;ULK1;CSNK1G2;CSNK1G1;CTBP1;TNKS;PDGFB;NLK;PRKCZ;TTBK2;STK3;NUAK2;GRK2;IRAK1;ABL2;MARK4;MARK2;CDK17;LYN;CDK19;FYB1;PLK2;EIF2AK1;NEK6;NEK7;E…
UP	Biological_Process	ER to Golgi vesicle-mediated transport (GO:0006888)	73/180	2.22483e-09	5.67665e-07	0	0	1.92252	38.3035	MCFD2;PGAP1;KDELR1;CTSZ;MIA3;IER3IP1;GOLGA2;NRBP2;ACTR1A;TFG;TMED3;TRAPPC11;TMED2;TMED7;TMED5;CTSC;TMED4;TMED9;TICAM2;COG6;COG5;COG3;COG1;ARFGAP3;DYNLL2;BET1L;DYNC1LI2;VAMP7;TBC1D20;CTAGE5;MPPE1;GAS6;SEC22B;SEC22A;NAPA;DCTN6;COPB2;RAB1A;DYNC1I2;STX17;DCTN2;PEF1;SAR1B;CUL3;COPB1;RAB1B;DCTN4;DCTN3;LMAN1;VTI1A;STX5;CD59;WHAMM;CD55;SEC31A;TRAPPC2;BCAP31;TRAPPC3;SEC24B;TRAPPC1;GBF1;DDHD2;YIF1A;ARCN1;V…
UP	Biological_Process	phosphorylation (GO:0016310)	130/386	4.92898e-09	1.19774e-06	0	0	1.59653	30.5386	STK19;RPS6KA4;NRBP2;RPS6KA3;TBK1;RPS6KA5;RPS6KA1;AKT1;MAP3K8;NEK2;PIM3;MAP3K9;XYLB;ACVR1;CDKL3;MAP2K1;MORC3;PRKCH;CSNK2A1;PRKCE;IGFBP3;DYRK1A;ADAM10;LMTK2;CSNK1D;TNNI3K;CSNK1E;PHKA2;DGKZ;BCR;ERN1;MELK;CCNE1;MAPKAPK2;BTK;ULK1;CSNK1G2;CTBP1;PDGFB;NLK;PRKCZ;STK3;NUAK2;IRAK1;MARK4;MARK2;CDK17;LYN;CDK19;FYB1;PLK2;NEK6;TNK2;NEK7;EIF2AK2;CHCHD10;BRAF;PHKB;CLK3;CLK2;ICK;GNPTG;CDK8;CDK7;FER;CDK6;STK24;FES…
UP	Biological_Process	phagosome acidification (GO:0090383)	20/27	5.47981e-09	1.27107e-06	0	0	3.51145	66.7955	ATP6V1A;ATP6V1G1;ATP6V0B;ATP6V0E1;TCIRG1;RAB20;ATP6V1B2;ATP6V1H;ATP6V0A4;ATP6V0E2;ATP6V1E1;ATP6V0D1;ATP6V1D;ATP6V0C;ATP6V0D2;ATP6V1F;ATP6V0A1;ATP6V1C2;ATP6V1B1;RAB7A
UP	Biological_Process	phagosome maturation (GO:0090382)	22/32	8.92697e-09	1.8981e-06	0	0	3.25907	60.4041	ATP6V1A;ATP6V1G1;ATP6V0B;ATP6V0E1;TCIRG1;RAB32;RAB20;RAB31;ATP6V1B2;ATP6V1H;ATP6V0A4;ATP6V0E2;ATP6V1E1;ATP6V0D1;ATP6V1D;ATP6V0C;ATP6V0D2;ATP6V1F;ATP6V0A1;ATP6V1C2;ATP6V1B1;RAB7A
UP	Biological_Process	regulation of apoptotic process (GO:0042981)	239/815	9.50532e-09	1.94023e-06	0	0	1.39015	25.678	TRIO;ARL6IP1;ITSN1;ARAF;SCX;AQP1;PREX1;RPS6KA3;RASSF2;RPS6KA1;TRIM24;ARL6IP5;AKT1;DIP2A;SOX8;SOX9;SKP2;EPHB4;TP63;SOX4;EPHB3;ACTN2;SCRIB;ACTN4;TIAM1;SFRP1;BIN1;TYRO3;YME1L1;ATF6;ATF4;BEX2;ANP32A;MAGED1;DCUN1D3;GATA6;PIK3R1;KALRN;APH1A;ABR;PRDX2;NCSTN;PRDX5;NUAK2;TP53BP2;ATG7;XBP1;CRADD;GADD45B;GADD45A;PLK2;SIAH2;BRAF;PTK2;CIDEC;GADD45G;NET1;PPT1;CALR;ANP32B;TP73;DDR1;FANK1;CITED2;FAF1;IER3IP1;IKB…
UP	Biological_Process	cellular response to insulin stimulus (GO:0032869)	50/110	8.85664e-09	1.96502e-06	0	0	2.15475	39.9537	GSK3A;IRS1;SYAP1;TCIRG1;PIK3C2A;BAIAP2L1;AKT1;ATP6V1E1;RAB8B;ATP6V1G1;ATP6V0B;ATP6V0E1;ATP6AP1;PDPK1;GAB1;KAT2B;RAB31;SELENOS;ATP6V1B2;PHIP;TRIB3;PPARG;ATP6V0D1;ATP6V0D2;ATP6V0C;VAMP2;ATP6V1B1;ATP6V1A;HDAC5;PIK3R3;PIK3R1;ZFP36L1;ATP6V1H;ATP6V0A4;ATP6V0E2;ATP6V1D;SH2B2;ATP6V1F;ATP6V0A1;ATP6V1C2;XBP1;DENND4C;BAIAP2;USF1;RAB10;FER;RPS6KB1;GRB2;CPEB2;SLC25A33
UP	Biological_Process	intracellular protein transport (GO:0006886)	117/347	2.65036e-08	5.00918e-06	0	0	1.59837	27.8851	USP6NL;VPS29;KDELR1;LAMP2;AKT1;ARFIP2;VPS35;SIL1;VPS36;TBC1D10A;WLS;TBC1D10B;RAB2A;TICAM2;STX8;STX7;TBC1D2B;RAB32;ZFYVE16;RAB31;CTAGE5;RAB36;RABL3;TBC1D25;KDELR2;STX1A;VPS28;COPB2;RAB5B;RAB5C;VPS26A;PTTG1IP;VPS26B;GABARAP;DSCR3;MYO6;TBC1D14;SNX9;TBC1D12;RAB6A;SNX8;EVI5;SEC31A;SNX6;RAB4B;GRTP1;SMURF1;SYNRG;RAB27A;NUP153;EHD1;CAMSAP3;APPBP2;BCL6;GIPC1;CALR;CEP57;CLTC;AP4E1;SNX13;AP2A1;KIF13A;TMED3;…
UP	Biological_Process	protein complex assembly (GO:0006461)	73/189	2.59731e-08	5.09771e-06	0	0	1.83097	31.9801	GSK3B;MCFD2;TRRAP;TRADD;CTSZ;TNFAIP3;GOLGA2;TFG;KAT5;PPP6R1;SH3PXD2B;TRAPPC11;EP300;TMED2;CTSC;TLE4;SH3GLB1;TLE3;HGSNAT;SEC13;TLE1;DBNL;CSNK1D;ANO6;AXIN2;PYGO1;TBC1D20;BIN2;DDIT3;ITGB1BP1;SEC22B;CRK;NAPA;KHDRBS1;RAB1A;CAMK2D;KHDRBS3;AHNAK;PEF1;SAR1B;CUL3;RAB1B;NOD2;TANK;MALT1;SLC9A1;LMAN1;SNX2;IRAK1;STX5;CD59;CAMK2G;SEC31A;BCL9L;TRAPPC2;FARP2;TRAPPC3;TCF7L2;SEC24B;TCF7L1;TRAPPC1;ST13;BAD;CSNK1A1;…
UP	Biological_Process	viral budding via host ESCRT complex (GO:0039702)	16/20	3.01776e-08	5.31021e-06	0	0	3.79237	65.6693	TSG101;PDCD6IP;VPS4B;VPS37C;VPS37A;VPS37B;CHMP1B;CHMP2B;CHMP2A;CHMP4C;MVB12A;CHMP3;CHMP4B;CHMP4A;CHMP7;VPS28
UP	Biological_Process	multivesicular body organization (GO:0036257)	21/31	2.93624e-08	5.3513e-06	0	0	3.21128	55.695	TSG101;PDCD6IP;VPS4B;VPS37C;RAB27A;VPS37A;VPS37B;RAB11A;CHMP1B;CHMP2B;MVB12A;CHMP4C;CHMP2A;CHMP3;CHMP4B;CHMP4A;VPS36;STAM2;CHMP7;VPS28;CHMP5
UP	Biological_Process	transferrin transport (GO:0033572)	23/36	3.41899e-08	5.6281e-06	0	0	3.02863	52.0661	ATP6V1A;ATP6V1G1;ATP6V0B;ATP6V0E1;ATP6AP1;CLTC;LMTK2;TCIRG1;DNM2;RAB11B;ATP6V1B2;ATP6V1H;ATP6V0A4;ATP6V0E2;ATP6V1E1;ATP6V0D1;ATP6V1D;ATP6V0C;ATP6V0D2;ATP6V1F;ATP6V0A1;ATP6V1C2;ATP6V1B1
UP	Biological_Process	ferric iron transport (GO:0015682)	23/36	3.41899e-08	5.8157e-06	0	0	3.02863	52.0661	ATP6V1A;ATP6V1G1;ATP6V0B;ATP6V0E1;ATP6AP1;CLTC;LMTK2;TCIRG1;DNM2;RAB11B;ATP6V1B2;ATP6V1H;ATP6V0A4;ATP6V0E2;ATP6V1E1;ATP6V0D1;ATP6V1D;ATP6V0C;ATP6V0D2;ATP6V1F;ATP6V0A1;ATP6V1C2;ATP6V1B1
UP	Biological_Process	protein localization to plasma membrane (GO:0072659)	55/130	3.6659e-08	5.84597e-06	0	0	2.00558	34.3387	SYS1;PLEKHF1;ABCA12;F11R;IKBKB;GOLGA4;CDH1;KIF13A;FLOT2;TMED2;GOLGA7;ABCD1;RAB8B;ACTN2;TTC7B;ATP1B3;EMP2;SYS1-DBNDD2;CACNB3;RAP2A;RAB31;RILPL1;PKP2;RAPGEF2;PKP3;GAS6;RAPGEF6;OPTN;BLZF1;VAMP2;ROCK1;ROCK2;STXBP1;NKD2;SLC9A3R1;RAB40B;EPB41L3;FCHO2;MAP7;TSPAN5;PIP5K1A;WNT4;PPIL2;JUP;SMURF1;DENND4C;RDX;RAB11A;RAB10;TSPAN15;DLG1;EHD3;TSPAN14;GOLPH3;CRB3
UP	Biological_Process	regulation of small GTPase mediated signal transduction (GO:0051056)	58/140	3.89633e-08	6.02515e-06	0	0	1.9639	33.5055	TRIO;ARHGAP8;GDI1;ITSN1;RASGRF1;ARHGAP5;SYDE2;PREX1;AKAP13;OPHN1;ARHGDIA;ARHGDIB;PLCE1;VAV3;RALBP1;ARHGEF12;ARHGEF17;NCOA3;RHOG;OCRL;RHOC;VAV2;RHOB;BCR;TIAM1;ARHGAP10;ARHGEF9;ARHGEF4;RHOU;RHOV;ARHGEF7;SQSTM1;SOS2;SRC;ARHGAP18;KALRN;RHOBTB1;RHOBTB2;FGD3;CDC42;GNA13;ABR;ARHGAP21;RHOT1;RACGAP1;SH3BP1;A2M;STARD13;ARHGAP29;ARHGAP28;MYO9B;MYO9A;ARHGAP24;NET1;ARHGAP32;ARHGAP30;DLC1;TRIP10
UP	Biological_Process	viral budding (GO:0046755)	17/23	8.47878e-08	1.23621e-05	0	0	3.50382	57.0531	TSG101;PDCD6IP;VPS4B;VPS37C;VPS37A;VPS37B;CHMP1B;CHMP2B;CHMP4C;CHMP2A;MVB12A;CHMP3;CHMP4B;CHMP4A;CHMP7;VPS28;CHMP5
UP	Biological_Process	retrograde transport, endosome to Golgi (GO:0042147)	39/82	8.28881e-08	1.24405e-05	0	0	2.25461	36.7631	VPS29;TMEM87B;CLTC;ARL1;RHOBTB3;VPS26A;VPS26B;CLN5;SNX2;VPS51;STX6;VTI1A;ANKFY1;VPS54;TBC1D14;STX5;DENND5A;VPS35;ERC1;RAB6A;EVI5;SNX8;TBC1D10A;SNX5;TBC1D10B;SNX6;SPAG9;RIC1;TRAPPC10;GBF1;ZFYVE21;BET1L;EHD3;HEATR5B;TBC1D5;RAB9A;RAB7B;RAB7A;VAMP3
UP	Biological_Process	multivesicular body assembly (GO:0036258)	20/30	9.51978e-08	1.34943e-05	0	0	3.16031	51.0937	TSG101;PDCD6IP;VPS4B;VPS37C;VPS37A;VPS37B;RAB11A;CHMP1B;CHMP2B;MVB12A;CHMP4C;CHMP2A;CHMP3;CHMP4B;CHMP4A;VPS36;STAM2;CHMP7;VPS28;CHMP5
UP	Biological_Process	phosphatidylinositol biosynthetic process (GO:0006661)	44/98	1.05484e-07	1.45482e-05	0	0	2.12837	34.1916	CDS1;PI4K2B;MTMR1;MTMR2;ARF1;PIGU;MTMR3;PIGO;PIGN;INPPL1;PTEN;PIK3R3;PIK3C2G;PIK3R1;MTMR4;PIK3C2A;MTMR6;MTMR7;PIK3C2B;INPP5E;PLCG2;PIP4K2A;PIP5K1A;PIP5K1B;PIP4K2C;PIP5K1C;SBF1;OCRL;SYNJ2;PLEKHA4;PLEKHA8;INPP4A;FIG4;DPM3;SYNJ1;PITPNM1;PIK3CA;RAB14;PITPNM3;PIGA;PI4KA;MPPE1;PI4KB;PIGH
UP	Biological_Process	COPII-coated vesicle budding (GO:0090114)	34/68	1.20449e-07	1.6175e-05	0	0	2.37023	37.7626	NAPA;RAB1A;MCFD2;SAR1A;SAR1B;PEF1;RAB1B;CUL3;CTSZ;MIA3;GOLGA2;LMAN1;TFG;PPP6R1;TMED2;STX5;CD59;CTSC;SEC31A;TRAPPC2;TRAPPC3;SEC13;SEC24B;TRAPPC1;SEC16A;TRAPPC10;CSNK1D;TRAPPC9;TBC1D20;VAPA;SEC22B;SEC24D;SEC24C;FOLR1
UP	Biological_Process	negative regulation of transcription, DNA-templated (GO:0045892)	232/813	1.80287e-07	2.30001e-05	0	0	1.35275	21.0065	RB1;BACH1;IKZF5;EDNRB;RPS6KA5;KAT5;SAP130;KAT8;SOX8;SOX9;BTRC;JUNB;SOX7;TP63;DAXX;RFX3;DICER1;HCFC2;SFRP1;DDIT3;TRIB3;ATF3;CTBP1;PDGFB;GATA6;NEDD4L;TWIST1;GATA3;RTF1;DEDD2;PRDX5;ZNF706;ZNF703;ZBED6;ZNF148;ZBTB7A;RREB1;SNX6;HEXIM1;JUND;NR1D2;NR2F2;SMARCA2;NR2F6;POU6F1;ID2;ID4;REL;CALR;RCOR3;CPEB3;RCOR1;TP73;CC2D1B;ZNF254;CDKN1C;CDKN1B;TCF25;CITED2;SUV39H1;BHLHE41;NKAP;VLDLR;N4BP2L2;MECP2;ING4;NIPB…
UP	Biological_Process	transmembrane receptor protein tyrosine kinase signaling pathway (GO:0007169)	127/396	1.77461e-07	2.32201e-05	0	0	1.5203	23.6323	CYFIP1;NCKAP1;IRS1;ITSN1;NCF4;BAIAP2L1;AKT1;ANKS1A;ATP6V1E1;EPHB4;EPHB3;ATP6V1G1;ATP6V0E1;PRLR;PGF;TIAM1;KIF16B;MAPKAPK2;ANOS1;BTK;ELMO1;PHIP;ATP6V0D1;ATP6V0D2;ATP6V1A;PDGFB;PIK3R3;PIK3R1;PSEN1;KALRN;EFNA4;GIGYF2;SOCS2;APH1A;EFNB2;NCSTN;FLRT3;PDGFC;UBC;ABL2;ATP6V1H;ATP6V0A4;ATP6V1D;ATP6V0A1;ATP6V1C2;ATP6V1F;LYN;NUS1;TNK2;PILRB;PTK2;EFNA1;FER;ARPC2;ARPC3;FES;FGF18;GRB2;FGFR2;FGFR1;CEP57;DDR1;PTPRT…
UP	Biological_Process	regulation of cholesterol metabolic process (GO:0090181)	24/41	1.91465e-07	2.38303e-05	0	0	2.7749	42.9238	IDI1;FDPS;ACADVL;MVK;HMGCS1;GGPS1;NFYA;NFYC;CYP51A1;HMGCR;SREBF2;TM7SF2;SQLE;ARV1;ACADL;SCD;SP1;FASN;PMVK;SC5D;MVD;APOE;DHCR7;FDFT1
UP	Biological_Process	regulation of cell cycle (GO:0051726)	78/215	1.97623e-07	2.40111e-05	0	0	1.71979	26.5483	RB1;LIN54;CDKN1B;CITED2;TTC28;TGM1;SLK;PCLAF;EP300;MAP3K8;PIM3;SOX9;JUNB;CDK5RAP3;MAP3K4;MAP4K2;MAP2K1;MAP2K2;STRADA;DYNLT3;MINK1;RAD23A;SIRT2;RHOB;SFRP1;RBL1;MADD;CKS2;PRR11;ANKRD17;BEX2;LIN37;HPGD;UHRF2;CTBP1;SRC;GATA3;IQGAP1;STK3;CAMK2N1;ZNF703;TP53BP2;PAK6;MAP4K5;PAK3;PAK2;MAP4K4;PAK4;CDK19;AFAP1L2;CDK11A;JUND;GADD45B;GADD45A;NEK6;GBF1;NEK7;BMP7;YY1AP1;CDK11B;TBX3;GADD45G;NR4A1;CDK8;WEE1;CDK6…
UP	Biological_Process	proteasomal protein catabolic process (GO:0010498)	84/237	2.19584e-07	2.6059e-05	0	0	1.68016	25.7595	GSK3B;GSK3A;RNF11;UBXN2B;FAF1;LTN1;TNFAIP1;PSMD9;PSMD6;PSMD7;KAT5;PSMD2;CDC27;BTRC;RNF111;UBXN6;FBXW5;NHLRC3;UBE2E1;PPP2R5C;SIRT2;RBX1;KLHL42;DDB1;PSMA6;CDC34;PSMA1;UBE2R2;KCTD10;HECW2;DDIT3;TRIM13;KCTD13;PSME2;SPOPL;RBCK1;PRKN;PSMD13;CUL3;SEL1L;RNF38;NEDD4L;RNF6;AGAP3;ANAPC11;PCNP;BAG6;ERLEC1;ZNRF1;ZNRF2;C18ORF25;MTA1;RNF139;PSMB3;BTBD3;HECTD4;PCBP2;BTBD2;UBC;SPOP;TBL1X;SOCS6;RFFL;DCAF11;UBE2B;C…
UP	Biological_Process	insulin receptor signaling pathway (GO:0008286)	33/67	2.89601e-07	3.35872e-05	0	0	2.33485	35.1507	ATP6V1A;GSK3A;IRS1;PIK3R3;TCIRG1;PIK3R1;PIK3C2A;BAIAP2L1;AKT1;ATP6V1H;ATP6V0A4;ATP6V1E1;ATP6V0E2;ATP6V1D;SH2B2;ATP6V1F;ATP6V0A1;ATP6V1C2;ATP6V1G1;ATP6V0B;ATP6V0E1;ATP6AP1;GAB1;BAIAP2;FER;PIK3CA;ATP6V1B2;PHIP;GRB2;ATP6V0D1;ATP6V0C;ATP6V0D2;ATP6V1B1
UP	Biological_Process	vacuolar acidification (GO:0007035)	15/20	3.70307e-07	4.19928e-05	0	0	3.55534	52.6509	ATP6V0B;ATP6V0E1;TCIRG1;CLN5;CLN3;DMXL1;DMXL2;PPT1;ATP6V1H;ATP6V0A4;ATP6V0E2;ATP6V0D1;ATP6V0C;ATP6V0D2;ATP6V0A1
UP	Biological_Process	sterol biosynthetic process (GO:0016126)	23/40	5.37855e-07	5.96668e-05	0	0	2.72576	39.3483	IDI1;FDPS;MVK;HMGCS1;GGPS1;CYP51A1;PRKAG2;MSMO1;HMGCR;HSD17B7;ACAT2;TM7SF2;SQLE;EBP;ARV1;ERG28;PMVK;SC5D;MVD;APOE;DHCR7;FDFT1;CES1
UP	Biological_Process	positive regulation of transcription, DNA-templated (GO:0045893)	303/1120	5.94372e-07	6.45337e-05	0	0	1.28246	18.3851	ATF1;RB1;CCNK;PID1;SMARCB1;MAML2;FOXI1;SCX;GABPB1;RPS6KA4;PSMD9;RPS6KA3;ZNF609;TBK1;RPS6KA5;KAT5;ZMIZ1;CREB3L2;ZXDC;RPS6KA1;AKT1;KAT8;SOX8;SOX9;CCNL1;BTRC;ATXN7L3;JUNB;IER5;TP63;RNF111;SOX4;ACVR1;DDX17;RFX3;EBF4;RUNX1;SFRP1;DDIT3;ZSCAN21;HOXB2;MAML3;ATF6;ATF3;ATF4;EPAS1;PDGFB;GATA6;GATA5;TWIST1;GATA3;PIK3R1;RTF1;GATA2;MYO6;CGA;RREB1;XBP1;AFAP1L2;JUND;JUP;FOXF2;EAF2;PBX2;TRIP4;NR1D2;NR2F2;SMARCA1;…
UP	Biological_Process	epidermal growth factor receptor signaling pathway (GO:0007173)	29/57	6.31701e-07	6.57872e-05	0	0	2.41181	34.4283	PIGR;SRC;CBLB;IQGAP1;PIK3R1;PIK3C2A;CBL;EGFR;EPS8;RPS6KA5;EFEMP1;NCK2;AKT1;PLCE1;ABL2;PTK2B;SOX9;FAM83B;PDPK1;STYK1;GAB1;ERBIN;PTK2;ADAM17;PIK3CA;KIF16B;FES;KRAS;GRB2
UP	Biological_Process	vesicle coating (GO:0006901)	31/63	6.77256e-07	6.64622e-05	0	0	2.33261	33.1352	NAPA;RAB1A;MCFD2;SAR1B;PEF1;RAB1B;CUL3;CTSZ;GOLGA2;LMAN1;TFG;PPP6R1;TMED2;STX5;CD59;CTSC;SEC31A;TRAPPC2;TRAPPC3;SEC13;SEC24B;TRAPPC1;SEC16A;TRAPPC10;CSNK1D;TRAPPC9;TBC1D20;SEC22B;SEC24D;SEC24C;FOLR1
UP	Biological_Process	cholesterol biosynthetic process (GO:0006695)	21/35	6.31196e-07	6.71041e-05	0	0	2.84428	40.6039	IDI1;FDPS;MVK;HMGCS1;GGPS1;CYP51A1;MSMO1;HMGCR;HSD17B7;ACAT2;TM7SF2;SQLE;EBP;ARV1;PMVK;SC5D;MVD;APOE;DHCR7;FDFT1;CES1
UP	Biological_Process	vesicle targeting, rough ER to cis-Golgi (GO:0048207)	31/63	6.77256e-07	6.77654e-05	0	0	2.33261	33.1352	NAPA;RAB1A;MCFD2;SAR1B;PEF1;RAB1B;CUL3;CTSZ;GOLGA2;LMAN1;TFG;PPP6R1;TMED2;STX5;CD59;CTSC;SEC31A;TRAPPC2;TRAPPC3;SEC13;SEC24B;TRAPPC1;SEC16A;TRAPPC10;CSNK1D;TRAPPC9;TBC1D20;SEC22B;SEC24D;SEC24C;FOLR1
UP	Biological_Process	COPII vesicle coating (GO:0048208)	31/63	6.77256e-07	6.91207e-05	0	0	2.33261	33.1352	NAPA;RAB1A;MCFD2;SAR1B;PEF1;RAB1B;CUL3;CTSZ;GOLGA2;LMAN1;TFG;PPP6R1;TMED2;STX5;CD59;CTSC;SEC31A;TRAPPC2;TRAPPC3;SEC13;SEC24B;TRAPPC1;SEC16A;TRAPPC10;CSNK1D;TRAPPC9;TBC1D20;SEC22B;SEC24D;SEC24C;FOLR1
UP	Biological_Process	regulation of I-kappaB kinase/NF-kappaB signaling (GO:0043122)	73/204	8.75868e-07	8.43312e-05	0	0	1.69634	23.6607	SLC35B2;MAPKBP1;ECM1;SLC44A2;TRADD;TNFAIP3;FASLG;IKBKB;AKAP13;TMEM101;TBK1;TFG;TRIM5;CPNE1;CCR7;LGALS9;WLS;TMED4;TLE1;TICAM2;RIPK2;PDPK1;TNFRSF19;SHISA5;ZDHHC13;IRAK4;RHOC;TICAM1;TIRAP;PPM1B;TRIM13;TERF2IP;RBCK1;ZMYND11;SQSTM1;OPTN;PRKN;ANKRD17;CANT1;PELI2;NOD2;ATP2C1;TANK;RELA;INAVA;MALT1;IRAK1;TSPAN6;MIER1;UBC;S100A13;HMOX1;LURAP1;BRD4;CD74;NDFIP2;NDFIP1;STAT1;RIOK3;PLK2;CARD8;NEK6;NFKBIA;PER1;…
UP	Biological_Process	post-Golgi vesicle-mediated transport (GO:0006892)	29/58	1.00938e-06	9.53865e-05	0	0	2.37023	32.7238	ARF1;SYS1;SNAP23;AP2A1;TGOLN2;VTI1A;VPS54;CCDC93;MON2;SORT1;VPS13C;GBF1;VPS13A;EXOC6B;AP3D1;SYS1-DBNDD2;SCAMP3;SCAMP2;VAMP8;DOPEY1;RAB10;DOPEY2;RABIF;VAMP7;RAB14;KIF16B;EXOC6;GOPC;VAMP2
UP	Biological_Process	cellular response to decreased oxygen levels (GO:0036294)	31/64	1.04893e-06	9.7322e-05	0	0	2.29616	31.6129	EPAS1;SUV39H1;HP1BP3;GATA6;TWIST1;AQP3;NDRG1;AQP1;ZFP36L1;NPEPPS;LMNA;UBQLN1;HMOX1;BNIP3L;ANGPT4;TIGAR;PTGIS;BAD;BNIP3;BMP7;SIRT2;VEGFA;SFRP1;TBL2;MDM2;ADAM8;MDM4;P4HB;CPEB2;NOP53;CPEB4
UP	Biological_Process	secondary alcohol biosynthetic process (GO:1902653)	21/36	1.21337e-06	0.000110569	0	0	2.76527	37.6688	IDI1;FDPS;MVK;HMGCS1;GGPS1;CYP51A1;MSMO1;HMGCR;HSD17B7;ACAT2;TM7SF2;SQLE;EBP;ARV1;ERG28;PMVK;MVD;APOE;DHCR7;FDFT1;CES1
UP	Biological_Process	regulation of canonical Wnt signaling pathway (GO:0060828)	75/213	1.27201e-06	0.000113879	0	0	1.66918	22.6589	INVS;GSK3B;GSK3A;DDX3X;CTNND1;USP34;PSMD9;PSMD6;PSMD7;PSMD2;SOX9;BTRC;SOX7;EMD;SOX4;SCYL2;WLS;ANKRD6;USP8;USP47;KREMEN1;CSNK1D;AXIN2;RBX1;PSMA6;SFRP1;LATS2;CCNY;PSMA1;DAAM2;DDIT3;PSME2;PFDN5;PRKN;AMER2;PSMD13;TNKS;CUL3;GSKIP;XIAP;PSEN1;NKD1;NKD2;STK3;WNT11;TNKS2;PSMB3;ZNF703;UBC;UBR5;DVL1;NPHP3;ANKRD10;DVL3;APOE;TBL1X;TRPM4;WNT4;TCF7L2;JUP;CSNK1A1;WNT3A;SIAH2;FZD6;WNT7A;TMEM64;NFKB1;DAB2;WNK2;PSM…
UP	Biological_Process	regulation of GTPase activity (GO:0043087)	68/188	1.31657e-06	0.000115835	0	0	1.71463	23.217	USP6NL;GPSM1;GSK3B;ARHGAP8;PLXND1;DOCK9;DOCK8;RASGRF1;SNX13;FZD10;F11R;SYDE2;DOCK11;TMED2;EVI5L;EPHB3;TBC1D10B;NDEL1;VAV3;RALBP1;OCRL;MUT;VAV2;BCR;SFRP1;TBC1D2;TBC1D20;RAPGEF1;RAPGEF2;ITGB1BP1;ARHGEF7;RAPGEF6;CRK;RGS16;RAP1GDS1;FGD3;ABR;ARHGAP21;RAP1A;FGD6;WNT11;RACGAP1;PRR5-ARHGAP8;SH3BP1;CCL5;PLXNA2;PLXNA1;DVL3;SH3BP4;SNX9;EVI5;PLXNA3;PROM2;CCL22;RIC1;ODAM;ARHGEF38;RDX;ARHGAP27;PTK2;NET1;AFDN;S…
UP	Biological_Process	negative regulation of gene expression (GO:0010629)	179/618	1.65544e-06	0.000143181	0	0	1.37305	18.2772	RB1;NDUFA13;KDM1A;NAB1;FMR1;ZFP36;RPS6KA5;KAT5;BASP1;CPNE1;KAT8;DIP2A;CIR1;SOX8;NUDT16;KMT5A;SOX9;LGALS9;BTRC;SOX7;TP63;PIAS4;DAXX;MAP2K1;TLE1;NKX6-2;MAP2K2;IGFBP5;MSX2;ZBTB38;RFX3;ZBTB33;ERN1;HIC2;SFRP1;ZNF91;PSPC1;DDIT3;KAT6A;DXO;TRIB3;KHDRBS1;DNMT1;CTBP1;PDGFB;GATA6;TWIST1;GATA3;GIGYF2;DEDD2;SBNO2;FXR2;ZNF706;DDRGK1;DEAF1;ZNF703;ZNF148;ZBED6;ZBTB7A;SNX6;WNT4;HEXIM1;CCR1;TFAP2A;NDFIP2;NDFIP1;PO…
UP	Biological_Process	regulation of alcohol biosynthetic process (GO:1902930)	20/34	1.81752e-06	0.00015458	0	0	2.78851	36.8586	IDI1;FDPS;MVK;HMGCS1;GGPS1;NFYA;NFYC;CYP51A1;HMGCR;SREBF2;TM7SF2;SQLE;SP1;SCD;FASN;PMVK;SC5D;MVD;DHCR7;FDFT1
UP	Biological_Process	positive regulation of protein catabolic process (GO:0045732)	36/81	1.98767e-06	0.00016628	0	0	2.10687	27.6602	PRKN;GSK3B;GSK3A;NDUFA13;CDKN1B;LRP1;TNFAIP3;NEDD4L;FURIN;C4BPB;PTTG1IP;OAZ1;NKD1;FZR1;VPS11;STX5;VPS35;SNX9;APOE;ATG7;EGLN2;CSNK2A1;TIPARP;SMURF1;PLK2;RDX;TNFRSF1B;DDB1;ITCH;HECW2;NEDD4;ADAM9;ADAM8;SEC22B;VPS28;RAB7A
UP	Biological_Process	viral process (GO:0016032)	76/220	2.48192e-06	0.000204278	0	0	1.63761	21.1358	USP6NL;RPL5;ARF1;RPL31;CALCOCO2;RPL34;RPLP1;RPLP0;AP2A1;AP2A2;RPL6;RPL7;RPS19;RPS18;AP1G1;DAG1;RPL36;AP1S1;PDCD6IP;NUP210;RPS8;RPS6;VPS37C;VPS37A;VPS37B;HCFC2;TBC1D20;NUP50;ELMO1;CHMP4C;IRF7;CHMP4B;CHMP3;CHMP4A;GAS6;CHMP7;VPS28;NUP58;RAB7A;CHMP5;RAB1A;TSG101;CTBP1;RPL12;RAB1B;VPS4B;NEDD4L;FURIN;CXCR6;RPS4Y1;HTATSF1;RXRA;GRK2;PCBP2;TPR;UBC;AP2S1;MVB12A;ATP6V1H;FYN;APOE;RPS2;RPL18;PAK2;MCTS1;NUP153…
UP	Biological_Process	regulation of cholesterol biosynthetic process (GO:0045540)	22/40	2.64285e-06	0.000214071	0	0	2.60725	33.4867	IDI1;FDPS;MVK;HMGCS1;GGPS1;NFYA;NFYC;CYP51A1;ERLIN1;HMGCR;SREBF2;TM7SF2;SQLE;SP1;SCD;FASN;PMVK;SC5D;MVD;APOE;DHCR7;FDFT1
UP	Biological_Process	positive regulation of I-kappaB kinase/NF-kappaB signaling (GO:0043123)	60/163	2.81402e-06	0.000224374	0	0	1.74495	22.3021	SLC35B2;ECM1;SLC44A2;TRADD;FASLG;IKBKB;TMEM101;AKAP13;TBK1;TFG;TRIM5;AKT1;CCR7;LGALS9;WLS;TMED4;TICAM2;RIPK2;TNFRSF19;SHISA5;ZDHHC13;IRAK4;TICAM1;RHOC;TIRAP;TRIM13;TERF2IP;TLR7;RBCK1;ANKRD17;PRKN;CANT1;PELI2;NOD2;ATP2C1;INAVA;RELA;MALT1;IRAK1;DDRGK1;TSPAN6;UBC;MIER1;S100A13;HMOX1;LURAP1;BRD4;CD74;NDFIP2;NDFIP1;NEK6;PLK2;MAVS;VAPA;TNIP2;C18ORF32;REL;LTBR;TRIM38;TMEM9B
UP	Biological_Process	endocytic recycling (GO:0032456)	17/27	2.93998e-06	0.000230811	0	0	2.98473	38.0169	DENND1B;DENND1A;LMTK2;EHD1;ARL4C;SNX4;EHD3;EHD4;VPS51;RAB14;VPS50;MICALL1;MICALL2;STX6;RAB11FIP3;RAB11FIP4;ARF6
UP	Biological_Process	protein localization to membrane (GO:0072657)	59/160	3.17767e-06	0.000245692	0	0	1.74804	22.1291	PIGR;PLEKHF1;ABCA12;F11R;SYNE3;IKBKB;ARL5B;CDH1;SH3PXD2B;FLOT2;TMED2;ARL5A;RAB8B;SH3GLB1;ACTN2;TTC7B;ATP1B3;SCRIB;EMP2;RAB32;CACNB3;RAP2A;PKP2;RAPGEF2;ITGB1BP1;PKP3;GAS6;RAPGEF6;ROCK1;ROCK2;STXBP1;NRXN2;LIN7B;NKD2;SLC9A3R1;RAB40B;EPB41L3;DVL1;FCHO2;MAP7;TSPAN5;PIP5K1A;WNT4;PPIL2;JUP;SMURF1;DENND4C;RDX;AP3D1;BRAF;RAB11A;RAB11B;RAB10;TSPAN15;DLG1;EHD3;TSPAN14;ABHD17A;CRB3
UP	Biological_Process	phosphatidylinositol metabolic process (GO:0046488)	45/112	3.37694e-06	0.000257202	0	0	1.90465	23.9958	CDS1;PI4K2B;MTMR1;MTMR2;ARF1;SMG1;PGAP1;MTMR3;PLEK;INPPL1;PTEN;PIK3R3;PIK3C2G;PIK3R1;MTMR4;PIK3C2A;MTMR6;MTMR7;PIK3C2B;INPP5E;PLCG2;PIP4K2A;PIP5K1A;PIP5K1B;PIP4K2C;PIP5K1C;SBF1;PLA2G4F;MBOAT7;TTC7B;ZFYVE21;OCRL;SYNJ2;PLEKHA4;PLEKHA8;INPP4A;FIG4;PLA2G16;SYNJ1;PITPNM1;PIK3CA;RAB14;PITPNM3;PI4KA;PI4KB
UP	Biological_Process	Golgi to endosome transport (GO:0006895)	14/20	3.56058e-06	0.000259566	0	0	3.31832	41.6303	MON2;SYS1;SORT1;VPS13C;GBF1;VPS13A;WIPI1;AP2A1;SYS1-DBNDD2;TGOLN2;DOPEY1;DOPEY2;RAB14;KIF16B
UP	Biological_Process	protein ubiquitination involved in ubiquitin-dependent protein catabolic process (GO:0042787)	32/70	3.46625e-06	0.000260122	0	0	2.16707	27.2453	PRKN;CUL5;RNF14;CUL3;RNF19B;NEDD4L;ANAPC11;BTBD3;UBR5;BTBD2;RNF217;SPOP;ARIH1;AREL1;SMURF1;HUWE1;BTBD6;KLHL24;BTBD9;RBX1;RNF144A;ABTB2;SPSB3;ITCH;SPSB1;HECW2;NEDD4;SPOPL;TRIP12;RNF185;CUL4B;SPSB4
UP	Biological_Process	glycerophospholipid biosynthetic process (GO:0046474)	60/164	3.53351e-06	0.000261326	0	0	1.73431	21.7712	PI4K2B;ARF1;SLC44A3;SLC44A2;INPPL1;PTEN;PIK3C2G;PIK3C2A;PIK3C2B;LIPH;CPNE1;PIP4K2A;PIP4K2C;SBF1;PCYT2;PCYT1A;CSNK2A1;PLA2G4B;APOA2;OCRL;INPP4A;PHOSPHO1;PITPNM1;PIK3CA;PITPNM3;CDS1;MTMR1;MTMR2;MTMR3;PIK3R3;PIK3R1;ABHD5;MTMR4;AGPAT1;MTMR6;SELENOI;AGPAT3;MTMR7;PLD2;AGPAT4;PTDSS2;INPP5E;PLCG2;PIP5K1A;PIP5K1B;PIP5K1C;CEPT1;STARD10;DDHD2;SYNJ2;PLEKHA4;PLEKHA8;FIG4;SYNJ1;RAB14;PI4KA;PI4KB;GPD1L;LPIN1;LP…
UP	Biological_Process	positive regulation of protein metabolic process (GO:0051247)	40/96	4.02312e-06	0.000289155	0	0	1.97519	24.5387	PRKN;GSK3B;MTPN;RAB1A;GSK3A;NDUFA13;CDKN1B;LDB1;LRP1;ROCK2;RAB1B;GBA;TNFAIP3;NEDD4L;C4BPB;PSEN1;OAZ1;NKD1;FZR1;AKT1;STX5;APOE;ATG7;EGLN2;CSNK2A1;TIPARP;SMURF1;PLK2;NR1H3;WNT7A;KLF4;DDB1;NFKBIA;ITCH;HECW2;NEDD4;SEC22B;VPS28;RAB7A;EIF4G1
UP	Biological_Process	retrograde vesicle-mediated transport, Golgi to ER (GO:0006890)	35/80	4.25893e-06	0.000301851	0	0	2.07395	25.6475	NAPA;RAB1A;COPB2;KDELR1;PITPNB;RAB1B;COPB1;USE1;BICD2;RACGAP1;TMED3;BNIP1;TMED2;TMED7;KIFAP3;RAB6A;ATP9A;SCYL1;TMED9;COG3;SURF4;GBF1;KIF22;ARFGAP3;TAPBP;ARCN1;GOLPH3;RER1;KDELR2;COPG2;KDELR3;COPG1;SEC22B;ERGIC2;ARF5
UP	Biological_Process	positive regulation of viral life cycle (GO:1903902)	23/44	5.00894e-06	0.000350145	0	0	2.47797	30.2418	CD74;TSG101;DDX3X;FMR1;VPS4B;TMPRSS2;RAD23A;VPS37B;HACD3;DDB1;CCL5;CHMP2B;CHMP2A;CHMP4C;CHMP3;CHMP4B;PPIE;PKN2;LGALS9;P4HB;PABPC1;TRIM38;TRIM11
UP	Biological_Process	modification-dependent protein catabolic process (GO:0019941)	53/141	5.15184e-06	0.000355268	0	0	1.78187	21.6964	RNF11;PPP1R11;CBLC;FBXO22;PSMD9;LONP1;ARIH1;BTRC;FBXO8;FBXW4;RNF43;AREL1;ARRDC1;UBE2E1;FBXO11;RNF40;DDB1;CDC34;RNF128;UBE2R2;KCTD10;SQSTM1;PRKN;KLHL15;PSMD13;CUL3;NEDD4L;UBR3;RNF6;CBL;BAG6;OS9;KCTD21;UBC;RNF217;UBR5;RFFL;UBE2H;XBP1;RANBP3;UBE2B;SMURF1;UBE2A;ITCH;NPLOC4;TOLLIP;NEDD4;PSMC2;KLHL8;TTC3;MDM2;TRIP12;UBE2K
UP	Biological_Process	negative regulation of cellular macromolecule biosynthetic process (GO:2000113)	150/512	5.74533e-06	0.000390912	0	0	1.38881	16.7589	RB1;NDUFA13;KDM1A;NAB1;FMR1;RPS6KA5;KAT5;BASP1;KAT8;CIR1;SOX8;KMT5A;SOX9;BTRC;SOX7;TP63;PIAS4;DAXX;TLE1;NKX6-2;IGFBP5;MSX2;ZBTB38;RFX3;ZBTB33;HIC2;SFRP1;ZNF91;SELENOS;PSPC1;DDIT3;KAT6A;TRIB3;KHDRBS1;CTBP1;PDGFB;GATA6;TWIST1;GATA3;GIGYF2;DEDD2;SBNO2;FXR2;ZNF706;DEAF1;ZNF703;ZNF148;ZBED6;ZBTB7A;S100A11;SNX6;WNT4;HEXIM1;TFAP2A;POU2F1;CBX4;ATP8B1;CBX3;EIF2AK1;EIF2AK2;NR1D2;NR2F2;SMARCA2;BMP7;DAB2;DAP…
UP	Biological_Process	autophagosome maturation (GO:0097352)	15/23	6.08552e-06	0.000408611	0	0	3.0916	37.1289	GABARAPL1;TSG101;STX17;GABARAP;VAMP8;CLN3;MAP1LC3A;SNX14;LAMP2;UBQLN1;EPG5;CHMP3;SNAP29;TECPR1;VPS16
UP	Biological_Process	protein ubiquitination (GO:0016567)	148/506	7.28123e-06	0.000476361	0	0	1.38654	16.403	KLHL36;FBXO25;RNF19B;CBLC;UBE2Z;BACH1;FBXO22;PSMD9;NPEPPS;PSMD6;HERC3;PSMD7;PSMD2;FBXO4;TRIM24;FBXO6;BTRC;SKP2;RNF111;FBXO9;FBXW4;RNF43;WSB1;FBXW5;AREL1;NHLRC3;FBXW7;ARRDC1;UBE2E1;FBXO11;RNF40;RBX1;KLHL42;CDC34;TRIM17;SELENOS;KCTD10;HECW2;KCTD13;TRIM13;PSME2;HIST1H2BH;RBCK1;CUL7;CBFB;CUL5;TNKS;EPAS1;KLHL15;PSMD13;CUL3;NEDD4L;UBR3;UBR2;RTF1;ANAPC11;BTBD3;RNF217;BTBD2;UBR5;UBC;LONRF2;UBE2H;UBE2B;SM…
UP	Biological_Process	lysosomal transport (GO:0007041)	32/72	7.24726e-06	0.000480296	0	0	2.10687	24.9346	SCARB2;PRKN;TGFBRAP1;TRAK1;USE1;AP3M1;LAMP1;VPS51;AP1G1;KIF13A;VPS11;ANKFY1;VPS54;VPS35;SCYL2;VPS16;HGSNAT;SNAPIN;SORT1;AKTIP;NCOA4;HOOK3;RHOB;FAM160A2;EHD3;ZFYVE16;VAMP7;BIN1;NEDD4;TMEM106B;RAB7B;RAB7A
UP	Biological_Process	intracellular steroid hormone receptor signaling pathway (GO:0030518)	30/66	7.99953e-06	0.00051027	0	0	2.15475	25.2885	RB1;YAP1;CALCOCO1;RNF14;WBP2;SRC;FHL2;MED16;MED12;GRIP1;MED14;MED13;KAT5;MED30;UBR5;NRIP1;DDX17;DAXX;EGLN2;NCOA6;NCOA3;NCOA4;TRIP4;ARID1A;PIAS1;CDK7;NR6A1;CCNE1;NEDD4;CTNNB1
UP	Biological_Process	positive regulation of transcription from RNA polymerase II promoter (GO:0045944)	231/848	7.96359e-06	0.000514408	0	0	1.29133	15.161	ATF1;CCNK;PID1;SMARCB1;MAML2;FOXI1;SCX;GABPB1;RPS6KA4;RPS6KA3;ZNF609;TBK1;RPS6KA5;KAT5;ZMIZ1;RPS6KA1;SOX8;SOX9;CCNL1;JUNB;IER5;TP63;RNF111;SOX4;ACVR1;DDX17;RFX3;EBF4;RUNX1;DDIT3;ZSCAN21;HOXB2;MAML3;ATF6;ATF3;ATF4;EPAS1;PDGFB;GATA5;TWIST1;GATA3;PIK3R1;RTF1;GATA2;MYO6;CGA;RREB1;XBP1;JUND;JUP;FOXF2;ERLIN1;EAF2;PBX2;MICAL2;NR1D2;SMARCA2;FOSL2;MLLT10;AGO2;REL;CREBRF;TP73;ACVRL1;CSRNP2;SETD3;ELL;CITED2…
UP	Biological_Process	negative regulation of intracellular signal transduction (GO:1902532)	58/161	8.804e-06	0.000554652	0	0	1.70774	19.8787	MAPKBP1;NDUFA13;GSK3A;DDX3X;WWC1;PLEK;PTEN;TNFAIP3;PTPRJ;HERPUD1;PREX1;FLCN;TMSB4X;CPNE1;DAG1;WWC3;AKT1;TLE1;DUSP3;PPP2R5C;PPM1B;CDC34;DDIT3;TRIB3;ZMYND11;PRKAA2;PHLPP1;SRC;TWIST1;UBR2;TANK;RELA;SLC9A3R1;SH3BP1;TMEM127;TSPAN6;SH3BP4;RFFL;FNIP1;MARK3;LYN;UBE2B;STAT1;RIOK3;CARD8;ATP2B4;WTIP;PER1;TNIP1;DLG5;MDM2;BCL2;NF1;GPD1L;NOP53;BCL2L2;BCL2L1;OTUD3
UP	Biological_Process	protein N-linked glycosylation (GO:0006487)	32/73	1.03086e-05	0.000641522	0	0	2.07801	23.8608	MCFD2;B4GALT1;ST6GALNAC2;TUSC3;CCDC126;RPN1;MAGT1;ASGR1;ASGR2;UBE2J1;LMAN1;KRTCAP2;FUT8;MGAT5;PGM3;ST3GAL4;ST3GAL6;MGAT1;NUDT14;ST3GAL1;OST4;PMM1;ENTPD5;ALG5;GFPT1;MOGS;ALG12;DPM3;DAD1;DOLPP1;STT3A;STT3B
UP	Biological_Process	negative regulation of apoptotic process (GO:0043066)	142/485	1.04555e-05	0.000642822	0	0	1.38793	15.9173	ARL6IP1;ARAF;SCX;AQP1;NRBP2;RPS6KA3;ARHGDIA;RPS6KA1;AKT1;PIM3;SOX8;SOX9;EPHB4;TP63;EPHB3;BNIP3L;PRKCH;AREL1;TLE1;CSNK2A1;LIG4;LMTK2;PRLR;SFRP1;TYRO3;YME1L1;ADAM8;PHIP;IL6ST;SQSTM1;CARD14;GATA6;VTCN1;PIK3R1;PSEN1;HIGD1A;SOCS2;PRDX2;PRDX5;NUAK2;IRAK1;DDRGK1;BAG3;BAG1;UBC;APOE;TXNDC5;TFAP2A;XBP1;CBX4;PLK2;SIAH2;TNFRSF10C;BRAF;NFKB1;PTK2;HIGD2A;NFKBIA;DAB2;IL7;PPT1;BCL2;RETREG1;BCL2L2;FGFR2;CPEB4;LGM…
UP	Biological_Process	response to endoplasmic reticulum stress (GO:0034976)	42/106	1.06459e-05	0.000646739	0	0	1.8783	21.5071	ERO1A;PRKN;PPP1R15A;GSK3B;PPP1R15B;CEBPB;ATF6B;UBA5;SEL1L;RASGRF1;TMTC3;PIK3R1;SELENOK;TANK;HERPUD1;BAG6;UFL1;ERLEC1;OS9;RNF139;DDRGK1;CREB3L2;UBQLN1;DNAJB9;TTC23L;UBXN6;TXNDC5;PDIA6;TMCO1;ERN1;ERP44;SELENOS;TMEM259;DDIT3;BCL2;UFC1;TRIB3;P4HB;ATF6;RNF185;ATF3;ATF4
UP	Biological_Process	cortical cytoskeleton organization (GO:0030865)	17/29	1.16647e-05	0.000700291	0	0	2.77889	31.5653	NCKAP1;ROCK1;ROCK2;PLEK;RTKN2;RHOBTB3;CDC42;IKBKB;ANLN;DLG1;FMNL1;FMNL2;EPB41L3;RHOU;RHOV;LLGL2;ARF6
UP	Biological_Process	ERBB signaling pathway (GO:0038127)	34/80	1.24847e-05	0.000740805	0	0	2.0147	22.7479	PIGR;CUL5;SRC;MVP;CBLB;IQGAP1;PIK3R1;PIK3C2A;CBL;EGFR;EPS8;RPS6KA5;EFEMP1;ERBB3;UBC;NCK2;AKT1;PLCE1;ABL2;PTK2B;SOX9;FAM83B;PTPN18;PDPK1;STYK1;GAB1;ERBIN;PTK2;ADAM17;PIK3CA;KIF16B;FES;KRAS;GRB2
UP	Biological_Process	peptidyl-serine phosphorylation (GO:0018105)	53/145	1.31297e-05	0.000770122	0	0	1.73272	19.4769	MYLK2;GSK3B;SMG1;MAST4;IKBKB;RPS6KA3;TBK1;AKT1;PDK3;MORC3;PRKCH;MAP2K2;PDPK1;PRKCE;DYRK1A;LMTK2;CSNK1D;CSNK1E;UHMK1;TGFBR2;ERN1;LATS2;MAPKAPK2;ULK1;TOP1;GAS6;CSNK1G2;CAMK1G;CSNK1G1;CAMK2D;PNCK;PRKAA2;CAB39;TNKS;ROCK2;PDGFB;NLK;PRKCZ;TTBK2;GRK2;PHKG1;MKNK1;MKNK2;PHKG2;RICTOR;PAK2;CAMK2G;CSNK1A1;NEK6;PLK2;MAPK14;CDK2;PKN2
UP	Biological_Process	viral life cycle (GO:0019058)	42/107	1.39799e-05	0.000810674	0	0	1.86074	20.7992	USP6NL;RAB1A;TSG101;CTBP1;RAB1B;VPS4B;NEDD4L;FURIN;CXCR6;HTATSF1;GRK2;TPR;UBC;MVB12A;KPNA5;APOE;KPNA1;PDCD6IP;NUP210;VPS37C;NUP153;VPS37A;VPS37B;VAMP8;ACE2;ITCH;TBC1D20;NUP50;CHMP2B;CHMP4C;CHMP2A;CHMP4B;CHMP3;UBAP1;CHMP4A;GAS6;CHMP7;VPS28;NUP58;CHMP5;RAB7A;NUP37
UP	Biological_Process	protein polyubiquitination (GO:0000209)	90/283	1.50054e-05	0.000841458	0	0	1.50757	16.7447	RNF14;RNF19B;TNFAIP3;FBXO22;PSMD9;NPEPPS;PSMD6;PSMD7;TRIM5;UBE2Q2;PSMD2;CDC27;FBXO4;FBXO6;ARIH1;BTRC;SKP2;UNKL;RNF111;FBXO9;FBXW4;WSB1;FBXW5;NHLRC3;FBXW7;UBE2E1;UBE2E2;ZFP91;FBXO11;RBX1;KLHL42;RNF144A;PSMA6;CDC34;PSMA1;UBE2R2;HECW2;PSME2;RBCK1;PRKN;ANAPC13;CBFB;PSMD13;TNKS;PELI3;CUL3;PELI2;NEDD4L;UBR2;RNF6;TANK;ANAPC11;ZNRF1;FZR1;ZNRF2;C18ORF25;HECTD1;RNF139;TNKS2;PSMB3;RNF217;UBC;UBR5;RFFL;LONRF…
UP	Biological_Process	negative regulation of transcription from RNA polymerase II promoter (GO:0000122)	161/565	1.46923e-05	0.000842412	0	0	1.35082	15.0322	RB1;ZNF692;KDM1A;ANKRD33;WWC1;ATN1;BACH1;ETS2;IKZF5;ZFP36;EDNRB;KAT5;SAP130;WWC3;EP300;KMT5A;SOX9;JUNB;TP63;MSX2;FST;SARS;MITF;DICER1;HCFC2;DDIT3;TRIB3;ATF3;HOMEZ;DLX4;CTBP1;PDGFB;GATA6;CREM;GLIS3;NEDD4L;TWIST1;RTF1;PSEN1;PHF21A;BAG3;DEAF1;TPR;UBC;SMYD2;ZNF148;RREB1;HEXIM1;TFAP2A;CBX8;TFAP2C;ZFHX3;JUND;CBX4;NR1D2;NR2F2;SMARCA2;NFKB1;NR2F6;POU6F1;NFKB2;SMAD7;EFNA1;DLG1;NR4A3;SP2;BCL6;BHLHE40;REL;M…
UP	Biological_Process	Golgi organization (GO:0007030)	46/121	1.49607e-05	0.000848271	0	0	1.80216	20.0221	USP6NL;PI4K2B;RAB1A;CUL7;UBXN2B;STX17;ARL1;SYNE1;GOLGA2;CDC42;ARHGAP21;LMAN1;GOLGA5;VPS51;VTI1A;TMED3;STX6;TRAPPC11;TMED2;STX5;TMED7;TMED5;TMED4;RAB2A;ATP8B4;TMED9;TICAM2;ATP8B1;CSNK1A1;SEC16A;COG3;SURF4;GBF1;COG1;CSNK1D;YWHAZ;VMP1;GOLPH3;NPLOC4;TBC1D20;GORASP2;GOLGB1;PLEKHM2;ARHGEF7;OPTN;BLZF1
UP	Biological_Process	regulation of actin cytoskeleton organization (GO:0032956)	32/75	2.02246e-05	0.00112181	0	0	2.0226	21.8615	ROCK1;LRP1;ROCK2;RHOBTB3;TWF1;ARHGAP18;FZD10;F11R;RHOBTB1;RHOBTB2;EPS8;CDC42;SH3BP1;ARHGDIA;ARHGDIB;MLST8;ABL2;PTK2B;RICTOR;ODAM;RDX;ARHGAP28;GRHL3;RHOC;BAIAP2;RHOB;DLC1;TAOK1;TAOK2;RHOU;RHOV;CRK
UP	Biological_Process	positive regulation of viral release from host cell (GO:1902188)	2015-11-01	2.11445e-05	0.00116022	0	0	3.47634	37.4197	DDB1;TSG101;PC;VAPA;VPS4B;CHMP2B;CHMP4C;CHMP2A;CHMP3;CHMP4B;VPS37B
UP	Biological_Process	Rho protein signal transduction (GO:0007266)	31/72	2.18143e-05	0.00118424	0	0	2.04103	21.9063	ROCK1;RHOBTB3;ARHGAP5;RHOBTB1;RHOBTB2;EPS8;CDC42;GNA13;ADGRG1;RHOT1;GNA12;PAK6;EPS8L1;EPS8L2;PAK3;PAK2;CTNNAL1;PAK4;NCOA3;RHOG;ARHGAP29;MYO9B;RHOC;RHOB;SHTN1;CNKSR1;CDC42EP4;CDC42EP3;CDC42EP1;RHOU;RHOV
UP	Biological_Process	regulation of endocytosis (GO:0030100)	30/69	2.34233e-05	0.0012582	0	0	2.06107	21.9747	CD63;LRPAP1;MTMR2;RAB5B;RAB5C;CD151;LRP1;SRC;STON1;NEDD4L;STON2;DLL1;RAB21;LGALS3;RAB20;OPHN1;AP2S1;PACSIN2;ABL2;APOE;TSPAN1;PTPN1;RAB4B;SYT7;DAB2;ZFYVE16;RAB14;RUFY2;AAK1;UNC119
UP	Biological_Process	establishment or maintenance of epithelial cell apical/basal polarity (GO:0045197)	18/33	2.51073e-05	0.00133461	0	0	2.58571	27.3887	CRB2;PDCD6IP;ERBIN;SCRIB;SYNE4;LRRD1;LIN7B;MYO9A;PARD3B;CDC42;CAMSAP3;SLC9A3R1;DLG1;SH3BP1;OPHN1;LRCH4;MARK2;CRB3
UP	Biological_Process	nuclear migration (GO:0007097)	2022-09-08	2.8533e-05	0.00150107	0	0	4.21374	44.0945	SUN2;SLC9A3R1;MBD1;DCTN4;DOCK7;HOOK3;SYNE2;PAFAH1B1
UP	Biological_Process	IRE1-mediated unfolded protein response (GO:0036498)	26/57	2.93549e-05	0.00152855	0	0	2.16232	22.566	GSK3A;ACADVL;CUL7;MYDGF;SEC61A1;SERP1;LMNA;SSR1;DNAJB9;SEC31A;XBP1;PLA2G4B;EDEM1;GFPT1;WIPI1;PDIA6;YIF1A;ERN1;DNAJC3;CTDSP2;SRPRA;HDGF;TPP1;KDELR3;TLN1;ATP6V0D1
UP	Biological_Process	regulation of vesicle-mediated transport (GO:0060627)	50/138	2.97962e-05	0.00153586	0	0	1.71756	17.8989	USP6NL;NRP1;STON1;STON2;OPHN1;EVI5L;TBC1D10A;TBC1D10B;RAB8B;MAP2K1;MAP2K2;TBC1D9;TBC1D2B;BET1L;TBC1D1;TBC1D2;ZFYVE16;TBC1D5;RUFY2;TBC1D25;CHMP3;GAS1;HAP1;VAMP2;LLGL2;PRKN;RAB5B;RAB5C;SRC;RAB21;RAB20;RAB40B;RAB25;RNF139;PACSIN2;AP2S1;TBC1D14;ABL2;TBC1D12;EVI5;PTPN1;RAB4B;GRTP1;RAB11A;RAB11B;RAB10;RAB14;FES;AAK1;UNC119
UP	Biological_Process	protein localization to cell periphery (GO:1990778)	44/117	3.09737e-05	0.00156494	0	0	1.78274	18.509	PLEKHF1;ROCK1;ROCK2;STXBP1;ABCA12;F11R;LIN7B;NKD2;IKBKB;SLC9A3R1;RAB40B;CDH1;EPB41L3;FCHO2;MAP7;TSPAN5;PIP5K1A;FLOT2;TMED2;WNT4;RAB8B;PPIL2;JUP;ACTN2;SMURF1;DENND4C;RDX;TTC7B;ATP1B3;EMP2;RAB11A;RAB10;TSPAN15;CACNB3;DLG1;EHD3;RAP2A;TSPAN14;PKP2;RAPGEF2;PKP3;GAS6;RAPGEF6;CRB3
UP	Biological_Process	regulation of intracellular signal transduction (GO:1902531)	124/422	3.08815e-05	0.00157589	0	0	1.39293	14.4661	RPL5;TRIO;WWC1;ITSN1;ARAF;SYDE2;PREX1;KAT5;OPHN1;ARHGDIA;ARHGDIB;CPNE1;AKT1;PIP4K2A;EP300;PIP4K2C;KMT5A;TP63;IER3;FBXO9;RALBP1;CSNK2A1;ENTPD5;OCRL;BCR;TIAM1;RRAGC;KAT6A;SQSTM1;OPTN;ARHGAP18;KALRN;RHOBTB1;RHOBTB2;ABR;ARHGAP21;RHOT1;RACGAP1;UBC;SMYD2;TP53BP2;PIP5K1A;PIP5K1B;PIP5K1C;A2M;LYN;STARD13;ARHGAP29;ARHGAP28;BMP7;ARHGAP24;NET1;ARHGAP32;ARHGAP30;CDK2;MDM2;MDM4;TP73;ARHGAP8;GDI1;PRKAG1;PRKAG2;…
UP	Biological_Process	protein localization to organelle (GO:0033365)	38/97	3.70072e-05	0.00185145	0	0	1.85709	18.9505	PPP1R15A;DDX3X;ARL1;TULP4;SNX10;TOR1AIP1;BICD2;FAM83H;LAMP1;DVL1;LMNA;MICALL1;PACSIN2;MSX1;RAB6A;ATP6V1D;GET4;CEP68;TMEM30A;PAQR3;COG3;GBF1;CSNK1D;BMP7;RAB11A;UBAC2;CTDNEP1;EHD1;IFT20;ACAP2;VAPA;TOLLIP;CNEP1R1;MDM2;CALR;DCP1A;OPTN;ARF6
UP	Biological_Process	protein localization to Golgi apparatus (GO:0034067)	14/23	3.91897e-05	0.0019416	0	0	2.8855	29.2794	VPS13C;GBF1;VPS13D;PAQR3;ARL1;VPS13A;CSNK1D;BICD2;IFT20;GOLPH3;ARL5B;RAB6A;ARL5A;OPTN
UP	Biological_Process	regulation of mitotic cell cycle (GO:0007346)	57/165	4.23395e-05	0.00207748	0	0	1.63761	16.4904	RB1;GPSM2;BTG3;BTG2;BTG1;CDKN1B;NUMA1;CLTC;MKI67;TTC28;SLK;MAP3K8;NEK2;PIM3;MAP3K4;CDK5RAP3;MAP4K2;MAP2K1;MAP2K2;DUSP3;STRADA;DYNLT3;MINK1;SCRIB;DDB1;RBL1;CKS2;GAS1;HECA;CUL7;IQGAP1;STK3;SLC9A3R1;HSF1;PAK6;PAK3;MAP4K5;PAK2;PAK4;MAP4K4;CDK19;AFAP1L2;CDK11A;NEK6;NEK7;GBF1;CDK11B;CDK8;DLG1;STK24;RPS6KB1;TAOK3;TAOK1;TAOK2;MDM2;PKN2;TP73
UP	Biological_Process	keratan sulfate metabolic process (GO:0042339)	18/34	4.2849e-05	0.00208246	0	0	2.50966	25.2417	B4GALT3;B4GALT1;LUM;HEXB;HEXA;SLC35D2;PRELP;GNS;GALNS;B4GAT1;GLB1;ST3GAL4;B3GNT2;ST3GAL6;FMOD;ST3GAL1;B4GALT4;B4GALT5
UP	Biological_Process	positive regulation of nucleic acid-templated transcription (GO:1903508)	143/502	4.39364e-05	0.00211516	0	0	1.35037	13.5479	RB1;SCX;ETS2;PSMD9;GRIP1;KAT5;CDH1;CREB3L2;ZXDC;AKT1;KAT8;EP300;SOX8;SOX9;BTRC;ATXN7L3;RNF111;SOX4;TP63;DDX17;ACVR1;MAP2K1;MAP2K2;RFX3;MITF;PIAS1;RUNX1;SFRP1;CCNE1;DDIT3;KAT6A;PHIP;ATF4;KMT2E;DLX5;PDGFB;GATA6;GATA3;PSEN1;RAI1;MED30;IRAK1;DEAF1;DVL1;DVL3;RREB1;WNT4;IVNS1ABP;TFAP2A;AFAP1L2;ZFHX3;FOXF2;WNT3A;TRIP4;NR1D2;ESRRG;NR2F2;FOXN2;SMARCA1;SMARCA2;TRERF1;SMAD5;BMP7;NFKB1;CDK7;DAB2;SP1;ID2;SP3;…
UP	Biological_Process	regulation of transcription, DNA-templated (GO:0006355)	400/1598	4.45806e-05	0.00212612	0	0	1.1866	11.8876	RB1;SCX;BACH1;RPL6;PSMD9;GPBP1;CREB3L2;ZXDC;AKT1;JUNB;RNF111;DDX17;DAXX;MED8;RFX3;HCFC2;MED7;PRKAR1A;DDIT3;ZSCAN21;ATF7;ATF6;ATF3;ATF4;SRCAP;CTBP1;PDGFB;GATA6;BAZ2A;BAZ2B;GATA3;AKAP17A;DEDD2;CGA;ZNF148;ZBTB7A;RREB1;HEXIM1;AFAP1L2;JUND;TRIP4;NR1D2;NR2F2;FOSL2;TADA2B;FANK1;CDKN1C;ZNF254;GMEB1;CDKN1A;GMEB2;BTG1;CDKN1B;SETD3;PHF1;BHLHE41;TFCP2L1;MED16;PHF8;MECP2;MED12;IKBKB;ING4;MED14;NIPBL;ING2;MED1…
UP	Biological_Process	androgen receptor signaling pathway (GO:0030521)	20/40	4.78682e-05	0.00226177	0	0	2.37023	23.5768	RB1;DDX17;DAXX;RNF14;NCOA3;NCOA4;FHL2;MED16;ARID1A;PIAS1;MED12;GRIP1;MED14;CDK7;MED13;MED30;KAT5;CCNE1;NRIP1;CTNNB1
UP	Biological_Process	regulation of proteasomal ubiquitin-dependent protein catabolic process (GO:0032434)	35/88	5.10904e-05	0.00239187	0	0	1.88541	18.6315	PRKN;GSK3B;CEBPA;GSK3A;RNF14;ARAF;RNF19B;FHIT;NKD2;BAG6;UFL1;DDRGK1;DVL1;RNF217;GNA12;ARIH1;LONRF2;UBQLN4;CSNK1A1;RAD23A;CSNK1D;CSNK1E;RAD23B;SIRT2;RBX1;PIAS1;SMAD7;RNF144A;DAB2;RYBP;GIPC1;WAC;MDM2;TRIB3;NOP53
UP	Biological_Process	positive regulation of GTPase activity (GO:0043547)	64/192	5.18409e-05	0.00240495	0	0	1.58015	15.5919	USP6NL;GSK3B;DOCK9;CCDC125;DOCK8;DOCK7;RASGRF1;SNX13;FZD10;F11R;SYDE2;DOCK11;CCR7;EVI5L;TBC1D10A;TBC1D10B;NDEL1;RALBP1;RALGAPA2;RHOG;TBC1D9;SCRIB;TBC1D2B;MUT;BCR;TIAM1;TBC1D1;SFRP1;TBC1D2;RALGAPB;TBC1D20;TBC1D5;RAPGEF1;TBC1D25;RAPGEF2;ARHGEF7;RAPGEF6;RGS16;RAP1GDS1;CORO1C;ABR;ARHGAP21;RAP1A;WNT11;SH3BP1;CCL5;PIP5K1A;TBC1D14;DVL3;SNX9;TBC1D12;EVI5;CCL22;RIC1;GRTP1;ODAM;ARHGEF38;ARHGAP27;NET1;AFDN;…
UP	Biological_Process	artery development (GO:0060840)	2016-11-01	5.4695e-05	0.00251449	0	0	3.25907	31.9836	ACVRL1;TBX1;NRP1;BMPR2;GJA5;NF1;HES1;SMAD7;VEGFA;ENG;STRA6
UP	Biological_Process	positive regulation of catabolic process (GO:0009896)	27/62	5.70673e-05	0.00255451	0	0	2.06439	20.1718	PRKN;GSK3B;GSK3A;NDUFA13;CDKN1B;LRP1;TNFAIP3;NEDD4L;C4BPB;OAZ1;NKD1;FZR1;STX5;ATG7;EGLN2;CSNK2A1;TIPARP;SMURF1;PLK2;APOA2;DDB1;ITCH;HECW2;NEDD4;SEC22B;VPS28;RAB7A
UP	Biological_Process	sphingolipid metabolic process (GO:0006665)	43/116	5.63539e-05	0.00256762	0	0	1.75724	17.1926	ASAH1;SAMD8;PPM1L;HEXB;HEXA;GBA;HACD3;HACD2;SMPD3;ALDH3B2;SMPD2;CLN3;ARV1;STS;GM2A;SPTLC3;ALDH3B1;SMPD1;ORMDL2;PSAP;NEU1;ARSG;SPTSSA;ALOXE3;CERS3;ARSA;ELOVL1;CERS5;ELOVL5;SGPP1;PLA2G15;ACER2;GALC;FA2H;VAPA;GLB1;ACER3;PPT1;SERINC1;ESYT2;PLPP3;GLA;CSNK1G2
UP	Biological_Process	cellular protein catabolic process (GO:0044257)	27/62	5.70673e-05	0.00257712	0	0	2.06439	20.1718	PRKN;TINAGL1;CTSZ;CLTC;CLTA;AP2A1;VLDLR;CTSV;TCIRG1;AP2A2;CTSL;CAPN2;LONP1;AP2S1;CTSH;CTSC;CTSB;BNIP3L;SIAH2;BNIP3;PSMA6;MDM2;YME1L1;SPATA18;CPVL;RAB7A;LGMN
UP	Biological_Process	vacuolar transport (GO:0007034)	16/29	5.89967e-05	0.00261791	0	0	2.61543	25.4691	HGSNAT;TMEM50A;VPS13C;VPS13D;AP3D1;VPS13A;USE1;CLN3;VPS51;NEDD4;VTI1A;VPS54;TMEM106B;ATP6V0D1;ATP6V0D2;CHMP7
UP	Biological_Process	negative regulation of nucleic acid-templated transcription (GO:1903507)	128/444	6.04463e-05	0.00265912	0	0	1.36662	13.275	RB1;EIF4A2;NDUFA13;KDM1A;NAB1;RPS6KA5;KAT5;BASP1;KAT8;CIR1;SOX8;KMT5A;SOX9;BTRC;SOX7;TP63;PIAS4;DAXX;TLE1;NKX6-2;MSX2;ZBTB38;RFX3;ZBTB33;HIC2;SFRP1;ZNF91;PSPC1;DDIT3;KAT6A;TRIB3;KHDRBS1;CTBP1;PDGFB;GATA6;TWIST1;GATA3;DEDD2;SBNO2;ZNF706;DEAF1;ZNF703;ZNF148;ZBED6;ZBTB7A;SNX6;WNT4;HEXIM1;TFAP2A;POU2F1;CBX4;ATP8B1;CBX3;NR1D2;NR2F2;SMARCA2;BMP7;DAB2;DAP;BCL6;COPS2;ID2;SP3;BHLHE40;MDM2;ID4;CALR;RCOR1;C…
UP	Biological_Process	negative regulation of programmed cell death (GO:0043069)	119/408	6.27843e-05	0.00269234	0	0	1.38263	13.3781	ARL6IP1;ARAF;SCX;AQP1;RPS6KA3;ARHGDIA;RPS6KA1;AKT1;PIM3;SOX8;SOX9;EPHB4;TP63;EPHB3;BNIP3L;AREL1;LMTK2;PRLR;SFRP1;TYRO3;YME1L1;PHIP;IL6ST;SQSTM1;CARD14;GATA6;VTCN1;PIK3R1;PSEN1;HIGD1A;SOCS2;PRDX2;PRDX5;NUAK2;IRAK1;DDRGK1;BAG3;BAG1;UBC;TXNDC5;TFAP2A;XBP1;CBX4;PLK2;SIAH2;BRAF;NFKB1;PTK2;HIGD2A;NFKBIA;DAB2;IL7;PPT1;BCL2;BCL2L2;FGFR2;BCL2L1;FGFR1;FANK1;DDR1;AVEN;GSK3B;TNFAIP8;DDX3X;CITED2;FHL2;IKBKB;M…
UP	Biological_Process	small GTPase mediated signal transduction (GO:0007264)	38/99	6.25444e-05	0.00270478	0	0	1.81957	17.6128	RB1;DNMT1;CDKN1A;RAP1GDS1;ARHGAP18;HACD3;PLD2;ABR;PLCE1;ARFIP2;SHOC2;RREB1;RALGDS;USP8;RALBP1;KSR1;SIAH2;PLK2;TNK2;ARHGEF38;MAPK14;SHTN1;ARHGAP32;CNKSR1;RIT1;ARHGAP30;RRAGC;MAPKAPK2;GNB1;CDK2;NF1;RAPGEF2;GRB2;KRAS;RGL1;RIN2;RGL2;RAPGEF6
UP	Biological_Process	neuron projection development (GO:0031175)	57/167	6.21671e-05	0.00271144	0	0	1.618	15.6714	RB1;NCKAP1;GSK3B;BTG2;DOCK7;RASGRF1;PTEN;PTPRM;PPP1R9B;OPHN1;EPHB3;DBNL;NCOA3;MINK1;RHOG;DICER1;UHMK1;DNM2;SHTN1;SLC9A6;RAPGEF2;ULK1;SHANK2;GPM6A;ROCK1;USH1C;KLK8;CAMSAP2;BLOC1S4;NTF4;CDC42;BLOC1S5;BLOC1S6;FLRT3;BLOC1S3;EPB41L3;MICALL1;MICALL2;APOE;STX3;PAK3;MAP4K4;LYN;SNAPIN;DTNBP1;WNT7A;LAMB1;BMP7;RAB11A;MANF;EHD1;DBNDD2;STK24;VAPA;NEDD4;PLXNB1;CNTN4
UP	Biological_Process	positive regulation of TOR signaling (GO:0032008)	17/32	6.59824e-05	0.0028059	0	0	2.51837	24.2421	SEC13;WDR59;RPTOR;FLCN;GOLPH3;PIK3CA;RRAGC;RHEB;LEP;MLST8;SLC38A9;RICTOR;SMCR8;LAMTOR2;GAS6;LAMTOR3;LAMTOR5
UP	Biological_Process	regulation of cell growth (GO:0001558)	66/201	6.71148e-05	0.00283047	0	0	1.55657	14.9572	ACVRL1;OGFR;CDKN1A;NDUFA13;BTG1;CDKN1B;BMPR2;DDX3X;PTPRJ;TMEM97;ING1;PPP1R9B;RPTOR;RPS6KA3;FLCN;KIAA1109;RPS6KA1;SESN2;AKT1;PLCE1;USP47;CSNK2A1;CISH;ADAM10;SFRP1;MMP14;ADAM17;ADAM15;BLZF1;PAPPA2;MTPN;CAMK2D;DCUN1D3;EI24;DERL2;CDKN2AIP;EGFR;RTN4;SOCS2;DNAJB2;CDC42;SERTAD3;WNT11;SERTAD2;SH3BP4;APBB1;MSX1;RBBP7;CDKN2D;CDK11A;EGLN2;H3F3C;OSGIN2;SMARCA2;CDK11B;NET1;ITCH;BCL6;TAOK2;PPT1;BCL2;LAMTOR2;CR…
UP	Biological_Process	regulation of steroid biosynthetic process (GO:0050810)	21/44	7.47603e-05	0.00312706	0	0	2.26249	21.4964	IDI1;FDPS;MVK;HMGCS1;GGPS1;NFYA;NFYC;CYP51A1;HMGCR;SREBF2;TM7SF2;SQLE;SP1;SCD;FASN;PMVK;SC5D;MVD;DHCR7;WNT4;FDFT1
UP	Biological_Process	positive regulation of protein kinase activity (GO:0045860)	58/172	7.91466e-05	0.00328362	0	0	1.59853	15.0968	CDKN1A;DDX3X;RPLP1;SYAP1;NAB2;PRKAG1;PRKAG2;RPTOR;TCL1B;SLK;RASSF2;MAP3K8;CCR7;MAP3K4;MAP4K2;DAXX;MAP2K1;MAP2K2;STRADA;MINK1;EMP2;TGFBR2;ERN1;TRAF4;JTB;RAPGEF2;GAS6;RALB;CAB39;SRC;PDGFB;IQGAP1;STK3;MRNIP;RAP1A;ERBB3;CCL5;PAK6;PTK2B;SNX9;PAK3;MAP4K5;PAK2;MARK2;PAK4;MAP4K4;PTPN1;PTK2;VEGFA;EFNA1;STK24;TAOK3;TAOK1;TAOK2;SPDYA;UNC119;CALM3;CALM1
UP	Biological_Process	cellular response to hypoxia (GO:0071456)	47/132	8.33642e-05	0.00343071	0	0	1.68789	15.8532	EPAS1;PSMD13;SUV39H1;HP1BP3;GATA6;TWIST1;HIGD1A;AQP3;BACH1;NDRG1;AQP1;ZFP36L1;PSMD9;NPEPPS;PSMD6;PSMD7;PSMB3;PSMD2;UBC;LMNA;UBQLN1;EP300;HMOX1;BNIP3L;ANGPT4;TIGAR;PTGIS;EGLN2;BAD;BNIP3;BMP7;SIRT2;RBX1;VEGFA;PSMA6;SFRP1;TBL2;PSMA1;PSMC1;PSMC2;MDM2;PSME2;ADAM8;MDM4;P4HB;CPEB2;NOP53
UP	Biological_Process	positive regulation of proteasomal protein catabolic process (GO:1901800)	30/73	8.44758e-05	0.00344864	0	0	1.94813	18.2716	PRKN;GSK3B;CEBPA;GSK3A;RNF14;FMR1;TMTC3;RNF19B;NKD2;BAG6;DDRGK1;DVL1;RNF217;ARIH1;LONRF2;FBXW7;CSNK1A1;RAD23A;CSNK1D;CSNK1E;SIRT2;RBX1;PIAS1;SMAD7;RNF144A;DAB2;TMEM259;MDM2;TRIB3;NOP53
UP	Biological_Process	negative regulation of protein localization to cell periphery (GO:1904376)	2019-12-01	8.58172e-05	0.0034756	0	0	2.99397	28.0335	LRRC15;TMEM59;DAB2;PID1;SAPCD2;CLTC;TMBIM1;PPFIA1;NUMB;PPP2R5A;GBP1;BCL2L1
UP	Biological_Process	positive regulation of proteasomal ubiquitin-dependent protein catabolic process (GO:0032436)	29/70	9.27437e-05	0.00369743	0	0	1.9639	18.2362	PRKN;GSK3B;CEBPA;GSK3A;RNF14;RNF19B;HERPUD1;NKD2;DDRGK1;DVL1;RNF217;UBQLN1;ARIH1;LONRF2;UBQLN2;BCAP31;CSNK1A1;RAD23A;CSNK1D;CSNK1E;SIRT2;RBX1;PIAS1;SMAD7;RNF144A;DAB2;MDM2;TRIB3;NOP53
UP	Biological_Process	vascular endothelial growth factor receptor signaling pathway (GO:0048010)	29/70	9.27437e-05	0.00372655	0	0	1.9639	18.2362	CYFIP1;NRP1;NCKAP1;BMPR2;ROCK1;ROCK2;SRC;NCF4;PIK3R1;SHB;CDC42;NCK2;PTK2B;FYN;PAK2;WASF2;VAV3;BAIAP2;MAPK14;PGF;PTK2;VAV2;VEGFA;PIK3CA;MAPKAPK2;ABI1;ELMO1;DOCK1;CRK
UP	Biological_Process	regulation of retrograde protein transport, ER to cytosol (GO:1904152)	2022-12-09	9.6385e-05	0.00378348	0	0	3.55534	32.8768	BCAP31;ERLEC1;OS9;EDEM1;EDEM2;DERL2;SVIP;UBE2J1;UBAC2
UP	Biological_Process	regulation of cellular component organization (GO:0051128)	49/140	9.7616e-05	0.00380255	0	0	1.65916	15.3215	OGFR;STON1;TMEM97;STON2;RPTOR;KIAA1109;OPHN1;PLCE1;CISH;ZFYVE16;RUFY2;RAPGEF1;RAPGEF2;PHIP;ANKRA2;BLZF1;PAPPA2;RAB5B;CAMK2D;RAB5C;KLK8;CAMSAP2;SOCS2;RAP1B;RAB21;RAP1A;RAB20;PACSIN2;AP2S1;ABL2;BCL9L;PTPN1;ZRANB1;CDK11A;RAB4B;GSN;EGLN2;WTIP;CDK11B;NET1;CAMSAP3;ITCH;FMNL2;RAB14;NEDD4;TAOK2;AAK1;UNC119;LAMTOR2
UP	Biological_Process	cargo loading into COPII-coated vesicle (GO:0090110)	2022-12-09	9.6385e-05	0.00381281	0	0	3.55534	32.8768	RAB1A;SEC24B;SEC13;SAR1A;TBC1D20;MIA3;SEC24D;SEC24C;SEC31A
UP	Biological_Process	regulation of protein localization to plasma membrane (GO:1903076)	28/67	0.000101501	0.00389441	0	0	1.98109	18.217	LRRC15;PID1;LRP1;CLTC;PIK3R1;EGFR;NKD2;KIF5B;PPFIA1;AKT1;STX3;GBP1;PRKCH;PDPK1;STX8;PRKCE;STX7;RHOG;PPP2R5A;VAMP8;TMEM59;DAB2;DLG1;TMBIM1;NUMB;SQSTM1;ARF6;BCL2L1
UP	Biological_Process	regulation of TOR signaling (GO:0032006)	28/67	0.000101501	0.00392392	0	0	1.98109	18.217	GSK3A;PRKAA2;ARAF;UBR2;RPTOR;PREX1;FLCN;TMEM127;GNA12;MLST8;SH3BP4;SLC38A9;RICTOR;FNIP1;RFFL;FBXO9;SEC13;WDR59;GOLPH3;PIK3CA;RRAGC;RHEB;LEP;SMCR8;LAMTOR2;GAS6;LAMTOR3;LAMTOR5
UP	Biological_Process	nucleus organization (GO:0006997)	21/45	0.000112456	0.00428256	0	0	2.21221	20.1156	SUN3;SUN2;SUN1;NUMA1;VPS4B;PITPNB;SYNE1;CTDNEP1;RPS19;ATXN7;BIN1;CHMP1B;REEP3;TPR;CHMP2B;CHMP4C;CHMP2A;CHMP4B;CHMP4A;CHMP7;CHMP5
UP	Biological_Process	regulation of protein catabolic process (GO:0042176)	35/91	0.000114213	0.00431724	0	0	1.82325	16.5505	PRKN;GSK3B;GSK3A;NDUFA13;CDKN1B;LRP1;FAF1;ODC1;TNFAIP3;NEDD4L;FURIN;C4BPB;OAZ1;NKD1;EGFR;SNX3;FZR1;WDR91;STX5;ATG7;EGLN2;CSNK2A1;TIPARP;SMURF1;PLK2;SIRT2;DDB1;ITCH;HECW2;NEDD4;MDM2;MDM4;SEC22B;VPS28;RAB7A
UP	Biological_Process	polarized epithelial cell differentiation (GO:0030859)	2022-10-08	0.000116031	0.00435372	0	0	3.79237	34.3651	RAB10;CDC42;CAMSAP3;SLC9A3R1;SH3BP1;OPHN1;SYNE4;MYO9A
UP	Biological_Process	positive regulation of gene expression (GO:0010628)	205/771	0.000119075	0.00443533	0	0	1.26043	11.389	RB1;RPL5;PID1;SCX;PSMD9;KAT5;CREB3L2;ZXDC;HABP4;AKT1;KAT8;VPS35;SOX8;LGALS9;SOX9;BTRC;ATXN7L3;TP63;RNF111;SOX4;ACVR1;DDX17;RFX3;RUNX1;SFRP1;DDIT3;ATF4;PDGFB;GATA6;TWIST1;GATA3;PIK3R1;FXR2;ZBTB7B;RREB1;AFAP1L2;FOXF2;RDX;RAB27A;TRIP4;NR1D2;BRAF;NR2F2;SMARCA1;SMARCA2;TRERF1;ID2;CPEB3;TP73;FANK1;CDKN1C;ACVRL1;SETD3;CITED2;PHF1;PRKAG1;MED16;PHF8;MED12;IKBKB;TRMT112;EPB41L4B;MED14;ING2;MED13;C1QTNF1;CT…
UP	Biological_Process	protein localization to endosome (GO:0036010)	2022-08-07	0.000120818	0.0044355	0	0	4.1479	37.4192	NRP1;ACAP2;TMEM30A;TOLLIP;MICALL1;PACSIN2;ARF6
UP	Biological_Process	bundle of His cell to Purkinje myocyte communication (GO:0086069)	2022-08-07	0.000120818	0.00446764	0	0	4.1479	37.4192	DSP;JUP;GJA5;PKP2;DSG2;TNNI3K;DSC2
UP	Biological_Process	regulation of cell motility (GO:2000145)	40/109	0.00012972	0.0046617	0	0	1.73962	15.5698	BEX4;PLXND1;LDB1;ROCK1;ROCK2;CCDC125;TACSTD2;ARHGAP18;TWIST1;FBLN1;SPINT2;GATA3;RHOBTB1;NKD1;EGFR;AMOT;TTBK2;RHOBTB2;PARD6B;SLK;ERBB3;LMNA;PLXNA2;AKT1;ABL2;PLXNA1;CCR7;PLXNA3;LMO4;MINK1;MEMO1;RHOC;RHOB;CAMSAP3;CDK6;FES;PLXNB1;PKN2;AMOTL1;CRK
UP	Biological_Process	regulation of Wnt signaling pathway (GO:0030111)	40/109	0.00012972	0.00469476	0	0	1.73962	15.5698	PRKN;AMER2;KANK1;CBFB;LRP1;PSEN1;NLK;NKD1;NKD2;SNX3;MED12;ZNF703;DVL1;ANKRD10;BTRC;SOX7;EMD;SOX4;WLS;ATP6V1C2;RNF43;WWOX;ZRANB1;TCF7L1;TLE1;CSNK2A1;KREMEN1;DCDC2;RUNX1;SULF2;SKI;TIAM1;SFRP1;CCNY;DAAM2;NOTUM;ATP6V0C;FOLR1;FGFR2;MDFI
UP	Biological_Process	Wnt signaling pathway (GO:0016055)	40/109	0.00012972	0.00472829	0	0	1.73962	15.5698	VPS29;PTPRU;GSK3B;DDX3X;TNKS;USP34;PTEN;VPS26A;FZD10;PSEN1;SNX3;WNT6;WNT11;TNKS2;UBC;DVL1;PLCG2;DVL3;VPS35;BTRC;SOX4;WLS;WNT4;TCF7L2;TCF7L1;UBE2B;WNT3A;CSNK1A1;WNT7B;FZD6;WNT7A;CSNK1E;AXIN2;RBX1;SFRP1;CTNNB1;STRN;PLPP3;CSNK1G2;CSNK1G1
UP	Biological_Process	vesicle organization (GO:0016050)	45/127	0.000132952	0.00474443	0	0	1.67969	14.9921	PI4K2B;STX12;PLEKHF1;STX17;SNAP23;SNX10;FNBP1L;STX11;EEA1;SNX4;SNX2;VPS11;STX6;STX5;SNX9;ANXA8;STX3;SNX8;SNAP29;SNX5;SNX6;USP8;ANXA2;EXOC8;SORT1;STX8;AKTIP;STX7;VPS33B;HOOK3;SYT8;SYT7;VAMP8;FAM160A2;SNX18;ZFYVE16;VAMP7;CHMP2B;CHMP4A;SEC22B;SQSTM1;SEC22A;STX1A;VAMP2;VAMP3
UP	Biological_Process	protein autophosphorylation (GO:0046777)	58/175	0.000135238	0.00479251	0	0	1.57112	13.9963	DDR1;MYLK2;GSK3B;SMG1;SLK;AKT1;NEK2;PIM3;MAP3K9;EPHB4;EPHB3;MAP2K2;PDPK1;MINK1;DYRK1A;LMTK2;TYK2;UHMK1;ERN1;MELK;PEAK1;MAPKAPK2;ULK3;BTK;TYRO3;ULK1;CAMK2D;SRC;EGFR;IRAK1;MKNK1;MKNK2;ABL2;PTK2B;FYN;PAK2;MARK2;LYN;NEK6;TNK2;EIF2AK1;STYK1;EIF2AK2;PTK2;CLK2;FER;STK24;TAOK3;FES;WNK2;TAOK1;TAOK2;AAK1;GRB2;MAP3K13;FGFR2;FRK;FGFR1
UP	Biological_Process	cholesterol metabolic process (GO:0008203)	28/68	0.000138107	0.0048604	0	0	1.95195	17.348	IDI1;MVK;MSMO1;HMGCR;HSD17B7;ACAT2;TM7SF2;ARV1;EBP;RXRA;CYP11A1;PMVK;APOE;APOL2;FDFT1;FDPS;HMGCS1;GGPS1;CYP51A1;APOA2;TRERF1;SQLE;SOAT1;FDX1;MVD;DHCR7;CES1;PPARD
UP	Biological_Process	positive regulation of cellular metabolic process (GO:0031325)	35/92	0.000147321	0.00514918	0	0	1.80344	15.9115	RAB1A;CD63;CDKN1A;PID1;FMR1;RAB1B;PDGFB;GATA3;AGPAT1;CCL5;AKT1;APOE;SCYL2;ATAD1;STARD4;ANXA2;WNT3A;GADD45A;APOA2;NR1H3;WNT7A;SCRIB;MAPK14;KLF4;TGFBR2;VEGFA;NFKBIA;ACE2;TBC1D5;FASN;APOC1;GRB2;PPARA;VAMP3;EIF4G1
UP	Biological_Process	hydrogen ion transmembrane transport (GO:1902600)	15/28	0.000156945	0.00544822	0	0	2.53953	22.2453	SLC46A1;ATP6V0B;ATP6V0E1;ATP6AP1;TCIRG1;SLC9A1;NNT;ATP6V1B2;ATP6V0A4;ATP6V0E2;ATP6V1E1;ATP6V0D1;ATP6V0C;ATP6V1F;ATP6V1B1
UP	Biological_Process	ephrin receptor signaling pathway (GO:0048013)	32/82	0.000160586	0.00553695	0	0	1.84994	16.1623	ROCK1;ROCK2;SRC;ITSN1;AP2A1;PSEN1;AP2A2;KALRN;EFNA4;APH1A;EFNB2;CDC42;NCSTN;NCK2;AP2S1;FYN;ANKS1A;PAK3;EPHB4;EPHB3;VAV3;LYN;ACTR2;PTK2;VAV2;EFNA1;TIAM1;ARPC2;ARPC3;RASA1;ARHGEF7;CRK
UP	Biological_Process	protein complex disassembly (GO:0043241)	21/46	0.000166034	0.00564849	0	0	2.16412	18.835	GSK3B;GABARAPL1;TSG101;STX17;CSNK1A1;WNT3A;GABARAP;VAMP8;CLN3;MAP1LC3A;SNX14;LAMP2;DVL1;UBQLN1;DVL3;EPG5;CHMP3;CTNNB1;SNAP29;TECPR1;VPS16
UP	Biological_Process	regulation of primary metabolic process (GO:0080090)	48/139	0.000165554	0.00566996	0	0	1.63699	14.252	ALAS1;SMARCD3;LRP1;IRS1;PSMD13;ROCK2;ODC1;FHL2;HMGCR;OAZ1;PSMD9;PSMD6;PSMD7;RXRA;SIN3B;PSMB3;PSMD2;OPA3;PSAP;APOE;TBL1X;FADS1;FDFT1;NCOA2;NQO1;HMGCS1;H2AFY;NCOA6;APOA2;NR1D2;EDF1;GRHL1;NCOR2;PSMA6;PSMA1;ACOX1;ID2;PSMC1;CARM1;PSMC2;CYP1A1;PSME2;TRIB3;PPARG;PLIN2;RGL1;PPARA;PPARD
UP	Biological_Process	positive regulation of intracellular signal transduction (GO:1902533)	134/479	0.000180726	0.00602775	0	0	1.32614	11.4294	SLC35B2;IRS1;WWC1;TBK1;TFG;CPNE1;SOX9;LGALS9;CDK5RAP3;EPHB4;WLS;EPHB3;TICAM2;SHISA5;LMTK2;ACTN4;TICAM1;RRAGC;TYRO3;TRIM13;ADAM8;RBCK1;JCAD;ANKRD17;PDGFB;GATA3;PIK3R1;RTN4;INAVA;SLC9A3R1;IRAK1;TSPAN6;PDGFC;MIER1;UBC;S100A13;HMOX1;SLC38A9;HEXIM1;LYN;NDFIP2;NDFIP1;WDR59;PLK2;NEK6;TNFRSF10C;EIF2AK2;PTK2;PUM2;MAVS;RHEB;DLG5;FGF18;REL;BCL2;PLXNB1;GRB2;TMEM9B;FGFR2;BCL2L1;FGFR1;DDR1;ECM1;SLC44A2;TRADD;F…
UP	Biological_Process	regulation of establishment of cell polarity (GO:2000114)	2015-10-01	0.000180449	0.00605809	0	0	3.16031	27.242	RAP1B;KANK1;RIPOR2;CDH5;SHTN1;GSN;ROCK1;ROCK2;RUFY3;PTK2B
UP	Biological_Process	steroid biosynthetic process (GO:0006694)	31/79	0.000179479	0.00606543	0	0	1.86018	16.0449	PRKAG2;HSD17B14;MSMO1;TFCP2L1;HMGCR;HSD17B8;CYP19A1;TM7SF2;CYP17A1;HSD11B2;SCP2;CYP11A1;HSD17B1;OSBP;PMVK;TSPO;SC5D;WNT4;FDFT1;OSBPL9;HSD3B1;CYP51A1;OSBPL2;PRLR;CYP8B1;TRERF1;CYP39A1;SQLE;FDX1;DHCR7;SLC27A2
UP	Biological_Process	protein dephosphorylation (GO:0006470)	44/125	0.000186191	0.00616969	0	0	1.66864	14.3315	PTPRT;PPP1R15A;PTPRU;PPP1R15B;MTMR2;MTMR3;PHLPP1;PTEN;PTPN21;PTPRM;PTPRJ;MTMR4;MTMR6;PTPRF;DUSP13;CDC14B;MTMR7;DUSP14;PPP1CB;DUSP12;PPP3CA;PPP3CC;PPP4R2;BTRC;SBF1;DUSP5;PTPN1;PTPN18;PPP1R12A;DUSP3;EYA2;PPP2R5A;PPP2R3A;DUSP9;PTPN14;SSH1;CTDNEP1;PTPRE;PPM1B;CTDSP1;CTDSP2;PPP2R2D;PGP;PTPN5
UP	Biological_Process	protein N-linked glycosylation via asparagine (GO:0018279)	20/44	0.000253912	0.00835945	0	0	2.15475	17.8382	OST4;MCFD2;ST6GALNAC2;TUSC3;RPN1;ALG5;MAGT1;ASGR1;UBE2J1;ASGR2;LMAN1;FUT8;DPM3;DAD1;ST3GAL4;STT3A;ST3GAL6;STT3B;ST3GAL1;NUDT14
UP	Biological_Process	regulation of keratinocyte differentiation (GO:0045616)	15/29	0.000261889	0.00856681	0	0	2.45196	20.2228	ERRFI1;PRKCH;ROCK1;CBFB;NUMA1;H2AFY;ROCK2;NCOA3;CTSV;AQP3;GRHL2;ZFP36L1;RUNX1;ZFP36;CTSL
UP	Biological_Process	cellular response to amino acid stimulus (GO:0071230)	16/32	0.000272315	0.0088511	0	0	2.37023	19.4562	XBP1;UBR2;CASTOR1;RPTOR;RRAGC;SESN2;NEURL1;CAPN2;SH3BP4;FYN;SLC38A9;LAMTOR2;CPEB3;LAMTOR3;CPEB4;LAMTOR5
UP	Biological_Process	negative regulation of cellular process (GO:0048523)	146/534	0.000297412	0.00960565	0	0	1.29608	10.5247	RIPOR2;NDUFA13;TES;SMARCB1;PLXND1;FTH1;ARHGDIA;SESN2;ARHGDIB;VPS35;SOX7;SOX4;BNIP3L;MAP2K1;IGFBP3;ADAM10;SFRP1;ADAM15;CHMP4B;LRPAP1;CUL5;CTBP1;DCUN1D3;NEDD4L;UBR2;FBLN1;GATA3;PDS5B;KLK8;CDKN2AIP;RTN4;SNX3;SLC9A3R1;ADGRG1;SCIN;TMEM127;PLXNA2;SMYD2;TP53BP2;PLXNA1;S100A11;ZBTB7C;PLXNA3;LYN;TFAP2A;CD164;APOBEC3H;EIF2AK2;OSGIN2;SMARCA2;BMP7;HOPX;NR4A1;CDK6;BCL6;WNK2;DLG5;BHLHE40;PPT1;BCL2;CHMP2A;STRN;…
UP	Biological_Process	glycoprotein metabolic process (GO:0009100)	21/48	0.000343765	0.0110329	0	0	2.07395	16.5409	EDEM3;MANBA;EDEM1;EDEM2;PCSK6;ERP44;FUT8;GOLPH3;MAN2A2;TNIP1;MAN1A2;MAN2A1;MAN2B2;MGAT4A;MGAT4B;ST3GAL4;ST8SIA4;MAN2B1;MAN2C1;STT3B;ENGASE
UP	Biological_Process	peptidyl-asparagine modification (GO:0018196)	20/45	0.000367078	0.0117075	0	0	2.10687	16.6652	OST4;MCFD2;ST6GALNAC2;TUSC3;RPN1;ALG5;MAGT1;ASGR1;UBE2J1;ASGR2;LMAN1;FUT8;DPM3;DAD1;ST3GAL4;STT3A;ST3GAL6;STT3B;ST3GAL1;NUDT14
UP	Biological_Process	Golgi to plasma membrane protein transport (GO:0043001)	13/24	0.000375134	0.0117442	0	0	2.56775	20.255	SYS1;SYS1-DBNDD2;RAB10;GOLPH3;GOLGA4;RAB31;KRT18;KIF13A;GOLGA7;ABCD1;VAMP2;BLZF1;OPTN
UP	Biological_Process	ubiquitin-dependent ERAD pathway (GO:0030433)	24/58	0.000371009	0.0117594	0	0	1.96157	15.495	EDEM1;SEL1L;EDEM2;TMUB1;ERLIN1;DERL2;YOD1;AUP1;UBE2J1;BAG6;ERLEC1;RNF103;NPLOC4;SELENOS;OS9;PSMC1;PSMC2;TRIM13;UBQLN1;DNAJB9;FBXO6;STT3B;RNF185;UBQLN2
UP	Biological_Process	negative regulation of protein localization to membrane (GO:1905476)	13/24	0.000375134	0.0118167	0	0	2.56775	20.255	LRRC15;PID1;GDI1;CLTC;PPP2R5A;TMEM59;DAB2;TMBIM1;NUMB;PPFIA1;ITGB1BP1;GBP1;BCL2L1
UP	Biological_Process	fatty acid catabolic process (GO:0009062)	26/65	0.000407527	0.0126806	0	0	1.89618	14.8005	PECR;ACADVL;ECI1;CROT;ACAT2;MCEE;ACADL;ABHD16A;ACAA1;ABCD1;ACADS;DECR1;ACBD5;MECR;ACAD9;PEX2;MUT;PEX13;PLA2G15;FA2H;ECHDC2;ADTRP;LPIN1;SLC27A2;LPIN2;PPARD
UP	Biological_Process	regulation of autophagosome assembly (GO:2000785)	16/33	0.000425635	0.0129287	0	0	2.2984	17.8401	SH3GLB1;RALB;MTMR3;RAB1B;IFT20;FEZ1;FEZ2;PIP4K2A;TBC1D14;CHMP4B;SMCR8;CHMP4A;PIP4K2C;TBC1D12;SEC22B;UBQLN2
UP	Biological_Process	artery morphogenesis (GO:0048844)	15/30	0.000422073	0.0129749	0	0	2.37023	18.4175	TBX1;NRP1;BMPR2;HPGD;LRP1;LRP2;TBX2;SMAD7;VEGFA;GJA5;NF1;HES1;FOLR1;STRA6;ENG
UP	Biological_Process	intra-Golgi vesicle-mediated transport (GO:0006891)	16/33	0.000425635	0.0130061	0	0	2.2984	17.8401	NAPA;COPB2;TRAPPC3;COG6;COG5;COPB1;TRAPPC10;COG3;COG1;NAPG;GOLGA3;GOLGA5;VTI1A;COPG2;COPG1;RAB6A
UP	Biological_Process	regulation of lipid metabolic process (GO:0019216)	36/100	0.000421531	0.0130368	0	0	1.70657	13.2628	RB1;ALAS1;SMARCD3;IRS1;FHL2;PRKAG2;HMGCR;RXRA;SIN3B;OPA3;PSAP;TBL1X;FADS1;FDFT1;NCOA2;HMGCS1;H2AFY;NCOA6;APOA2;NR1D2;EDF1;GRHL1;NCOR2;RBL1;NPC2;ACOX1;ID2;CARM1;APOC1;CYP1A1;TRIB3;PPARG;PLIN2;RGL1;PPARA;PPARD
UP	Biological_Process	establishment of epithelial cell apical/basal polarity (GO:0045198)	2022-09-07	0.000443819	0.0131675	0	0	3.68702	28.4642	CDC42;CAMSAP3;SLC9A3R1;SH3BP1;OPHN1;SYNE4;MYO9A
UP	Biological_Process	endosome to melanosome transport (GO:0035646)	2022-09-07	0.000443819	0.0132445	0	0	3.68702	28.4642	RAB32;BLOC1S5;CD63;BLOC1S6;AP1G1;BLOC1S3;AP3D1
UP	Biological_Process	endosome to pigment granule transport (GO:0043485)	2022-09-07	0.000443819	0.0133224	0	0	3.68702	28.4642	RAB32;BLOC1S5;CD63;BLOC1S6;AP1G1;BLOC1S3;AP3D1
UP	Biological_Process	negative regulation of protein exit from endoplasmic reticulum (GO:0070862)	2022-09-07	0.000443819	0.0134012	0	0	3.68702	28.4642	ERLEC1;OS9;INSIG1;DERL2;SVIP;UBE2J1;UBAC2
UP	Biological_Process	post-translational protein modification (GO:0043687)	102/357	0.000454933	0.0134192	0	0	1.35442	10.4227	DCAF5;FBXO22;C4A;PSMD9;PSMD6;STS;PSMD7;PSMD2;FBXO4;FBXO6;BTRC;SKP2;FBXO9;FBXW4;RAB2A;ARSA;WSB1;FBXW5;WSB2;CISH;IGFBP5;FBXW7;APLP2;IGFBP3;SHISA5;ADAM10;FBXO11;PDIA6;RBX1;KLHL42;MXRA8;PSME2;CUL7;CUL5;EPAS1;PSMD13;DCUN1D3;CUL3;LTBP1;TGOLN2;SOCS2;ARSG;APOE;SOCS6;WDTC1;FUCA2;TMEM132A;KLHL22;BTBD6;FBXO32;COPS2;CALU;STT3A;FBXL3;STT3B;FBXL5;MIA3;LAMC1;DDA1;APOA2;UCHL3;RABGGTA;LRRC41;DDB1;DNAJC3;PSMA6;PTP…
UP	Biological_Process	positive regulation of signal transduction (GO:0009967)	64/206	0.000486499	0.0142678	0	0	1.47276	11.2347	SMARCB1;MAML2;CITED2;IRS1;PTEN;ADAMTS3;ZMIZ1;CTSH;EP300;SOX4;TP63;WLS;CCBE1;PTGIS;CSNK2A1;EMP2;EPN2;ERN1;KAT2B;SFRP1;ELF3;ULK3;PHIP;ITGB1BP1;MAML3;ITGA5;TLR5;GAS6;ATP6V0C;JCAD;SHANK2;CD63;KANK1;PIK3R1;GATA3;NOD2;AGPAT1;PRKCZ;DLL1;CDKN2AIP;KLK6;DVL1;TSPAN5;PTK2B;SASH1;ATP6V1C2;CD74;XBP1;ZRANB1;MBD5;CRADD;WNT7A;DCDC2;TPD52L1;VEGFA;SULF2;SKI;ASXL1;TSPAN14;MYO1C;IL7;DLG5;AAK1;FGFR2
UP	Biological_Process	membrane invagination (GO:0010324)	2022-07-06	0.000504004	0.0142885	0	0	4.06325	30.852	SNX3;SMURF1;FCHO2;CHMP2A;CHMP4A;FNBP1L
UP	Biological_Process	mannose metabolic process (GO:0006013)	2022-07-06	0.000504004	0.0143683	0	0	4.06325	30.852	MAN2A2;PMM1;MAN2B2;MAN2A1;MAN2B1;MAN2C1
UP	Biological_Process	peroxisome proliferator activated receptor signaling pathway (GO:0035357)	2022-07-06	0.000504004	0.014449	0	0	4.06325	30.852	RXRA;FAM120B;PDK3;PPARG;ACTN4;ALOXE3
UP	Biological_Process	attachment of GPI anchor to protein (GO:0016255)	2022-07-06	0.000504004	0.0145307	0	0	4.06325	30.852	PIGS;PIGU;PIGT;PGAP1;GPAA1;PIGK
UP	Biological_Process	sterol metabolic process (GO:0016125)	24/59	0.000501548	0.014542	0	0	1.92832	14.651	MVK;CYP51A1;APOA2;PRKAG2;MSMO1;HMGCR;CYP19A1;CYP8B1;TM7SF2;CYP17A1;CYP39A1;SQLE;ARV1;EBP;RXRA;SOAT1;CYP11A1;FDX1;PMVK;SC5D;APOE;DHCR7;PPARD;APOL2
UP	Biological_Process	negative regulation of protein localization to plasma membrane (GO:1903077)	2019-11-01	0.000501244	0.0146163	0	0	2.74448	20.8537	LRRC15;TMEM59;DAB2;PID1;CLTC;TMBIM1;PPFIA1;NUMB;PPP2R5A;GBP1;BCL2L1
UP	Biological_Process	negative regulation of cellular catabolic process (GO:0031330)	23/56	0.00055407	0.0155353	0	0	1.94697	14.5988	GSK3A;MTMR2;RIC1;ROCK1;ATRAID;SIRT2;GOLGA2;CST3;DAP;LEP;DLC1;APOC1;TIMP2;LEPR;BCL2;AKT1;TIMP3;TBC1D14;TAB3;MET;CDK5RAP3;EIF4G2;EIF4G1
UP	Biological_Process	organonitrogen compound catabolic process (GO:1901565)	23/56	0.00055407	0.0156211	0	0	1.94697	14.5988	MPST;ENPEP;RNPEPL1;PNPLA8;ERAP1;PRSS16;UCHL3;USE1;PGC;CYP3A5;CLN5;PLA2G15;NPEPPS;SMPD2;BACE2;CLN3;TST;ANPEP;RNPEP;TRIM24;PPT1;TPP1;CTSD
UP	Biological_Process	viral genome replication (GO:0019079)	2022-12-01	0.000581232	0.0160326	0	0	2.58571	19.2644	CDC42;EEA1;GRK2;ROCK2;CTBP1;PCBP1;PCBP2;PI4KA;PIK3C2G;CXCR6;HTATSF1;GAS6
UP	Biological_Process	negative regulation of Rho protein signal transduction (GO:0035024)	2014-09-01	0.000578423	0.0160418	0	0	3.04744	22.7193	KANK1;RIPOR2;FLCN;CUL3;CCDC125;DLC1;KCTD13;TNFAIP1;MET
UP	Biological_Process	regulation of Golgi organization (GO:1903358)	2014-09-01	0.000578423	0.0161295	0	0	3.04744	22.7193	USP6NL;CAMSAP3;MAP2K1;EHD3;MAP2K2;AKAP9;PDE4DIP;STX5;CAMSAP2
UP	Biological_Process	regulation of intracellular transport (GO:0032386)	18/40	0.000594501	0.0163104	0	0	2.13321	15.845	PRKN;LYN;MYLK2;PTPN1;NUMA1;WWC1;STXBP2;STYK1;UNC13D;RAB11B;FER;LAMP1;RNF139;FES;GAS1;LCP1;HAP1;NDEL1
UP	Biological_Process	ERAD pathway (GO:0036503)	29/77	0.00063787	0.0174067	0	0	1.78537	13.1356	PRKN;SEL1L;DERL2;AUP1;HERPUD1;UBE2J1;BAG6;ERLEC1;OS9;RNF139;UBQLN1;DNAJB9;FBXO6;UBXN6;GET4;UBQLN2;SDF2L1;EDEM1;TMUB1;ERLIN1;YOD1;RNF103;NPLOC4;SELENOS;PSMC1;PSMC2;TRIM13;STT3B;RNF185
UP	Biological_Process	macromolecule catabolic process (GO:0009057)	16/34	0.000647556	0.017577	0	0	2.2308	16.3793	SH3GLB1;SMURF1;PRSS16;UCHL3;USE1;PGC;CLN5;CLN3;BACE2;KIF16B;NEDD4;TRIM24;PPT1;TPP1;CTSD;LGMN
UP	Biological_Process	bicellular tight junction assembly (GO:0070830)	14/28	0.000655391	0.0176024	0	0	2.37023	17.3744	PATJ;PDCD6IP;F11R;MPP5;CLDN1;GRHL2;MPP7;PARD6B;DLG1;CLDN3;MARVELD3;MICALL2;STRN;CRB3
UP	Biological_Process	proton transport (GO:0015992)	15/31	0.000659191	0.0176118	0	0	2.29377	16.8007	SLC46A1;ATP6V0B;ATP6V0E1;ATP6AP1;TCIRG1;SLC9A1;NNT;ATP6V1B2;ATP6V0A4;ATP6V0E2;ATP6V1E1;ATP6V0D1;ATP6V0C;ATP6V1F;ATP6V1B1
UP	Biological_Process	regulation of organelle organization (GO:0033043)	39/113	0.000654862	0.0176813	0	0	1.63609	11.9943	USP6NL;SCARB2;PRKN;CAMSAP2;LMAN1;RHOT1;CAPN6;CAPN2;VPS11;TBC1D14;STX5;VPS35;TBC1D12;EVI5L;EVI5;TBC1D10A;MARK2;TBC1D10B;CDT1;TMED9;GRTP1;SURF4;RDX;TBC1D9;PDE4DIP;TBC1D2B;PTK2;CAMSAP3;TBC1D1;EHD3;MAVS;TBC1D2;GOLPH3;TBC1D5;TAOK1;AKAP9;TBC1D25;PLXNB1;SQSTM1
UP	Biological_Process	regulation of cell migration (GO:0030334)	91/316	0.000678248	0.0178407	0	0	1.36513	9.96	ACVRL1;PTPRU;FAM89B;PLXND1;LDB1;CITED2;PTEN;PTPRJ;MIA3;SYNE2;MYLK;AMOT;FLCN;SLK;DAG1;HMCN2;AKT1;CTSH;ARPIN;ACVR1;SUN2;IGFBP5;LMO4;MINK1;ADAM10;ACTN4;RHOC;RHOB;RAP2C;PTP4A1;TIAM1;SFRP1;MMP14;ADAM17;ADAM15;RUFY3;NUMB;ENG;BEX4;LRRC15;KANK1;SEMA7A;CD151;SRC;PDGFB;EGFR;RHOBTB1;TTBK2;CORO1C;RHOBTB2;FAM83H;PARD6B;WNT11;MIEN1;DDRGK1;CCL5;ZNF703;PDGFC;LMNA;TP53INP1;GNA12;PLXNA2;PLXNA1;PTK2B;CGA;RFFL;PLXNA…
UP	Biological_Process	regulation of cytoskeleton organization (GO:0051493)	34/95	0.000678176	0.0179313	0	0	1.69659	12.3785	GSK3B;ROCK1;LRP1;ROCK2;RHOBTB3;ARHGAP18;FZD10;BICD2;RHOBTB1;RHOBTB2;CDC42;CAPN6;SH3BP1;CAPN2;MLST8;RICTOR;MARK2;ODAM;ARHGAP28;GRHL3;RHOC;BAIAP2;PTK2;RHOB;CAMSAP3;KATNBL1;DLC1;TAOK1;TAOK2;RHOU;PFDN2;PLXNB1;RHOV;CRK
UP	Biological_Process	interleukin-1-mediated signaling pathway (GO:0070498)	34/95	0.000678176	0.0180246	0	0	1.69659	12.3785	IL1RN;PSMD13;PELI3;PELI2;IL1RAP;NOD2;RELA;IKBKB;RPS6KA4;PSMD9;PSMD6;PSMD7;RPS6KA5;IRAK1;PSMB3;PSMD2;UBC;MAP3K8;BTRC;IL1R1;RIPK2;IRAK4;NFKB1;RBX1;NFKBIA;PSMA6;PSMA1;TNIP2;TOLLIP;PSMC1;PSMC2;PSME2;TAB3;SQSTM1
UP	Biological_Process	positive regulation of cellular catabolic process (GO:0031331)	37/106	0.000697602	0.0181626	0	0	1.65469	12.0261	PFKFB4;PLEKHF1;PRKAA2;ROCK1;IRS1;TWIST1;FURIN;PTTG1IP;ABHD5;FLCN;DHRSX;TP53INP1;PHKG2;VPS11;SH3BP4;VPS35;SNX9;APOE;SH3GLB1;UPF1;PTPN1;BAD;ENTPD5;PLK2;BNIP3;RDX;TFEB;TICAM1;TNFRSF1B;SVIP;TPCN1;TMEM59;ITCH;ADAM9;ADAM8;PPARA;OPTN
UP	Biological_Process	protein modification by small protein conjugation (GO:0032446)	111/398	0.000695817	0.018209	0	0	1.32209	9.61214	KLHL36;FBXO25;CBLC;UBE2Z;BACH1;HERC3;FBXO4;TRIM24;BTRC;RNF111;CDK5RAP3;FBXO9;PIAS4;RNF43;FBXW5;AREL1;NUP210;FBXW7;ARRDC1;UBE2E1;MITF;FBXO11;RNF40;RBX1;PIAS1;KLHL42;CDC34;SELENOS;KCTD10;HECW2;KCTD13;HIST1H2BH;CUL7;EPAS1;KLHL15;CUL3;DCUN1D3;UBA5;NEDD4L;UBR3;UBR2;RTF1;ANAPC11;TPR;UBR5;UBC;TRPM4;UBE2H;UBE2B;SMURF1;KLHL22;KLHDC8B;NUP153;UBE2A;KLHL24;FBXO32;CNOT4;RNF103;UVSSA;SP3;MDM2;RNF181;FBXL3;FBXL…
UP	Biological_Process	positive regulation of autophagy (GO:0010508)	26/67	0.000705891	0.0182851	0	0	1.83958	13.3481	GPSM1;PRKN;SCOC;PLEKHF1;PRKAA2;ROCK1;GNAI3;FLCN;TBK1;DHRSX;SESN2;TP53INP1;SH3BP4;SH3GLB1;BNIP3L;BAD;PLK2;BNIP3;TFEB;TICAM1;SVIP;TPCN1;TMEM59;TRIM13;WAC;OPTN
UP	Biological_Process	regulation of cell proliferation (GO:0042127)	192/740	0.000736804	0.0189894	0	0	1.22996	8.87191	TES;SMARCB1;IRS1;RTKN2;SCX;ZNF609;CAPNS1;FTH1;AKT1;NUDT16;SOX9;CAPN1;JUNB;IER5;SOX7;SOX4;MAP2K1;TIPIN;CSNK2A1;IGFBP3;CLEC11A;ADAM10;LIFR;NCCRP1;TMEM250;PGF;PIAS1;ACE2;TIAM1;SFRP1;ADAM17;BTK;PHIP;IL6ST;BEX4;CUL5;CTBP1;CUL3;COX17;PDGFB;GATA3;PDS5B;ZFP36L1;EFNB2;DPP4;SLC9A3R1;ADGRG1;SCIN;DDRGK1;TMEM127;PDGFC;ZNF703;SMYD2;SSR1;ABL2;CGA;S100A11;ZBTB7C;TRPM4;MCTS1;LYN;TFAP2A;CD164;XBP1;TFAP2C;JUND;JUP;…
UP	Biological_Process	I-kappaB kinase/NF-kappaB signaling (GO:0007249)	23/57	0.000745389	0.0191142	0	0	1.91282	13.7754	TICAM2;ROCK1;RIPK2;ROCK2;TRADD;NFKBIL1;TICAM1;TANK;RELA;NFKB1;NFKB2;IKBKB;NFKBIA;TBK1;NKIRAS1;NKIRAS2;UBC;REL;AKT1;TAB3;TLR7;ERC1;RBCK1
UP	Biological_Process	regulation of early endosome to late endosome transport (GO:2000641)	2017-10-01	0.000768206	0.0192164	0	0	2.78851	19.9976	SNX3;RAB21;MTMR2;MAP2K1;DAB2;MAP2K2;SRC;RDX;VPS11;CHMP3
UP	Biological_Process	synaptic vesicle transport (GO:0048489)	2017-10-01	0.000768206	0.0193111	0	0	2.78851	19.9976	SNAPIN;SYNJ1;WNT3A;KIF5B;WNT7A;RAB27A;SPG11;SYT7;PLD2;DNM2
UP	Biological_Process	positive regulation of Wnt signaling pathway (GO:0030177)	46/140	0.000778852	0.0193877	0	0	1.55758	11.1487	KANK1;DDX3X;PSMD13;TNKS;USP34;GSKIP;XIAP;PSMD9;PSMD6;PSMD7;TNKS2;PSMB3;PSMD2;UBC;UBR5;DVL1;TBL1X;SOX4;WLS;ATP6V1C2;TRPM4;WNT4;USP8;USP47;ZRANB1;CSNK2A1;JUP;WNT3A;WNT7A;CSNK1D;CSNK1E;AXIN2;NFKB1;SULF2;SKI;PSMA6;SFRP1;PSMA1;DAAM2;WNK2;PSMC1;PSMC2;PSME2;ATP6V0C;FGFR2;LGR4
UP	Biological_Process	regulation of establishment or maintenance of cell polarity (GO:0032878)	2017-10-01	0.000768206	0.0194067	0	0	2.78851	19.9976	RAP1B;KANK1;RIPOR2;CDH5;SHTN1;ROCK1;ROCK2;RUFY3;PTK2B;LLGL2
UP	Biological_Process	virion assembly (GO:0019068)	2017-10-01	0.000768206	0.0195033	0	0	2.78851	19.9976	USP6NL;RAB1A;TSG101;PDCD6IP;TBC1D20;RAB1B;UBC;CHMP4B;APOE;CHMP5
UP	Biological_Process	N-glycan processing (GO:0006491)	2017-10-01	0.000768206	0.0196008	0	0	2.78851	19.9976	EDEM3;FUT8;MAN2A2;MAN1A2;MAN2A1;EDEM1;MGAT4A;EDEM2;MGAT4B;ST8SIA4
UP	Biological_Process	entry of bacterium into host cell (GO:0035635)	2022-12-08	0.000845991	0.0205576	0	0	3.16031	22.3592	SRC;CDH1;CTNND1;UBC;CTNNB1;GRB2;CBL;MET
UP	Biological_Process	keratan sulfate catabolic process (GO:0042340)	2022-12-08	0.000845991	0.0206559	0	0	3.16031	22.3592	GALNS;LUM;GLB1;HEXB;HEXA;PRELP;FMOD;GNS
UP	Biological_Process	viral RNA genome replication (GO:0039694)	2022-12-08	0.000845991	0.0207553	0	0	3.16031	22.3592	CDC42;EEA1;SMARCB1;ROCK2;PCBP1;PCBP2;PI4KA;PIK3C2G
UP	Biological_Process	establishment of apical/basal cell polarity (GO:0035089)	2022-12-08	0.000845991	0.0208555	0	0	3.16031	22.3592	CAMSAP3;CDC42;SLC9A3R1;SH3BP1;OPHN1;SCRIB;SYNE4;MYO9A
UP	Biological_Process	plasma membrane bounded cell projection organization (GO:0120036)	40/118	0.000842674	0.0208746	0	0	1.60694	11.3754	RB1;CYFIP1;GPM6A;GSK3B;BTG2;ROCK1;DOCK7;RASGRF1;PLEK;PTPRM;CORO1B;PPP1R9B;BLOC1S4;BLOC1S5;LIMA1;BLOC1S6;OPHN1;RAB25;FLRT3;BLOC1S3;MICALL1;MICALL2;ARFIP2;CCR7;STX3;LYN;SNAPIN;DTNBP1;LAMB1;RAB11A;UHMK1;MANF;EHD1;DBNDD2;VAPA;NEDD4;RAPGEF2;ULK1;FAM161B;CNTN4
UP	Biological_Process	regulation of cholesterol transport (GO:0032374)	2020-11-01	0.000902059	0.0217132	0	0	2.60725	18.279	NUS1;ARV1;LRP1;LIPG;APOC1;APOA2;NR1H3;TSPO;PPARG;APOE;NFKB1
UP	Biological_Process	DNA damage response, signal transduction by p53 class mediator (GO:0030330)	30/82	0.000906529	0.0217184	0	0	1.73431	12.1504	BTG2;CDKN1A;CDKN1B;NDRG1;ING4;PIDD1;KAT5;SESN2;MYO6;UBC;EP300;SOX4;TP63;ZNF385A;E2F8;CNOT6L;CRADD;GADD45A;PLK2;ARID3A;BATF;CNOT4;CNOT6;TFDP2;CNOT11;CARM1;CDK2;MDM2;MDM4;TP73
UP	Biological_Process	regulation of actin filament polymerization (GO:0030833)	26/68	0.000916247	0.021747	0	0	1.81253	12.679	NCKAP1;MTPN;KANK1;TWF1;ARHGAP18;EPS8;BAIAP2L1;NCK2;EPS8L1;PTK2B;CCR7;EPS8L2;PAK3;VASP;NCOA3;PRKCE;RHOG;ARHGAP28;BAIAP2;FER;RASA1;CDC42EP4;CDC42EP3;CDC42EP1;KANK4;ARF6
UP	Biological_Process	carboxylic acid transport (GO:0046942)	21/51	0.000913306	0.0217785	0	0	1.95195	13.6606	SLC6A19;SLC38A1;SLC16A1;SLC43A2;SLC3A1;SLC16A11;SLC3A2;SLC7A11;SLC7A2;SLC16A13;SLC7A6;SLC7A7;SLC7A8;PSAP;SLC16A6;SLC17A5;SLC25A10;SLC38A3;SLC16A3;SLC16A4;SLC16A5
UP	Biological_Process	regulation of epidermal cell differentiation (GO:0045604)	2020-11-01	0.000902059	0.0218161	0	0	2.60725	18.279	ERRFI1;ZFP36;ROCK1;CBFB;ROCK2;CTSL;CTSV;AQP3;DLL1;ZFP36L1;RUNX1
UP	Biological_Process	apical junction assembly (GO:0043297)	16/35	0.00096108	0.0227055	0	0	2.16707	15.0556	PATJ;PDCD6IP;F11R;MPP5;RHOC;CLDN1;GRHL2;MPP7;PARD6B;DLG1;CLDN3;MARVELD3;MICALL2;PKN2;STRN;CRB3
UP	Biological_Process	melanosome organization (GO:0032438)	2023-12-01	0.00098296	0.0230094	0	0	2.47328	17.1273	RAB32;BLOC1S4;PMEL;BLOC1S5;BLOC1S6;SNAPIN;AP1G1;BLOC1S3;KIF13A;AP3D1;DTNBP1;LYST
UP	Biological_Process	positive regulation of hydrolase activity (GO:0051345)	54/172	0.000980286	0.0230525	0	0	1.48828	10.3103	USP6NL;GSK3B;NDUFA13;DOCK9;DOCK8;RASGRF1;HMGB2;SNX13;FZD10;F11R;DOCK11;FNTA;CTSH;EVI5L;NDEL1;RALBP1;ATP1B3;RHOC;MUT;BCR;SFRP1;TBC1D2;TBC1D20;RAPGEF1;RAPGEF2;ARHGEF7;RAPGEF6;RGS16;RAP1GDS1;TOR1AIP2;TOR1AIP1;DNAJB2;ABR;ARHGAP21;RAP1A;WNT11;SH3BP1;CCL5;DVL3;SNX9;EVI5;CCL22;RIC1;ODAM;ARHGEF38;ARHGAP27;NET1;AFDN;SNX18;NF1;PLXNB1;CALM3;CALM1;LIMS1
UP	Biological_Process	aminoglycan catabolic process (GO:0006026)	15/32	0.00100055	0.0233143	0	0	2.22209	15.3484	CHID1;OVGP1;HGSNAT;SDC4;SDC3;GNS;HSPG2;SGSH;NAGLU;GLB1;GPC1;CHI3L2;IDS;SDC1;CTBS
UP	Biological_Process	endosome to lysosome transport (GO:0008333)	20/48	0.00100547	0.0233224	0	0	1.97519	13.6334	SNAPIN;SORT1;VPS4B;AKTIP;TGFBRAP1;AP3D1;HOOK3;TRAK1;LYST;RHOB;FAM160A2;VAMP7;BIN1;KIF13A;VPS11;RAB7B;UBXN6;SCYL2;VPS16;RAB7A
UP	Biological_Process	very long-chain fatty acid metabolic process (GO:0000038)	14/29	0.00102266	0.0235074	0	0	2.2885	15.7571	ELOVL1;ACADVL;ELOVL5;TECR;ACAD9;PEX2;HACD3;HACD2;ACOX1;ACOT2;SLC27A6;ACAA1;ABCD1;ACOT4
UP	Biological_Process	regulation of centrosome cycle (GO:0046605)	13/26	0.00101983	0.0235483	0	0	2.37023	16.3264	FBXW5;PDCD6IP;VPS4B;CHMP1B;CHMP2B;CHMP4C;CHMP2A;CHMP3;CHMP4B;CTNNB1;NEK2;CEP85;CHMP5
UP	Biological_Process	antigen processing and presentation of exogenous peptide antigen via MHC class II (GO:0019886)	34/97	0.00103492	0.0235767	0	0	1.6616	11.4209	DCTN6;DYNC1I2;ARF1;DCTN2;SAR1B;DCTN4;CLTC;DCTN3;CLTA;AP2A1;CTSV;AP2A2;ACTR1A;RACGAP1;CTSL;AP1G1;AP2S1;AP1S1;KIFAP3;CTSD;SEC31A;CD74;SEC13;SEC24B;KIF22;DYNLL2;DNM2;DYNC1LI2;CAPZA1;SEC24D;SEC24C;HLA-DRB1;LGMN;RAB7A
UP	Biological_Process	antigen processing and presentation of exogenous peptide antigen (GO:0002478)	34/97	0.00103492	0.0236824	0	0	1.6616	11.4209	DCTN6;DYNC1I2;ARF1;DCTN2;SAR1B;DCTN4;CLTC;DCTN3;CLTA;AP2A1;CTSV;AP2A2;ACTR1A;RACGAP1;CTSL;AP1G1;AP2S1;AP1S1;KIFAP3;CTSD;SEC31A;CD74;SEC13;SEC24B;KIF22;DYNLL2;DNM2;DYNC1LI2;CAPZA1;SEC24D;SEC24C;HLA-DRB1;LGMN;RAB7A
UP	Biological_Process	regulation of Ras protein signal transduction (GO:0046578)	32/90	0.00109085	0.0247404	0	0	1.6855	11.4964	DENND1A;RASGRF1;AGAP1;ASAP1;AGAP3;RASAL2;ASAP2;EPS8;ADAP2;OPHN1;SH3BP1;ARHGDIA;ARHGDIB;PLCE1;EPS8L1;SHOC2;EPS8L2;AGFG1;APLP2;RDX;MYO9B;ARFGAP3;ACAP3;ACAP2;RASA1;MADD;RASA2;NF1;SMAP2;SQSTM1;SMAP1;ARF6
UP	Biological_Process	regulation of actin filament-based process (GO:0032970)	24/62	0.00116097	0.0262144	0	0	1.83502	12.402	ROCK1;LRP1;ROCK2;ODAM;RHOBTB3;ARHGAP18;ARHGAP28;GRHL3;FZD10;RHOC;BAIAP2;RHOBTB1;RHOB;RHOBTB2;CDC42;SH3BP1;DLC1;TAOK1;TAOK2;MLST8;RHOU;RICTOR;RHOV;CRK
UP	Biological_Process	positive regulation of stress-activated protein kinase signaling cascade (GO:0070304)	2015-09-01	0.00117539	0.0264229	0	0	2.84428	19.1879	LYN;TAOK3;TAOK1;SEMA4C;TAOK2;ARL6IP5;EIF2AK2;NOD2;INAVA
UP	Biological_Process	regulation of phospholipid metabolic process (GO:1903725)	2022-10-07	0.00120866	0.0268165	0	0	3.31832	22.2933	MTMR1;MTMR2;MTMR3;WDR91;PIK3R3;PIK3R1;MTMR4
UP	Biological_Process	Rap protein signal transduction (GO:0032486)	2022-10-07	0.00120866	0.0269336	0	0	3.31832	22.2933	RAP2C;RAP1B;RAP2A;RAP1A;PLK2;RAPGEF1;RAPGEF2
UP	Biological_Process	regulation of pH (GO:0006885)	2022-10-07	0.00120866	0.0270518	0	0	3.31832	22.2933	ATP6AP1;SLC9A7;ATP1A4;ATP6V0A4;CLCN3;SLC9A1;ATP6V1B1
UP	Biological_Process	regulation of cell-matrix adhesion (GO:0001952)	21/52	0.00123089	0.0271915	0	0	1.91442	12.8266	GSK3B;LDB1;ROCK1;JUP;ROCK2;MINK1;EMP2;PTK2;SLC9A1;CORO1C;ACER2;CAMSAP3;SFRP1;SLK;CDK6;ADAM15;RASA1;NF1;PTK2B;CCR7;UTRN
UP	Biological_Process	dephosphorylation (GO:0016311)	41/124	0.00127142	0.0278458	0	0	1.56741	10.4509	PTPRT;PTPRU;MTMR2;MTMR3;PHLPP1;PNKP;PTEN;PTPN21;PTPRM;MTMR4;MTMR6;DUSP13;CDC14B;MTMR7;PPP1CB;DUSP12;PPP3CA;PPP3CC;PPP4R2;BTRC;SBF1;DUSP5;PTPN1;PTPN18;PPP1R12A;DUSP3;PPP2R5A;PPP2R3A;THNSL2;DUSP9;PTPN14;SSH1;CTDNEP1;PTPRE;PPM1B;CTDSP1;CTDSP2;PGP;PLPP3;ACPP;PTPN5
UP	Biological_Process	antigen processing and presentation of peptide antigen via MHC class II (GO:0002495)	34/98	0.00126813	0.0278933	0	0	1.64465	10.9702	DCTN6;DYNC1I2;ARF1;DCTN2;SAR1B;DCTN4;CLTC;DCTN3;CLTA;AP2A1;CTSV;AP2A2;ACTR1A;RACGAP1;CTSL;AP1G1;AP2S1;AP1S1;KIFAP3;CTSD;SEC31A;CD74;SEC13;SEC24B;KIF22;DYNLL2;DNM2;DYNC1LI2;CAPZA1;SEC24D;SEC24C;HLA-DRB1;LGMN;RAB7A
UP	Biological_Process	peptidyl-serine modification (GO:0018209)	53/170	0.00129424	0.0281044	0	0	1.47791	9.82783	GALNT11;MYLK2;GSK3B;SMG1;MAST4;IKBKB;RPS6KA3;HPF1;TBK1;AKT1;PDK3;MORC3;PRKCH;PDPK1;PRKCE;DYRK1A;LMTK2;CSNK1D;CSNK1E;UHMK1;TGFBR2;LATS2;MAPKAPK2;ULK1;TOP1;GAS6;CSNK1G2;CAMK1G;CSNK1G1;CAMK2D;PNCK;CAB39;TNKS;ROCK2;PDGFB;PRKCZ;TTBK2;GRK2;PHKG1;MKNK1;MKNK2;PHKG2;RICTOR;PAK2;CAMK2G;CSNK1A1;GALNT2;NEK6;PLK2;GALNT1;MAPK14;CDK2;PKN2
UP	Biological_Process	regulation of protein metabolic process (GO:0051246)	23/59	0.00130438	0.0282045	0	0	1.84798	12.2743	MTPN;LRP1;ROCK2;FAF1;ODC1;GBA;NEDD4L;FURIN;GATA3;BTBD6;BTBD9;KLF4;SSH1;ABTB2;BTBD3;BTBD2;SPOP;IGF2BP1;MDM2;SPOPL;VPS35;IGF2BP3;APOE
UP	Biological_Process	regulation of hydrolase activity (GO:0051336)	29/80	0.0012936	0.0282105	0	0	1.71842	11.428	CAMK2D;ARHGAP8;PLXND1;SYDE2;FGD3;FGD6;RACGAP1;PRR5-ARHGAP8;TDG;PLXNA2;PLXNA1;CDK5RAP3;EPHB3;TBC1D10B;PLXNA3;PROM2;VAV3;RALBP1;RDX;OCRL;PTK2;VAV2;TNNT3;NF1;ITGB1BP1;PLXNB1;RAPGEF6;CRK;PAFAH1B1
UP	Biological_Process	membrane protein ectodomain proteolysis (GO:0006509)	2018-10-01	0.00140255	0.0299465	0	0	2.63359	17.3013	APH1A;BACE2;ADAM17;NCSTN;ERAP1;SPPL2A;DAG1;ADAM10;ADAM9;PSEN1
UP	Biological_Process	endosome organization (GO:0007032)	16/36	0.00139424	0.0300203	0	0	2.10687	13.8535	PI4K2B;USP8;PLEKHF1;EXOC8;AKTIP;VPS33B;RAB27A;SNX10;HOOK3;CLCN3;SNX3;FAM160A2;CHMP2B;VPS11;ANXA8;SQSTM1
UP	Biological_Process	regulation of viral process (GO:0050792)	2018-10-01	0.00140255	0.0300723	0	0	2.63359	17.3013	TSG101;APOBEC3H;VPS4B;CHMP4C;CHMP2A;MVB12A;CHMP3;CHMP4B;TMEM250;RAB7A
UP	Biological_Process	neuron projection morphogenesis (GO:0048812)	51/163	0.00144702	0.0307673	0	0	1.48321	9.6976	NCKAP1;DOCK7;PTEN;CPNE1;EPHB3;DBNL;NCOA3;MINK1;RHOG;DICER1;DNM2;SHTN1;SLC9A6;MAP1A;S100A6;TMEM106B;SHANK2;GPM6A;ROCK1;PRELP;IQGAP1;LRP2;KLK8;RTN4;NTF4;CDC42;PARD6B;FLRT3;BTBD3;EPB41L3;DVL1;APBB1;PAK3;MAP4K4;FARP1;LUM;DTNBP1;DCDC2;WNT7A;BAIAP2;BMP7;RAB10;STK24;LRFN1;TAOK2;CTNNB1;LRRN1;PLXNB1;CNTN4;FMOD;FGFR2
UP	Biological_Process	positive regulation of apoptotic process (GO:0043065)	87/307	0.00148805	0.0315084	0	0	1.34339	8.74584	FANK1;NDUFA13;TNFAIP8;TRIO;BTG1;DDX3X;FAF1;TRADD;ITSN1;FASLG;UBE2Z;ING4;PREX1;AKAP13;PIDD1;FLCN;RASSF2;ADAMTSL4;ARL6IP5;CTSH;SOX7;SOX4;TP63;RBM5;TGM2;VAV3;BNIP3L;ARHGEF12;PTGIS;IGFBP3;ARHGEF17;RPS6;PAWR;SCRIB;ANO6;SIRT2;VAV2;RHOB;DNM2;TIAM1;SFRP1;ARHGEF9;MELK;LATS2;BIN1;DDIT3;ARHGEF4;ARHGEF7;ATF6;SQSTM1;SOS2;ATF4;USP27X;DCUN1D3;PSEN1;KALRN;STK3;APH1A;FGD3;GNA13;ABR;NCSTN;SCIN;UBC;TP53BP2;SAP18;AP…
UP	Biological_Process	Rab protein signal transduction (GO:0032482)	26/70	0.00150419	0.031588	0	0	1.76074	11.4439	RAB1A;RAB5B;RAB5C;GDI1;RAB1B;RAB21;RAB20;RAB40B;RAB25;RAB24;RAB6A;RAB8B;RAB2A;RAB4B;RAB27A;RAB11A;RAB11B;RAB32;RAB10;RAB31;RAB36;RAB14;RABL3;RAB9A;RAB7B;RAB7A
UP	Biological_Process	regulation of Notch signaling pathway (GO:0008593)	26/70	0.00150419	0.0317186	0	0	1.76074	11.4439	GALNT11;MAML2;NOD2;RFNG;GATA2;DLL1;EGFR;FAM129B;ZMIZ1;UBC;EP300;TSPAN5;TP63;YTHDF2;FBXW7;ARRDC1;EPN2;KAT2B;MMP14;TSPAN14;ELF3;NEURL1;AAK1;ITGB1BP1;MAML3;LLGL2
UP	Biological_Process	hepaticobiliary system development (GO:0061008)	2021-11-01	0.00153486	0.0319689	0	0	2.4831	16.0888	TGFBR3;CEBPA;PHF2;XBP1;NIPBL;CITED2;CEBPG;NF1;COBL;MET;WNT4
UP	Biological_Process	cortical actin cytoskeleton organization (GO:0030866)	2021-11-01	0.00153486	0.0320999	0	0	2.4831	16.0888	IKBKB;NCKAP1;DLG1;FMNL1;FMNL2;ROCK1;ROCK2;WIPF2;PLEK;ARF6;LLGL2
UP	Biological_Process	negative regulation of cell morphogenesis involved in differentiation (GO:0010771)	14/30	0.00154818	0.0321152	0	0	2.21221	14.3145	KANK1;GDI1;TACSTD2;PTEN;FBLN1;ACTN4;RTN4;CORO1C;ARHGDIA;RUFY3;RAPGEF2;ITGB1BP1;GBP1;YWHAH
UP	Biological_Process	negative regulation of signal transduction (GO:0009968)	81/283	0.00156164	0.0322634	0	0	1.35681	8.76773	DDR1;GSK3A;PID1;IRS1;PLEK;ARAF;PTEN;TNFAIP3;PTPRJ;MED12;RGS2;SMPD1;SUFU;BTRC;EPHB4;EPHB3;ACVR1;RNF43;TLE1;CISH;IGFBP5;ARRDC1;FBXW7;NFKBIL1;IGFBP3;LMTK2;EPN2;SIGIRR;SFRP1;MMP14;TMBIM1;ULK3;TYRO3;TMBIM6;MET;MDFI;LRPAP1;KANK1;MTMR2;LEPROT;LRP1;GBA;GATA3;GATA2;NLK;PRKCZ;NKD1;EGFR;FAM129B;NKD2;SOCS2;SLC9A3R1;ERBB3;KCTD21;GPC1;CCL5;UBC;IL36RN;LYN;WWOX;PTPN1;PTPN18;YTHDF2;MPIG6B;CARD8;BRAF;MERTK;SULF2;A…
UP	Biological_Process	protein alpha-1,2-demannosylation (GO:0036508)	2024-12-01	0.00159079	0.0324712	0	0	2.37023	15.2726	EDEM3;RNF103;OS9;RNF139;MAN1A2;EDEM1;EDEM2;SEL1L;UBC;TRIM13;DERL2;RNF185
UP	Biological_Process	receptor catabolic process (GO:0032801)	2024-12-01	0.00159079	0.0326016	0	0	2.37023	15.2726	SH3GLB1;RNF43;SMURF1;KIF16B;NEDD4;CLTC;AP2S1;CLTA;AP2A1;VLDLR;AP2A2;LGMN
UP	Biological_Process	desmosome organization (GO:0002934)	2022-08-06	0.00165357	0.032706	0	0	3.55534	22.7713	DSP;JUP;PERP;PKP2;DSG2;PKP3
UP	Biological_Process	protein targeting to vacuole (GO:0006623)	13/27	0.00158966	0.0327098	0	0	2.28244	14.7086	SCARB2;TMEM50A;SMURF1;VPS13C;VPS13D;NCOA4;AP3D1;VPS13A;AP3M1;ZFYVE16;NEDD4;VTI1A;RAB7A
UP	Biological_Process	positive regulation of viral entry into host cell (GO:0046598)	2022-08-06	0.00165357	0.0328333	0	0	3.55534	22.7713	CD74;TMPRSS2;P4HB;TRIM38;LGALS9;TRIM11
UP	Biological_Process	early endosome to Golgi transport (GO:0034498)	2022-08-06	0.00165357	0.0329616	0	0	3.55534	22.7713	EHD3;SNX2;TRAPPC10;STX5;RAB6A;SNX8
UP	Biological_Process	isoprenoid biosynthetic process (GO:0008299)	2022-08-06	0.00165357	0.0330908	0	0	3.55534	22.7713	IDI1;MVK;PDSS2;MVD;HMGCR;DHDDS
UP	Biological_Process	negative regulation of retrograde protein transport, ER to cytosol (GO:1904153)	2022-08-06	0.00165357	0.0332211	0	0	3.55534	22.7713	ERLEC1;OS9;DERL2;SVIP;UBE2J1;UBAC2
UP	Biological_Process	transmembrane transport (GO:0055085)	104/378	0.00163693	0.0332798	0	0	1.30425	8.3667	TUSC3;ABCA12;ATP12A;AQP1;BEST1;PSMD9;PSMD6;PSMD7;PSMD2;ATP6V1E1;CHRNB1;ATP6V1G1;RALBP1;ATP6V0E1;ATP11B;ATP1B3;SLC5A6;SCNN1A;PSME2;ATP6V0D1;ATP6V0D2;CFTR;ABCG2;ATP6V1A;SLC22A3;SLC22A5;TTYH3;ABCB6;PSMD13;SEL1L;SLC41A3;NEDD4L;CALHM2;UBC;SLC19A3;CLCA2;ATP6V1H;ATP6V0A4;ATP6V1D;SLC19A1;SLC19A2;ATP6V0A1;ATP6V1C2;ASIC1;ATP6V1F;ABCA5;ATP8B1;ABCA4;ERLIN1;PQLC2;RNF185;SLC44A3;SLC44A2;MAGT1;TCIRG1;ABCC11;MFS…
UP	Biological_Process	cytoskeletal anchoring at nuclear membrane (GO:0090286)	2022-08-06	0.00165357	0.0333524	0	0	3.55534	22.7713	SUN3;SUN2;SUN1;SYNE3;SYNE2;SYNE1
UP	Biological_Process	regulation of fibroblast apoptotic process (GO:2000269)	2022-08-06	0.00165357	0.0334848	0	0	3.55534	22.7713	SFRP1;BTG1;STK17A;GAS6;IER3IP1;TP63
UP	Biological_Process	positive regulation of ERAD pathway (GO:1904294)	2013-08-01	0.00179269	0.0347836	0	0	2.91721	18.4485	BCAP31;BAG6;TMEM259;EDEM1;EDEM2;UBQLN1;HERPUD1;UBQLN2
UP	Biological_Process	protein localization to endoplasmic reticulum (GO:0070972)	2013-08-01	0.00179269	0.0349164	0	0	2.91721	18.4485	BCAP31;PPP1R15A;VAPA;CTAGE5;SEC16A;GBF1;TAPT1;UBAC2
UP	Biological_Process	alpha-linolenic acid metabolic process (GO:0036109)	2013-08-01	0.00179269	0.0350501	0	0	2.91721	18.4485	ELOVL1;FADS2;SCP2;ELOVL5;ACOX1;ACAA1;ABCD1;FADS1
UP	Biological_Process	cytoskeleton organization (GO:0007010)	41/126	0.0017921	0.0351734	0	0	1.54253	9.75553	LAMA5;MAST4;SH3KBP1;RTKN2;RHOBTB3;NEDD9;SYNE3;SYNE2;PLD2;SYNE1;FGD3;CDC42;FGD6;EPB41L3;DAG1;PACSIN2;PLCE1;PAK6;PTK2B;APOE;PAK4;SUN3;SUN2;ZRANB1;SUN1;SEMA6A;JUP;MICAL2;WTIP;PTK2;ANLN;ARHGAP10;FMNL2;BIN1;PALLD;KRT16;PFDN1;PHIP;RHOU;RHOV;TLN1
UP	Biological_Process	positive regulation of mitotic cell cycle phase transition (GO:1901992)	17/40	0.00182051	0.0351896	0	0	2.0147	12.71	RB1;KMT2E;ANKRD17;DDX3X;VPS4B;CUL3;RDX;NSMCE2;UBE2E2;RAB11A;ANAPC11;MECP2;RPTOR;RAD51B;RAD51C;BRD4;EIF4G1
UP	Biological_Process	regulation of programmed cell death (GO:0043067)	77/268	0.00179004	0.0352687	0	0	1.362	8.61534	RBM25;TRADD;PIDD1;SLK;CASP6;TRIM24;AKT1;DIP2A;MAP3K8;SOX9;SKP2;TP63;MAP3K4;CTSB;MAP4K2;BNIP3L;USP47;MAP2K1;MAP2K2;PTGIS;ACTN2;STRADA;IGFBP3;MINK1;NME3;ACTN4;TNFRSF1B;RABGGTA;MADD;GAS1;TMEM219;PRKN;BEX2;PHLPP1;ANP32A;MAGED1;TANK;NDRG1;RTN4;MALT1;STK3;PRDX2;PERP;UBC;TP53INP1;TP53BP2;PAK6;ABL2;HS1BP3;FYN;MAP4K5;PAK3;MARK4;PAK2;MAP4K4;PAK4;GDF11;MOAP1;TIGAR;CRADD;STAT1;GDF15;BNIP3;TNFRSF10C;BMP7;CIDE…
UP	Biological_Process	negative regulation of cell proliferation (GO:0008285)	100/363	0.00190055	0.0365981	0	0	1.30591	8.18234	TES;SMARCB1;FTH1;SOX9;SOX7;SOX4;MORC3;MAP2K1;IGFBP5;IGFBP3;TINF2;SFRP1;CUL5;MAGED1;CTBP1;FBLN1;GATA3;PDS5B;GATA2;SLC9A3R1;ADGRG1;SCIN;TMEM127;SMYD2;HMOX1;S100A11;ZBTB7C;LYN;TFAP2A;CD164;EIF2AK2;SMARCA2;CDK6;WNK2;ID2;DLG5;BHLHE40;NF1;STRN;PLXNB1;MDM4;TP73;ACVRL1;CDKN1C;PTPRU;BTG3;BTG2;CDKN1A;BTG1;CDKN1B;BMPR2;PTEN;TNFAIP3;PTPRJ;ATRAID;ING4;FLCN;ADAMTS1;NCK2;EMD;RBM5;KLF10;PEX2;AXIN2;PPP2R5C;SIRT2;…
UP	Biological_Process	glucocorticoid receptor signaling pathway (GO:0042921)	2022-06-05	0.0020623	0.0384084	0	0	3.95038	24.4289	NCOA6;NEDD4;CALR;ARID1A;YWHAH
UP	Biological_Process	positive regulation of cellular process (GO:0048522)	137/519	0.00200504	0.038465	0	0	1.25134	7.77341	IRS1;FMR1;RTKN2;SCX;TGM1;RPS6KA3;CAPNS1;RPS19;RPS6KA1;AKT1;NUDT16;SOX9;CAPN1;JUNB;IER5;SOX4;SAP30BP;TIPIN;CSNK2A1;ACTN2;SLC30A2;CLEC11A;ADAM10;LIFR;DICER1;ACTN4;NCCRP1;TMEM250;PGF;TIAM1;SFRP1;ADAM17;TRIM13;PHIP;IL6ST;ANKRD17;MTMR2;CUL3;COX17;PDGFB;CDKN2AIP;EFNB2;DPP4;DDRGK1;PDGFC;ZNF703;VPS11;SSR1;CGA;TRPM4;MCTS1;LYN;XBP1;JUND;H3F3C;WNT3A;RDX;UBE2A;PTK2;EHD1;ACER2;CNOT6;DAB2;FER;IL7;FASN;C6ORF89;…
UP	Biological_Process	endosome to lysosome transport via multivesicular body sorting pathway (GO:0032510)	2022-06-05	0.0020623	0.0385491	0	0	3.95038	24.4289	VPS4B;CHMP2B;CHMP3;LYST;UBXN6
UP	Biological_Process	corticosteroid receptor signaling pathway (GO:0031958)	2022-06-05	0.0020623	0.0386908	0	0	3.95038	24.4289	NCOA6;NEDD4;CALR;ARID1A;YWHAH
UP	Biological_Process	activation of protein kinase activity (GO:0032147)	68/233	0.00209002	0.0387832	0	0	1.38348	8.53689	PRR5;GHR;SLK;PEA15;MLST8;AKT1;PLCE1;MAP3K8;MAP3K4;DUSP5;MAP4K2;MAP2K1;MAP2K2;STRADA;RIPK2;PDPK1;MINK1;ZFP91;EMP2;DUSP9;PRLR;ADRA2B;TIRAP;TGFBR2;PRKAR1A;MADD;MAPKAPK2;RAPGEF1;ADAM9;ITGB1BP1;GAS6;CARD14;CRK;PDGFB;NOD2;TANK;ADCY6;INAVA;MALT1;STK3;RAP1A;IRAK1;UBC;PAK6;PTK2B;RICTOR;S1PR2;MAP4K5;PAK3;PAK2;MARK2;MAP4K4;PAK4;GADD45B;GADD45A;KIDINS220;EIF2AK2;PILRB;MAPK14;GADD45G;VEGFA;TAOK3;STK24;TAOK1;L…
UP	Biological_Process	protein deubiquitination (GO:0016579)	74/257	0.00203732	0.0387928	0	0	1.36496	8.45744	USP35;TRRAP;KDM1B;USP34;PTEN;TNFAIP3;POLB;PSMD9;PSMD6;PSMD7;PSMD2;EP300;USP30;SKP2;ATXN7L3;USP8;USP47;USP42;RIPK2;USP4;USP3;YOD1;RAD23A;AXIN2;UCHL3;JOSD1;RAD23B;KAT2B;PSMA6;RNF128;PSMA1;PSME2;STAM2;CFTR;PRKN;INO80C;OTUB2;USP15;USP27X;PSMD13;TNKS;FOXK2;FOXK1;GATA3;NOD2;TANK;SNX3;RNF135;RHOT1;TNKS2;PSMB3;ATXN7;UBC;USP1;USP24;USP25;ZRANB1;MBD5;MBD6;USP21;SIAH2;SMAD7;TADA2B;NFKBIA;ASXL1;MAVS;TNIP1;TN…
UP	Biological_Process	nucleus localization (GO:0051647)	2022-06-05	0.0020623	0.0388336	0	0	3.95038	24.4289	SUN2;SLC9A3R1;DCTN4;SYNE2;PAFAH1B1
UP	Biological_Process	positive regulation of programmed cell death (GO:0043068)	74/257	0.00203732	0.038938	0	0	1.36496	8.45744	FANK1;TNFAIP8;TRIO;DDX3X;FAF1;TRADD;ITSN1;FASLG;UBE2Z;ING4;PREX1;AKAP13;PIDD1;FLCN;RASSF2;ADAMTSL4;ARL6IP5;SOX4;RBM5;TGM2;VAV3;BNIP3L;ARHGEF12;IGFBP3;ARHGEF17;RPS6;PAWR;SCRIB;ANO6;RHOB;VAV2;DNM2;TIAM1;SFRP1;ARHGEF9;MELK;LATS2;BIN1;ARHGEF4;ARHGEF7;ATF6;SQSTM1;SOS2;ATF4;USP27X;DCUN1D3;PSEN1;KALRN;STK3;APH1A;FGD3;GNA13;ABR;NCSTN;SCIN;UBC;SAP18;APBB1;MARK4;ATG7;MOAP1;CRADD;GADD45B;GADD45A;BAD;BNIP3;G…
UP	Biological_Process	bundle of His cell-Purkinje myocyte adhesion involved in cell communication (GO:0086073)	2022-06-05	0.0020623	0.0389774	0	0	3.95038	24.4289	DSP;JUP;PKP2;DSG2;DSC2
UP	Biological_Process	establishment of endothelial intestinal barrier (GO:0090557)	2022-06-05	0.0020623	0.0391223	0	0	3.95038	24.4289	RAP2C;AFDN;RAPGEF2;F11R;TJP2
UP	Biological_Process	regulation of exosomal secretion (GO:1903541)	2016-09-01	0.00218513	0.0404011	0	0	2.66651	16.3353	PRKN;SMPD3;TSG101;PDCD6IP;SDC4;VPS4B;CHMP2A;SDC1;RAB7A
UP	Biological_Process	cell-cell junction assembly (GO:0007043)	28/79	0.00228555	0.0415059	0	0	1.68016	10.2173	PATJ;F11R;CLDN1;CDH5;FLCN;PARD6B;CDH1;GJA5;MARVELD3;EPB41L3;MICALL2;CDH24;PDCD6IP;JUP;RHOC;MPP5;GRHL2;MPP7;DLG1;GJB2;CLDN3;CDH10;PKP2;PKN2;STRN;PKP3;TLN1;CRB3
UP	Biological_Process	regulation of protein autophosphorylation (GO:0031952)	14/31	0.00228028	0.0415582	0	0	2.14085	13.0238	ERRFI1;MVP;TESK1;PDGFB;VEGFA;MOB1B;RAP2C;RAP2A;RASSF2;PDGFC;TAOK2;CALM3;CALM1;ENG
UP	Biological_Process	regulation of focal adhesion assembly (GO:0051893)	18/44	0.00226534	0.0415828	0	0	1.93928	11.8103	ACVRL1;NRP1;ROCK1;LDB1;SRC;ROCK2;PTEN;PTPRJ;PTK2;SLC9A1;CORO1C;VEGFA;CAMSAP3;SFRP1;SLK;DLC1;ITGB1BP1;LIMS1
UP	Biological_Process	organelle transport along microtubule (GO:0072384)	14/31	0.00228028	0.0417071	0	0	2.14085	13.0238	RAB1A;TRAK1;BICD2;CDC42;ARHGAP21;CLN3;RHOT1;KIF5B;COPG2;HAP1;COPG1;RAB6A;NDEL1;PAFAH1B1
UP	Biological_Process	positive regulation of macroautophagy (GO:0016239)	18/44	0.00226534	0.0417329	0	0	1.93928	11.8103	GPSM1;SH3GLB1;BNIP3L;SCOC;RALB;PRKAA2;CALCOCO2;BNIP3;GNAI3;FYCO1;TBK1;SESN2;WAC;TRIM13;PIP4K2A;SMCR8;PIP4K2C;OPTN
UP	Biological_Process	Rac protein signal transduction (GO:0016601)	2019-10-01	0.002404	0.0431959	0	0	2.49498	15.0463	FARP2;EPS8;CYFIP1;NCKAP1;TIAM1;DBNL;NCOA3;RHOG;ELMO1;HACD3
UP	Biological_Process	vesicle transport along microtubule (GO:0047496)	2019-10-01	0.002404	0.0433485	0	0	2.49498	15.0463	RAB1A;CLN3;FYCO1;KIF5B;KIF13A;HAP1;TRAK1;KIFAP3;NDEL1;PAFAH1B1
UP	Biological_Process	regulation of mitotic spindle assembly (GO:1901673)	2019-10-01	0.002404	0.0435023	0	0	2.49498	15.0463	STAG2;VPS4B;CHMP1B;TPR;CHMP2B;CHMP4C;CHMP2A;CHMP4B;CCSAP;CHMP5
UP	Biological_Process	outflow tract septum morphogenesis (GO:0003148)	2022-11-01	0.00248849	0.0437888	0	0	2.37023	14.2121	TBX1;NRP1;BMPR2;TBX20;GATA6;PARVA;LRP2;FGFR2;TBX2;TGFBR2;ENG
UP	Biological_Process	regulation of cellular protein localization (GO:1903827)	2025-12-01	0.00247661	0.0438824	0	0	2.27542	13.6545	PTPN1;RALB;KDM1A;DVL1;GBF1;DVL3;CTNNB1;CSNK1E;LCP1;NDEL1;RAB11FIP5;RAB11B
UP	Biological_Process	positive regulation of proteolysis involved in cellular protein catabolic process (GO:1903052)	2022-11-01	0.00248849	0.0439404	0	0	2.37023	14.2121	PRKN;RNF139;FBXW7;SMURF1;DDRGK1;FMR1;GBA;TMTC3;PTEN;PTK2;CTSC
UP	Biological_Process	regulation of substrate adhesion-dependent cell spreading (GO:1900024)	17/41	0.00250611	0.0439474	0	0	1.96556	11.7718	NRP1;KANK1;NCOA3;TACSTD2;FBLN1;ACTN4;PTK2;CORO1C;CDC42;ITGB1BP1;CALR;ARHGEF7;GBP1;RREB1;CRK;DOCK1;LIMS1
UP	Biological_Process	regulation of viral release from host cell (GO:1902186)	2025-12-01	0.00247661	0.0440353	0	0	2.27542	13.6545	DDB1;TSG101;TRIM5;VPS4B;CHMP2B;CHMP4C;CHMP2A;TRIM13;CHMP3;CHMP4B;VPS37B;TRIM11
UP	Biological_Process	establishment of protein localization to membrane (GO:0090150)	29/83	0.00246677	0.0441681	0	0	1.65631	9.94586	SYS1;ZDHHC20;ZDHHC24;SYNE3;ZDHHC3;EGFR;GOLGA4;ZDHHC18;KIF13A;MICALL1;GOLGA7;ABCD1;ZDHHC12;BRAF;ZDHHC11;SYS1-DBNDD2;ZDHHC14;RAB11A;RAB11B;REEP1;RAB10;GOLPH3;RAB31;MYO1C;RILPL1;TAOK2;OPTN;VAMP2;BLZF1
UP	Biological_Process	regulation of spindle assembly (GO:0090169)	2025-12-01	0.00247661	0.0441892	0	0	2.27542	13.6545	GPSM2;STAG2;NUMA1;VPS4B;CHMP1B;TPR;CHMP2B;CHMP4C;CHMP2A;CHMP4B;CCSAP;CHMP5
UP	Biological_Process	positive regulation of protein modification process (GO:0031401)	50/163	0.00253965	0.044383	0	0	1.45413	8.68948	FMR1;SPPL3;GOLGA2;MYDGF;FLCN;CCND3;KAT5;SMPD1;AKT1;SOX9;DAXX;AKTIP;DYRK1A;PPP2R5A;CSNK1D;AXIN2;ADAM17;RAP2A;CNEP1R1;TERF2IP;GAS6;CARD14;ENG;RALB;ROCK2;PELI2;GBA;EGFR;PPP1R7;DVL3;FNIP1;ATG7;PROM2;LYN;TBX1;CD74;WNT3A;ODAM;ASPSCR1;SVIP;PTK2;VEGFA;EFNA1;MARCO;MAVS;DAB2;DLC1;CALM3;KRAS;CALM1
UP	Biological_Process	positive regulation of canonical Wnt signaling pathway (GO:0090263)	37/113	0.00258114	0.0449541	0	0	1.55219	9.25029	DDX3X;PSMD13;TNKS;USP34;GSKIP;XIAP;PSMD9;PSMD6;PSMD7;TNKS2;PSMB3;PSMD2;UBC;UBR5;TBL1X;SOX4;WLS;TRPM4;WNT4;USP8;USP47;JUP;WNT3A;WNT7A;CSNK1D;AXIN2;NFKB1;PSMA6;SFRP1;PSMA1;DAAM2;WNK2;PSMC1;PSMC2;PSME2;FGFR2;LGR4
UP	Biological_Process	regulation of ventricular cardiac muscle cell action potential (GO:0098911)	2022-11-07	0.00271789	0.0466982	0	0	3.01666	17.8221	DSP;DLG1;JUP;PKP2;DSG2;DSC2;TRPM4
UP	Biological_Process	regulation of lamellipodium morphogenesis (GO:2000392)	2022-11-07	0.00271789	0.046856	0	0	3.01666	17.8221	KANK1;SRC;ARHGEF7;RREB1;ARPIN;CORO1B;CORO1C
UP	Biological_Process	low-density lipoprotein receptor particle metabolic process (GO:0032799)	2022-11-07	0.00271789	0.0470148	0	0	3.01666	17.8221	CLTC;AP2S1;CLTA;PPARG;AP2A1;VLDLR;AP2A2
UP	Biological_Process	regulation of myeloid leukocyte mediated immunity (GO:0002886)	2022-11-07	0.00271789	0.0471748	0	0	3.01666	17.8221	LYN;FER;FES;STYK1;STXBP2;DNASE1L3;UNC13D
UP	Biological_Process	regulation of translational initiation (GO:0006446)	23/62	0.00279636	0.0478853	0	0	1.75856	10.3393	EIF4A2;EIF5B;PPP1R15B;KHDRBS1;YTHDF1;DDX3X;EIF2B2;FMR1;UHMK1;EIF1;DNAJC3;PAIP2B;RPS6KB1;CCL5;TPR;AGO2;HABP4;NCK2;EIF4EBP2;EIF4B;EIF4G2;PAIP1;EIF4G1
UP	Biological_Process	positive regulation of stress-activated MAPK cascade (GO:0032874)	28/80	0.00281967	0.0481231	0	0	1.65916	9.74116	NOD2;INAVA;RASSF2;ARL6IP5;PTK2B;CCR7;MAP3K4;SASH1;ANKRD6;MAP4K2;GADD45B;GADD45A;WNT7B;TNFRSF19;MINK1;SEMA4C;EIF2AK2;WNT7A;TPD52L1;TIRAP;VEGFA;GADD45G;TRAF4;TAOK3;LEP;TAOK1;TAOK2;LTBR
UP	Cellular_Component	lysosome (GO:0005764)	191/422	2.64449e-29	1.17944e-26	0	0	2.14556	141.183	SCARB2;PI4K2B;SPPL2A;RNF19B;TMEM97;STS;LAMP1;NAGLU;ANPEP;LAMP2;ANKFY1;AP1S1;VPS35;SLC26A11;ATP6V1E1;TMEM8A;CHID1;RAB2A;ARSA;ATP6V1G1;SZT2;USP4;SLC30A2;STX7;VPS33B;ATP11A;MYO7A;AP5B1;HSPG2;MFSD12;UNC13D;PLA2G15;ZFYVE16;RRAGC;TMEM79;NAAA;PHIP;ATP6V0D1;ATP6V0D2;CFTR;ARL8B;SIDT2;ATP6V1A;ENPEP;RAB5C;SDC4;STXBP2;SDC3;VPS26A;PSEN1;GNS;DPP4;NCSTN;SNX2;MYO6;PSAP;NEU1;VPS11;ATP6V1H;SLC38A9;ATP6V0A4;ARSG;AT…
UP	Cellular_Component	lysosomal membrane (GO:0005765)	139/291	2.05715e-24	4.58745e-22	0	0	2.26434	123.499	SCARB2;PI4K2B;TMEM179B;SPPL2A;ABCA13;LAMP1;ANPEP;LAMP2;CPNE1;TOM1;AP1S1;ANKFY1;VPS35;SLC26A11;ATP6V1E1;TMEM8A;RAB2A;ATP6V1G1;SZT2;SLC30A2;STX7;ATP11B;MYO7A;ATP11A;AP5B1;MFSD12;ZFYVE16;TMEM79;PHIP;ATP6V0D1;ATP6V0D2;CFTR;SIDT2;ARL8B;ATP6V1A;ENPEP;RAB5C;BRI3;MGST1;PSEN1;RAP1B;DPP4;NCSTN;MYO6;PSAP;VPS11;ATP6V1H;ATP6V0A4;SLC38A9;ATP6V1D;VPS16;ATP6V0A1;ATP6V1C2;WDR59;ABCA5;SURF4;MYLPF;DAB2;RHEB;GNB2;PQ…
UP	Cellular_Component	lytic vacuole membrane (GO:0098852)	115/233	6.90802e-22	1.02699e-19	0	0	2.33971	114.001	SCARB2;PI4K2B;SPPL2A;LAMP1;ANPEP;LAMP2;ANKFY1;AP1S1;VPS35;SLC26A11;ATP6V1E1;TMEM8A;RAB2A;ATP6V1G1;SZT2;SLC30A2;STX7;MYO7A;ATP11A;AP5B1;MFSD12;ZFYVE16;TMEM79;PHIP;ATP6V0D1;ATP6V0D2;CFTR;SIDT2;ARL8B;ATP6V1A;ENPEP;RAB5C;PSEN1;DPP4;NCSTN;MYO6;PSAP;VPS11;ATP6V1H;ATP6V0A4;SLC38A9;ATP6V1D;VPS16;ATP6V0A1;ATP6V1C2;WDR59;ABCA5;MYLPF;DAB2;RHEB;GNB2;PQLC2;GNB1;GNB4;TECPR1;HLA-DRB1;SLC48A1;PLEKHF1;SLC44A2;VLD…
UP	Cellular_Component	Golgi subcompartment (GO:0098791)	174/479	6.73202e-15	7.50621e-13	0	0	1.722	56.1923	SCARB2;PI4K2B;SLC35B2;GALNT11;SCOC;SYS1;KDELR1;PITPNB;NCF4;XYLT1;ZFYVE1;NDST2;GOLGA2;GOLGA3;C1GALT1C1;GOLGA4;GOLGA5;CDH1;OSBP;AP1S1;DENND5A;GOLGA7;WLS;CHID1;CSGALNACT1;RAB2A;COG6;COG5;STX8;SLC35C1;PAQR3;COG3;ATG9A;COG1;OCRL;HLA-G;HLA-E;RAB32;DOPEY1;TPST1;DOPEY2;RAB36;SLC9A7;AKAP9;KDELR2;KDELR3;HPD;ATF6;OPTN;BLZF1;COPB2;HS3ST3A1;COPB1;SLC35D2;PDGFB;ARL1;TGOLN2;ATXN2;FUT8;MAN2A2;CHST12;MAN2A1;PDGFC…
UP	Cellular_Component	Golgi membrane (GO:0000139)	155/442	5.16887e-12	4.61064e-10	0	0	1.66238	43.2025	USP6NL;SCARB2;SLC35B2;GALNT11;SYS1;KDELR1;PITPNB;XYLT1;NDST2;GOLGA2;GOLGA3;C1GALT1C1;GOLGA5;OSBP;AP1S1;ARFIP2;WLS;CSGALNACT1;RAB2A;COG6;COG5;SLC35C1;PAQR3;COG3;COG1;HLA-G;SCAMP2;HLA-E;TPST1;DOPEY2;RAB31;RAB36;SLC9A7;TMEM79;KDELR2;KDELR3;HPD;ATF6;OPTN;BLZF1;COPB2;HS3ST3A1;COPB1;SLC35D2;PDGFB;ARL1;RHOBTB3;FUT8;MAN2A2;CHST12;MAN2A1;PDGFC;VTI1A;ST3GAL4;ST8SIA4;ST3GAL6;RAB6A;ST3GAL1;ST8SIA1;EDEM1;SURF…
UP	Cellular_Component	lytic vacuole (GO:0000323)	78/183	3.658e-11	2.71912e-09	0	0	2.02052	48.5563	PLEKHF1;TINAGL1;CLTC;CTSZ;TMEM97;CTSV;SGSH;RPTOR;FYCO1;FLCN;STS;LAMP1;NAGLU;CTSL;SMPD1;LAMP2;CTSH;VPS35;CTSD;CTSC;CTSB;CHID1;ARSA;MANBA;USP4;GAA;STX7;VPS33B;PRSS16;UNC13D;TMEM175;PLA2G15;RRAGC;NPC2;TMEM106B;TLR7;TMEM9;RAB7B;SIDT2;RAB7A;SRC;GBA;VPS26A;LRP2;CLN5;AP3M1;CLN3;SNX2;DRAM1;PSAP;NEU1;VPS11;SLC17A5;SLC38A9;ARSG;DRAM2;VPS16;CD164;ABCA5;FUCA2;GLMP;RAB27A;SYT7;TPCN1;GALC;TMEM59;RAB14;SNX14;CH…
UP	Cellular_Component	focal adhesion (GO:0005925)	128/356	5.62082e-11	3.58126e-09	0	0	1.70443	40.228	SCARB2;CYFIP1;RPL5;MDC1;NCKAP1;TES;RPL31;SLC4A2;RPL6;RPL7;PPP1CB;RPS19;MPRIP;RPS18;DAG1;PPFIA1;CAPN2;CAPN1;TNS3;TGM2;MAP2K1;MAP2K2;ACTN2;RPS8;ADAM10;ACTN4;HSPG2;PROCR;ADAM17;ADAM9;TLN1;PPIB;CD151;TWF1;CD99L2;IQGAP1;HACD3;CORO1B;SLC9A1;CORO1C;EFNB2;DPP4;NCSTN;PCBP2;PACSIN2;PIP5K1A;PIP5K1C;CD99;VASP;JUP;RDX;PARVA;PTK2;IGF2R;AIF1L;EHD3;PPFIBP1;UBOX5;DAB2;ARPC2;ARPC3;FES;GNB2;TRIP6;FAT1;PI4KA;CALR;NR…
UP	Cellular_Component	lysosomal lumen (GO:0043202)	45/86	1.66434e-10	8.24771e-09	0	0	2.48047	55.8514	SCARB2;ASAH1;SDC4;HEXB;HEXA;SDC3;GBA;PRELP;CTSV;GNS;SGSH;NAGLU;GM2A;CTSL;SMPD1;GPC1;LAMP2;PSAP;NEU1;IDS;CTSD;CTSB;TXNDC5;CHID1;ARSA;CD74;MANBA;LUM;GAA;BGN;HSPG2;GALNS;GALC;NPC2;MAN2B2;GLB1;NAAA;PPT1;SDC1;MAN2B1;TPP1;PPT2;FMOD;GLA;LGMN
UP	Cellular_Component	autophagosome (GO:0005776)	37/64	1.58063e-10	8.812e-09	0	0	2.74058	61.8495	PLEKHF2;PLEKHF1;RALB;STX17;CALCOCO2;ZFYVE1;GABARAP;FYCO1;CLN3;MAP1LC3A;FTH1;LAMP2;RAB24;TP53INP1;VTI1A;UBQLN1;PIP4K2A;TBC1D14;PIP4K2C;TBC1D12;SNAP29;UBQLN4;SH3GLB1;GABARAPL1;ATG9B;ATG9A;NCOA4;WIPI1;ATG12;VMP1;TBC1D5;TBC1D25;ULK1;WDFY3;SQSTM1;TECPR1;FTL
UP	Cellular_Component	azurophil granule (GO:0042582)	66/154	8.67148e-10	3.86748e-08	0	0	2.03163	42.3915	PIGR;B4GALT1;TMEM179B;HEXB;SNAP23;HEXA;MAGT1;ABCA13;LAMP1;GM2A;NAPRT;LAMP2;CPNE1;TOM1;SNAP29;CTSC;ARSA;ACTR2;MANBA;NHLRC3;ANXA2;GAA;STX7;ANXA11;NDUFC2;ATP11B;UNC13D;VAMP8;DNAJC3;VAMP7;NPC2;DNAJC5;ACPP;ATP6V0C;FTL;CD63;RAB5C;BRI3;STXBP2;MGST1;PSEN1;GNS;PLAC8;RAP1B;NCSTN;CYB5R3;CREG1;PSAP;STX3;TXNDC5;TRAPPC1;TMEM30A;SURF4;FUCA2;CMTM6;GGH;PRDX6;HRNR;GALNS;VAPA;GLB1;IMPDH1;TOLLIP;MAN2B1;GLA;FRK
UP	Cellular_Component	cytoplasmic vesicle (GO:0031410)	83/215	3.05901e-09	1.24029e-07	0	0	1.83004	35.8782	USP6NL;NRP1;SH3KBP1;CTSZ;TESK1;DYSF;CLTA;FNBP1L;AP2A2;BICD2;AMOT;ATP7B;ARHGDIB;FLOT2;VPS35;ABCD1;SPG11;WLS;AGFG1;STARD4;ARRDC1;MYOF;STX7;ADAM10;EMP2;OCRL;RHOC;TIRAP;RHOB;DNM2;MMP14;TBC1D2;HEATR5B;RAPGEF2;CHMP3;RIN3;RHOU;HAP1;RHOV;RAPGEF6;OPTN;VAMP2;DSC2;ARF6;PRKN;CD63;ENPEP;RAB5B;RAB5C;COPB1;RHOBTB3;TRAK1;CLCN3;RHOBTB1;NKD2;RHOBTB2;NTF4;DPP4;CDC42;TMEM123;PRDX5;RAB25;MYO6;DVL1;RAB24;MARVELD3;VPS1…
UP	Cellular_Component	vacuole (GO:0005773)	34/62	5.74402e-09	2.13486e-07	0	0	2.59961	49.3278	PLEKHF2;PLEKHF1;RALB;STX17;CALCOCO2;ZFYVE1;GABARAP;FYCO1;CLN3;MAP1LC3A;RAB24;TP53INP1;VTI1A;UBQLN1;PIP4K2A;TBC1D14;MAN2C1;PIP4K2C;TBC1D12;STX3;SNAP29;UBQLN4;CD74;GABARAPL1;ATG9B;ATG9A;GGH;ATG12;TBC1D5;GLB1;TBC1D25;ULK1;WDFY3;SQSTM1
UP	Cellular_Component	coated vesicle (GO:0030135)	37/71	7.98632e-09	2.73992e-07	0	0	2.47038	46.0616	STX17;DENND1A;CTSZ;CLTC;IER3IP1;GOLGA2;SNX3;LMAN1;AP1G1;FCHO2;TMED3;STX6;VTI1A;TMED2;SNX9;TMED7;TMED5;CTSC;TMED4;SEC31A;TMED9;TICAM2;SORT1;TNK2;VPS33B;DDHD2;OCRL;ARFGAP3;YIF1A;ARCN1;EPN3;DAB2;SNX18;NUMB;AAK1;VAMP2;VAMP3
UP	Cellular_Component	endoplasmic reticulum-Golgi intermediate compartment (GO:0005793)	44/95	3.40076e-08	1.08339e-06	0	0	2.19558	37.7567	LRPAP1;MCFD2;STX17;KDELR1;RAB1B;CTSZ;SPPL3;GOLGA2;LMAN1;ANPEP;TMED3;TMED2;STX5;CD59;WHAMM;TMED7;TMED5;CTSC;CD55;TMED4;SCYL1;TMED9;TICAM2;SLC35C2;SURF4;GBF1;CSNK1D;ARFGAP3;PDIA6;YIF1A;TAPBP;ERP44;GJB2;TBC1D20;GOLGB1;NUCB1;COPG2;MPPE1;COPG1;CALR;P4HB;SEC22B;FOLR1;NUCB2
UP	Cellular_Component	azurophil granule membrane (GO:0035577)	31/58	5.98145e-08	1.77848e-06	0	0	2.53369	42.1404	PIGR;CD63;B4GALT1;RAB5C;TMEM179B;BRI3;MGST1;MAGT1;PSEN1;ABCA13;RAP1B;NCSTN;LAMP1;LAMP2;PSAP;CPNE1;TOM1;SNAP29;MANBA;TMEM30A;GAA;CMTM6;SURF4;NDUFC2;ATP11B;VAMP8;VAMP7;VAPA;DNAJC5;ACPP;ATP6V0C
UP	Cellular_Component	late endosome (GO:0005770)	57/140	1.04434e-07	2.91111e-06	0	0	1.93004	31.0249	SCARB2;SPPL2A;DYSF;FYCO1;ATP7B;LAMP1;LAMP2;WDR91;SDF4;VPS35;ANXA8;VPS36;UBXN6;CHID1;MAP2K1;MAP2K2;ANXA2;EXOC8;SLC30A2;STX8;ATG9A;STX7;SLC30A4;VPS33B;VAMP8;VAMP7;CHMP3;RAPGEF2;TMEM9;RAB7B;RAB7A;CD63;TSG101;SRC;VPS26B;CLCN3;CLN3;RAP1A;MICALL1;VPS11;VTI1A;SLC38A9;VPS16;ABCA5;KIDINS220;RAB27A;IGF2R;RAB11A;FIG4;TMEM59;RAB14;SNX14;CHMP2B;RAB9A;LAMTOR2;HLA-DRB1;TPT1
UP	Cellular_Component	vacuolar lumen (GO:0005775)	63/161	1.30831e-07	3.43239e-06	0	0	1.85496	29.4	SCARB2;HEXB;HEXA;CTSV;SGSH;NAGLU;GM2A;CTSL;NAPRT;SMPD1;LAMP2;IDS;CTSD;CTSC;CHID1;ARSA;ACTR2;MANBA;NHLRC3;ANXA2;GAA;BGN;HSPG2;UNC13D;DNAJC3;NPC2;NAAA;FTL;ASAH1;SDC4;SDC3;GBA;PRELP;GNS;PLAC8;CYB5R3;GPC1;CREG1;PSAP;NEU1;TXNDC5;CD74;TRAPPC1;LUM;FUCA2;GGH;PRDX6;HRNR;GALNS;GALC;MAN2B2;GLB1;IMPDH1;TOLLIP;PPT1;SDC1;TPP1;MAN2B1;PPT2;FMOD;GLA;FRK;LGMN
UP	Cellular_Component	trans-Golgi network (GO:0005802)	69/185	2.972e-07	7.36395e-06	0	0	1.76806	26.572	USP6NL;PI4K2B;SCOC;SYS1;NCF4;CLTC;AP4E1;DPY30;CLTA;GOLGA4;ATP7B;CDH1;AP1G1;KIF13A;AP1S1;ARFIP2;DENND5A;WLS;CHID1;COG6;COG5;STX8;ATG9A;COG3;COG1;OCRL;WIPI1;SYS1-DBNDD2;SCAMP2;RAB32;DOPEY1;DOPEY2;RAB31;VAMP7;SLC9A7;TMEM79;RAB7B;OPTN;VAMP2;VAMP3;ARL1;RHOBTB3;FURIN;ATP2C1;TGOLN2;RAB21;CLN3;ATXN2;VPS51;VTI1A;STX6;VPS54;SNX9;RAB6A;ATP9A;CD74;RIC1;YIPF2;GBF1;TRAPPC9;IGF2R;RAB11A;PLEKHA8;RAB10;GOLPH3;YIP…
UP	Cellular_Component	phagocytic vesicle (GO:0045335)	38/83	4.14659e-07	9.73358e-06	0	0	2.17033	31.8948	STX12;SNAP23;NCF4;TCIRG1;CLCN3;SNX3;RAB20;ATP6V0A4;ATP6V0E2;RAB8B;ATP6V0A1;ATP6V0B;ATP6V0E1;ANXA11;HLA-G;ATG12;RAB11A;SYT7;TAPBP;HLA-E;RAB11B;RAB32;VAMP8;FMNL1;RAB31;VAMP7;RAB14;RAB9A;ADAM8;TLR7;CALR;RAB7B;ATP6V0D1;SEC22B;ATP6V0C;ATP6V0D2;RAB7A;VAMP3
UP	Cellular_Component	perinuclear region of cytoplasm (GO:0048471)	120/378	6.91376e-07	1.54177e-05	0	0	1.50491	21.3465	EIF4A2;CYFIP1;PATJ;FMR1;WWC1;SYAP1;ZFYVE1;SLK;LAMP1;CAPN6;CDH1;KIF5B;OSBP;PCLAF;CAPN2;TPD52;MAP2K2;PRKCE;STX8;STX7;VPS33B;ADAM10;LMTK2;CSNK1D;ACTN4;SHTN1;TRIM13;S100A6;PPIB;JCAD;CUL7;ANP32A;SRCAP;DCUN1D3;TWF1;PSEN1;NDRG1;CORO1B;SLC9A3R1;CYB5R4;PRDX5;ATXN2;RAP1A;MYO6;UBR5;S100A13;VTI1A;TP53BP2;HMOX1;TSPAN1;SEC31A;TMEM184A;LYN;TRAPPC2;NDFIP2;NDFIP1;SNAPIN;RAB4B;EIF2AK2;PRDX6;HRNR;PUM2;DLG1;SYNJ1;GN…
[truncated: 274 more rows]
