# Supplementary material for: Amniogenesis occurs in two independent waves in primates
Source: Cell Stem Cell. 2022 May 5;29(5):744–759.e6. doi: 10.1016/j.stem.2022.03.014 (PMC9627701; doi:10.1016/j.stem.2022.03.014)
Supplement: Data S4. Markers of trophectoderm, early and late amnion in primate embryos, related to Figure 4 [file mmc5.xlsx]

## Sheet: Table.S4.Markers.TE.AME-E.AME-L
Table S4
Markers of TE, early and late amnion (related to Figure 4)
Gene	Guo_TE-like	Io_TE-like	AME-E-like	Io_AME-L-like	hsTE	hsAME-E	cyAME-L3	cluster	marker
A4GALT	11.9306	11.8932	10.3439	7.95324	-0.475401	-3.19614	-3.32193	1	hsTE
ABCG2	12.6016	13.9267	13.603	12.726	1.51054	-1.41944	-1.68277	1	hsTE
ABHD11	10.6947	10.1029	12.8146	9.43992	0.594798	-1.67908	-1.60979	1	hsTE
ACKR2	11.4803	10.234	10.4981	9.19608	-0.647313	-3.01755	-3.24773	1	hsTE
ACOX1	13.2867	11.9819	13.454	11.0957	0.319455	-1.34212	-2.74583	1	hsTE
ACTR6	10.6201	10.8277	11.4788	9.66269	0.772559	-1.67523	-1.68468	1	hsTE
ADAM15	11.3734	11.4762	10.6035	10.0582	-0.258595	-2.1415	-2.58804	1	hsTE
ADAM17	11.785	10.979	11.5336	10.625	-1.24975	-1.87533	-3.04153	1	hsTE
AGL	12.3649	11.4457	9.404	10.2465	1.51943	-1.68578	-1.55606	1	hsTE
AIF1L	12.6001	12.4503	13.0912	13.8641	1.49357	-0.318538	-1.82194	1	hsTE
AKIRIN1	11	11.2958	12.252	11.7384	0.998831	0.682933	-2.25799	1	hsTE
ARMC7	7.98743	8.59903	8.44482	8.64314	-1.04987	-2.02413	-3.15346	1	hsTE
ASAH1	11.4086	10.5349	11.6553	10.8004	1.22733	-0.597423	-2.04539	1	hsTE
ASAP1	13.3371	12.3727	11.8734	12.6025	0.103432	-0.245258	-2.49722	1	hsTE
ATAD3A	9.40936	10.8751	8.92991	10.1934	-0.864783	-1.31944	-2.96722	1	hsTE
ATP6V0A4	10.1073	10.6182	9.19562	8.05407	0.356952	-2.95302	-1.18996	1	hsTE
ATP6V1C2	11.6405	11.4676	13.8553	11.6217	-0.32644	-2.86799	-3.32193	1	hsTE
BIK	8.54697	5.92495	11.4588	6.18992	-1.61031	-3.30564	-3.03321	1	hsTE
C1GALT1C1	9.25208	9.41694	9.59225	8.9231	-0.413897	-2.71912	-2.05972	1	hsTE
CBLB	13.5541	11.7881	12.9434	11.4079	1.32999	-0.953027	-1.49368	1	hsTE
CCDC117	10.4173	10.3313	10.4046	10.5218	0.360057	-0.831291	-2.45737	1	hsTE
CCDC125	9.29152	9.62726	8.60043	8.08872	-1.71054	-2.75251	-3.13179	1	hsTE
CCNE1	12.561	11.5446	13.9944	12.3567	-0.751228	-0.963073	-2.81388	1	hsTE
CCZ1	7.80869	8.45156	7.35002	8.2235	-1.67584	-2.67651	-3.26739	1	hsTE
CD47	11.0192	10.7817	11.4821	11.3157	0.769739	-1.11764	-0.763358	1	hsTE
CD53	9.72077	7.82838	10.765	3.97587	1.08004	-3.31424	-3.32193	1	hsTE
CD55	12.4366	11.3036	13.1895	10.8873	-0.70388	-1.20392	-3.00154	1	hsTE
CDC42SE2	10.4434	10.7559	10.5857	10.8036	1.03109	-1.33072	-0.93048	1	hsTE
CDC6	11.5726	11.3932	12.0721	10.3167	1.27124	0.193746	-3.28805	1	hsTE
CEBPA	11.0372	11.7584	11.3279	13.1864	-1.26251	-2.9283	-3.1508	1	hsTE
CEBPG	10.5438	11.2112	11.994	10.6243	-0.893751	-0.758096	-2.92681	1	hsTE
CHAF1B	9.2357	9.26351	9.22142	9.05838	-0.351105	-1.1241	-3.26905	1	hsTE
CHMP1A	10.4302	11.1478	11.0537	11.2477	1.78494	0.241805	-2.38237	1	hsTE
CHMP1B	11.1587	10.9492	12.602	10.836	0.910962	-1.47396	-1.29419	1	hsTE
CLDN7	10.9677	11.4296	12.9581	11.4765	-0.562101	-1.91929	-2.98372	1	hsTE
CLUH	11.6686	12.3765	8.68557	11.8705	-0.538796	-2.32733	-2.51241	1	hsTE
COBL	12.0016	10.8914	11.1038	10.875	-1.17464	-2.90901	-2.41824	1	hsTE
CSTF2	9.64113	10.6208	10.4033	9.33078	1.04718	-0.69531	-2.5118	1	hsTE
CTSC	12.8202	12.6547	12.2124	11.3504	2.25757	1.13164	-2.63926	1	hsTE
CTU2	8.60782	8.95801	8.96684	8.63777	-0.259443	-1.16149	-3.05176	1	hsTE
DAB2	12.3847	12.0757	12.7	11.4246	2.02685	0.352226	-0.0460099	1	hsTE
DAG1	15.6277	14.4995	13.9166	13.9711	1.38897	-0.853962	0.153833	1	hsTE
DBR1	9.22686	9.39263	9.27003	8.82924	-0.319954	-1.95125	-2.99697	1	hsTE
DDX28	8.67449	8.83394	9.62324	8.50839	-0.433496	-1.61171	-2.99517	1	hsTE
DECR2	9.10284	9.50403	9.51195	9.09205	-0.587661	-2.2859	-3.24173	1	hsTE
DIS3	11.5695	11.3085	10.9453	11.0368	-0.445296	-0.869787	-2.8217	1	hsTE
DLX3	13.1944	11.5007	13.1191	11.2235	0.603136	-2.32257	-3.32193	1	hsTE
DOHH	6.78193	9.01247	8.96968	8.76069	-0.494594	-1.54183	-2.89995	1	hsTE
DPP9	11.2025	11.0952	9.81715	10.5654	-0.442711	-0.432595	-3.32193	1	hsTE
DYSF	12.4924	10.213	11.4821	9.96602	-0.751074	-2.80928	-2.77268	1	hsTE
EFHD2	10.0176	10.5745	8.59117	10.6176	-1.74456	-2.9202	-3.24804	1	hsTE
EIF3C	7.17853	8.45092	8.98746	7.64255	0.714709	-1.76987	-0.169392	1	hsTE
EPB41L5	10.1625	10.134	10.8705	10.0186	1.30011	-2.19334	-0.967099	1	hsTE
ERI2	9.08781	8.93817	8.59892	8.44589	-1.38768	-2.38969	-3.1739	1	hsTE
ESCO2	8.60029	8.06738	8.57823	7.43643	-1.32467	-1.66055	-3.02755	1	hsTE
ESRP1	12.6175	11.8057	12.1101	11.782	-0.0649597	-2.64392	-1.10972	1	hsTE
EXO1	10.2141	9.90229	10.742	9.05456	-0.230277	-0.572419	-2.7636	1	hsTE
EXPH5	11.0931	8.63891	9.90029	8.73731	-0.63681	-2.9206	-3.06784	1	hsTE
F2RL1	11.6012	10.2003	9.9532	8.13014	0.413192	-1.61071	-1.42212	1	hsTE
F3	8.94641	10.5839	8.66774	7.17562	-0.625589	-2.83894	-2.51688	1	hsTE
FAHD2A	8.64913	8.34882	9.88374	8.54312	-1.2445	-1.65123	-3.22627	1	hsTE
FAM110A	7.6432	8.47339	9.5319	10.7839	-0.777395	-2.85087	-2.38342	1	hsTE
FAM118A	10.8512	11.8719	10.9151	12.248	0.329296	-1.32408	-2.09962	1	hsTE
FAM91A1	10.8215	10.7711	10.2333	10.3446	-0.0030704	-1.91236	-1.8895	1	hsTE
FHL2	10.7194	10.5319	11.97	11.6912	0.385229	-1.65563	-1.63534	1	hsTE
FLNB	14.9699	14.9165	12.881	14.8003	1.07485	-0.818538	0.217152	1	hsTE
FOLR1	10.9509	11.749	13.2065	7.60984	-0.111783	-2.73994	-1.19134	1	hsTE
FRMD4B	10.7067	11.1542	10.8594	10.5333	0.278982	-1.2744	-1.44081	1	hsTE
FZD5	13.1804	12.1221	11.817	11.9479	-0.609739	-2.88062	-3.27123	1	hsTE
GCC1	8.70881	9.89907	10.5197	9.53828	-0.954785	-2.49442	-2.92314	1	hsTE
GCH1	9.63978	10.6537	8.29221	8.74803	-1.44747	-3.13327	-3.04701	1	hsTE
GCM1	12.8611	9.91995	14.3655	11.239	-0.662553	-2.20563	-3.26739	1	hsTE
GINS4	9.7409	9.99961	9.37801	9.53315	-1.9389	-1.62054	-3.27447	1	hsTE
GJA5	11.5114	12.4454	11.9724	10.9576	-1.40844	-3.30783	-3.23633	1	hsTE
GJC1	11.1984	10.3126	9.18582	10.4426	-0.532867	-0.824819	-3.163	1	hsTE
GM2A	12.432	13.06	10.7306	13.1493	-0.412592	-2.12347	-1.86337	1	hsTE
GPRC5A	9.95559	8.4791	9.2403	9.60645	0.384475	-3.02281	-2.94479	1	hsTE
GRHL1	13.7188	12.7526	13.8991	12.8388	0.290217	-2.82083	-1.37392	1	hsTE
GRHL3	8.55776	6.68128	9.43314	8.38989	-0.801423	-3.00618	-2.99035	1	hsTE
GRWD1	9.78315	10.3368	10.3138	10.5937	2.02287	1.20072	-2.76728	1	hsTE
GTSF1	6.65755	5.04753	5.99534	-3.32193	0.560227	-2.66178	-1.69369	1	hsTE
GUF1	10.8673	10.7715	10.0502	9.98419	0.609238	-0.88712	-2.71395	1	hsTE
HECTD3	10.4722	10.7305	10.2318	10.7385	-0.78645	-1.3287	-3.05123	1	hsTE
HIP1R	9.77059	10.5144	9.44642	9.21045	-1.24814	-1.92312	-3.09012	1	hsTE
HNRNPH2	10.8918	11.6533	12.7647	11.0279	-0.314642	-0.739628	-3.09557	1	hsTE
HPGD	9.75014	8.19436	10.8933	11.3387	-0.850952	-3.08419	-2.83344	1	hsTE
HSD3B1	10.1114	13.2851	11.9192	9.49187	0.0583471	-1.69672	-3.199	1	hsTE
IMP4	10.3457	11.0683	11.4443	10.7284	1.66662	1.08112	-1.90809	1	hsTE
INA	10.931	9.41968	9.23662	7.6645	-0.888435	-2.62696	-3.06715	1	hsTE
KBTBD6	8.25587	7.85293	8.6134	7.51425	-1.6473	-2.42247	-3.32193	1	hsTE
KCNN4	7.07301	5.86295	10.3487	7.00167	-1.86759	-2.93954	-3.30511	1	hsTE
KLRG2	9.80954	10.3541	11.7002	9.01241	-1.08771	-3.01406	-3.32193	1	hsTE
KNSTRN	9.52019	10.0696	10.9705	9.77059	1.47616	0.589075	-3.12033	1	hsTE
LAD1	9.22833	10.2742	10.329	10.0023	-0.157255	-2.90129	-3.08061	1	hsTE
LAMA1	15.0826	15.5227	13.6339	14.3057	1.95011	-0.240925	-0.162217	1	hsTE
LAMA5	13.9441	14.5695	12.0069	14.052	-0.701765	-2.34847	-2.09704	1	hsTE
LAMB1	15.0652	15.3022	14.2216	14.8083	2.07588	0.820815	0.905656	1	hsTE
LDHA	14.4361	14.2537	14.4053	14.6554	4.06572	3.18532	-1.65822	1	hsTE
LRRC58	11.2374	10.2244	10.0566	10.1349	0.171249	-0.996881	-3.21445	1	hsTE
LRWD1	9.15441	9.62114	9.06881	9.48912	-0.55074	-0.807894	-2.79874	1	hsTE
MAPKAPK5	10.6954	10.4355	10.7878	10.1884	-0.955552	-1.23036	-3.01928	1	hsTE
MARVELD2	10.4507	9.45905	10.133	9.01773	-0.944467	-2.29418	-2.98011	1	hsTE
MCAT	8.86399	8.45513	9.77096	8.3461	-0.188827	-1.72292	-2.95925	1	hsTE
MCM4	13.11	12.8775	12.3323	12.1434	2.25118	0.976629	-1.8159	1	hsTE
METTL13	9.52032	10.7033	10.3123	10.336	0.331518	-0.638776	-2.72107	1	hsTE
MIER3	11.3933	9.94051	10.0274	9.82012	-1.233	-2.17116	-3.14337	1	hsTE
MIIP	11.0958	10.8936	11.8426	9.92316	0.384515	0.118822	-2.80948	1	hsTE
MKRN3	7.58734	7.32437	7.04666	-3.32193	-1.60466	-3.16416	-2.8394	1	hsTE
MRGPRX1	12.605	11.8214	13.5885	8.37631	-0.873166	-2.79933	-3.32193	1	hsTE
MRS2	10.7736	11.4632	11.0607	10.5492	1.57686	0.293984	-2.78569	1	hsTE
MRTO4	9.33292	11.0139	9.90366	10.6637	1.54289	0.923668	-2.24986	1	hsTE
MTHFD1	11.9307	12.3977	12.0652	11.2251	1.42027	-0.0473891	-0.603956	1	hsTE
MUL1	8.87677	9.51485	9.81671	9.33059	-1.3666	-1.14751	-2.87483	1	hsTE
MYCT1	6.91205	9.94936	4.10105	10.2911	-0.292867	-2.87753	-3.32193	1	hsTE
MYOF	13.6572	13.866	12.4269	14.4256	0.641942	-1.43433	-1.02441	1	hsTE
NAA11	4.02449	-3.32193	0.856529	-3.32193	-0.84949	-2.04036	-3.32193	1	hsTE
NAGPA	8.27267	8.94267	8.76387	8.27279	-0.895476	-1.84506	-3.32193	1	hsTE
NAT9	7.83648	9.26217	9.50104	10.0367	-0.470021	-1.88912	-3.32193	1	hsTE
NCDN	8.40345	9.72448	7.49085	9.27233	-1.43293	-1.98747	-3.1772	1	hsTE
NFS1	9.76517	9.65517	10.1208	9.08551	-0.252187	-1.10058	-2.83578	1	hsTE
NID1	13.4661	12.7263	11.7743	7.25327	0.676698	-1.3062	-3.10888	1	hsTE
NIPA2	11.6527	11.4379	12.347	11.1724	0.883003	0.266065	-2.97015	1	hsTE
NIPAL1	7.32798	8.84329	6.52753	7.92446	-1.72163	-2.635	-3.15456	1	hsTE
NPM1	15.0437	15.6266	14.822	14.8229	4.56625	3.61172	1.36553	1	hsTE
NUAK2	11.2192	11.6315	12.0109	13.3496	0.619884	-1.65119	-2.05082	1	hsTE
NUS1	12.8835	11.4535	12.0265	11.0844	0.103714	-1.43688	-1.49036	1	hsTE
ODAM	4.97237	6.29841	5.19945	9.06144	-0.372	-2.43406	-3.32193	1	hsTE
OLR1	10.5287	11.0328	12.228	6.18308	0.188615	-3.31803	-3.19693	1	hsTE
OSBPL2	9.93809	9.76882	10.7362	10.6572	-0.846736	-1.80385	-2.97534	1	hsTE
PAK4	11.1819	10.4674	10.7648	10.8322	-0.720722	-1.86295	-3.10792	1	hsTE
PARD6B	11.122	7.8757	10.8978	8.47207	0.411682	-0.938511	-2.92957	1	hsTE
PER2	9.0871	8.41412	7.59602	8.0805	-1.64477	-2.62102	-3.20278	1	hsTE
PHKA1	12.1583	12.6832	10.8224	9.85542	-0.380882	-2.22536	-3.29769	1	hsTE
PIM1	10.3166	10.7949	10.493	12.3373	0.685053	-1.03198	-2.76528	1	hsTE
PIN1	9.57098	9.84449	10.5865	9.93296	-0.0249087	-0.328362	-2.8828	1	hsTE
PIP4K2C	11.6324	11.1256	11.8761	10.6833	0.169041	-2.09441	-2.41757	1	hsTE
PKM	15.7492	15.2876	15.6218	15.7135	3.33407	2.84151	-3.32193	1	hsTE
PKMYT1	10.6548	10.5934	10.9743	10.1926	-0.191613	-0.313371	-2.92233	1	hsTE
PKP3	11.4534	11.9141	12.2572	12.0422	0.27241	-2.35918	-2.78876	1	hsTE
PLEKHA6	8.23814	11.3328	8.73124	12.5621	-1.44451	-2.6412	-3.32193	1	hsTE
PLEKHF1	10.0283	8.70503	11.4663	9.14911	-0.715	-2.70562	-3.32193	1	hsTE
PLEKHF2	10.3308	10.3972	10.5571	9.67612	-0.260898	-2.7796	-2.27724	1	hsTE
PLS3	12.945	14.0991	13.1532	13.6954	2.14068	0.102244	-1.6973	1	hsTE
POLR3E	10.2723	10.8309	9.95841	10.7372	-0.0400672	-0.4064	-2.82851	1	hsTE
PPARG	10.8131	11.2305	10.886	10.3444	-0.498087	-2.36008	-2.14633	1	hsTE
PPFIBP2	8.91941	10.8431	9.85626	10.8607	-0.674111	-2.41292	-2.85498	1	hsTE
PREB	10.2152	10.5948	11.9319	10.8178	0.953725	0.260539	-2.4219	1	hsTE
PRODH	10.0539	9.65746	8.9784	10.1195	-1.63331	-3.22827	-3.18319	1	hsTE
PROSER1	13.9302	12.645	12.5329	12.2528	1.01575	-0.27947	-2.39797	1	hsTE
PRPS2	9.98919	10.2333	10.2833	9.94033	0.426531	-0.873092	-3.1002	1	hsTE
PRSS8	12.8886	13.4624	13.6273	12.9763	1.52375	-1.91848	-1.02511	1	hsTE
PTGES	8.94948	10.3003	10.3664	8.8537	0.603629	-2.36715	-3.32193	1	hsTE
PWWP2B	10.0375	9.53726	10.8857	10.5614	-0.833339	-2.81629	-2.88828	1	hsTE
RAB11FIP4	13.9168	12.3264	13.9421	12.6967	-0.036979	-2.28747	-3.32193	1	hsTE
RAB17	6.86339	8.26244	6.87395	11.0532	-1.59289	-3.06559	-3.32193	1	hsTE
RAB35	10.3225	10.9729	8.96082	10.6292	0.0175347	-0.649224	-2.80217	1	hsTE
RASSF7	9.91526	9.8185	12.6966	10.6762	-0.142315	-2.65993	-2.85206	1	hsTE
RBM14	11.9391	11.4362	11.5059	10.7848	1.34085	0.649137	-1.54489	1	hsTE
RBM38	10.7448	10.6408	9.84061	10.9004	-0.547072	-2.08961	-3.21903	1	hsTE
RBM47	13.2462	12.7696	13.0141	12.4363	1.28529	-1.85289	0.141085	1	hsTE
RCE1	9.44477	9.35203	10.1287	9.28998	0.0786415	-0.759559	-3.0258	1	hsTE
RCL1	9.64183	9.94185	10.0668	9.31932	0.0740262	-0.685337	-2.61592	1	hsTE
RFK	9.39551	9.11608	8.97049	9.68276	0.19621	-1.34874	-2.40695	1	hsTE
RHOBTB2	11.1898	9.69046	9.48905	10.179	-1.54784	-2.8732	-3.1171	1	hsTE
RHOU	13.6538	12.8028	12.2979	12.8199	-0.180647	-2.54509	-3.18155	1	hsTE
RHPN2	11.2495	11.3556	9.86365	9.80516	-0.346178	-2.75414	-3.03945	1	hsTE
RNF126	10.238	10.4236	9.49611	10.423	0.28215	-0.360794	-2.613	1	hsTE
RNF138	10.1039	10.2191	9.72002	9.3576	1.00193	-1.31069	-3.01787	1	hsTE
RP2	10.188	10.93	10.0892	9.05093	1.12	-1.95417	-2.92102	1	hsTE
RPA1	11.449	12.0797	12.4195	11.7103	0.895012	-0.049186	-3.15387	1	hsTE
RPP25	8.8545	8.49141	8.09395	5.34151	-0.295789	-0.0907144	-2.82142	1	hsTE
RPS6KB2	10.1492	10.0779	10.4076	10.0782	-0.604041	-1.73108	-3.00755	1	hsTE
RPUSD1	9.81298	10.332	9.36464	10.1746	0.162645	-0.899755	-3.02167	1	hsTE
RRP1	9.66372	10.4716	10.5624	10.3805	0.861222	-0.51504	-2.37599	1	hsTE
RTKN	10.0825	10.9993	9.78478	10.1718	0.336289	-1.23781	-2.84246	1	hsTE
SAMHD1	10.0603	9.43077	7.06607	8.26535	-1.62961	-2.85283	-3.17548	1	hsTE
SCAF4	11.5991	11.0504	9.82381	10.4768	0.241057	-0.718633	-2.71121	1	hsTE
SDE2	9.56721	9.47234	9.41929	8.91261	-0.193552	-1.48775	-2.95805	1	hsTE
SEMA4C	12.8078	12.9141	10.5066	13.6782	-0.728931	-1.60863	-3.32193	1	hsTE
SEMA6A	15.545	14.9646	14.8304	14.6418	2.47401	0.253689	0.217236	1	hsTE
SETD3	11.0504	12.0717	11.3784	11.8765	1.2136	-0.907707	-1.6622	1	hsTE
SH2D4A	11.9155	11.929	12.8064	12.0578	0.0779834	-2.62509	-1.57484	1	hsTE
SLBP	10.6143	11.4411	11.3675	11.0294	0.514641	0.293507	-2.52447	1	hsTE
SLC12A3	11.4175	12.6561	10.0261	6.79267	-0.405555	-3.24814	-3.16111	1	hsTE
SLC19A2	10.5502	10.7372	11.8708	11.2431	-0.121139	-2.22358	-2.36767	1	hsTE
SLC23A2	10.7436	11.3636	9.55103	10.8073	-1.62918	-2.66023	-3.32193	1	hsTE
SLC28A3	9.90076	8.86655	8.31367	4.14707	-1.07233	-3.32193	-3.19234	1	hsTE
SLC2A3	16.0725	15.0891	15.0932	16.1593	3.44345	0.254051	-2.65609	1	hsTE
SLC2A8	9.16347	8.6696	10.1605	9.13409	-0.874046	-3.2166	-3.14216	1	hsTE
SLC35C1	9.27682	9.87533	8.85949	9.96375	-1.0843	-2.6052	-3.03413	1	hsTE
SLC39A14	10.7737	12.0217	10.2525	11.0882	1.47326	0.631266	-2.44195	1	hsTE
SLC52A2	9.52216	10.8097	10.8347	10.4588	-0.035661	-1.28925	-2.77753	1	hsTE
SLC6A19	5.73541	6.35979	4.79783	1.19102	-0.972995	-2.9857	-3.32193	1	hsTE
SLC7A7	11.1033	12.8682	10.9878	10.2248	0.689018	-1.49965	-3.08102	1	hsTE
SNX2	12.5322	13.926	14.7917	12.0476	3.25854	1.0022	0.539166	1	hsTE
SOAT1	12.7146	12.4067	12.4712	9.52148	1.58815	-1.38531	-2.48342	1	hsTE
SOCS6	11.1505	10.2348	11.1715	10.463	0.0108874	-1.72201	-2.50583	1	hsTE
SP6	13.3779	11.9052	14.3662	13.3249	-0.243274	-2.32024	-2.78267	1	hsTE
SPINT1	13.0857	12.5159	13.5351	13.0032	1.00842	-0.990226	-0.122274	1	hsTE
SPPL2A	11.8221	11.4574	12.0252	10.9178	0.545583	0.122553	-2.80965	1	hsTE
STEAP3	9.09968	9.51135	9.25321	8.89313	-1.31281	-2.88137	-3.32193	1	hsTE
STS	13.6283	13.6275	12.9223	14.1329	1.615	-2.09756	-2.63339	1	hsTE
SUN3	9.11533	10.6519	9.32286	5.34971	-0.482762	-3.01033	-3.32193	1	hsTE
SUPV3L1	10.4124	9.909	10.089	9.91207	0.443894	-1.04638	-3.12856	1	hsTE
SYNGR2	10.6534	10.454	11.5012	11.2184	0.397926	-1.3324	-1.48978	1	hsTE
TCIRG1	9.77791	9.65136	10.5836	10.3353	-1.52825	-2.31749	-3.27239	1	hsTE
TCOF1	11.8149	12.5672	11.9131	11.8087	1.40749	0.342789	-2.6911	1	hsTE
TENM3	13.7355	13.6912	11.4818	13.0632	-0.0119689	-2.60499	-1.80019	1	hsTE
TFAP2C	13.8902	12.4192	14.8029	11.8161	0.0262661	-2.02218	-2.14012	1	hsTE
TFCP2L1	13.4402	12.4945	12.3949	9.65929	0.262754	-3.12023	-3.30127	1	hsTE
TFEB	9.37144	10.0054	8.77237	10.2686	-0.857615	-3.03784	-3.32193	1	hsTE
TGFBR3	12.515	11.6143	11.5287	9.01015	0.363268	-1.28251	-1.88581	1	hsTE
TGIF2	9.64171	9.88577	10.415	10.8246	-0.310583	-1.50494	-3.13436	1	hsTE
TJP3	11.8765	11.6453	13.2176	10.6486	-0.211854	-3.21258	-2.91934	1	hsTE
TLE1	12.187	11.7075	11.8648	11.2473	-0.398408	-2.19518	-2.21188	1	hsTE
TMED5	12.1978	11.1383	10.5247	10.272	0.348524	-1.0691	-2.89088	1	hsTE
TMEM168	9.8553	9.9574	9.55851	9.60144	-0.969485	-2.76817	-2.73078	1	hsTE
TMEM38B	10.301	9.23696	10.4843	8.36873	0.605678	-1.48383	-2.88759	1	hsTE
TMEM68	10.0579	9.27751	10.2362	9.04835	-0.291047	-2.11079	-2.26542	1	hsTE
TMPRSS2	10.0542	10.3817	11.2009	10.4644	-1.51078	-3.18846	-3.28525	1	hsTE
TMTC4	9.73219	9.71507	9.32028	9.68257	-1.48892	-2.9484	-2.8603	1	hsTE
TMX1	11.3027	10.9044	11.0834	10.33	2.35863	0.384216	-1.18898	1	hsTE
TNIP2	9.57895	10.6346	11.6755	10.555	0.16951	-1.22552	-2.62383	1	hsTE
TOMM40	11.1087	12.0584	11.3706	11.2725	1.01728	0.602168	-2.55126	1	hsTE
TRAF3	9.61426	10.0653	8.35355	7.79119	-1.52732	-1.98291	-3.20435	1	hsTE
TRIML1	7.55568	8.68675	8.15483	6.93865	-1.02976	-3.32193	-3.32193	1	hsTE
TRIP13	10.0275	9.95524	10.2956	9.82111	0.921894	0.341927	-2.81849	1	hsTE
TRPV3	8.2928	7.66039	4.51085	6.02235	-1.60479	-3.19463	-3.32193	1	hsTE
TSPAN14	11.9554	11.2759	10.5465	11.0361	1.00335	-0.139581	-2.66899	1	hsTE
TSR1	11.7979	12.0862	11.8173	11.4209	2.07641	0.40861	-2.4702	1	hsTE
TSSC4	8.20053	9.67703	10.3267	9.47877	0.0547882	-0.470444	-2.85753	1	hsTE
TUBB4A	12.5665	10.0649	10.1047	5.52377	-0.506152	-3.20529	-3.17295	1	hsTE
TWF1	11.2604	10.8631	10.3535	9.51415	0.50523	-1.33988	-1.53232	1	hsTE
TXNRD1	12.6752	12.9819	12.1921	11.9684	2.28431	0.651603	-3.12459	1	hsTE
UBE2J1	10.6755	11.9647	11.2645	12.2697	0.361542	-1.36717	-2.60583	1	hsTE
UHRF1BP1	11.6839	11.6928	9.50989	10.5625	-1.61022	-3.13115	-2.9919	1	hsTE
USF1	10.5086	10.3938	8.37315	10.7163	-0.868992	-1.818	-3.09327	1	hsTE
UTP15	9.9098	9.85813	9.27052	9.25535	0.0863169	-0.643257	-3.24649	1	hsTE
WNT11	7.87766	10.1959	8.8703	7.11042	-0.876077	-1.5699	-3.32193	1	hsTE
XPOT	13.3215	13.1265	12.6434	12.2161	1.48181	0.187068	-2.76812	1	hsTE
YES1	12.1833	12.4847	11.4427	11.7391	0.869476	-1.06655	-0.651642	1	hsTE
ZFP42	11.9968	12.6454	12.6662	12.6086	2.07319	0.703995	-2.69981	1	hsTE
ZFP64	9.90625	10.2378	8.8908	8.98376	-0.40615	-1.16489	-3.1391	1	hsTE
ZFP82	9.07418	8.71721	8.41012	8.45042	-0.687877	-1.25931	-3.01208	1	hsTE
ZMPSTE24	10.9449	11.3208	10.5764	10.1282	1.85632	-0.119743	-2.0961	1	hsTE
ZNF273	10.0476	9.14415	8.70493	8.75627	-1.45354	-2.41641	-3.15626	1	hsTE
ZNF331	10.167	9.55393	11.6608	11.4997	-0.549994	-1.55496	-3.01718	1	hsTE
ZNF600	11.4218	10.6459	11.2838	9.93474	-0.208713	-1.827	-2.93957	1	hsTE
ZNF816	8.43714	8.2659	8.31964	8.39794	-0.902907	-2.46183	-3.07202	1	hsTE
ZNF845	10.1952	8.59347	10.3655	9.32258	-1.60656	-2.29384	-3.22909	1	hsTE
AMDHD2	10.5621	9.83324	11.5866	9.33771	-0.882979	-2.2936	-2.12536	1	hsTE
ANKRD27	10.4131	10.104	10.5569	11.0153	-1.05556	-2.5326	-2.29509	1	hsTE
ANKRD6	10.2998	11.7472	8.98344	8.34933	-0.402743	-3.06436	-1.52771	1	hsTE
ANXA3	10.2429	12.7196	12.1669	13.1635	2.20178	-2.37233	-0.162253	1	hsTE
ARHGAP29	13.2899	12.3378	10.9043	13.5462	1.13698	-0.616857	0.813197	1	hsTE
ATP2C2	9.38568	9.62696	10.1945	9.75976	-1.23361	-3.09511	-2.02509	1	hsTE
B3GNT2	12.0085	11.6438	12.4814	10.7188	1.35254	-1.45467	-1.7284	1	hsTE
BCAT1	13.8638	13.0928	12.734	12.0094	1.77851	0.0949936	0.719573	1	hsTE
CDH1	14.587	14.2681	13.972	13.6771	2.21018	-2.60402	-2.05256	1	hsTE
CDX1	6.78734	10.7504	5.77899	8.70081	-0.964415	-2.67367	-3.18319	1	hsTE
CTNNA1	13.3731	13.7304	13.9854	13.6958	2.61664	0.662586	0.621275	1	hsTE
DENND4C	12.5011	10.925	10.6551	11.3392	0.106709	-2.01272	-1.36116	1	hsTE
DNMT3L	13.6042	12.4606	14.349	6.56009	1.71838	-3.15268	-3.18983	1	hsTE
DPF3	8.36184	9.45637	6.08007	7.26183	-1.31768	-3.21921	-3.29871	1	hsTE
DYM	11.1386	9.91757	10.0525	10.6385	-0.614858	-1.99368	-1.73892	1	hsTE
EPCAM	11.4217	12.9035	13.2752	13.3819	3.14732	-1.32491	2.64784	1	hsTE
EZR	15.0423	14.4286	15.5591	15.0198	3.12161	1.48108	2.90359	1	hsTE
FAM9C	3.57065	2.89997	-1.26616	-3.32193	-1.74928	-3.31931	-3.16451	1	hsTE
GALNT6	9.14323	9.82966	7.88803	11.2591	-1.64464	-3.09577	-2.99472	1	hsTE
GATA3	15	13.649	14.8567	14.0109	2.33195	-1.47016	0.715713	1	hsTE
GCSH	11.1448	10.941	12.1614	10.2116	-0.0223274	-2.36747	-0.578959	1	hsTE
GLDC	12.8401	12.9696	10.2774	13.05	0.36559	-2.71692	-1.74195	1	hsTE
GREB1L	13.3041	13.136	10.0186	11.916	0.368079	-1.81432	0.764848	1	hsTE
HAVCR1	12.5029	11.0441	10.9441	-3.32193	1.1837	-2.91749	-3.32193	1	hsTE
HSDL2	10.4625	9.8675	9.1701	10.2151	-0.457241	-2.77466	-1.65398	1	hsTE
HUNK	10.5343	11.5814	9.11571	10.6414	-1.18552	-2.76231	-2.84008	1	hsTE
LAMP2	11.8351	12.7693	12.4918	11.958	1.67545	0.105028	0.118092	1	hsTE
LLGL2	10.4899	11.9994	9.61373	11.463	-0.00506435	-2.76106	-1.53462	1	hsTE
LRRC40	10.3325	9.91532	9.80084	9.48176	-0.620832	-2.27517	-2.32296	1	hsTE
MOB3B	11.8224	10.8823	12.3139	10.5504	0.689822	-0.90658	-0.868768	1	hsTE
NCK2	11.0466	11.5623	10.5274	11.5555	0.518971	-2.29309	-1.48634	1	hsTE
NFE2L3	11.8512	11.9486	11.3738	12.1657	-0.194988	-3.13104	-2.93394	1	hsTE
OLFML1	5.27167	10.2169	5.85197	8.22176	-1.56796	-3.27707	-2.7405	1	hsTE
RAB11FIP1	13.2428	13.3607	13.0155	12.8208	0.734532	-1.925	0.191915	1	hsTE
REEP1	12.1864	11.9389	12.8509	9.81096	0.367719	-3.16126	-3.23491	1	hsTE
S100A16	10.4647	11.8997	11.8401	9.87573	0.401784	-2.64764	-2.58446	1	hsTE
SEC23B	11.9542	11.4794	12.607	10.9195	1.08615	-0.766847	-1.75495	1	hsTE
SH3KBP1	11.949	12.6387	12.6397	12.4711	0.993556	-0.921516	0.0546755	1	hsTE
SHROOM2	10.1192	10.1809	7.96327	10.4161	-1.73591	-3.20645	-2.37736	1	hsTE
SLC44A2	13.6888	12.6096	13.3576	12.632	1.15301	-0.612052	-0.238193	1	hsTE
SLC7A2	16.0605	15.782	14.3297	15.2871	2.44519	-1.65902	-0.973703	1	hsTE
SLC7A4	9.30991	11.1247	9.45834	9.90436	1.17522	-3.32193	-3.22349	1	hsTE
SRP54	11.2328	10.9292	11.731	10.8246	0.631871	-0.938576	-0.587414	1	hsTE
TET2	14.0611	12.3351	12.4822	11.6768	2.20402	-1.84562	-1.03319	1	hsTE
TMEM62	9.9857	10.0528	9.7781	8.40378	-1.55153	-3.09108	-3.08919	1	hsTE
TP63	10.4957	10.4121	8.30818	8.67034	-1.25571	-3.32193	-2.9932	1	hsTE
TRERF1	11.6968	10.5267	9.4246	10.972	-0.597555	-2.6237	-2.06039	1	hsTE
UBXN2B	11.0009	10.3154	10.1909	9.58919	-0.127174	-2.3795	-1.69322	1	hsTE
USP33	10.2356	11.4899	11.0257	10.7781	0.183631	-1.28632	-1.33814	1	hsTE
ZNF595	9.88394	9.55905	9.56273	7.25521	-0.0191618	-2.03577	-2.1916	1	hsTE
ABCF2	11.4637	11.8334	11.4843	11.2275	-1.22246	-0.704449	-2.80474	2	hsAME-E + hsTE
ABHD5	9.52861	9.79137	10.2581	8.80371	-0.303577	-0.796516	-3.19507	2	hsAME-E + hsTE
ADAM9	13.3364	12.3568	12.9449	11.8138	1.0472	-0.670242	-2.07825	2	hsAME-E + hsTE
ADI1	9.22882	11.3246	11.3948	9.5572	0.688532	0.769966	-2.1545	2	hsAME-E + hsTE
AEN	11.1759	11.0605	11.1923	11.3196	0.356145	1.08125	-2.81253	2	hsAME-E + hsTE
AHSA1	10.5899	11.8304	11.9637	11.5659	1.53658	1.11451	-1.41389	2	hsAME-E + hsTE
ALAD	10.451	10.8723	11.1212	11.4105	-0.194331	-1.36331	-3.32193	2	hsAME-E + hsTE
ALDH4A1	10.4754	11.1844	11.4993	10.583	-1.35788	-2.61259	-2.99339	2	hsAME-E + hsTE
ARL4D	7.82335	8.20937	10.5133	7.96072	-0.219017	-0.724218	-3.04022	2	hsAME-E + hsTE
ARMC6	8.98048	10.0101	9.37163	10.1465	0.179185	-0.0389737	-3.15211	2	hsAME-E + hsTE
ARPC4	10.9697	11.5663	11.1681	11.515	0.287997	0.723369	-1.61838	2	hsAME-E + hsTE
ASB6	9.22111	9.5163	10.8077	9.51727	-0.611439	-1.1802	-3.09545	2	hsAME-E + hsTE
ATAD3B	10.5721	11.8635	9.86613	10.4135	-0.316306	-1.13083	-2.72398	2	hsAME-E + hsTE
ATP11C	11.3654	11.6063	9.84219	10.4188	-0.576778	-1.16654	-2.98904	2	hsAME-E + hsTE
ATP13A3	13.0719	11.9389	10.9706	11.4632	0.237831	-1.02529	-2.38966	2	hsAME-E + hsTE
ATP6V1A	13.6594	12.0591	14.2442	11.1547	0.838303	-0.990054	-2.71887	2	hsAME-E + hsTE
AUNIP	9.62229	9.25567	10.4534	8.67294	-0.306928	-1.74994	-3.12326	2	hsAME-E + hsTE
BAG1	9.08259	9.27086	10.5697	10.0236	-1.12943	-1.67342	-3.07213	2	hsAME-E + hsTE
BET1L	10.5395	10.2901	10.812	10.8252	-1.399	-0.793958	-3.32193	2	hsAME-E + hsTE
BLZF1	8.59835	9.14684	8.73843	8.85731	-1.33374	-2.10815	-3.00096	2	hsAME-E + hsTE
BNIP2	10.7939	10.5514	11.4506	10.4731	0.357573	-0.452695	-2.80537	2	hsAME-E + hsTE
BOP1	10.4425	11.3221	10.7874	11.0188	0.0179415	-0.361868	-2.45732	2	hsAME-E + hsTE
BTF3L4	11.6628	10.7087	11.124	10.2039	1.47299	-0.263321	-1.13972	2	hsAME-E + hsTE
BYSL	9.93236	10.4912	10.1926	9.96312	0.557445	0.280724	-2.94254	2	hsAME-E + hsTE
C1QBP	11.6247	12.8515	13.2788	11.7885	3.47831	2.73953	1.03356	2	hsAME-E + hsTE
CBL	12.3488	11.786	10.4448	11.4906	-0.342985	-0.969304	-2.84938	2	hsAME-E + hsTE
CCDC137	10.0057	10.9318	10.1832	9.80991	0.428922	0.203799	-2.49693	2	hsAME-E + hsTE
CCDC86	10.0382	10.8994	9.48957	10.762	0.625949	0.320128	-2.47854	2	hsAME-E + hsTE
CCNA2	12.1524	11.2905	11.9646	10.3472	0.0503338	0.694637	-2.20877	2	hsAME-E + hsTE
CCNB1	12.6172	12.4002	13.7914	12.1573	1.25482	1.86284	-1.93547	2	hsAME-E + hsTE
CCT2	12.1853	13.433	13.3283	12.6272	3.23674	2.38608	0.28477	2	hsAME-E + hsTE
CCT5	12.5204	13.7663	13.7257	13.0478	3.06855	2.48111	0.337989	2	hsAME-E + hsTE
CCT6A	12.7744	13.6409	13.5505	12.9047	3.22229	2.55554	0.587447	2	hsAME-E + hsTE
CDC25B	10.5239	10.011	9.77917	10.2715	-1.12962	-1.14714	-3.01221	2	hsAME-E + hsTE
CDC42EP1	11.7348	11.3406	11.1741	10.4928	-0.438679	-0.532388	-2.78593	2	hsAME-E + hsTE
CDCA8	10.45	10.4217	11.5231	10.1752	-0.2804	0.127681	-2.36531	2	hsAME-E + hsTE
CDK1	10.723	10.7376	12.1635	10.8584	0.54737	1.51259	-3.32193	2	hsAME-E + hsTE
CDK5RAP1	9.03858	10.6352	11.065	10.2516	0.194328	-0.73401	-2.6659	2	hsAME-E + hsTE
CDK7	10.2417	11.2036	11.9615	11.0797	1.10325	-0.356421	-2.16327	2	hsAME-E + hsTE
CDV3	12.1462	13.1484	10.5092	13.4599	0.554836	-0.010369	-2.69654	2	hsAME-E + hsTE
CEP78	10.5186	10.4904	9.84363	10.3422	-0.868685	-1.26239	-2.92762	2	hsAME-E + hsTE
CHMP7	9.62848	10.0871	10.5877	10.1168	-0.539539	-0.598113	-2.65273	2	hsAME-E + hsTE
CHORDC1	10.7827	10.5272	10.1262	10.7323	1.8093	0.379264	-1.38163	2	hsAME-E + hsTE
CHP1	13.1493	11.186	13.2797	10.916	1.46502	1.10383	-1.39194	2	hsAME-E + hsTE
CIAO1	10.8434	11.1267	11.4967	11.0992	0.25892	0.554925	-2.12298	2	hsAME-E + hsTE
CLN8	9.97728	9.99644	10.6372	10.4688	-1.01558	-1.71505	-3.13789	2	hsAME-E + hsTE
CLSPN	10.1728	9.66358	9.47965	8.03817	-0.728584	0.218046	-2.70851	2	hsAME-E + hsTE
CNEP1R1	9.09471	8.64399	9.60999	8.02139	-1.3926	-1.65131	-3.16407	2	hsAME-E + hsTE
CNOT11	12.152	11.743	9.72491	11.1949	-1.31514	-1.41117	-3.02436	2	hsAME-E + hsTE
COASY	10.736	10.7631	11.8592	11.0909	0.800509	0.309668	-2.45014	2	hsAME-E + hsTE
COQ10B	9.41372	9.37196	11.1295	8.98211	-0.328845	-0.665632	-2.69845	2	hsAME-E + hsTE
CORO1C	13.0276	12.7833	13.0045	13.2927	2.03376	1.30183	-0.951838	2	hsAME-E + hsTE
CPSF2	11.4279	11.3446	11.0243	11.1125	-0.492469	-0.0319693	-2.96881	2	hsAME-E + hsTE
CTH	10.0259	10.6122	10.8733	9.48858	0.551215	-1.97996	-3.19251	2	hsAME-E + hsTE
CTSL	13.4208	12.7439	16.0087	12.5864	2.67767	1.07516	-0.709053	2	hsAME-E + hsTE
CTSV	11.3434	14.6271	14.4667	15.8522	3.23097	2.01667	-1.24112	2	hsAME-E + hsTE
CXXC1	10.0957	10.3478	10.3679	10.3513	-0.296697	-0.171164	-2.76772	2	hsAME-E + hsTE
DCLRE1C	7.76487	7.9	8.53553	7.85973	-2.09448	-1.46676	-3.18094	2	hsAME-E + hsTE
DCTN5	11.8043	11.464	11.4856	11.578	0.701	0.277844	-2.38549	2	hsAME-E + hsTE
DDB1	14.4751	14.4167	14.4394	14.1467	2.07859	0.68325	-0.554763	2	hsAME-E + hsTE
DDX20	9.93192	10.2021	10.2305	9.49431	-0.782638	-0.188553	-2.54338	2	hsAME-E + hsTE
DDX21	13.5424	13.4867	11.3208	12.7412	1.78185	1.13029	-1.87929	2	hsAME-E + hsTE
DDX49	9.56446	10.5456	9.76129	10.0193	0.18812	-0.995964	-2.82423	2	hsAME-E + hsTE
DDX5	13.3272	14.4137	14.503	13.7925	3.51681	2.3277	0.270375	2	hsAME-E + hsTE
DEDD	10.0138	9.60348	10.2807	10.1035	-0.851181	-0.739523	-3.21095	2	hsAME-E + hsTE
DHCR24	12.9221	13.3685	13.3209	13.2361	1.82544	0.983342	-1.21627	2	hsAME-E + hsTE
DHX30	11.1685	11.4896	11.3819	11.4857	0.198245	0.346154	-2.44093	2	hsAME-E + hsTE
DHX33	11.2517	11.5711	8.97407	11.0219	-1.74226	-1.22748	-3.15873	2	hsAME-E + hsTE
DIMT1	10.2765	9.9348	10.0272	9.3373	1.25745	0.701282	-1.92857	2	hsAME-E + hsTE
DNA2	10.6601	9.89468	9.75453	9.62639	-1.31806	-1.5486	-3.15854	2	hsAME-E + hsTE
DNAJA3	10.6118	11.1669	11.1675	10.7103	0.316386	0.318465	-2.49893	2	hsAME-E + hsTE
DNAJC5	10.793	11.3256	10.6095	11.6151	-0.853452	-1.09153	-3.32193	2	hsAME-E + hsTE
DNMT3B	15.0326	15.0718	13.6033	14.1035	2.34246	0.407936	-1.20482	2	hsAME-E + hsTE
DPH2	9.34665	10.1266	9.66439	10.2626	1.02741	-0.237096	-2.4989	2	hsAME-E + hsTE
DPH7	8.62951	9.47113	9.86952	9.66294	-0.104538	-0.846773	-2.67731	2	hsAME-E + hsTE
DPPA3	11.279	12.8641	12.9572	8.53566	1.45453	-0.844444	-2.87966	2	hsAME-E + hsTE
DR1	11.6191	10.2133	10.8722	10.3073	0.635854	0.405824	-2.69871	2	hsAME-E + hsTE
DRG1	11.4346	11.2899	11.8237	10.829	1.46698	1.27266	-0.8139	2	hsAME-E + hsTE
DSCC1	7.87797	9.09455	8.31316	8.36064	-1.01086	-1.14892	-2.88196	2	hsAME-E + hsTE
DUS1L	10.7756	11.2055	9.25272	10.7903	-1.10014	-1.63192	-3.30511	2	hsAME-E + hsTE
E2F8	11.2591	9.41277	11.5507	8.91901	-1.20085	-1.91764	-3.21573	2	hsAME-E + hsTE
EARS2	10.3574	10.5645	10.3505	10.4763	-0.250889	-0.930486	-2.73855	2	hsAME-E + hsTE
EBNA1BP2	9.84164	11.5072	11.3956	10.6001	1.79864	1.11676	-1.75006	2	hsAME-E + hsTE
EHD4	12.0646	11.5135	11.9147	10.452	1.76473	-0.806122	-3.11322	2	hsAME-E + hsTE
EIF2AK1	13.0761	12.2035	13.7573	12.4384	-0.885988	-0.372984	-3.15233	2	hsAME-E + hsTE
EIF2B1	10.3357	10.5508	10.8912	10.314	1.57481	0.252754	-1.36317	2	hsAME-E + hsTE
EIF2S3	13.405	13.3115	12.3156	13.259	1.33946	1.52485	-1.87571	2	hsAME-E + hsTE
EIF4G2	15.6703	15.4644	15.8067	15.0339	4.10139	2.77933	1.45653	2	hsAME-E + hsTE
EIF5A	14.2438	13.8519	13.0722	13.2504	2.81439	2.56586	-0.880435	2	hsAME-E + hsTE
ELAC2	11.1756	11.6917	12.0607	11.559	0.682145	0.368288	-2.91118	2	hsAME-E + hsTE
ELMSAN1	11.8918	10.4036	10.1075	11.4203	-1.06548	-1.00168	-3.17527	2	hsAME-E + hsTE
ERAL1	10.8932	10.7683	11.6012	10.6282	0.282064	0.724572	-1.73217	2	hsAME-E + hsTE
ERCC3	10.6126	10.8357	10.6796	10.8043	-0.349545	0.0318887	-2.56475	2	hsAME-E + hsTE
EWSR1	12.4723	13.1412	13.8228	13.0391	2.51079	1.74947	-0.0230367	2	hsAME-E + hsTE
EXOSC2	9.58169	9.75703	9.07029	9.86132	-0.458544	0.040767	-2.74826	2	hsAME-E + hsTE
EXOSC9	10.2842	10.2771	10.4808	9.72217	0.234486	0.0224887	-2.56375	2	hsAME-E + hsTE
EYA3	10.6544	10.0312	10.6071	9.86532	-0.0561904	0.0904924	-2.31023	2	hsAME-E + hsTE
FADS2	14.2355	14.6834	14.3087	13.4517	-0.181915	-0.456344	-3.02557	2	hsAME-E + hsTE
FASTKD3	7.7567	8.63567	8.3982	8.09116	-1.44026	-1.90987	-3.12602	2	hsAME-E + hsTE
FSCN1	11.6107	13.7981	10.0106	11.4675	1.51721	0.759469	-1.2859	2	hsAME-E + hsTE
GATC	9.45104	9.7987	10.5035	9.92973	-0.875417	-1.99311	-2.93877	2	hsAME-E + hsTE
GEMIN4	9.99059	10.584	9.88895	10.3168	0.880718	-0.0948462	-2.73508	2	hsAME-E + hsTE
GFM1	9.9931	10.6346	10.1438	9.97832	1.0564	-0.80003	-2.02255	2	hsAME-E + hsTE
GFM2	10.3098	10.1432	10.4867	9.82224	-1.39494	-1.65634	-3.12331	2	hsAME-E + hsTE
GGH	8.82956	9.38706	10.573	9.97871	-0.0943734	0.0571198	-2.41761	2	hsAME-E + hsTE
GINS3	8.70139	9.07858	7.96559	7.3522	-0.903882	-0.97124	-3.00794	2	hsAME-E + hsTE
GMFB	10.8663	11.2062	11.1451	9.96895	0.264539	0.582454	-1.57883	2	hsAME-E + hsTE
GNB4	12.6095	11.62	11.078	9.35933	-1.33373	-0.742183	-3.21569	2	hsAME-E + hsTE
GNL2	10.6741	11.2471	11.8206	11.1974	1.6959	0.771744	-1.31625	2	hsAME-E + hsTE
GNL3	12.7766	12.2799	12.5197	12.0324	1.8894	1.54248	-0.373127	2	hsAME-E + hsTE
GNPDA1	10.3539	11.3635	10.8157	10.5292	0.469564	0.105128	-2.1534	2	hsAME-E + hsTE
GNS	11.6378	11.4488	11.604	11.066	-0.496116	-0.837517	-2.87202	2	hsAME-E + hsTE
GOLGA3	10.6651	10.5334	10.2755	11.1689	-0.879521	-0.315829	-2.94128	2	hsAME-E + hsTE
GOT2	12.025	11.947	12.433	11.3687	2.46147	1.23489	-0.842203	2	hsAME-E + hsTE
GPS1	11.6795	11.5385	12.2122	11.3816	0.776177	0.605008	-2.08625	2	hsAME-E + hsTE
GRPEL2	11.0159	10.1701	10.1828	8.91194	0.180687	-0.77345	-3.04492	2	hsAME-E + hsTE
GTF3C4	11.4774	10.9249	8.53406	10.5042	-0.788342	-0.488701	-3.1592	2	hsAME-E + hsTE
GTPBP3	10.0575	10.0176	9.86056	9.86085	-0.239639	-1.12323	-3.14864	2	hsAME-E + hsTE
HADHB	9.97249	10.6827	11.0707	10.7889	0.0194695	0.333185	-2.81503	2	hsAME-E + hsTE
HAUS3	8.58962	9.40615	9.69088	9.08107	-0.514361	-1.61171	-2.93615	2	hsAME-E + hsTE
HAUS6	10.6047	10.2976	9.45106	10.5568	-0.1647	-0.598199	-2.57793	2	hsAME-E + hsTE
HDHD3	9.09697	8.94016	10.9611	10.1128	-0.657666	-1.49634	-3.08992	2	hsAME-E + hsTE
HIF1AN	11.172	10.71	11.0733	10.8079	-0.186767	-0.261828	-2.69781	2	hsAME-E + hsTE
HMGA1	15.7919	14.8097	14.8089	14.1742	3.47587	2.91344	1.14245	2	hsAME-E + hsTE
HPDL	9.38311	10.628	9.15923	8.80311	0.52702	-0.115306	-3.1254	2	hsAME-E + hsTE
HPRT1	9.73369	10.3793	10.4945	8.39684	-0.663518	-0.22517	-3.22298	2	hsAME-E + hsTE
HS3ST3B1	9.78461	9.15763	10.3692	9.4576	-1.68811	-1.65385	-3.18972	2	hsAME-E + hsTE
HSD17B4	10.2856	11.0191	10.6129	11.803	0.167309	0.159778	-2.45316	2	hsAME-E + hsTE
HSPA2	10.6343	11.5983	10.9072	12.1308	-1.13427	-0.517186	-3.32193	2	hsAME-E + hsTE
HSPA4	13.0185	13.342	13.3999	12.6731	2.27997	1.38357	-1.37313	2	hsAME-E + hsTE
HSPA8	15.6033	15.8949	15.1268	15.2229	3.80018	3.88481	1.95116	2	hsAME-E + hsTE
HSPH1	11.816	12.9823	12.1845	12.2592	1.0664	0.915384	-2.98398	2	hsAME-E + hsTE
HTATIP2	9.49653	10.1208	11.0688	10.0848	1.09253	0.0856829	-1.98566	2	hsAME-E + hsTE
HUS1	9.84247	9.44597	9.50105	8.32826	0.0186685	-1.1214	-2.87732	2	hsAME-E + hsTE
ICMT	11.3758	11.7575	11.4181	11.3257	0.334092	0.426973	-2.8895	2	hsAME-E + hsTE
IFRD2	9.26859	10.3033	10.9131	10.2399	1.11477	0.461219	-2.41383	2	hsAME-E + hsTE
ILF2	13.2407	13.1911	13.5239	12.748	2.72782	2.39804	0.147282	2	hsAME-E + hsTE
ILF3	13.5806	13.746	12.7406	13.6424	2.04581	1.83702	-0.705584	2	hsAME-E + hsTE
IMMT	11.9836	12.2182	12.2605	11.3634	1.04459	0.675801	-2.19868	2	hsAME-E + hsTE
IMPDH1	9.95068	9.61205	9.89371	9.52373	-0.15207	-0.0670243	-3.32193	2	hsAME-E + hsTE
INF2	11.5014	12.0458	11.2597	12.3106	-0.975846	-0.437175	-3.13225	2	hsAME-E + hsTE
ITGA5	11.841	11.3114	10.1964	10.4328	0.215952	1.03733	-2.43318	2	hsAME-E + hsTE
ITSN1	13.1831	12.8113	12.7494	12.2006	1.77776	0.0959743	-0.976691	2	hsAME-E + hsTE
KARS	12.7826	12.5402	12.715	12.159	2.33619	1.7008	-1.30435	2	hsAME-E + hsTE
KEAP1	8.89957	9.72265	10.3729	10.0149	-0.441073	0.26396	-3.11242	2	hsAME-E + hsTE
KIAA0100	12.6098	12.5484	9.59891	12.7815	-0.995826	-0.503279	-2.96726	2	hsAME-E + hsTE
KIF2C	11.1968	10.8359	13.078	10.4976	0.301006	-0.0289994	-2.41534	2	hsAME-E + hsTE
LARP4	11.598	11.495	10.7849	10.7839	0.558528	0.0673623	-2.85294	2	hsAME-E + hsTE
LAS1L	11.1459	11.5219	11.6326	10.3344	1.12355	0.0874194	-2.37353	2	hsAME-E + hsTE
LETM1	10.8983	10.9235	10.7968	10.6694	1.003	0.21185	-2.6384	2	hsAME-E + hsTE
LIG4	8.87244	8.21272	7.65664	8.43813	-1.60005	-2.92288	-3.32193	2	hsAME-E + hsTE
LMNA	11.8035	12.2552	14.6987	12.0141	2.323	0.503848	-1.18671	2	hsAME-E + hsTE
LMNB2	12.1011	13.1178	12.4323	12.7091	0.605075	0.292396	-2.77602	2	hsAME-E + hsTE
LRRC14	9.18896	9.57017	9.16018	9.76558	-1.19912	-1.01163	-2.88604	2	hsAME-E + hsTE
MAD2L1	10.0816	10.5533	11.2293	10.0217	0.316925	0.981936	-1.91308	2	hsAME-E + hsTE
MAK16	10.5637	10.507	9.911	9.85513	0.199959	-0.444209	-2.77952	2	hsAME-E + hsTE
MARS2	8.70135	8.75068	7.37129	8.80361	-1.4683	-2.06477	-3.23014	2	hsAME-E + hsTE
MAT2A	11.5088	12.6997	9.85436	12.3501	1.29894	1.08973	-1.67715	2	hsAME-E + hsTE
MAVS	11.3828	10.9465	9.8864	11.5853	-1.83214	-0.608621	-3.12995	2	hsAME-E + hsTE
MCM10	11.2462	10.2993	12.0385	9.3875	1.29975	0.561255	-2.56761	2	hsAME-E + hsTE
MDM4	12.5279	10.0035	11.5708	9.78398	-1.1699	-0.643082	-2.75288	2	hsAME-E + hsTE
MECR	9.19138	10.1617	11.187	9.58486	-0.133725	-1.12698	-2.82602	2	hsAME-E + hsTE
MED16	10.5072	10.6859	12.1152	10.8348	0.872585	-0.357072	-2.63105	2	hsAME-E + hsTE
METAP1	11.776	11.8093	11.1275	11.8984	0.558417	-0.0700914	-2.1907	2	hsAME-E + hsTE
MLLT1	11.6011	10.8105	12.1048	11.5963	-1.39239	-1.07246	-3.03119	2	hsAME-E + hsTE
MLX	9.35372	9.88705	11.0757	10.0536	0.079893	0.204573	-2.73066	2	hsAME-E + hsTE
MON1B	9.99653	10.2758	10.2888	10.6454	-0.885424	-1.21433	-3.27007	2	hsAME-E + hsTE
MPZL1	13.7535	13.879	14.7657	14.4586	2.32826	1.52499	-0.448053	2	hsAME-E + hsTE
MRM1	6.48709	7.90746	6.82771	7.43808	-1.69522	-2.22688	-3.21307	2	hsAME-E + hsTE
MRPL44	9.49297	10.2689	10.6229	10.099	1.24824	-0.465393	-1.57432	2	hsAME-E + hsTE
MRPS7	10.8619	11.2111	12.2755	10.6107	0.670803	1.06626	-1.3244	2	hsAME-E + hsTE
MTHFD2	11.7326	13.2699	11.5778	11.1951	0.795219	0.778013	-2.4863	2	hsAME-E + hsTE
MYBBP1A	11.7329	11.7307	10.3919	11.202	0.782776	-0.407083	-2.56709	2	hsAME-E + hsTE
MYC	9.5859	10.314	8.67848	11.3152	1.82276	1.22193	-2.28124	2	hsAME-E + hsTE
NAA50	13.1847	12.603	12.5275	11.8552	2.526	0.775606	-1.6384	2	hsAME-E + hsTE
NAE1	11.1218	11.2434	11.7229	10.9914	1.23405	0.968853	-1.20162	2	hsAME-E + hsTE
NCAPG2	10.5964	10.6855	10.8814	10.5643	0.554148	-1.01873	-2.53339	2	hsAME-E + hsTE
NCK1	9.5654	9.10756	9.4268	8.86923	-0.445013	-0.215073	-2.75021	2	hsAME-E + hsTE
NCL	14.4179	15.3441	13.9555	14.4742	4.17503	3.16837	1.27181	2	hsAME-E + hsTE
NCLN	10.4316	11.3388	10.0576	11.508	0.165517	0.723446	-2.59771	2	hsAME-E + hsTE
NEFH	9.82919	8.65417	6.96385	6.58283	-1.14609	-2.04172	-3.32193	2	hsAME-E + hsTE
NLE1	9.73746	10.0121	9.22957	9.99562	-0.60271	-0.90005	-2.78157	2	hsAME-E + hsTE
NLRP2	14.84	15.2914	15.2655	13.5558	3.38172	0.790713	-2.10409	2	hsAME-E + hsTE
NLRP7	14.1493	14.4382	13.4979	8.96617	3.48823	-0.878492	-3.05607	2	hsAME-E + hsTE
NMI	8.63207	9.27848	9.78094	7.32983	-1.33281	-2.11864	-3.21542	2	hsAME-E + hsTE
NOC2L	12.1238	12.4911	11.599	11.6276	0.662815	0.414346	-2.19577	2	hsAME-E + hsTE
NOL10	10.4444	10.7737	10.13	10.0209	0.624891	-0.104623	-2.3291	2	hsAME-E + hsTE
NOL6	11.3412	11.2153	9.7924	11.0169	0.205284	-0.0699046	-2.85949	2	hsAME-E + hsTE
NOL9	10.9397	9.81898	9.15836	9.19901	-0.739622	-0.515144	-3.32193	2	hsAME-E + hsTE
NOP56	12.7656	13.0035	11.6105	12.0027	1.33626	1.49273	-0.924327	2	hsAME-E + hsTE
NOP58	11.4318	12.2404	11.8014	11.4663	2.59059	1.13053	-0.139813	2	hsAME-E + hsTE
NPLOC4	12.4913	12.0123	11.2644	11.5606	-0.895363	-0.371836	-2.77542	2	hsAME-E + hsTE
NR6A1	15.0332	12.7067	14.3565	12.3483	1.11504	0.954802	-2.34072	2	hsAME-E + hsTE
NSMCE4A	9.62918	9.86636	10.9247	9.49859	-0.955414	-1.00934	-2.87799	2	hsAME-E + hsTE
NSUN2	11.3947	12.1079	11.1629	11.6102	1.534	0.244058	-2.46847	2	hsAME-E + hsTE
NUBP2	9.3292	10.325	11.1813	10.407	1.04138	-0.110377	-2.0101	2	hsAME-E + hsTE
NUP160	13.0805	12.6076	11.8695	11.9688	0.968327	-0.192072	-1.99884	2	hsAME-E + hsTE
NUP43	11.7007	10.7948	9.66178	10.232	-0.585399	-1.10935	-3.02546	2	hsAME-E + hsTE
NUP98	13.3369	12.5902	11.5106	12.2063	0.799201	-0.624771	-2.70657	2	hsAME-E + hsTE
ORC6	8.9975	10.2549	10.5037	10.7191	-0.633875	0.192227	-2.67866	2	hsAME-E + hsTE
P2RY6	6.54892	6.68288	8.16473	10.1951	-0.081241	-0.759676	-3.32193	2	hsAME-E + hsTE
PAK1IP1	9.61645	10.3175	9.9945	9.67089	0.720101	0.604674	-2.20462	2	hsAME-E + hsTE
PALB2	9.64487	9.19043	8.39126	8.92733	-1.65363	-2.47936	-3.15816	2	hsAME-E + hsTE
PDCL	9.08485	9.02698	9.63377	9.14618	0.0183397	-1.07078	-2.80558	2	hsAME-E + hsTE
PEF1	10.4094	10.3093	11.8571	11.1111	-0.553407	0.0632785	-3.07924	2	hsAME-E + hsTE
PEPD	9.64841	10.1666	11.2554	10.0762	0.540051	-0.518703	-3.07568	2	hsAME-E + hsTE
PGAM5	11.3639	11.4344	8.09367	10.812	-1.23399	-1.25336	-3.28525	2	hsAME-E + hsTE
PGM2	10.7231	10.2477	11.1116	10.9585	-0.813761	-1.23121	-3.12316	2	hsAME-E + hsTE
PGM2L1	8.70924	8.41727	7.68861	8.69468	-2.25705	-1.7514	-3.14416	2	hsAME-E + hsTE
PHB2	12.7959	13.0111	13.1423	12.6553	1.24509	1.94279	-0.86191	2	hsAME-E + hsTE
PIGW	8.50231	9.77395	7.85384	8.43461	-1.47297	-1.66987	-3.32193	2	hsAME-E + hsTE
PLBD1	10.6498	10.6422	11.7262	8.91754	-1.05964	-0.428814	-2.87426	2	hsAME-E + hsTE
PLEKHA8	10.5909	11.307	9.14548	11.1917	-2.35536	-1.70766	-3.27263	2	hsAME-E + hsTE
PLEKHJ1	7.8198	9.80389	11.2267	11.0824	0.745978	0.660681	-1.67819	2	hsAME-E + hsTE
PNPT1	10.6806	11.0594	10.859	10.318	1.15868	-0.498704	-2.09514	2	hsAME-E + hsTE
PPA1	11.6442	11.2918	12.0781	11.6439	1.71361	1.14825	-1.88937	2	hsAME-E + hsTE
PPIF	10.4583	10.7451	9.50187	10.9955	1.63732	1.20698	-2.07697	2	hsAME-E + hsTE
PPIL2	10.8411	10.3458	10.7066	10.5463	-1.4354	-1.47162	-3.32193	2	hsAME-E + hsTE
PPM1G	11.2823	12.1085	11.5027	11.7651	1.14592	1.57665	-0.70159	2	hsAME-E + hsTE
PPP6R1	11.4385	10.9643	9.84653	11.4572	-1.43369	-1.14549	-3.30127	2	hsAME-E + hsTE
PPRC1	12.2039	11.2699	10.101	11.4008	0.147968	0.328608	-2.90324	2	hsAME-E + hsTE
PRADC1	6.0338	8.05841	8.18762	7.55815	-2.18845	-1.59915	-3.14686	2	hsAME-E + hsTE
PRCC	11.3957	10.5489	10.5094	11.1455	1.40583	0.822468	-2.42836	2	hsAME-E + hsTE
PRMT6	8.92304	9.36414	9.60808	9.8911	-1.22081	-1.19681	-3.14146	2	hsAME-E + hsTE
PRPS1	9.55972	11.3198	9.96835	10.2095	-0.263173	0.0353452	-3.02735	2	hsAME-E + hsTE
PSMD2	12.9934	13.105	14.7351	12.7739	2.18893	1.57653	-0.659922	2	hsAME-E + hsTE
PSMD5	10.1806	10.3392	10.3408	10.5599	-0.53608	-0.391105	-2.66874	2	hsAME-E + hsTE
PSMD8	11.3987	11.6115	12.739	11.7068	1.9025	1.80289	-0.349858	2	hsAME-E + hsTE
PSME3	12.2255	12.2581	12.1651	11.8392	1.62639	1.18513	-1.32195	2	hsAME-E + hsTE
PSMG3	7.50458	9.43607	10.3889	9.15059	-0.419912	-0.151878	-2.56028	2	hsAME-E + hsTE
PTDSS1	10.803	10.6789	10.9798	10.9598	0.591097	-0.0373432	-2.623	2	hsAME-E + hsTE
PTGES3	13.9027	13.7681	13.4799	12.9792	2.77348	2.4953	0.942734	2	hsAME-E + hsTE
PTN	11.5956	12.7266	12.4906	13.2392	1.03956	1.39804	-3.20045	2	hsAME-E + hsTE
PTPN11	12.2599	12.2237	11.6279	12.148	0.618662	-0.193442	-2.56591	2	hsAME-E + hsTE
PUF60	11.0305	11.7731	13.0508	11.6955	1.64796	1.54452	-0.4237	2	hsAME-E + hsTE
QPRT	10.4872	12.4765	12.6369	13.4706	0.427974	0.638741	-3.32193	2	hsAME-E + hsTE
QRICH1	12.2281	11.4898	11.8219	11.3826	0.417102	0.21442	-2.64068	2	hsAME-E + hsTE
QTRT1	8.60738	9.13418	9.76444	9.11176	-1.00659	-1.04941	-2.87928	2	hsAME-E + hsTE
RAB1A	11.9123	12.0952	13.4601	12.0392	1.92071	1.66609	-0.689461	2	hsAME-E + hsTE
RAB1B	11.8384	11.5903	12.1782	11.8675	-0.144198	-0.445132	-3.09706	2	hsAME-E + hsTE
RAB3B	11.2826	9.70534	9.99017	10.0804	-1.27492	-1.22988	-3.27447	2	hsAME-E + hsTE
RAB7A	12.6745	12.1598	12.7406	11.9002	1.62318	1.49589	-1.98318	2	hsAME-E + hsTE
RABGGTB	11.6219	11.7268	9.91914	11.5253	1.45621	0.785963	-2.48009	2	hsAME-E + hsTE
RAD51	9.40848	9.84853	10.8076	9.44746	0.371822	-0.358603	-2.46832	2	hsAME-E + hsTE
RAD54L2	11.8415	10.187	11.791	10.0676	-0.178489	0.531578	-2.96224	2	hsAME-E + hsTE
RAF1	12.5005	11.8783	12.3411	11.4785	1.15264	-0.0628509	-2.05998	2	hsAME-E + hsTE
RANBP1	11.5662	12.349	12.7018	11.4244	2.39038	1.89732	-0.0248241	2	hsAME-E + hsTE
RANGAP1	11.9563	12.053	11.7352	11.9955	1.42999	0.395673	-2.05979	2	hsAME-E + hsTE
RAP2B	12.3836	10.8343	11.8507	10.3141	-0.523176	0.0237486	-2.63059	2	hsAME-E + hsTE
RCBTB1	10.3153	10.1778	9.34761	9.68732	-1.49886	-1.8819	-3.13457	2	hsAME-E + hsTE
RCC1	11.5333	11.7165	11.3034	11.8538	1.3414	1.15163	-2.21095	2	hsAME-E + hsTE
RHOT2	11.1274	11.2303	11.7005	11.5509	0.806653	-0.344051	-2.58632	2	hsAME-E + hsTE
RIC8A	10.9318	11.1999	11.1435	11.3878	-0.480651	0.854104	-2.47933	2	hsAME-E + hsTE
RNF168	11.4006	9.43395	11.5259	9.10185	-0.0387431	-0.297905	-2.66382	2	hsAME-E + hsTE
RNH1	11.1478	11.2729	12.5108	10.9254	1.51416	0.420627	-1.56543	2	hsAME-E + hsTE
RNPS1	13.1963	12.0683	13.2592	11.9898	2.12317	1.75123	-0.764953	2	hsAME-E + hsTE
RRM2	12.548	11.9455	13.039	10.6311	2.48108	1.90122	-1.56582	2	hsAME-E + hsTE
RRP12	10.9669	10.8	9.97887	10.0303	-0.422896	-1.26514	-3.12979	2	hsAME-E + hsTE
RRP1B	11.4537	11.4054	10.5618	11.0425	0.534575	0.464715	-2.54625	2	hsAME-E + hsTE
RRP36	9.41792	10.554	7.73706	10.0841	-1.08336	-0.418182	-2.99679	2	hsAME-E + hsTE
RRP9	9.02169	10.5755	10.2898	10.2192	-0.414846	0.0331393	-2.6614	2	hsAME-E + hsTE
RRS1	9.23204	10.3326	8.71522	9.8638	-0.158003	-0.591652	-3.28525	2	hsAME-E + hsTE
RUSC1	10.3791	9.95914	10.0785	10.2634	-0.560517	-0.39529	-2.81879	2	hsAME-E + hsTE
S1PR2	11.2181	9.00114	11.2391	9.33662	-1.58669	-1.66086	-3.32193	2	hsAME-E + hsTE
SALL4	12.9713	11.6539	12.0855	11.3215	1.83078	1.50611	-1.64137	2	hsAME-E + hsTE
SCD	16.8691	16.4752	15.8036	15.0008	3.66863	2.13092	-0.221048	2	hsAME-E + hsTE
SDHC	11.947	10.8493	11.7586	10.5428	0.140946	-0.14472	-2.5304	2	hsAME-E + hsTE
SDHD	10.2262	10.9322	11.5671	10.2125	2.12894	0.32083	-0.591635	2	hsAME-E + hsTE
SERP1	11.6985	11.829	13.3894	12.1132	1.50602	1.29705	-0.881054	2	hsAME-E + hsTE
SFXN1	11.8828	11.4726	12.1033	11.1814	1.37928	0.885038	-1.85486	2	hsAME-E + hsTE
SGTA	10.5735	11.0581	11.956	11.4121	2.11132	1.07012	-1.59597	2	hsAME-E + hsTE
SGTB	8.39193	8.3245	8.31166	7.88259	-2.26163	-1.7875	-3.18433	2	hsAME-E + hsTE
SHMT1	10.7491	11.0687	11.4382	10.0088	-0.724425	-0.284447	-2.82319	2	hsAME-E + hsTE
SKA1	8.83911	9.05633	8.75924	8.18954	-0.832192	-0.825674	-2.99999	2	hsAME-E + hsTE
SKP2	13.5521	13.3141	14.2682	12.4728	1.10591	0.0752966	-2.02087	2	hsAME-E + hsTE
SLC25A11	10.7279	10.4583	12.1599	10.4292	-0.395484	0.490488	-1.80496	2	hsAME-E + hsTE
SLC25A38	9.25659	10.2017	9.70406	10.5684	0.0675614	-0.748081	-2.68924	2	hsAME-E + hsTE
SLC25A44	11.483	10.655	9.69164	9.40789	0.705374	-0.276841	-2.8523	2	hsAME-E + hsTE
SLC30A6	10.5481	10.106	9.20268	9.88353	-1.08875	-1.1055	-3.1126	2	hsAME-E + hsTE
SLC35A4	11.18	11.0795	11.3866	10.9249	0.34124	1.02859	-2.1217	2	hsAME-E + hsTE
SLC35F2	10.6963	10.6965	10.5644	11.375	0.607794	0.0838804	-2.4039	2	hsAME-E + hsTE
SLC35F6	11.4029	9.48933	12.1197	9.5758	-0.988707	0.150293	-2.96175	2	hsAME-E + hsTE
SLC38A7	9.89679	9.57679	9.86088	9.83884	-0.879801	-1.53082	-3.24804	2	hsAME-E + hsTE
SMIM12	9.11856	9.49697	9.89409	9.32683	0.249749	0.465792	-3.06059	2	hsAME-E + hsTE
SOCS4	10.2806	9.83422	8.37152	9.53969	-1.10401	-1.74807	-3.17612	2	hsAME-E + hsTE
SRRT	11.1386	12.2236	11.1581	11.7354	1.37451	0.410737	-2.08008	2	hsAME-E + hsTE
ST3GAL4	9.88222	9.30364	10.9002	9.15067	-0.5881	-1.76912	-3.14957	2	hsAME-E + hsTE
STARD3	9.39032	9.90609	10.2439	9.87449	-1.81232	-1.32703	-3.05143	2	hsAME-E + hsTE
STARD7	12.047	12.1917	12.3748	12.0641	1.76837	1.07089	-2.26434	2	hsAME-E + hsTE
STIP1	13.6851	13.0777	12.928	12.6096	2.2739	1.96801	-0.876896	2	hsAME-E + hsTE
STK17B	10.1657	8.56593	9.56445	9.26485	-0.789062	-1.47931	-3.28445	2	hsAME-E + hsTE
TAGLN2	11.4457	13.0314	10.89	11.6265	3.26451	2.52921	0.161289	2	hsAME-E + hsTE
TCTN3	9.55063	10.163	10.8131	10.2324	-0.736778	-0.494214	-2.83977	2	hsAME-E + hsTE
TEAD4	10.9683	11.474	11.0557	10.8317	0.504775	0.264484	-1.99398	2	hsAME-E + hsTE
TFB2M	8.21922	9.81926	8.57192	9.1537	0.406495	-0.880675	-2.61286	2	hsAME-E + hsTE
TFRC	13.2732	13.1819	13.0191	12.978	2.3412	-0.308657	-1.36425	2	hsAME-E + hsTE
THAP4	10.2376	10.2758	9.9871	10.3907	-0.552179	-0.499181	-2.98124	2	hsAME-E + hsTE
TICRR	11.4048	10.7292	9.47141	9.99346	-1.50623	-1.39065	-3.17479	2	hsAME-E + hsTE
TIMELESS	11.3262	11.3417	11.8133	11.0612	-1.04613	-0.880698	-2.96889	2	hsAME-E + hsTE
TIMM44	10.2976	11.284	10.8493	10.461	-0.0210664	0.12851	-2.62688	2	hsAME-E + hsTE
TIPIN	10.3864	10.0191	10.6555	8.72914	1.11661	-0.419079	-2.43564	2	hsAME-E + hsTE
TK1	9.84165	10.2484	11.8594	10.0418	-0.140995	0.247294	-2.46486	2	hsAME-E + hsTE
TKT	14.203	13.9425	13.7585	14.3537	2.64675	2.27812	-1.61118	2	hsAME-E + hsTE
TM7SF3	11.2564	11.1262	12.6177	9.95987	-1.10192	-1.9722	-3.08289	2	hsAME-E + hsTE
TMED4	10.4569	10.2232	11.9975	11.0691	-0.311706	-0.355886	-3.09901	2	hsAME-E + hsTE
TMEM109	11.2201	10.894	11.2553	10.7146	0.755916	0.345983	-2.82141	2	hsAME-E + hsTE
TMEM184B	10.6932	10.5226	10.413	11.1557	-1.32666	-0.349871	-3.01978	2	hsAME-E + hsTE
TMEM192	9.38958	9.70917	9.09555	9.21814	-1.16601	-1.85596	-3.09024	2	hsAME-E + hsTE
TMEM33	11.547	10.3241	11.2656	10.2855	1.63243	0.380065	-2.59421	2	hsAME-E + hsTE
TMEM69	10.6631	9.96269	9.96631	9.81792	0.628291	-0.822165	-3.06182	2	hsAME-E + hsTE
TMEM97	11.7604	11.7798	12.4823	11.6812	-0.0650516	0.667066	-2.46639	2	hsAME-E + hsTE
TMPO	12.3408	12.189	11.4926	11.6227	0.940151	0.269039	-2.15569	2	hsAME-E + hsTE
TMTC3	12.946	11.7379	11.5537	10.6243	1.80787	0.394648	-1.35821	2	hsAME-E + hsTE
TNFAIP1	10.9312	10.4278	11.7891	10.787	-1.63984	-1.09121	-3.32193	2	hsAME-E + hsTE
TOPBP1	11.1634	11.7224	10.2498	11.4437	-1.58727	-0.715029	-2.62722	2	hsAME-E + hsTE
TOR1AIP2	12.7543	10.6677	12.3696	11.1469	1.04754	0.84267	-1.51597	2	hsAME-E + hsTE
TOR3A	9.54455	10.0983	10.8089	9.52233	-0.824563	-0.440802	-2.67367	2	hsAME-E + hsTE
TPMT	9.38128	9.53012	10.8517	8.79594	-0.547059	-0.448344	-2.87626	2	hsAME-E + hsTE
TPST1	8.91792	8.29457	10.5689	8.23434	-1.28584	-0.577123	-2.99526	2	hsAME-E + hsTE
TRIAP1	9.05504	10.8143	11.2102	10.1763	0.334703	0.144297	-3.32193	2	hsAME-E + hsTE
TRIM59	10.4883	9.19848	11.0005	8.93125	-0.103463	-0.43308	-2.85784	2	hsAME-E + hsTE
TRIM6	10.2026	10.8424	10.2473	10.2015	-1.30923	-1.492	-3.01541	2	hsAME-E + hsTE
TSPYL1	10.8747	10.3122	11.3896	10.6686	-1.40012	-0.700231	-3.25182	2	hsAME-E + hsTE
TUBA1C	13.9116	14.4422	13.7156	13.5052	3.10846	2.00297	0.183806	2	hsAME-E + hsTE
TUFM	12.4183	12.7282	13.3653	12.4348	1.81563	1.96539	-0.365224	2	hsAME-E + hsTE
TXLNA	11.2011	11.1051	10.5664	10.7249	0.137468	0.134702	-2.5424	2	hsAME-E + hsTE
UBAP2L	13.3381	12.4094	11.7518	12.2372	1.42301	0.719952	-1.1777	2	hsAME-E + hsTE
UBE2N	11.6076	11.4416	12.0706	11.2477	2.30373	1.71802	-0.265298	2	hsAME-E + hsTE
UHRF1	9.44177	9.46429	8.61727	8.5745	-0.393303	-0.896992	-2.75164	2	hsAME-E + hsTE
UPP1	11.764	12.0766	12.4215	11.6052	1.08391	0.36303	-2.9184	2	hsAME-E + hsTE
URB1	11.4442	11.0977	9.17079	10.8673	-1.97739	-1.72092	-3.20637	2	hsAME-E + hsTE
URB2	10.3969	10.4369	9.66254	10.3509	-0.591292	-1.02153	-3.1526	2	hsAME-E + hsTE
UTP14A	9.95629	11.049	9.29354	9.60952	0.0271693	-0.544449	-2.73085	2	hsAME-E + hsTE
UTP18	10.101	10.8773	11.2739	10.4258	0.204198	0.471984	-2.04656	2	hsAME-E + hsTE
UTP20	11.1549	11.6249	8.72688	10.4953	-0.186471	-0.251066	-2.61652	2	hsAME-E + hsTE
WDR18	9.94691	10.9138	11.8143	10.8432	2.17579	0.54643	-1.31269	2	hsAME-E + hsTE
WDR4	9.33227	10.013	9.68762	8.92617	-1.21007	-1.05372	-2.97977	2	hsAME-E + hsTE
WDR5	11.6067	11.4542	10.9051	11.214	0.409765	0.130045	-2.40226	2	hsAME-E + hsTE
WRAP53	8.72269	9.19688	9.62624	8.90255	0.0168683	-0.0871813	-2.32132	2	hsAME-E + hsTE
XRCC2	10.058	9.10192	8.21895	9.12874	-1.42066	-1.83119	-3.13757	2	hsAME-E + hsTE
YRDC	9.11567	10.2606	8.0978	9.96003	-1.63148	-1.74066	-3.32193	2	hsAME-E + hsTE
YWHAE	13.8284	14.0793	14.213	13.7315	3.02053	2.66049	0.826617	2	hsAME-E + hsTE
ZNF106	12.4842	11.8782	11.5398	11.2903	0.720089	0.760563	-1.92419	2	hsAME-E + hsTE
ZNF121	12.1237	10.5099	9.93148	10.8622	-0.241921	-0.224029	-3.22244	2	hsAME-E + hsTE
ZNF141	9.24711	8.09195	7.75285	8.6219	-1.20143	-2.01118	-3.22009	2	hsAME-E + hsTE
ZNF296	8.10086	6.68958	6.25898	5.99616	-1.3335	-2.00428	-3.32193	2	hsAME-E + hsTE
ZNF480	10.3053	10.2957	9.9194	10.2153	-0.234782	-1.25783	-2.8065	2	hsAME-E + hsTE
ZNF761	9.84942	9.89083	9.84654	11.7643	-0.885161	-2.41355	-3.19621	2	hsAME-E + hsTE
ZNF791	10.1613	9.30803	10.0478	9.6102	-1.46897	-1.33009	-3.32193	2	hsAME-E + hsTE
ZNF823	10.7392	8.83053	10.86	8.69083	-1.71305	-2.63188	-3.26855	2	hsAME-E + hsTE
ZWINT	9.44622	10.6497	11.5984	10.5574	0.829158	1.23912	-1.61424	2	hsAME-E + hsTE
ACTB	17.604	17.0636	18.1626	16.8134	4.97897	5.5393	3.07902	3	hsAME-E (+ hsTE)
ADD2	7.03189	4.03543	7.53745	4.41613	-3.31926	-1.4283	-3.19711	3	hsAME-E (+ hsTE)
AGPAT2	8.69884	8.48008	9.98002	9.67289	-1.71901	-0.355938	-2.67491	3	hsAME-E (+ hsTE)
ALDH1B1	7.98359	8.2236	8.22053	8.85989	-1.38893	-0.489106	-3.29329	3	hsAME-E (+ hsTE)
ANKS1A	10.5325	10.9463	9.46524	14.1602	-0.925797	0.994281	-2.04606	3	hsAME-E (+ hsTE)
AP2S1	10.9138	10.8991	11.5689	10.6181	0.695014	1.80757	0.106304	3	hsAME-E (+ hsTE)
AQP3	11.5851	11.9312	10.6594	7.10255	-0.976888	-0.115513	-3.32193	3	hsAME-E (+ hsTE)
ARHGEF1	9.26961	10.3025	9.92208	10.9334	-0.950166	-0.852452	-2.91714	3	hsAME-E (+ hsTE)
ASB1	7.94088	9.291	8.79343	9.96225	-2.57189	-1.16152	-3.28805	3	hsAME-E (+ hsTE)
ASS1	10.6719	11.0393	11.8143	10.8024	-2.3585	-1.61396	-3.32193	3	hsAME-E (+ hsTE)
ATPAF1	9.81227	10.5432	9.679	9.60483	-2.65612	-1.83374	-3.12437	3	hsAME-E (+ hsTE)
AURKAIP1	8.75698	11.4213	12.4453	11.0151	0.0181748	1.02602	-1.47838	3	hsAME-E (+ hsTE)
AURKB	10.9213	10.3804	11.9565	10.2252	-0.368269	0.631116	-1.92521	3	hsAME-E (+ hsTE)
B4GALT2	10.3862	9.4063	7.64975	10.6929	-2.52768	-1.37155	-3.17756	3	hsAME-E (+ hsTE)
BRAT1	9.78974	10.279	9.71554	10.2257	-1.48237	-1.23936	-3.10054	3	hsAME-E (+ hsTE)
BTN2A1	8.26915	8.95738	8.31177	8.99805	-2.59456	-1.56811	-3.32193	3	hsAME-E (+ hsTE)
BUD13	9.78044	9.09322	8.90388	9.15049	-1.81337	-1.13357	-3.07164	3	hsAME-E (+ hsTE)
CCDC85B	7.19797	8.31445	8.20606	7.88634	-2.00725	-1.69751	-3.17976	3	hsAME-E (+ hsTE)
CCNB1IP1	10.6049	10.9201	10.4885	11.77	-1.49325	0.109177	-2.84449	3	hsAME-E (+ hsTE)
CCND1	10.6629	12.1672	7.56649	8.08824	-0.885422	1.70487	-2.58014	3	hsAME-E (+ hsTE)
CCNDBP1	10.2531	10.1621	11.4191	10.477	-0.633078	0.204654	-2.17018	3	hsAME-E (+ hsTE)
CCT3	12.9503	13.7593	13.8941	13.2583	2.10443	2.49401	0.832266	3	hsAME-E (+ hsTE)
CDC37	11.5514	12.2006	10.6984	12.0361	0.715077	1.99505	-0.631485	3	hsAME-E (+ hsTE)
CDK16	11.902	11.908	11.7148	12.4354	-0.228188	0.0890724	-2.27931	3	hsAME-E (+ hsTE)
CDKN1A	12.2367	10.2133	12.9492	10.4072	-2.99731	-1.36192	-3.20079	3	hsAME-E (+ hsTE)
CDR2L	8.02853	8.33892	7.92554	8.97701	-1.4189	-0.249255	-2.73979	3	hsAME-E (+ hsTE)
CENPBD1	6.6094	7.43174	8.20713	7.37975	-2.33746	-1.48525	-3.32193	3	hsAME-E (+ hsTE)
CENPV	7.82317	8.52566	6.33095	8.39205	-2.26846	-1.59296	-3.28525	3	hsAME-E (+ hsTE)
CHRAC1	9.56207	8.71066	8.94622	8.59714	-1.55658	-0.704323	-2.9797	3	hsAME-E (+ hsTE)
CHST12	8.96858	8.66737	10.5707	9.51005	-2.20956	-1.16823	-3.19822	3	hsAME-E (+ hsTE)
CHST2	8.06082	5.3413	5.38144	8.06915	-3.00244	-1.95999	-3.16379	3	hsAME-E (+ hsTE)
CLP1	7.8034	9.17229	9.4313	8.85903	-1.30725	-0.452331	-2.71464	3	hsAME-E (+ hsTE)
COLGALT1	12.1785	10.9181	11.7922	10.7083	-0.950775	0.756781	-3.23671	3	hsAME-E (+ hsTE)
COPRS	9.07225	9.42936	7.65084	9.01803	-2.34048	-1.47108	-3.11436	3	hsAME-E (+ hsTE)
CRELD2	7.59436	9.08822	10.7009	8.87025	-1.66172	-0.255683	-2.57587	3	hsAME-E (+ hsTE)
CRIP2	7.35425	3.35961	10.6393	2.79838	-2.9871	-1.74692	-3.32193	3	hsAME-E (+ hsTE)
CSRNP1	9.03939	9.35364	8.39129	11.0277	-2.16483	-0.191673	-2.71475	3	hsAME-E (+ hsTE)
DCLRE1B	8.79324	8.71057	8.12713	7.74795	-2.35858	-1.21274	-3.16236	3	hsAME-E (+ hsTE)
DCTD	9.28401	11.052	10.8085	10.5127	-0.627395	0.0388183	-2.58895	3	hsAME-E (+ hsTE)
DDX39A	10.1936	10.9908	12.3153	10.8224	0.989073	1.90801	-0.483115	3	hsAME-E (+ hsTE)
DDX59	10.0186	8.86554	9.74167	8.7954	-1.70541	-1.56484	-3.15933	3	hsAME-E (+ hsTE)
DFFA	11.8121	11.0894	11.811	11.2894	-0.361926	0.700907	-2.32424	3	hsAME-E (+ hsTE)
DHRS7	8.60584	9.32848	10.769	9.74979	-2.15705	-0.980757	-3.16506	3	hsAME-E (+ hsTE)
DHX34	10.3135	9.97179	9.01455	10.3631	-1.79225	-1.33442	-3.07763	3	hsAME-E (+ hsTE)
DKK1	-1.33153	-3.32193	3.12583	-0.974091	-3.32167	-0.593599	-3.03337	3	hsAME-E (+ hsTE)
DOLPP1	9.28374	9.44892	10.3141	9.52221	-1.4885	-0.391606	-2.81031	3	hsAME-E (+ hsTE)
DPAGT1	10.3206	9.84196	11.0515	9.79737	-0.837968	-0.107255	-2.54762	3	hsAME-E (+ hsTE)
DUSP3	9.80944	10.0408	10.6745	11.118	-1.39558	-0.0727373	-2.976	3	hsAME-E (+ hsTE)
DUSP7	9.63109	7.33111	6.78189	8.2698	-2.51985	-1.01599	-3.29769	3	hsAME-E (+ hsTE)
E2F3	9.7111	9.84607	8.02219	10.3032	-1.77704	-1.25783	-3.01661	3	hsAME-E (+ hsTE)
E4F1	9.29373	10.0303	10.7255	9.83976	-1.03135	-0.717595	-3.05662	3	hsAME-E (+ hsTE)
EMC8	9.96574	10.1212	10.6391	9.9344	-0.413549	0.121853	-2.51865	3	hsAME-E (+ hsTE)
EMD	10.955	11.2901	10.8501	10.5456	-2.51954	-1.44401	-3.04893	3	hsAME-E (+ hsTE)
ENDOD1	8.78055	6.4944	8.57275	7.67533	-3.05556	-1.6377	-3.32193	3	hsAME-E (+ hsTE)
ENTPD3	-0.822392	-3.32193	-3.32193	-0.967363	-3.32144	-1.75399	-3.22273	3	hsAME-E (+ hsTE)
EOGT	7.94174	8.01598	6.14343	7.14426	-2.30444	-1.52809	-3.09521	3	hsAME-E (+ hsTE)
ETS2	10.4621	9.22276	11.2614	10.2106	-2.37335	-1.64372	-3.06378	3	hsAME-E (+ hsTE)
FANCB	8.31028	8.35045	8.64814	7.51031	-2.19771	-1.35223	-3.22202	3	hsAME-E (+ hsTE)
FANCG	8.88548	9.49995	10.4372	9.81745	-1.46614	-0.27516	-2.47356	3	hsAME-E (+ hsTE)
FGFR4	11.7128	10.6148	10.8042	9.72167	-1.40059	-0.939159	-3.12711	3	hsAME-E (+ hsTE)
FGFRL1	7.66062	7.57163	5.10621	7.07197	-2.98185	-1.83806	-3.30511	3	hsAME-E (+ hsTE)
FNIP2	9.88164	9.49809	7.99874	9.05167	-2.43684	-1.1272	-3.27239	3	hsAME-E (+ hsTE)
FOXK2	12.1492	11.4389	10.9105	11.6955	-1.42111	-1.29853	-3.30127	3	hsAME-E (+ hsTE)
FOXRED2	10.1712	9.88141	8.84768	9.07018	-2.06114	-1.71344	-3.19039	3	hsAME-E (+ hsTE)
FPGS	9.62132	9.72401	10.6264	10.0205	-0.757365	-0.239686	-2.54706	3	hsAME-E (+ hsTE)
G6PC3	10.7849	10.3972	10.6914	9.92649	-1.30559	0.175276	-1.39531	3	hsAME-E (+ hsTE)
GBA2	9.99235	10.7825	9.49454	11.3113	-1.97849	-1.23046	-3.03048	3	hsAME-E (+ hsTE)
GCLC	10.3326	10.248	8.88291	10.4519	-2.38389	-1.50102	-3.01249	3	hsAME-E (+ hsTE)
GMPS	11.6803	11.3154	11.7285	11.34	0.528005	0.478011	-1.97461	3	hsAME-E (+ hsTE)
GNG12	11.0583	10.1146	9.45067	9.38939	-1.31291	0.193668	-2.00388	3	hsAME-E (+ hsTE)
GOLIM4	6.97557	7.80976	7.94084	8.41778	-2.37094	0.221506	-3.32193	3	hsAME-E (+ hsTE)
GORASP1	9.50721	10.1813	9.60724	10.4506	-1.15577	-1.07667	-2.92147	3	hsAME-E (+ hsTE)
HARS	10.0632	11.1597	11.283	10.7884	-0.00669973	0.731381	-2.00394	3	hsAME-E (+ hsTE)
HENMT1	6.7722	7.74146	6.66476	6.2496	-2.45986	-1.48967	-3.19167	3	hsAME-E (+ hsTE)
HNRNPH1	13.095	13.7847	13.1125	13.1925	1.27089	1.82912	-1.21496	3	hsAME-E (+ hsTE)
HSPB8	10.3614	7.35677	13.5615	13.2815	-2.03558	0.335667	-3.24421	3	hsAME-E (+ hsTE)
ILVBL	9.19043	9.72647	10.8306	10.8799	-1.19569	-0.260739	-2.70725	3	hsAME-E (+ hsTE)
IRAK1	9.69359	11.4429	9.54287	12.531	-2.12517	-1.02472	-3.26685	3	hsAME-E (+ hsTE)
IRF2BP2	11.4453	9.66608	11.2352	11.1179	-2.34736	-1.58694	-3.0744	3	hsAME-E (+ hsTE)
IRGQ	10.3544	9.20618	8.75042	9.68172	-1.86124	-1.48917	-3.32193	3	hsAME-E (+ hsTE)
KDM6B	12.3484	11.2323	9.95926	11.4154	-2.40644	-0.761612	-2.66158	3	hsAME-E (+ hsTE)
KIF14	10.0867	9.87801	9.87679	9.15991	-1.48178	-1.01208	-2.95873	3	hsAME-E (+ hsTE)
KLHDC8B	6.78104	8.13846	10.6172	8.57914	-2.70509	-0.85613	-2.93238	3	hsAME-E (+ hsTE)
KLHL21	9.28421	10.126	9.19984	11.4623	-1.19353	-1.5933	-3.20435	3	hsAME-E (+ hsTE)
KLHL23	8.60828	9.7602	7.78373	10.0128	-1.76502	-1.46857	-3.00682	3	hsAME-E (+ hsTE)
KRT23	10.5301	5.59304	12.5788	9.30662	-2.91846	-1.52095	-3.02813	3	hsAME-E (+ hsTE)
KYNU	5.41927	2.13619	6.27336	4.96677	-3.08552	-1.86227	-3.19755	3	hsAME-E (+ hsTE)
LDLR	12.1622	11.7893	11.6095	12.1577	-1.45982	0.510966	-2.814	3	hsAME-E (+ hsTE)
LIG3	11.9746	11.2293	11.7832	11.0226	-1.63147	-0.499006	-2.97462	3	hsAME-E (+ hsTE)
LRRC47	10.1461	10.8914	10.2721	10.8199	-2.04327	-1.36908	-3.0695	3	hsAME-E (+ hsTE)
LRRC8A	11.0489	10.3316	9.8206	10.507	-1.30838	-0.86225	-2.96737	3	hsAME-E (+ hsTE)
LSS	10.4086	12.1177	12.145	11.496	-1.63379	-0.792706	-3.26715	3	hsAME-E (+ hsTE)
MAOA	3.98858	1.62913	5.82136	9.71823	-2.8898	-1.39139	-3.32193	3	hsAME-E (+ hsTE)
MARS	12.5071	13.388	13.5282	12.1246	0.552146	1.53147	-0.912335	3	hsAME-E (+ hsTE)
MDH2	13.2292	13.2207	14.2155	12.6621	1.51526	1.98008	0.00824755	3	hsAME-E (+ hsTE)
METTL17	9.43371	10.0428	10.3171	9.89791	-1.9731	-0.435177	-2.64825	3	hsAME-E (+ hsTE)
MLXIP	9.65968	8.22265	7.52909	9.21783	-1.96545	-1.14192	-3.16133	3	hsAME-E (+ hsTE)
MTFMT	7.9848	8.24575	8.62282	7.92378	-1.70719	-0.899485	-2.77846	3	hsAME-E (+ hsTE)
MTR	11.1797	10.4118	9.761	10.3986	-2.17206	-1.02277	-3.11352	3	hsAME-E (+ hsTE)
MVK	9.92137	9.93465	10.9394	9.31354	-1.85758	-1.05399	-3.15206	3	hsAME-E (+ hsTE)
MYADM	12.7216	10.9385	9.71499	12.9136	-0.892156	0.632578	-2.77532	3	hsAME-E (+ hsTE)
NDEL1	10.2336	9.45552	11.4042	10.3985	-1.65681	-0.354424	-2.63181	3	hsAME-E (+ hsTE)
NDRG3	10.1822	9.32787	8.63845	9.61042	-1.41883	-1.06727	-3.05574	3	hsAME-E (+ hsTE)
NOM1	10.0993	10.0392	9.04701	9.81677	-2.12956	-1.28436	-3.22292	3	hsAME-E (+ hsTE)
NPFFR2	5.54601	3.68268	-3.32193	3.08768	-2.34218	-1.63573	-3.32193	3	hsAME-E (+ hsTE)
NQO1	10.0978	11.0874	12.5822	9.84024	-0.940575	-0.581331	-2.7749	3	hsAME-E (+ hsTE)
NR2F6	11.5013	11.4675	12.4126	11.932	-1.66618	0.093436	-2.49087	3	hsAME-E (+ hsTE)
NRSN2	9.46765	9.11334	9.47887	9.40791	-1.01881	-0.81353	-3.32193	3	hsAME-E (+ hsTE)
NSUN4	10.3642	9.84449	9.62127	9.71724	-1.86598	-0.95282	-3.21095	3	hsAME-E (+ hsTE)
NXT1	8.1092	8.70932	10.1696	9.07014	-0.789443	-0.070556	-2.79915	3	hsAME-E (+ hsTE)
PCNA	12.3995	12.3778	12.1931	11.2802	-0.548203	1.04375	-1.26108	3	hsAME-E (+ hsTE)
PDXK	11.4532	11.1761	10.527	10.692	-1.351	-0.833467	-2.89418	3	hsAME-E (+ hsTE)
PFAS	11.6861	11.8557	9.86142	11.0237	-0.476099	-0.32387	-3.17666	3	hsAME-E (+ hsTE)
PFKP	13.2394	13.0148	13.8505	13.6593	1.75495	1.46291	-0.787061	3	hsAME-E (+ hsTE)
PGF	13.0259	11.2973	16.1942	13.0466	-0.836917	0.512956	-3.00257	3	hsAME-E (+ hsTE)
PHF8	11.2282	10.9367	9.59979	10.2932	-2.10573	-1.56248	-3.05327	3	hsAME-E (+ hsTE)
PLAT	1.02604	-1.46409	3.12583	-3.32193	-3.3203	-1.29043	-3.10941	3	hsAME-E (+ hsTE)
PLIN2	11.2063	11.379	12.713	14.7623	1.73357	2.03676	0.27161	3	hsAME-E (+ hsTE)
POGK	10.0486	10.3385	9.23447	10.917	-2.31197	-1.03747	-3.23418	3	hsAME-E (+ hsTE)
POLE2	9.14198	8.97591	8.07098	7.9335	-2.68272	-1.28043	-3.24354	3	hsAME-E (+ hsTE)
POR	9.82363	11.2327	11.74	11.2112	-0.520718	0.31352	-2.22081	3	hsAME-E (+ hsTE)
PQLC2	8.95856	9.38296	9.72662	9.31778	-2.36628	-1.57012	-3.17939	3	hsAME-E (+ hsTE)
PRNP	9.29773	8.91209	9.66395	9.95238	-1.52699	-0.551586	-2.84713	3	hsAME-E (+ hsTE)
PSMC6	10.8298	11.3526	11.8395	10.7885	-0.00800313	1.04562	-2.02408	3	hsAME-E (+ hsTE)
PSMD11	12.7519	12.2669	13.6409	11.597	0.637975	2.01659	-0.517866	3	hsAME-E (+ hsTE)
PYGB	11.1219	11.0517	10.01	10.5782	-1.53314	-0.67699	-2.72717	3	hsAME-E (+ hsTE)
RGS19	7.476	7.82879	7.26083	7.79583	-2.47257	-1.40116	-3.15262	3	hsAME-E (+ hsTE)
RNF25	8.49642	8.68535	8.6389	8.33164	-2.33213	-0.900956	-2.91999	3	hsAME-E (+ hsTE)
RNPEP	10.9819	11.3007	12.0121	11.0425	-2.38764	-1.64575	-3.15398	3	hsAME-E (+ hsTE)
RPL3	14.7107	15.5025	15.8179	16.0188	2.93448	3.77909	1.69121	3	hsAME-E (+ hsTE)
RRP8	9.55433	8.68468	9.3832	8.62805	-2.00561	-0.79762	-2.93089	3	hsAME-E (+ hsTE)
RSPO2	-1.2853	-3.32193	-3.32193	-3.32193	-3.32017	-0.747548	-3.03715	3	hsAME-E (+ hsTE)
RSPRY1	11.2317	10.5534	11.0808	10.1052	-1.2864	0.0542429	-2.06428	3	hsAME-E (+ hsTE)
S100P	11.7854	11.096	13.8392	7.01417	-3.23852	-1.09357	-3.15602	3	hsAME-E (+ hsTE)
SARS	12.9134	13.0224	14.5058	11.9353	-0.486643	1.35376	-1.43107	3	hsAME-E (+ hsTE)
SBSPON	3.73042	6.28436	6.41034	8.5135	-2.5665	-1.59071	-3.07067	3	hsAME-E (+ hsTE)
SDC1	12.4453	7.43189	14.5867	10.5008	-1.97773	-0.77705	-3.02338	3	hsAME-E (+ hsTE)
SDF2	8.71919	9.54735	10.117	9.72072	-1.54838	0.0882622	-2.9293	3	hsAME-E (+ hsTE)
SERPINE1	9.55987	8.00732	9.48437	10.2286	-3.25109	-1.6637	-3.05631	3	hsAME-E (+ hsTE)
SLC1A5	12.1866	12.9034	12.2271	12.1331	-0.071263	1.35609	-2.9304	3	hsAME-E (+ hsTE)
SLC25A22	10.3619	9.67401	9.43171	9.10064	-1.63734	-1.19982	-3.13191	3	hsAME-E (+ hsTE)
SLC29A2	10.9375	10.911	11.0742	9.9538	-1.66314	-0.915438	-3.15728	3	hsAME-E (+ hsTE)
SLC35B2	9.89322	10.208	10.6967	10.444	-1.33618	-0.899177	-2.82646	3	hsAME-E (+ hsTE)
SNX11	8.29873	9.23381	9.4081	8.83009	-1.35609	-0.65539	-2.87602	3	hsAME-E (+ hsTE)
SPC24	8.4169	7.2131	9.06151	7.75503	-2.10374	-0.946847	-3.14038	3	hsAME-E (+ hsTE)
SRD5A1	7.98987	8.3163	8.04214	9.1088	-2.43756	-1.16205	-3.0936	3	hsAME-E (+ hsTE)
ST3GAL2	10.1234	10.4266	8.8592	9.05091	-2.04576	-1.25368	-3.02696	3	hsAME-E (+ hsTE)
STARD4	10.7067	10.5975	11.0626	10.8127	-1.96295	-0.708137	-3.10684	3	hsAME-E (+ hsTE)
STIM1	9.82927	9.29093	9.33393	9.50903	-2.46541	-1.5469	-3.06165	3	hsAME-E (+ hsTE)
SYMPK	12.2452	11.6356	9.99937	11.2444	-1.42338	-1.48839	-3.32193	3	hsAME-E (+ hsTE)
TAOK2	10.8208	10.7767	9.24722	10.8764	-1.9063	-1.62402	-3.12034	3	hsAME-E (+ hsTE)
TBC1D20	10.6745	10.1251	11.7897	10.4909	-1.68886	-1.42418	-3.32193	3	hsAME-E (+ hsTE)
TIMM50	10.48	10.7673	11.6089	10.4351	1.00931	1.19418	-0.795943	3	hsAME-E (+ hsTE)
TJAP1	9.13771	9.60667	8.57543	9.97267	-2.19806	-1.57568	-3.12903	3	hsAME-E (+ hsTE)
TMEM161A	9.21141	8.9909	10.0896	9.50217	-1.0034	-0.711301	-2.83721	3	hsAME-E (+ hsTE)
TMOD1	5.54683	3.45488	8.18124	5.86552	-3.03386	-1.76755	-3.32193	3	hsAME-E (+ hsTE)
TNFRSF1B	10.0273	3.24948	13.5462	9.70683	-3.25987	-1.41277	-3.16451	3	hsAME-E (+ hsTE)
TOMM34	11.1505	10.9284	11.8254	10.7839	-0.259534	-0.11443	-2.68603	3	hsAME-E (+ hsTE)
TOP1MT	9.8181	10.9696	10.8303	10.2539	-0.997411	-0.444724	-3.26855	3	hsAME-E (+ hsTE)
TPST2	10.5911	10.053	10.9694	9.59776	-0.752235	1.02521	-2.24083	3	hsAME-E (+ hsTE)
TRMT5	8.6916	8.88784	10.4154	8.78204	-1.61139	-0.946425	-2.84921	3	hsAME-E (+ hsTE)
TROAP	9.27577	9.47442	10.1452	9.2793	-1.51178	-0.761349	-2.82689	3	hsAME-E (+ hsTE)
TTC38	9.34632	9.32862	9.39614	9.61328	-2.03217	-1.63956	-3.14907	3	hsAME-E (+ hsTE)
TTC9C	9.22385	9.11473	9.98659	9.2753	-2.17591	-1.59841	-3.05065	3	hsAME-E (+ hsTE)
TTL	10.4308	10.3634	8.37507	9.32409	-2.35845	-1.37136	-3.28119	3	hsAME-E (+ hsTE)
TTLL12	12.4195	11.7487	11.0856	11.3091	-0.859182	-0.675879	-3.30511	3	hsAME-E (+ hsTE)
TUBB6	11.2592	11.9936	12.298	10.664	0.670965	1.98387	-1.75697	3	hsAME-E (+ hsTE)
UCK2	10.189	9.82971	10.1387	10.4082	-1.49017	-0.049234	-2.73076	3	hsAME-E (+ hsTE)
UNC45A	10.3086	11.0853	11.5485	11.5684	-1.07183	-0.343599	-2.78032	3	hsAME-E (+ hsTE)
USB1	9.84581	10.195	10.197	10.3211	-0.457564	0.436278	-2.67685	3	hsAME-E (+ hsTE)
VOPP1	8.43678	8.65597	8.51411	8.7565	-2.35808	-1.18912	-3.10418	3	hsAME-E (+ hsTE)
WDR74	10.273	10.6199	10.3564	10.093	-0.431351	0.125085	-2.44876	3	hsAME-E (+ hsTE)
WEE1	13.0268	11.3172	11.9408	12.2362	-1.18356	-0.530281	-2.6998	3	hsAME-E (+ hsTE)
WSB2	10.6307	9.58072	9.7072	10.5574	-2.89399	-1.40134	-3.24417	3	hsAME-E (+ hsTE)
XKR8	9.20082	8.82847	9.44573	8.79906	-2.18248	-1.44567	-3.13227	3	hsAME-E (+ hsTE)
YDJC	9.16862	9.64228	9.91819	9.63107	-0.970311	-0.0417187	-2.55187	3	hsAME-E (+ hsTE)
ZBTB11	11.079	10.0668	9.78612	9.65729	-1.54096	-1.37411	-3.18658	3	hsAME-E (+ hsTE)
ZBTB24	9.58311	9.136	7.94028	8.87786	-2.1163	-1.39491	-3.25164	3	hsAME-E (+ hsTE)
ZDHHC8	8.8778	9.30397	6.91489	10.2766	-2.94956	-1.84359	-3.21903	3	hsAME-E (+ hsTE)
ZNF397	9.56697	9.58474	8.57601	9.65103	-2.05849	-1.17067	-3.16407	3	hsAME-E (+ hsTE)
ZNF445	10.8695	10.3838	9.12703	9.9385	-1.57672	-1.58764	-3.14683	3	hsAME-E (+ hsTE)
ZNF496	10.5696	11.0843	9.70512	11.4501	-0.700103	-0.513539	-2.68157	3	hsAME-E (+ hsTE)
ZNF557	8.56194	7.41158	8.38915	7.62431	-2.46849	-1.66927	-3.25545	3	hsAME-E (+ hsTE)
ZNF689	8.1159	8.16341	7.77227	8.16352	-2.43851	-1.63895	-3.11852	3	hsAME-E (+ hsTE)
ZNFX1	9.9463	9.25568	9.352	9.25925	-1.8383	-1.03754	-2.89255	3	hsAME-E (+ hsTE)
ABTB2	10.5342	6.85802	10.7138	7.27184	-2.15793	-0.716907	-2.60142	4	hsAME-E (+ cyAME-L)
ACOT9	8.26711	9.26371	9.21455	10.5877	-2.5558	-0.542199	-2.73994	4	hsAME-E (+ cyAME-L)
ACTC1	3.4169	3.69881	5.67213	13.5113	-2.27286	2.87258	-2.88619	4	hsAME-E (+ cyAME-L)
ADAM19	9.4428	9.779	10.4295	9.72802	-2.30801	0.970952	-2.22932	4	hsAME-E (+ cyAME-L)
ADAMTS1	11.1206	11.1958	11.8502	11.95	-2.31168	-0.573693	-2.76738	4	hsAME-E (+ cyAME-L)
AFAP1L2	5.50792	7.90083	8.58004	11.628	-2.92627	-1.45812	-2.8504	4	hsAME-E (+ cyAME-L)
AGPAT4	8.90436	8.68164	8.32248	9.86669	-2.98131	-1.39956	-2.64151	4	hsAME-E (+ cyAME-L)
AGTRAP	8.74985	9.1976	10.5438	9.82137	-2.92335	-0.802051	-0.860923	4	hsAME-E (+ cyAME-L)
AKT1	11.319	11.5339	10.9736	11.9062	-2.81663	-0.996579	-2.27514	4	hsAME-E (+ cyAME-L)
ALG5	7.41929	9.11985	9.90186	8.90932	-2.65969	-0.168993	-1.7222	4	hsAME-E (+ cyAME-L)
ANKLE1	8.19129	7.15521	7.38202	8.524	-3.0343	-1.8287	-2.9852	4	hsAME-E (+ cyAME-L)
ANKRD50	9.36353	8.68607	7.83212	9.9881	-2.56304	-0.557832	-2.99078	4	hsAME-E (+ cyAME-L)
ANTXR1	3.81258	4.58106	3.24144	8.13368	-3.26653	-1.27936	-2.17454	4	hsAME-E (+ cyAME-L)
ANTXR2	6.45931	7.68125	5.96246	7.01098	-3.10415	-1.34618	-2.9284	4	hsAME-E (+ cyAME-L)
ANXA1	11.5377	9.58038	13.5161	12.3381	-2.10401	1.81449	-0.281848	4	hsAME-E (+ cyAME-L)
APBA2	6.16346	6.67459	5.03945	7.41049	-3.28419	-1.575	-3.01245	4	hsAME-E (+ cyAME-L)
APLNR	-2.28839	-3.32193	1.36294	-3.32193	-3.31881	2.421	-2.50332	4	hsAME-E (+ cyAME-L)
ARHGAP42	10.1875	9.36455	8.34672	8.29033	-2.07983	-0.474889	-1.74689	4	hsAME-E (+ cyAME-L)
ARHGEF40	6.91378	7.24001	7.19154	7.96402	-3.22369	-1.47015	-2.95618	4	hsAME-E (+ cyAME-L)
ARMC9	8.19636	8.27336	8.66773	8.88832	-3.02806	-1.56654	-2.41931	4	hsAME-E (+ cyAME-L)
ARMCX2	5.9629	6.31639	7.0463	11.0827	-3.14071	-0.891074	-1.98863	4	hsAME-E (+ cyAME-L)
ARSE	1.46382	-1.11688	2.69561	5.09005	-3.31294	-1.29907	-2.35781	4	hsAME-E (+ cyAME-L)
ATF3	10.3307	10.1427	11.5743	12.9833	-2.76221	0.511295	-3.16472	4	hsAME-E (+ cyAME-L)
BBS7	7.04621	7.90904	8.05551	7.87746	-2.78997	-1.04506	-2.08991	4	hsAME-E (+ cyAME-L)
BDH2	7.33698	8.17442	8.97061	9.30831	-3.06359	-1.66505	-2.47222	4	hsAME-E (+ cyAME-L)
BMP1	8.4422	8.9193	7.77668	8.55027	-3.01595	-1.55939	-2.7368	4	hsAME-E (+ cyAME-L)
BMP2	4.33325	2.13769	-3.32193	6.9689	-3.23844	-0.720428	-2.54655	4	hsAME-E (+ cyAME-L)
C1D	8.91788	8.27885	8.18262	8.25458	-2.39998	-0.800015	-1.741	4	hsAME-E (+ cyAME-L)
CAP2	8.54906	8.71356	9.42822	9.53832	-2.57091	-0.695818	-2.01914	4	hsAME-E (+ cyAME-L)
CAPG	9.10992	9.58556	12.2873	10.7994	-1.66332	0.0885981	-0.860461	4	hsAME-E (+ cyAME-L)
CAPN5	9.27964	8.98524	9.34241	7.64465	-3.08413	-1.66442	-3.19497	4	hsAME-E (+ cyAME-L)
CCDC167	7.8744	8.90297	9.82208	8.67465	-1.90471	0.259009	-0.809984	4	hsAME-E (+ cyAME-L)
CCL2	1.74644	-0.476562	3.06333	-0.690949	-3.31243	-1.6557	-3.21736	4	hsAME-E (+ cyAME-L)
CCS	7.3672	8.8744	9.3075	8.98704	-2.23677	-1.07056	-3.27218	4	hsAME-E (+ cyAME-L)
CCT7	12.3373	13.2082	13.717	12.7772	0.814794	2.48234	0.430735	4	hsAME-E (+ cyAME-L)
CCT8	13.0822	13.374	13.2685	13.0761	-0.186691	1.83815	0.656771	4	hsAME-E (+ cyAME-L)
CDC123	11.5867	11.1624	11.7821	10.9533	-0.224721	1.47343	-0.27277	4	hsAME-E (+ cyAME-L)
CDCA7L	5.85021	3.12024	4.876	6.54309	-3.31665	-0.421362	-1.85773	4	hsAME-E (+ cyAME-L)
CDH11	2.45956	-3.32193	5.43967	3.62839	-3.25524	0.72927	-1.10476	4	hsAME-E (+ cyAME-L)
CERCAM	11.1393	9.95216	11.4012	10.9841	-2.92981	-0.785262	-1.8215	4	hsAME-E (+ cyAME-L)
CERK	8.22031	9.39934	8.61365	10.3952	-3.2862	-1.03198	-2.56702	4	hsAME-E (+ cyAME-L)
CGA	13.7105	7.48038	17.0274	10.8933	-2.805	3.31377	-1.86818	4	hsAME-E (+ cyAME-L)
CGNL1	8.27543	5.76618	7.35677	8.82419	-3.27615	0.0068025	-2.34917	4	hsAME-E (+ cyAME-L)
CHST14	9.1855	9.92822	7.92351	9.44319	-2.94239	-1.5694	-2.5997	4	hsAME-E (+ cyAME-L)
CHSY1	10.1939	10.0281	9.27411	9.97846	-2.34836	0.0171428	-2.20447	4	hsAME-E (+ cyAME-L)
CISD3	7.65288	8.09968	8.38816	7.23885	-3.14254	-1.6445	-1.96055	4	hsAME-E (+ cyAME-L)
CLDN23	5.8769	7.01964	7.48914	7.24865	-3.07728	-1.89871	-3.24545	4	hsAME-E (+ cyAME-L)
CLMP	12.2212	11.8662	11.4877	12.7738	-3.15933	-1.77043	-2.70974	4	hsAME-E (+ cyAME-L)
CLU	7.79645	7.76474	9.67	9.3284	-3.06825	-1.1213	-1.6648	4	hsAME-E (+ cyAME-L)
CMBL	8.77992	9.23364	8.5671	7.58577	-2.69912	-1.16042	-2.89338	4	hsAME-E (+ cyAME-L)
CMC2	8.52893	9.19007	10.6932	9.30945	-2.85126	-0.640702	-2.26416	4	hsAME-E (+ cyAME-L)
CMTM3	9.81305	10.4711	10.2907	10.8984	-2.80772	-1.19471	-2.34052	4	hsAME-E (+ cyAME-L)
CMTM7	9.13155	9.44161	10.9152	9.86768	-2.40167	0.429964	-2.32698	4	hsAME-E (+ cyAME-L)
CNN2	10.94	11.3705	11.6044	13.0374	-1.0453	1.2545	-0.780537	4	hsAME-E (+ cyAME-L)
CNTLN	5.76517	5.86577	5.22188	7.2024	-3.22001	-1.56554	-2.75409	4	hsAME-E (+ cyAME-L)
COL5A2	5.46905	6.36921	6.04245	10.4816	-3.19698	-0.205865	-0.961736	4	hsAME-E (+ cyAME-L)
COTL1	11.602	10.6267	12.1222	11.3047	-1.52341	0.327265	-0.611406	4	hsAME-E (+ cyAME-L)
CPPED1	8.83994	8.99648	10.2894	8.22954	-2.09792	-0.619967	-2.38126	4	hsAME-E (+ cyAME-L)
CREB3L1	9.43137	6.90365	7.232	9.43293	-3.04287	-1.12111	-2.71872	4	hsAME-E (+ cyAME-L)
CRMP1	6.82075	6.05214	5.87742	8.79437	-3.31789	-0.573238	-3.10974	4	hsAME-E (+ cyAME-L)
CTBP1	10.995	10.9562	10.4194	11.3341	-2.41915	-0.655247	-2.05418	4	hsAME-E (+ cyAME-L)
CYTH2	10.49	10.3941	11.0368	10.6854	-2.3332	-0.83864	-1.09658	4	hsAME-E (+ cyAME-L)
DBI	9.5334	11.2932	12.2296	12.3745	-0.285473	1.33511	-0.0496619	4	hsAME-E (+ cyAME-L)
DDAH2	8.92918	9.89638	10.8215	10.4772	-2.18243	-0.27669	-1.22646	4	hsAME-E (+ cyAME-L)
DENND4B	10.1461	9.55133	8.85185	10.7015	-2.97723	-1.49774	-3.04752	4	hsAME-E (+ cyAME-L)
DESI1	9.7073	9.79337	8.49602	9.92679	-2.11058	-0.626148	-2.56354	4	hsAME-E (+ cyAME-L)
DGUOK	9.78228	9.98704	11.09	10.3358	-2.85718	-0.460734	-1.36526	4	hsAME-E (+ cyAME-L)
DLL3	6.63997	5.39849	7.23077	4.72014	-3.16941	-1.74054	-3.15602	4	hsAME-E (+ cyAME-L)
DNAJC9	9.71754	10.4327	10.8527	10.0477	-2.86067	-0.273122	-1.04839	4	hsAME-E (+ cyAME-L)
DUSP23	6.19917	6.16196	7.69767	7.68645	-2.70982	-0.603229	-1.49718	4	hsAME-E (+ cyAME-L)
DYRK2	10.1967	8.91653	8.04025	9.3368	-2.41662	-0.962884	-2.56827	4	hsAME-E (+ cyAME-L)
ECI1	9.10767	10.9468	8.9126	10.0449	-2.79904	-1.37041	-2.34716	4	hsAME-E (+ cyAME-L)
EFEMP1	7.33636	7.17226	9.15933	7.93859	-3.00872	-1.775	-2.86248	4	hsAME-E (+ cyAME-L)
EFNB2	10.3849	11.0771	8.438	11.4606	-3.01	-0.305131	-1.43065	4	hsAME-E (+ cyAME-L)
EHD3	7.39149	7.13877	10.6208	8.21354	-3.09802	-0.171333	-2.60782	4	hsAME-E (+ cyAME-L)
ELK3	9.05499	7.96082	6.69897	7.1004	-2.80247	-0.739484	-2.79884	4	hsAME-E (+ cyAME-L)
ELOF1	9.03384	9.72551	10.7115	9.75664	-1.30339	1.07428	-1.09345	4	hsAME-E (+ cyAME-L)
ENC1	9.49523	10.0086	8.20562	12.3038	-3.15163	1.23215	-1.86297	4	hsAME-E (+ cyAME-L)
EPB41L2	9.77812	10.2417	8.49431	9.75842	-2.03823	0.565112	-1.43562	4	hsAME-E (+ cyAME-L)
EPHA2	6.41423	7.45995	8.76047	9.79293	-2.90772	-0.265046	-3.1021	4	hsAME-E (+ cyAME-L)
EPHB2	6.21133	4.95279	3.76302	4.08639	-3.15506	-1.45198	-3.27218	4	hsAME-E (+ cyAME-L)
ETV4	8.98854	4.06468	10.242	1.86655	-3.05449	-1.20992	-3.22482	4	hsAME-E (+ cyAME-L)
EXOSC1	8.67488	9.18098	10.3294	9.00005	-2.13498	-0.561211	-1.28091	4	hsAME-E (+ cyAME-L)
F2R	9.96309	8.76068	8.22527	7.0581	-3.08569	-1.78859	-3.28921	4	hsAME-E (+ cyAME-L)
FAM171A1	7.71519	8.00754	7.55889	10.5447	-3.23713	-1.21869	-2.46413	4	hsAME-E (+ cyAME-L)
FAM3A	8.18049	9.41854	10.221	9.66515	-2.99238	-1.25117	-2.46117	4	hsAME-E (+ cyAME-L)
FAM83G	10.3041	10.3056	10.4387	10.3756	-2.56417	-1.49353	-3.32193	4	hsAME-E (+ cyAME-L)
FANCA	10.7877	9.31525	11.0161	9.83976	-2.76574	-1.28953	-2.94254	4	hsAME-E (+ cyAME-L)
FDPS	11.0517	12.6661	14.2419	11.5587	-2.72617	0.418853	-3.32193	4	hsAME-E (+ cyAME-L)
FKBP11	8.43077	7.91173	8.16453	8.68685	-2.36354	-0.450891	-1.20138	4	hsAME-E (+ cyAME-L)
FLNC	11.6307	9.62198	12.4499	10.974	-2.84073	0.0724134	-3.32193	4	hsAME-E (+ cyAME-L)
FSTL3	6.33342	6.40816	6.40731	6.67387	-3.10953	-1.30626	-2.92437	4	hsAME-E (+ cyAME-L)
FYN	9.58836	9.21419	9.61561	9.14916	-3.2942	-1.53714	-2.12726	4	hsAME-E (+ cyAME-L)
GAL	6.82888	7.07697	7.24291	5.65773	-1.93329	-0.0611759	-2.69536	4	hsAME-E (+ cyAME-L)
GALK1	8.98801	8.9106	11.0218	9.39232	-2.54806	-0.845979	-2.12365	4	hsAME-E (+ cyAME-L)
GAMT	7.82024	9.2082	9.75443	9.07143	-3.22565	-1.48044	-1.73997	4	hsAME-E (+ cyAME-L)
GATA4	4.89245	5.52218	-3.32193	1.39348	-3.18742	-0.196906	-2.43851	4	hsAME-E (+ cyAME-L)
GCNT1	10.2071	7.62171	9.55329	7.93509	-2.9847	-1.72241	-1.94414	4	hsAME-E (+ cyAME-L)
GFPT2	8.43768	5.26065	10.1669	6.92561	-2.69483	-0.363311	-2.35003	4	hsAME-E (+ cyAME-L)
GNAI1	8.20262	7.35733	9.59156	9.49035	-3.05215	-0.797293	-1.04052	4	hsAME-E (+ cyAME-L)
GOSR1	10.3131	10.5108	9.93124	10.2121	-2.44021	-0.971099	-1.74001	4	hsAME-E (+ cyAME-L)
GPN2	9.33698	8.92161	9.32531	9.31976	-2.53504	-0.712535	-2.42521	4	hsAME-E (+ cyAME-L)
GPRC5B	8.1342	3.24932	9.60544	5.76537	-3.02769	0.042596	-1.4495	4	hsAME-E (+ cyAME-L)
GRINA	12.322	11.0894	11.6652	11.7568	-2.63924	-0.855306	-2.34049	4	hsAME-E (+ cyAME-L)
GYG2	7.06989	10.5667	8.07057	12.0293	-2.70317	-1.24745	-3.06884	4	hsAME-E (+ cyAME-L)
GYPC	4.57798	3.04489	3.1283	4.53492	-3.25628	0.188872	-3.14825	4	hsAME-E (+ cyAME-L)
HDAC7	8.66084	9.31311	7.69476	10.9879	-2.85957	-0.947559	-2.98879	4	hsAME-E (+ cyAME-L)
HDDC2	9.55762	10.38	10.7581	10.0168	-0.76966	0.644897	-1.75657	4	hsAME-E (+ cyAME-L)
HERC2	10.6126	10.5711	8.84327	11.082	-2.51207	-1.26413	-1.71691	4	hsAME-E (+ cyAME-L)
HIGD2A	10.2296	10.2626	11.1881	9.97473	-1.80856	-0.116253	-0.566195	4	hsAME-E (+ cyAME-L)
HLTF	9.63622	9.18592	9.32194	9.33945	-2.80654	-0.829102	-1.25434	4	hsAME-E (+ cyAME-L)
HMGN3	7.49376	8.96913	10.1567	9.71795	-1.54204	0.893184	0.610448	4	hsAME-E (+ cyAME-L)
HMOX2	9.45142	10.255	10.5564	9.81392	-1.28104	0.473002	-1.7725	4	hsAME-E (+ cyAME-L)
HOXA10	-3.32193	-1.11688	-0.233395	-3.32193	-3.26454	-1.32728	-1.71099	4	hsAME-E (+ cyAME-L)
HOXA13	-2.24923	-3.32193	-3.32193	-3.32193	-3.32193	-0.95713	-2.93125	4	hsAME-E (+ cyAME-L)
HOXB2	7.49737	7.16095	7.84976	10.0907	-2.87971	-0.803381	-2.62853	4	hsAME-E (+ cyAME-L)
HOXB5	-0.491755	0.746129	-1.72559	7.62848	-3.15629	-1.57945	-3.07397	4	hsAME-E (+ cyAME-L)
HOXB6	0.520703	3.86389	-3.32193	6.94406	-3.32162	-0.262458	-2.39661	4	hsAME-E (+ cyAME-L)
HOXB7	5.84886	7.1991	4.50411	5.80945	-2.95246	-1.10578	-3.04103	4	hsAME-E (+ cyAME-L)
HOXB9	2.5597	4.28051	-1.47768	-1.44678	-3.25471	-1.43662	-3.28119	4	hsAME-E (+ cyAME-L)
HYLS1	7.15906	8.11598	8.25117	7.69996	-2.84266	-0.929023	-2.82472	4	hsAME-E (+ cyAME-L)
IAH1	8.07191	8.48632	11.0272	9.59207	-3.098	-0.653995	-1.50429	4	hsAME-E (+ cyAME-L)
IBTK	10.4453	10.8012	9.53732	10.2545	-2.00584	-0.225527	-1.83945	4	hsAME-E (+ cyAME-L)
IFI16	7.81482	7.04497	4.62549	6.00719	-3.14882	-0.516873	-2.90437	4	hsAME-E (+ cyAME-L)
IFNGR2	8.65077	9.0287	9.65715	9.92675	-2.9953	-1.35147	-2.59003	4	hsAME-E (+ cyAME-L)
IFT46	7.41005	8.35155	8.23798	8.40332	-2.93027	-1.27438	-1.57923	4	hsAME-E (+ cyAME-L)
IFT57	8.14365	8.73914	9.69276	8.32283	-2.37459	-0.751793	-2.27857	4	hsAME-E (+ cyAME-L)
IGFBP4	5.71863	4.11143	7.64465	11.2194	-3.31623	0.00727989	-1.65533	4	hsAME-E (+ cyAME-L)
IGSF8	9.72101	8.65428	10.7234	8.96244	-3.13056	-1.77005	-2.73794	4	hsAME-E (+ cyAME-L)
IKBIP	7.58021	9.09627	7.98919	8.59107	-2.83752	-1.33151	-1.45757	4	hsAME-E (+ cyAME-L)
IL13RA1	7.25923	7.90038	7.08259	8.35227	-3.16891	-1.75216	-2.35321	4	hsAME-E (+ cyAME-L)
IL27RA	4.69644	5.87923	5.1962	6.68024	-3.12147	-1.74871	-3.32193	4	hsAME-E (+ cyAME-L)
ITGAE	6.26405	8.45965	8.34076	8.26988	-2.59156	-0.689914	-2.31342	4	hsAME-E (+ cyAME-L)
ITGAV	9.37094	9.35177	7.55897	10.2132	-2.69361	-0.117066	-1.71506	4	hsAME-E (+ cyAME-L)
ITPA	7.80507	10.0287	10.187	9.62758	-2.76773	0.553476	-2.0626	4	hsAME-E (+ cyAME-L)
IVD	7.36938	9.7039	8.22591	10.1765	-2.84875	-0.80499	-2.66886	4	hsAME-E (+ cyAME-L)
JAG1	9.5374	4.83738	10.1974	9.23981	-3.25061	-1.21197	-2.26433	4	hsAME-E (+ cyAME-L)
JAGN1	9.35971	9.92282	9.74727	9.52499	-1.41928	0.723689	-0.885079	4	hsAME-E (+ cyAME-L)
JUN	6.82804	8.77596	6.61701	13.4924	-3.26309	-1.543	-1.82066	4	hsAME-E (+ cyAME-L)
KATNAL1	6.4583	6.66674	4.84628	6.65963	-3.03327	-1.91493	-2.74881	4	hsAME-E (+ cyAME-L)
KBTBD2	8.94107	9.41103	8.81256	9.41836	-2.76836	-1.05813	-2.06743	4	hsAME-E (+ cyAME-L)
KCTD7	6.8568	7.01216	6.07054	8.2432	-3.26467	-1.72266	-2.64401	4	hsAME-E (+ cyAME-L)
KDR	-0.788222	-3.32193	-0.630677	7.85963	-3.32061	-0.0328703	-3.06031	4	hsAME-E (+ cyAME-L)
KHDC3L	7.27816	4.99787	4.53495	-0.967363	-3.27933	-1.47315	-2.92123	4	hsAME-E (+ cyAME-L)
KIAA1671	9.47172	8.43622	8.79518	9.7555	-2.97506	-1.60036	-2.07009	4	hsAME-E (+ cyAME-L)
KIAA1841	7.88326	7.09586	7.31356	7.43846	-3.1835	-1.72277	-2.79641	4	hsAME-E (+ cyAME-L)
KIF5C	7.88825	5.49118	5.1295	8.16345	-3.31821	-1.5191	-2.47668	4	hsAME-E (+ cyAME-L)
KLF7	7.9643	6.90216	6.80693	8.5729	-2.91566	-1.56896	-1.93529	4	hsAME-E (+ cyAME-L)
LBH	4.67408	1.49406	6.63893	8.13092	-3.01341	-0.800691	-2.98174	4	hsAME-E (+ cyAME-L)
LGALS3	9.1336	10.2724	11.2212	11.3446	-1.91451	-0.296128	-1.85771	4	hsAME-E (+ cyAME-L)
LIFR	12.1387	11.6694	10.9948	11.1685	-2.10268	0.487685	-2.01392	4	hsAME-E (+ cyAME-L)
LIMD2	4.42832	4.10492	5.22429	8.17403	-3.31035	0.268718	-2.52603	4	hsAME-E (+ cyAME-L)
LIPG	11.7165	9.21116	12.5073	10.5785	-2.88762	-1.02078	-3.25545	4	hsAME-E (+ cyAME-L)
LNPEP	8.22195	7.19125	6.25917	7.9036	-2.96383	-1.68224	-2.99968	4	hsAME-E (+ cyAME-L)
LRFN5	6.50956	5.8505	4.18103	4.97823	-3.27423	-1.24606	-1.8238	4	hsAME-E (+ cyAME-L)
LRRC32	7.1851	7.1156	6.08335	9.76471	-3.21091	-0.323793	-3.24794	4	hsAME-E (+ cyAME-L)
LRRN4	3.1506	3.16825	3.05491	8.73887	-3.32121	-0.843541	-1.77046	4	hsAME-E (+ cyAME-L)
MAD2L2	9.36226	9.19749	11.1317	9.34695	-2.19685	-0.257338	-0.729912	4	hsAME-E (+ cyAME-L)
MALSU1	8.90334	9.4807	11.0403	9.03747	-2.00702	0.414903	-0.985734	4	hsAME-E (+ cyAME-L)
MAP2K3	9.48134	9.60904	9.4755	10.4081	-2.11813	-0.428891	-3.10538	4	hsAME-E (+ cyAME-L)
MAP3K13	8.48392	7.74279	8.89548	8.36594	-2.93741	-1.3301	-2.41784	4	hsAME-E (+ cyAME-L)
MAP3K3	6.68395	7.8506	6.73978	8.59731	-3.27452	-1.67686	-3.05713	4	hsAME-E (+ cyAME-L)
MAP7D1	9.74338	9.87064	8.73137	10.9505	-3.01275	-1.24051	-2.64664	4	hsAME-E (+ cyAME-L)
MCTS1	9.54932	10.485	10.4579	9.41289	-1.63312	-0.12181	-1.55287	4	hsAME-E (+ cyAME-L)
MICAL1	9.79593	9.44047	8.45165	9.09592	-2.95982	-1.52428	-3.32193	4	hsAME-E (+ cyAME-L)
MLEC	11.93	12.3216	12.3204	12.6735	-1.05099	0.55715	-0.643202	4	hsAME-E (+ cyAME-L)
MLH1	10.6338	9.97878	10.5859	9.57497	-2.47724	-0.775238	-2.4995	4	hsAME-E (+ cyAME-L)
MLLT3	3.69314	4.4407	2.69626	7.67835	-3.01798	0.117384	-2.01325	4	hsAME-E (+ cyAME-L)
MOB3A	10.2478	9.20844	9.91485	9	-2.54059	-1.54206	-3.32193	4	hsAME-E (+ cyAME-L)
MRPL15	9.71	11.0008	11.5413	10.4989	-0.821942	0.998214	-0.922439	4	hsAME-E (+ cyAME-L)
MRPL16	9.74735	10.1699	10.9793	9.68052	-1.95603	1.0969	-0.0945219	4	hsAME-E (+ cyAME-L)
MRPL54	6.94338	8.80487	9.57097	8.59854	-3.1959	-0.686852	-2.90202	4	hsAME-E (+ cyAME-L)
MRPS2	10.6148	10.4709	10.1936	10.855	-0.946284	0.536211	-2.11567	4	hsAME-E (+ cyAME-L)
MSN	9.4552	10.1668	9.41757	11.1419	-2.52697	0.713038	-1.54206	4	hsAME-E (+ cyAME-L)
MT1X	6.27982	6.03788	6.44767	3.84532	-3.29923	-0.800625	-1.56346	4	hsAME-E (+ cyAME-L)
MTPN	11.9069	11.8291	11.465	11.7649	-0.454924	0.674848	-1.66533	4	hsAME-E (+ cyAME-L)
NCS1	8.51974	7.79671	6.71281	9.44986	-3.31877	-1.61975	-3.29329	4	hsAME-E (+ cyAME-L)
NDUFB3	8.61162	9.88665	11.0576	8.8491	-1.96974	0.338529	-1.76015	4	hsAME-E (+ cyAME-L)
NDUFB9	9.85824	11.3365	11.6679	10.4752	-0.967	1.47121	-0.422289	4	hsAME-E (+ cyAME-L)
NDUFV3	9.72502	9.73919	10.7245	9.59501	-2.023	0.190842	-1.41855	4	hsAME-E (+ cyAME-L)
NES	7.40582	7.13221	4.59007	10.0838	-3.31355	-1.15568	-2.85626	4	hsAME-E (+ cyAME-L)
NFIA	5.39721	1.38976	2.80207	-0.684134	-3.27447	-1.6125	-2.99111	4	hsAME-E (+ cyAME-L)
NGDN	9.13672	9.77106	10.7647	9.58074	-1.74143	0.248134	-1.93622	4	hsAME-E (+ cyAME-L)
NID2	7.03253	5.35216	7.69751	10.7132	-3.27218	-1.58164	-2.36168	4	hsAME-E (+ cyAME-L)
NMT2	8.49724	7.65502	9.62892	7.96115	-3.06303	-1.78024	-2.18639	4	hsAME-E (+ cyAME-L)
NNAT	4.60308	5.97333	7.32663	8.86702	-3.09306	-0.362611	-1.78579	4	hsAME-E (+ cyAME-L)
NNMT	1.66479	5.18679	3.27734	-0.488145	-2.82782	-0.133563	-3.32193	4	hsAME-E (+ cyAME-L)
NOL7	9.9061	10.7663	11.3453	10.1959	-1.10894	0.661421	-1.03973	4	hsAME-E (+ cyAME-L)
NOP16	9.21918	10.2162	11.0726	10.3161	-0.810303	1.18265	-1.17048	4	hsAME-E (+ cyAME-L)
NQO2	8.50874	8.87137	10.424	8.96198	-3.04624	-0.697104	-1.57211	4	hsAME-E (+ cyAME-L)
NSMF	9.91485	8.59114	7.3875	10.3484	-2.99171	-1.78571	-3.0177	4	hsAME-E (+ cyAME-L)
NTAN1	8.48203	8.30387	8.99943	9.61978	-2.969	-1.76901	-2.4068	4	hsAME-E (+ cyAME-L)
NTS	-0.963496	-3.32193	1.81367	4.38551	-3.31892	0.777694	-0.658906	4	hsAME-E (+ cyAME-L)
NUDT5	9.76363	10.5408	11.4211	10.497	-1.56172	0.932725	-0.66518	4	hsAME-E (+ cyAME-L)
PAPSS1	9.69094	10.6147	11.0891	11.2893	-1.00109	1.02126	-0.34249	4	hsAME-E (+ cyAME-L)
PBDC1	8.12254	9.85332	9.73088	9.48568	-1.18038	0.60453	-1.41654	4	hsAME-E (+ cyAME-L)
PCBP4	7.86065	7.12701	5.66289	8.11303	-3.2184	-1.32452	-2.56511	4	hsAME-E (+ cyAME-L)
PCDH10	2.96062	0.274117	-0.723494	4.32014	-3.29865	-0.770081	-3.04786	4	hsAME-E (+ cyAME-L)
PCDH17	4.26324	2.62918	-0.233395	6.22114	-3.00829	-1.84263	-2.24049	4	hsAME-E (+ cyAME-L)
PCOLCE2	4.07	3.66093	3.64939	5.58387	-3.22875	-0.509349	-2.27747	4	hsAME-E (+ cyAME-L)
PDGFRA	6.06582	6.53228	-1.26616	5.49208	-2.87048	-0.944488	-3.23671	4	hsAME-E (+ cyAME-L)
PDLIM5	9.8886	9.17818	9.5484	9.7136	-1.75965	0.363739	-1.42977	4	hsAME-E (+ cyAME-L)
PDLIM7	9.71075	9.72259	10.008	10.4395	-1.30022	0.719549	-1.18179	4	hsAME-E (+ cyAME-L)
PHLDA1	9.11733	7.45619	8.39176	9.26778	-2.79999	-1.23835	-2.01698	4	hsAME-E (+ cyAME-L)
PHLDA2	10.8541	8.71183	9.74448	9.23554	-1.86491	-0.701538	-3.23338	4	hsAME-E (+ cyAME-L)
PHLDB2	8.08156	7.86397	7.79874	9.78341	-2.67416	0.434	-2.37476	4	hsAME-E (+ cyAME-L)
PITX2	5.9404	6.00912	-0.123624	0.907537	-2.907	1.10046	-2.32931	4	hsAME-E (+ cyAME-L)
PKDCC	5.06309	4.13186	4.75589	12.1635	-3.27845	-1.22264	-1.58023	4	hsAME-E (+ cyAME-L)
PLK2	11.4584	10.6235	13.8237	12.9009	-2.44388	1.37038	-2.59889	4	hsAME-E (+ cyAME-L)
PLXNB2	11.205	10.2251	9.96685	11.8264	-2.74107	-0.791739	-2.53005	4	hsAME-E (+ cyAME-L)
PMP22	7.62259	7.31414	7.79176	7.36325	-3.1295	3.36946	0.469949	4	hsAME-E (+ cyAME-L)
POGLUT1	7.73949	8.51056	8.16503	8.73367	-2.07467	-0.603894	-1.8942	4	hsAME-E (+ cyAME-L)
POLR1D	11.3004	11.0408	10.5473	11.4376	-1.00225	0.553921	-0.762964	4	hsAME-E (+ cyAME-L)
POLR2H	9.54085	10.6069	11.3252	10.8072	-1.99592	0.712927	-1.37272	4	hsAME-E (+ cyAME-L)
PON2	8.71286	9.7499	9.25719	10.0963	-2.14165	-0.246806	-0.999487	4	hsAME-E (+ cyAME-L)
PPP1R14A	8.1289	7.01217	7.55031	8.10548	-2.76595	-1.3874	-2.66391	4	hsAME-E (+ cyAME-L)
PPP1R18	10.0736	8.96888	7.71546	9.755	-3.13886	-1.68608	-2.64486	4	hsAME-E (+ cyAME-L)
PPP1R3B	10.4651	9.11075	9.32306	11.6081	-2.30383	-0.452711	-1.86499	4	hsAME-E (+ cyAME-L)
PRCP	9.61206	10.287	10.3127	10.9706	-1.87625	-0.232423	-1.01834	4	hsAME-E (+ cyAME-L)
PRR9	6.4052	0.740962	11.5487	6.12627	-3.14014	-0.862306	-3.32193	4	hsAME-E (+ cyAME-L)
PSMA7	10.2359	12.4034	13.3913	11.8412	0.485082	2.19647	1.25076	4	hsAME-E (+ cyAME-L)
PSMC3IP	7.79623	8.21683	9.81125	7.92052	-3.08334	-1.66585	-1.68806	4	hsAME-E (+ cyAME-L)
PSTPIP2	9.30563	9.39818	9.51095	10.6213	-2.09231	-0.653536	-3.01658	4	hsAME-E (+ cyAME-L)
PTGFRN	10.5995	9.20088	10.554	9.8179	-2.95164	-1.46036	-1.84574	4	hsAME-E (+ cyAME-L)
PTPN13	7.82334	8.45254	6.59846	10.2279	-3.25774	-1.15774	-1.52216	4	hsAME-E (+ cyAME-L)
PTRH2	9.55935	9.53905	10.091	9.22445	-2.10633	-0.445854	-1.39219	4	hsAME-E (+ cyAME-L)
PTRHD1	7.79669	8.52533	9.41075	8.43282	-2.55104	-1.18424	-1.46469	4	hsAME-E (+ cyAME-L)
PUSL1	8.74237	9.27732	10.6664	9.55129	-3.0086	-1.50234	-3.27239	4	hsAME-E (+ cyAME-L)
RABIF	8.65688	8.87957	9.63127	8.5077	-2.25692	-0.915613	-2.24305	4	hsAME-E (+ cyAME-L)
RARG	6.1568	6.26689	5.18829	7.7182	-3.09281	-1.58788	-2.90907	4	hsAME-E (+ cyAME-L)
RASA3	5.31837	4.732	5.68076	4.99638	-3.32117	-0.998944	-3.03603	4	hsAME-E (+ cyAME-L)
RBM46	-3.32193	-3.32193	-3.32193	7.75453	-2.87879	-0.568663	-2.21638	4	hsAME-E (+ cyAME-L)
RBP1	3.31876	5.24288	7.55966	5.48817	-3.0886	-0.681325	-2.88258	4	hsAME-E (+ cyAME-L)
RBPMS2	11.0038	8.71284	9.34945	9.59794	-2.63095	-0.634744	-2.13236	4	hsAME-E (+ cyAME-L)
RCN3	5.79975	5.80926	6.33502	9.81406	-3.31831	-0.502334	-2.97862	4	hsAME-E (+ cyAME-L)
REEP4	9.23884	9.86023	11.0878	9.18943	-1.34977	-0.0182345	-2.85837	4	hsAME-E (+ cyAME-L)
RGS10	7.453	7.79056	6.66475	7.91694	-3.09217	-1.61078	-2.30701	4	hsAME-E (+ cyAME-L)
RGS13	0.176835	-3.32193	-3.32193	-3.32193	-3.03406	-1.64185	-3.32193	4	hsAME-E (+ cyAME-L)
RGS2	8.75528	6.48496	11.932	8.71086	-2.72599	0.557003	-3.03629	4	hsAME-E (+ cyAME-L)
RGS4	-2.59867	-3.32193	2.69626	5.26983	-3.32149	-0.977546	-3.03888	4	hsAME-E (+ cyAME-L)
RHOB	10.4407	9.82939	8.61703	13.6348	-2.26827	0.125855	-1.3934	4	hsAME-E (+ cyAME-L)
RIT1	8.82864	8.59537	9.85375	9.48568	-3.1906	-1.5392	-2.56038	4	hsAME-E (+ cyAME-L)
RND3	4.77228	0.740962	7.2446	8.62886	-3.21419	-1.12343	-1.64933	4	hsAME-E (+ cyAME-L)
RNF213	10.2768	9.53426	8.34921	10.4184	-3.18067	-1.4805	-2.74668	4	hsAME-E (+ cyAME-L)
RNF220	9.75858	10.6213	8.5316	10.8284	-2.8595	-1.58302	-1.94989	4	hsAME-E (+ cyAME-L)
RPL26L1	8.50932	9.11456	9.87827	8.10122	-2.26851	-0.0319626	-1.54749	4	hsAME-E (+ cyAME-L)
RPL29	13.5205	13.5808	13.1051	13.8026	1.05688	2.53405	0.211576	4	hsAME-E (+ cyAME-L)
RPL39L	8.68622	9.54885	10.3349	8.55746	-2.62282	-0.785965	-2.10828	4	hsAME-E (+ cyAME-L)
RSPO3	-0.294752	-3.32193	-3.32193	-3.32193	-3.21386	-1.78266	-3.06749	4	hsAME-E (+ cyAME-L)
RUSC2	8.15434	7.88691	6.52184	9.34856	-3.12933	-1.65167	-2.31304	4	hsAME-E (+ cyAME-L)
S1PR1	-1.39622	-3.32193	3.15418	1.39386	-3.32143	-1.8381	-3.12844	4	hsAME-E (+ cyAME-L)
SALL1	2.55982	1.21297	-0.987723	4.57613	-3.31123	-0.841079	-2.3846	4	hsAME-E (+ cyAME-L)
SBDS	11.4449	10.889	11.8311	10.0581	-1.17992	0.49703	-1.98474	4	hsAME-E (+ cyAME-L)
SCARB1	9.70445	9.33493	9.74528	10.4589	-2.96784	-0.975859	-2.68953	4	hsAME-E (+ cyAME-L)
SCRN1	11.0727	10.4911	10.4212	11.9003	-3.20877	0.316686	-2.88543	4	hsAME-E (+ cyAME-L)
SDHAF2	9.38158	9.65342	9.67738	9.39021	-2.85734	-0.98412	-1.3092	4	hsAME-E (+ cyAME-L)
SERPINE2	6.6077	6.38558	8.79038	9.4558	-2.89878	1.3399	-2.35366	4	hsAME-E (+ cyAME-L)
SH3PXD2A	9.34772	8.94227	8.38213	9.99872	-3.07459	-1.45048	-2.20814	4	hsAME-E (+ cyAME-L)
SH3PXD2B	11.6155	11.1486	10.1658	11.5289	-2.8894	-1.61248	-2.77555	4	hsAME-E (+ cyAME-L)
SIPA1	7.22539	8.55825	7.73254	9.71618	-3.06019	-1.79333	-2.69929	4	hsAME-E (+ cyAME-L)
SLC19A1	9.28697	9.29741	11.4849	10.0167	-2.41621	-1.14662	-3.18041	4	hsAME-E (+ cyAME-L)
SLC25A19	7.94704	8.7021	8.36298	8.20447	-3.04944	-1.46467	-3.11749	4	hsAME-E (+ cyAME-L)
SLC25A37	11.1853	11.077	11.3207	11.1902	-1.58326	0.337328	-1.90917	4	hsAME-E (+ cyAME-L)
SLC2A6	1.21696	2.57759	2.10131	5.10356	-3.3212	-1.60081	-3.16451	4	hsAME-E (+ cyAME-L)
SLC35B1	9.90864	10.4781	11.3252	10.2406	-2.07992	0.215501	-1.19621	4	hsAME-E (+ cyAME-L)
SLC39A8	5.88087	8.35104	7.09982	10.2977	-3.13858	-1.39481	-2.43945	4	hsAME-E (+ cyAME-L)
SLC44A1	10.0462	9.63438	10.5576	10.4734	-1.90179	-0.204374	-1.49773	4	hsAME-E (+ cyAME-L)
SLC7A1	9.43206	10.8454	8.26302	10.6908	-2.88906	-1.19993	-2.14163	4	hsAME-E (+ cyAME-L)
SMYD2	10.7256	10.7337	11.2812	10.2744	-2.34312	-0.777459	-2.09397	4	hsAME-E (+ cyAME-L)
SNAI1	9.99571	7.15979	8.49278	8.99194	-2.41387	-0.983982	-2.64816	4	hsAME-E (+ cyAME-L)
SNAPIN	7.41216	9.0495	9.72329	8.97369	-2.91023	-1.322	-2.38147	4	hsAME-E (+ cyAME-L)
SNRNP25	8.35774	9.36894	10.3553	9.04835	-2.13964	-0.329216	-2.06121	4	hsAME-E (+ cyAME-L)
SNRPB	11.5533	12.6511	13.1868	12.4856	0.564824	2.15392	0.368388	4	hsAME-E (+ cyAME-L)
SORL1	7.52259	7.9458	7.32647	11.3963	-3.30257	-1.19437	-1.74367	4	hsAME-E (+ cyAME-L)
SOX11	3.22938	-1.58372	9.46396	7.60009	-3.32193	-1.48091	-3.25301	4	hsAME-E (+ cyAME-L)
SPRED1	5.16077	6.43428	4.62606	8.26365	-3.01213	-1.5647	-1.91877	4	hsAME-E (+ cyAME-L)
SPRY1	7.68841	5.83482	7.20625	7.6675	-3.19851	-0.708832	-2.9362	4	hsAME-E (+ cyAME-L)
SPRY4	9.192	4.65503	9.56631	7.64549	-2.42595	-0.558724	-2.83929	4	hsAME-E (+ cyAME-L)
SSR2	12.0802	12.0206	12.4442	12.3013	0.303923	1.92616	1.03362	4	hsAME-E (+ cyAME-L)
SSSCA1	8.78989	9.81642	10.2603	9.71735	-2.58552	-0.111849	-1.1624	4	hsAME-E (+ cyAME-L)
ST3GAL1	9.4771	10.1654	9.86939	12.5761	-1.52553	0.619211	-1.69465	4	hsAME-E (+ cyAME-L)
ST6GALNAC3	5.54051	1.02204	3.47852	3.29268	-3.29151	-0.873122	-1.50557	4	hsAME-E (+ cyAME-L)
STAT6	8.26853	8.17623	8.56305	11.4543	-3.18377	-0.806974	-3.08921	4	hsAME-E (+ cyAME-L)
SUMO2	12.5674	11.3925	12.0807	11.6851	0.222978	1.49172	-0.942044	4	hsAME-E (+ cyAME-L)
SYVN1	11.1875	10.2841	11.3406	10.471	-2.68357	-1.15726	-2.60273	4	hsAME-E (+ cyAME-L)
TBC1D16	9.72801	9.52037	8.46029	11.0653	-3.19356	-1.29214	-2.17161	4	hsAME-E (+ cyAME-L)
TCF19	7.86722	8.43579	7.73905	7.95754	-2.77233	-1.23334	-3.20263	4	hsAME-E (+ cyAME-L)
TCF25	10.5534	10.408	11.2842	11.0458	-1.97704	-0.263885	-0.535663	4	hsAME-E (+ cyAME-L)
TCF7	6.6835	6.77712	4.67185	6.70468	-3.09559	-1.78494	-3.28525	4	hsAME-E (+ cyAME-L)
TEK	4.50897	7.01482	2.9512	-0.974091	-3.21521	-1.36436	-2.69658	4	hsAME-E (+ cyAME-L)
TEX30	8.8079	8.12236	10.9784	8.22852	-2.69088	-0.795436	-2.11922	4	hsAME-E (+ cyAME-L)
TFPI	9.60008	6.62787	12.4298	9.39397	-3.10972	-0.212707	-2.31777	4	hsAME-E (+ cyAME-L)
THAP11	8.95095	9.16461	8.03508	9.87273	-2.64087	-1.12921	-2.95771	4	hsAME-E (+ cyAME-L)
THBS1	3.28343	4.19645	7.65811	14.1019	-3.2766	-0.79588	-3.06536	4	hsAME-E (+ cyAME-L)
THEM4	8.10124	9.53792	8.10019	8.58409	-1.55642	-0.626071	-2.70748	4	hsAME-E (+ cyAME-L)
THY1	0.382715	-3.32193	5.1286	7.81057	-3.30843	0.922405	-3.03644	4	hsAME-E (+ cyAME-L)
TIMM10	8.95852	10.4858	11.0941	9.34527	-3.20402	-0.087166	-1.58134	4	hsAME-E (+ cyAME-L)
TIMM13	9.64681	10.8451	11.509	11.0848	-0.295611	1.71323	0.323849	4	hsAME-E (+ cyAME-L)
TIMM22	9.3038	9.33227	10.6481	9.45077	-1.36885	0.488063	-1.94395	4	hsAME-E (+ cyAME-L)
TIMM23	10.3417	10.7168	11.1207	10.5517	-0.611851	1.07867	-0.0960562	4	hsAME-E (+ cyAME-L)
TIMM8B	8.38877	9.85635	10.2133	9.55507	-2.85895	0.152733	-2.51665	4	hsAME-E (+ cyAME-L)
TIMP1	8.05042	7.82424	8.66779	9.08775	-3.10233	-0.0596772	-0.192679	4	hsAME-E (+ cyAME-L)
TIMP3	10.0282	7.05948	12.1132	11.3891	-2.96283	0.129429	-1.96518	4	hsAME-E (+ cyAME-L)
TLR4	-0.970959	-3.32193	-0.723494	-3.32193	-3.32086	-0.226911	-3.32193	4	hsAME-E (+ cyAME-L)
TMC6	7.73717	7.64971	7.99638	10.0244	-3.08799	-1.3179	-2.80916	4	hsAME-E (+ cyAME-L)
TMEM11	9.47444	9.20545	11.5459	9.33945	-2.54501	0.218468	-1.50404	4	hsAME-E (+ cyAME-L)
TMEM120A	7.8849	9.26328	10.2454	9.82692	-2.56082	-0.720063	-2.29439	4	hsAME-E (+ cyAME-L)
TMEM141	7.27655	6.76243	9.42328	10.6466	-3.31911	-1.05677	-2.8239	4	hsAME-E (+ cyAME-L)
TMEM160	6.29007	9.22065	10.0025	8.5881	-2.8554	-1.22109	-2.31442	4	hsAME-E (+ cyAME-L)
TMEM185A	6.96011	8.04713	7.84143	7.51292	-2.79294	-1.0056	-2.61011	4	hsAME-E (+ cyAME-L)
TMEM200A	3.36267	5.16097	2.52701	5.34151	-3.32111	-1.05312	-3.13436	4	hsAME-E (+ cyAME-L)
TMEM8A	10.3746	9.14653	10.2196	10.7572	-2.94857	-1.39066	-2.96422	4	hsAME-E (+ cyAME-L)
TMEM92	6.00627	6.4994	7.20617	7.92647	-3.13976	-1.64106	-2.99143	4	hsAME-E (+ cyAME-L)
TMEM98	6.07799	6.63848	7.66576	9.05591	-3.03805	0.15215	-1.13755	4	hsAME-E (+ cyAME-L)
TNC	4.28099	4.11143	6.49595	10.9148	-3.32193	-0.196657	-1.11865	4	hsAME-E (+ cyAME-L)
TNFAIP2	9.81464	6.82072	11.2369	9.28269	-3.28999	-1.12404	-3.13314	4	hsAME-E (+ cyAME-L)
TNFAIP3	11.5443	9.48544	11.4651	11.4655	-3.01424	-1.91703	-3.18376	4	hsAME-E (+ cyAME-L)
TNFRSF10D	5.69533	6.22781	7.59113	9.72703	-3.12985	-1.76111	-2.6445	4	hsAME-E (+ cyAME-L)
TNFRSF1A	10.423	9.08722	10.5952	10.1667	-2.21619	-0.285924	-2.56687	4	hsAME-E (+ cyAME-L)
TOB1	10.8296	8.38975	10.8951	8.12525	-2.43026	-0.758606	-3.00782	4	hsAME-E (+ cyAME-L)
TP53I11	6.16066	6.09369	6.78156	9.3951	-3.31953	0.530727	-3.20436	4	hsAME-E (+ cyAME-L)
TRPT1	8.07168	8.50651	9.62642	8.85323	-3.09772	-1.88191	-2.87672	4	hsAME-E (+ cyAME-L)
TRPV2	9.74697	5.76165	12.2608	8.36014	-3.07513	-0.64347	-3.04666	4	hsAME-E (+ cyAME-L)
TSC22D3	4.28887	7.75168	7.00318	5.981	-3.21531	-1.23101	-2.74692	4	hsAME-E (+ cyAME-L)
TSEN15	10.2595	10.9454	10.6181	9.11023	-1.7449	-0.33922	-2.60925	4	hsAME-E (+ cyAME-L)
TSPAN17	7.65368	9.06674	8.30688	9.44058	-3.0012	-1.94637	-2.86419	4	hsAME-E (+ cyAME-L)
TSPAN18	7.62928	8.53048	6.27718	8.29587	-3.31735	-0.611162	-2.4693	4	hsAME-E (+ cyAME-L)
TSPO	8.21088	8.22301	9.87323	9.65489	-3.26177	-0.906362	-3.06636	4	hsAME-E (+ cyAME-L)
TSR3	7.25497	10.0398	8.15617	10.1588	-2.81712	-1.69533	-3.12864	4	hsAME-E (+ cyAME-L)
TTLL5	10.5663	9.90636	9.59195	9.56204	-2.07328	-0.538883	-2.5719	4	hsAME-E (+ cyAME-L)
TUBB2A	7.58632	8.88928	7.66262	10.0986	-2.71126	-0.642961	-2.35994	4	hsAME-E (+ cyAME-L)
UACA	10.6662	9.25047	9.66728	8.62776	-2.0529	0.774064	-0.292508	4	hsAME-E (+ cyAME-L)
UBASH3B	9.48518	8.6636	8.29218	11.5821	-2.30337	-0.376788	-3.00086	4	hsAME-E (+ cyAME-L)
UBE2C	11.1778	10.7277	12.9063	10.8654	-0.939225	0.986938	-1.37389	4	hsAME-E (+ cyAME-L)
UBE2T	8.43062	9.52266	11.022	8.91551	-2.03891	0.193195	-2.52045	4	hsAME-E (+ cyAME-L)
UBLCP1	9.23787	9.69213	8.63996	9.28819	-2.33955	-0.863125	-2.55485	4	hsAME-E (+ cyAME-L)
UBXN8	7.75753	8.52647	7.04775	6.68282	-2.94135	-1.58828	-2.4608	4	hsAME-E (+ cyAME-L)
UCHL1	4.8929	4.79705	6.93097	8.98091	-2.37764	0.147902	-1.73602	4	hsAME-E (+ cyAME-L)
USP11	9.08608	10.5563	10.9537	11.4986	-2.78555	-1.21328	-2.06066	4	hsAME-E (+ cyAME-L)
USP13	8.24396	8.3957	8.0288	9.23837	-3.27354	-1.61262	-2.98636	4	hsAME-E (+ cyAME-L)
VAMP5	4.66506	4.87996	7.5945	7.36961	-2.85893	-1.42856	-2.49204	4	hsAME-E (+ cyAME-L)
VCL	12.5883	12.0381	11.7294	12.3637	-0.901692	0.922655	-0.416493	4	hsAME-E (+ cyAME-L)
VWA5A	6.14002	4.87962	7.79716	7.4924	-3.03912	-1.47389	-2.64727	4	hsAME-E (+ cyAME-L)
WDR72	9.56301	8.60817	8.77255	7.45657	-3.09093	-1.86269	-3.06366	4	hsAME-E (+ cyAME-L)
WNT5A	7.71886	3.82086	6.24153	6.99816	-3.05023	0.0278806	-2.44989	4	hsAME-E (+ cyAME-L)
XXYLT1	7.55825	8.84025	7.65355	9.48809	-2.9699	-0.848472	-2.84424	4	hsAME-E (+ cyAME-L)
YBX3	11.6764	11.0133	10.4048	11.2584	-2.23162	-0.0119355	-1.76015	4	hsAME-E (+ cyAME-L)
ZC3HAV1	12.2929	11.3729	10.525	9.3127	-2.7997	0.466895	-2.95145	4	hsAME-E (+ cyAME-L)
ZCCHC24	5.1467	3.66093	4.23863	5.33332	-3.22266	-1.6658	-2.95431	4	hsAME-E (+ cyAME-L)
ZFAND2B	8.54836	7.71914	10.0849	8.38062	-2.923	-1.67917	-2.47773	4	hsAME-E (+ cyAME-L)
ZHX3	8.96877	8.73358	6.77821	9.20183	-3.02352	-1.96209	-2.96151	4	hsAME-E (+ cyAME-L)
ZNF280B	7.75117	7.06425	6.71966	6.17097	-3.18774	-1.5469	-3.10171	4	hsAME-E (+ cyAME-L)
ZNF516	9.47614	8.4677	8.76326	8.51	-2.9903	-0.859739	-2.30455	4	hsAME-E (+ cyAME-L)
ZNF830	8.07587	8.14563	8.94853	8.26952	-2.79976	-1.35579	-2.39906	4	hsAME-E (+ cyAME-L)
ABHD14A	5.2649	5.57801	7.17752	5.73517	-3.19204	-2.4789	-1.63287	5	hsAME-E + cyAME-L
ABRACL	8.59297	9.99524	10.1515	10.5008	-2.27999	-0.133896	-1.10165	5	hsAME-E + cyAME-L
ADAMTS12	6.97034	2.96027	4.65347	7.19189	-3.29249	-1.79882	-1.64514	5	hsAME-E + cyAME-L
ADAMTS18	2.77296	1.21297	2.30028	10.0974	-3.32118	-2.93927	-1.43004	5	hsAME-E + cyAME-L
ADAMTS9	3.96288	5.86577	3.24366	10.0751	-3.17335	-0.82675	-0.0778419	5	hsAME-E + cyAME-L
AES	9.55389	8.10921	8.39515	11.2594	-3.25705	-1.34042	-1.49085	5	hsAME-E + cyAME-L
AIP	8.55853	8.86426	10.4498	9.45448	-3.23592	-0.824063	-1.77877	5	hsAME-E + cyAME-L
AKT3	6.20326	6.60121	7.82006	10.2783	-3.11566	-2.6622	-1.45873	5	hsAME-E + cyAME-L
ALDH2	9.35153	10.7801	10.7451	9.28279	-2.62899	0.674474	-0.303192	5	hsAME-E + cyAME-L
ANAPC15	9.00748	8.98134	9.33231	9.02633	-3.01183	-1.82627	-1.80804	5	hsAME-E + cyAME-L
ANXA2	14.6362	14.8759	16.2692	14.4536	1.60902	3.00305	3.09232	5	hsAME-E + cyAME-L
ANXA4	7.6074	8.09876	8.24805	11.0376	-2.90827	-1.49113	-1.0186	5	hsAME-E + cyAME-L
AP1S2	6.86404	6.66448	5.78408	8.68983	-2.5088	-0.760043	-0.281472	5	hsAME-E + cyAME-L
APRT	10.033	11.1512	12.0123	11.0931	-1.85676	0.652915	-0.0213486	5	hsAME-E + cyAME-L
ARL3	8.62692	8.65039	9.79495	9.33578	-1.90019	0.0423149	0.458177	5	hsAME-E + cyAME-L
ARMCX3	8.40837	9.80298	10.9802	10.7264	-2.35623	-0.61025	-0.771354	5	hsAME-E + cyAME-L
ATOX1	9.31487	9.34452	9.74732	10.013	-2.71567	-0.170507	0.866258	5	hsAME-E + cyAME-L
ATP12A	8.10035	8.0228	9.41202	7.45057	-3.31798	-3.17878	-0.68198	5	hsAME-E + cyAME-L
ATP6V1F	10.9042	10.2105	12.6675	10.4826	-1.69774	0.202747	-0.22743	5	hsAME-E + cyAME-L
BABAM1	10.7122	10.6881	12.3373	10.8109	-2.97224	-0.422439	-0.119758	5	hsAME-E + cyAME-L
BAMBI	6.66995	7.52317	6.73212	10.8445	-2.66724	2.04423	0.922928	5	hsAME-E + cyAME-L
BANF1	11.1864	10.8903	11.4538	10.5183	-0.570789	1.41824	1.30341	5	hsAME-E + cyAME-L
BCAP31	11.261	12.4418	13.6087	11.6947	-0.51933	1.27441	0.958323	5	hsAME-E + cyAME-L
BCKDK	10.6686	9.63822	10.7835	10.761	-1.53727	0.669045	-0.530204	5	hsAME-E + cyAME-L
BLVRA	3.33244	4.92345	6.98884	6.54389	-3.26133	-0.653783	-1.2	5	hsAME-E + cyAME-L
BMP4	6.24432	6.16507	7.31285	9.21887	-2.39765	1.76698	1.09115	5	hsAME-E + cyAME-L
BMPER	0.889505	3.24948	0.578093	3.21734	-3.32193	-1.59517	-2.39167	5	hsAME-E + cyAME-L
BRI3	10.3044	10.578	11.1098	10.9659	-3.04102	-2.22352	-1.03462	5	hsAME-E + cyAME-L
CADM1	5.60097	6.95578	8.40112	10.2924	-2.25519	0.237434	1.08791	5	hsAME-E + cyAME-L
CAPRIN2	8.24412	8.51907	7.25918	8.71201	-3.13854	-3.02975	-1.67936	5	hsAME-E + cyAME-L
CCDC28B	4.2174	4.53296	5.92134	6.81711	-3.1281	-1.78122	-2.06635	5	hsAME-E + cyAME-L
CDH13	1.51538	-3.32193	0.372082	4.32836	-3.31953	-2.0616	-1.64041	5	hsAME-E + cyAME-L
CDH2	-0.089822	-1.58372	4.89085	-3.32193	-3.23865	-0.190178	-1.98448	5	hsAME-E + cyAME-L
CDIP1	5.95143	6.33949	7.13266	8.61595	-3.17161	-1.63835	-1.86631	5	hsAME-E + cyAME-L
CENPW	8.11214	9.2923	10.6466	8.59114	-3.12756	0.232578	-0.385123	5	hsAME-E + cyAME-L
CHCHD10	9.40623	9.40533	8.99201	8.02055	-2.98279	-1.76962	-1.07544	5	hsAME-E + cyAME-L
CHMP4A	8.43229	9.81532	10.984	9.3056	-3.28951	-3.22891	-1.3975	5	hsAME-E + cyAME-L
CISD1	8.35711	8.96688	9.60863	8.38557	-2.17427	-0.201157	0.563104	5	hsAME-E + cyAME-L
CKAP4	9.27262	9.67335	9.93588	11.4554	-3.09025	-0.393732	-0.0889435	5	hsAME-E + cyAME-L
CKS2	10.1799	10.4064	12.9028	11.0703	-2.65855	1.28236	0.145793	5	hsAME-E + cyAME-L
CLIC1	12.2365	12.3834	13.2859	12.5143	-1.64706	2.56777	1.15341	5	hsAME-E + cyAME-L
CNN3	12.1479	12.1262	13.2212	12.3828	0.960887	2.57082	1.81505	5	hsAME-E + cyAME-L
COL1A1	8.45481	9.668	9.30059	11.6359	-2.61662	0.764459	0.852277	5	hsAME-E + cyAME-L
COL1A2	4.72595	-0.23785	8.53927	13.0583	-3.27162	1.12019	0.384768	5	hsAME-E + cyAME-L
COL27A1	8.70937	7.55672	6.24545	9.4191	-3.2656	-1.2379	-1.73629	5	hsAME-E + cyAME-L
COL3A1	6.08928	-3.32193	7.18581	4.75641	-3.31838	-1.15355	0.35784	5	hsAME-E + cyAME-L
COL4A1	11.4308	12.7049	10.5638	12.4822	-2.83151	1.54748	-0.572883	5	hsAME-E + cyAME-L
COL4A2	11.9699	13.6258	12.4058	13.4348	-2.55696	0.253226	-0.385624	5	hsAME-E + cyAME-L
COL4A5	6.81352	9.07336	8.53519	11.9384	-3.31646	-2.39883	-0.82231	5	hsAME-E + cyAME-L
COL6A1	10.3309	10.3403	8.94041	11.4761	-3.24203	-0.0249509	0.00809381	5	hsAME-E + cyAME-L
COL6A2	8.09384	8.65529	6.32286	11.0319	-3.32057	-1.53902	0.141623	5	hsAME-E + cyAME-L
COL6A3	5.98959	5.14193	7.5551	8.35732	-3.32109	-1.53866	0.237936	5	hsAME-E + cyAME-L
COPS5	9.03254	10.5121	11.1969	10.4113	-1.89868	-0.0119482	-1.11543	5	hsAME-E + cyAME-L
CPXM1	4.6659	7.63699	7.20474	6.65697	-3.31969	-1.3464	-1.49869	5	hsAME-E + cyAME-L
CRABP2	6.01679	4.87967	7.41636	8.6878	-3.27884	2.60616	-0.0157999	5	hsAME-E + cyAME-L
CREB3	8.1103	9.58072	10.5107	10.4337	-2.81283	-0.946419	-0.0893616	5	hsAME-E + cyAME-L
CREB3L2	12.3592	10.3636	11.5905	12.0999	-2.73348	-0.446509	-0.972567	5	hsAME-E + cyAME-L
CRISPLD1	5.78898	6.34017	7.52804	8.36606	-3.14782	-1.375	-2.3411	5	hsAME-E + cyAME-L
CSNK1A1	13.2375	12.5341	14.0898	12.2964	-0.965285	0.888519	0.974474	5	hsAME-E + cyAME-L
CSNK2B	11.5996	11.2532	11.662	11.3021	-3.14008	-0.361028	0.537139	5	hsAME-E + cyAME-L
CSRP2	8.18441	7.85008	9.29933	10.227	-1.69682	0.216481	0.562063	5	hsAME-E + cyAME-L
CSTB	11.7776	11.393	12.759	11.0138	-1.93467	0.791236	0.533957	5	hsAME-E + cyAME-L
CTSB	12.8045	13.0003	14.8108	12.3178	-0.21809	1.87301	0.843555	5	hsAME-E + cyAME-L
CUEDC2	7.87025	8.7794	10.846	9.72282	-2.86226	-1.32623	-1.03801	5	hsAME-E + cyAME-L
CUTA	8.50645	9.71636	10.4942	10.9479	-2.37718	-0.0333278	0.326809	5	hsAME-E + cyAME-L
DHRS3	7.74625	6.30852	10.0798	9.60097	-3.08096	-1.84916	-0.669976	5	hsAME-E + cyAME-L
DISP1	6.20665	6.33773	6.36602	7.41224	-3.07237	-2.63151	-1.29609	5	hsAME-E + cyAME-L
DMKN	7.83493	8.96477	10.1961	10.6506	-3.29358	-0.382709	-1.73801	5	hsAME-E + cyAME-L
DOK4	7.07124	9.84613	7.91512	12.922	-1.82529	0.212473	-0.74235	5	hsAME-E + cyAME-L
DPYSL2	7.49255	6.91239	9.28415	7.56111	-2.43558	0.30371	-0.420313	5	hsAME-E + cyAME-L
DPYSL3	5.26317	4.22153	6.95309	11.7558	-3.31593	-2.24015	-1.66007	5	hsAME-E + cyAME-L
DYNLL1	10.9689	11.5456	11.4763	12.019	-2.71259	1.92493	1.29747	5	hsAME-E + cyAME-L
DYNLT1	9.23979	9.80048	10.6975	10.1964	-2.25571	0.65084	0.911139	5	hsAME-E + cyAME-L
EBPL	9.6087	8.84691	9.31877	8.80534	-2.40682	0.5078	0.0575619	5	hsAME-E + cyAME-L
EEF1E1	9.47887	9.81238	9.76821	9.72604	-2.41093	-0.322204	-0.56562	5	hsAME-E + cyAME-L
EFEMP2	4.70136	2.46806	4.62668	8.8772	-3.32193	-2.39657	-1.34978	5	hsAME-E + cyAME-L
EGFL7	8.64778	8.14666	9.90939	9.78685	-2.32676	-0.317488	-1.63125	5	hsAME-E + cyAME-L
EIF1	12.8669	13.6392	13.832	13.4075	1.07375	2.88659	2.45361	5	hsAME-E + cyAME-L
EIF3F	12.1596	12.1716	12.7406	12.6201	-1.14186	1.21936	0.955885	5	hsAME-E + cyAME-L
EIF3K	11.7275	12.1885	12.2845	11.674	-1.4784	1.81883	0.683223	5	hsAME-E + cyAME-L
EIF6	10.6174	11.5047	12.1491	11.0153	-0.979975	0.828992	0.150763	5	hsAME-E + cyAME-L
EMP3	4.66773	2.975	4.15294	6.66426	-3.2753	-1.20199	-0.957609	5	hsAME-E + cyAME-L
ENY2	7.85501	10.1876	10.3016	9.90924	-2.63883	0.624375	1.27275	5	hsAME-E + cyAME-L
EPAS1	9.73719	11.8653	12.5666	15.4657	-2.41231	-0.738332	0.914342	5	hsAME-E + cyAME-L
EPB41L4A	3.41165	3.64938	5.51242	8.70313	-3.25604	-3.09847	-1.58292	5	hsAME-E + cyAME-L
EPC1	9.53984	9.66409	8.27216	9.81269	-2.77915	-1.17495	-0.901408	5	hsAME-E + cyAME-L
EPN2	10.3443	9.6163	10.5066	10.1633	-2.986	-1.75778	-1.50566	5	hsAME-E + cyAME-L
ERCC1	8.15833	8.56311	10.0316	9.89668	-2.83586	-0.405777	-0.927725	5	hsAME-E + cyAME-L
ERH	11.4335	11.8492	10.9149	11.3435	-1.84477	0.0896474	-0.0616785	5	hsAME-E + cyAME-L
ETS1	7.67169	8.42846	3.68874	7.67207	-3.09663	-0.996208	-0.910508	5	hsAME-E + cyAME-L
FABP5	12.2608	12.8366	11.5631	9.94695	-1.92945	1.93848	1.28611	5	hsAME-E + cyAME-L
FAM104B	6.84031	7.56892	7.65712	7.13762	-3.11534	-1.6328	-2.13217	5	hsAME-E + cyAME-L
FAM114A1	3.88585	2.96027	6.58703	9.27181	-3.31995	-1.51638	-1.13136	5	hsAME-E + cyAME-L
FAM13A	6.70907	5.87719	6.74928	9.29967	-3.12643	-1.2324	0.206006	5	hsAME-E + cyAME-L
FAM210B	8.25321	9.62892	9.19526	9.87953	-3.2936	-1.59644	-1.46073	5	hsAME-E + cyAME-L
FAM216A	6.06458	7.24118	5.78485	7.82324	-2.82489	-1.29168	-1.67972	5	hsAME-E + cyAME-L
FAT3	1.00823	-3.32193	3.39439	9.91748	-3.32103	-3.30512	-1.39621	5	hsAME-E + cyAME-L
FAU	12.0799	12.5078	13.1321	12.3214	-0.838354	2.22486	2.73642	5	hsAME-E + cyAME-L
FBLN2	8.46362	9.81977	9.00365	8.35674	-2.75036	-0.947132	-0.577222	5	hsAME-E + cyAME-L
FGFR1	13.1481	12.263	12.3748	12.8428	-2.24681	0.322954	-0.193249	5	hsAME-E + cyAME-L
FKBP10	6.78133	6.85073	7.66943	11.9177	-3.32054	-1.8535	-1.20299	5	hsAME-E + cyAME-L
FLRT2	1.45322	-3.32193	0.261603	5.16067	-3.32193	-2.16305	-1.22244	5	hsAME-E + cyAME-L
FLT1	3.83169	2.57759	5.28546	9.42871	-3.31982	0.814132	0.844017	5	hsAME-E + cyAME-L
FN1	9.17398	7.06316	8.43494	15.645	-2.57183	1.01435	3.49266	5	hsAME-E + cyAME-L
FNDC3A	11.4971	10.4836	10.0477	10.6192	-2.0991	-0.321764	0.50403	5	hsAME-E + cyAME-L
FREM1	5.32068	2.73629	5.62108	9.68115	-3.32118	-2.43388	-0.125646	5	hsAME-E + cyAME-L
FUOM	6.83624	7.20784	8.36982	8.45158	-3.10992	-1.55222	-1.10868	5	hsAME-E + cyAME-L
GLRX2	6.2038	7.12209	7.22376	6.14161	-2.67147	-1.14611	-1.45827	5	hsAME-E + cyAME-L
GMPR	0.831927	0.746129	4.06714	3.82308	-3.24119	-2.50615	-1.47902	5	hsAME-E + cyAME-L
GMPR2	8.73121	10.5431	10.5569	10.8399	-2.69492	-1.18828	-0.673987	5	hsAME-E + cyAME-L
GNAI2	11.222	11.2607	9.2625	11.5122	-2.81481	-0.49518	-1.44807	5	hsAME-E + cyAME-L
GNAS	14.5572	13.9878	13.6976	14.5549	-0.208138	1.65355	2.036	5	hsAME-E + cyAME-L
GOLM1	10.1669	10.7383	9.71598	11.546	-2.76708	-0.921761	-0.641138	5	hsAME-E + cyAME-L
GPC4	7.94865	8.40135	9.31192	12.0512	-3.3103	-0.851881	-1.75343	5	hsAME-E + cyAME-L
GPX1	9.76586	12.1315	11.8373	11.0109	-2.7102	1.10649	0.351467	5	hsAME-E + cyAME-L
GPX7	3.67534	2.96027	5.90985	7.19526	-3.32022	-1.30901	-1.91214	5	hsAME-E + cyAME-L
GPX8	9.13867	10.8254	9.35556	10.4097	-2.61819	-0.362174	-0.527021	5	hsAME-E + cyAME-L
GREB1	10.0281	10.0505	8.11719	9.42608	-3.04178	-1.58464	-0.685965	5	hsAME-E + cyAME-L
GSTO1	8.45485	10.6819	10.3346	12.1201	-2.06599	0.930838	-0.378724	5	hsAME-E + cyAME-L
GSTP1	13.0759	13.2006	14.1178	13.6829	1.0179	2.5108	2.66282	5	hsAME-E + cyAME-L
HAS2	5.76302	1.23172	3.79135	6.38598	-3.04333	0.758548	-0.933317	5	hsAME-E + cyAME-L
HDHD2	8.73267	9.13047	9.58128	9.34793	-3.20406	-2.90688	-1.70774	5	hsAME-E + cyAME-L
HES1	6.16993	7.70561	8.05939	12.4511	-3.24915	-1.49594	-0.350893	5	hsAME-E + cyAME-L
HEY1	4.72361	3.24981	6.54309	12.3571	-3.32139	-0.573943	1.12025	5	hsAME-E + cyAME-L
HGF	-2.61038	-3.32193	-3.32193	-3.32193	-3.32168	0.553249	-1.73524	5	hsAME-E + cyAME-L
HMGA2	4.84956	5.73865	5.70346	8.40832	-3.31873	0.06452	-1.31816	5	hsAME-E + cyAME-L
HPN	4.65487	4.42927	8.07133	8.87514	-3.32162	-2.93494	-1.09814	5	hsAME-E + cyAME-L
HSPB11	6.96107	8.21683	8.7151	8.34336	-3.08844	-1.0576	-0.647083	5	hsAME-E + cyAME-L
HSPE1	10.414	12.1036	12.387	11.5409	-2.69206	1.67925	1.47867	5	hsAME-E + cyAME-L
ID1	6.29325	7.23087	7.78471	12.9085	-2.32168	-0.605359	-0.141866	5	hsAME-E + cyAME-L
ID2	9.93984	8.3039	12.268	12.2093	-1.5624	1.56542	0.909633	5	hsAME-E + cyAME-L
ID3	8.90229	7.10397	9.79613	11.1858	-1.9432	1.19815	-0.592751	5	hsAME-E + cyAME-L
IER3	8.66668	7.64088	9.64756	10.8438	-3.12316	-1.48644	-1.38494	5	hsAME-E + cyAME-L
IFT27	8.65809	8.82101	8.7486	9.26478	-3.21451	-1.93083	-1.69576	5	hsAME-E + cyAME-L
ISL1	4.2528	3.55225	2.7296	9.14892	-3.32193	-0.644773	-0.439192	5	hsAME-E + cyAME-L
ITM2A	2.01574	3.32629	6.56267	7.06494	-2.87305	-1.34479	-1.66359	5	hsAME-E + cyAME-L
ITM2C	10.2944	10.6517	11.3631	13.356	-2.06364	1.12359	2.08477	5	hsAME-E + cyAME-L
JUND	12.7421	11.4042	10.7297	11.9878	-3.24682	-1.83647	-1.52426	5	hsAME-E + cyAME-L
KAZN	9.49976	8.29053	9.36598	8.23555	-3.19203	-2.65429	-1.48639	5	hsAME-E + cyAME-L
KIF26B	2.72513	1.21297	3.1283	9.34778	-3.32152	-2.77358	-0.352652	5	hsAME-E + cyAME-L
KIF2A	11.1222	10.6737	10.6624	10.6038	-2.32866	-0.608108	-1.43988	5	hsAME-E + cyAME-L
KLK8	7.66027	7.41158	8.96133	7.82322	-3.1171	-3.20195	-1.43532	5	hsAME-E + cyAME-L
LAMTOR3	9.32906	9.26555	10.0343	9.57904	-2.65606	-0.438951	-0.642877	5	hsAME-E + cyAME-L
LAPTM4B	12.1351	11.1035	10.3435	14.2103	-0.40795	1.25872	1.58352	5	hsAME-E + cyAME-L
LGALS1	9.31277	9.07501	10.0846	7.65792	-2.38727	0.187638	2.46366	5	hsAME-E + cyAME-L
LITAF	10.3998	8.96009	11.9583	11.2176	-3.22344	0.206456	1.32521	5	hsAME-E + cyAME-L
LIX1	-1.21656	-3.32193	-1.26616	2.54722	-3.32193	0.0668728	-0.68109	5	hsAME-E + cyAME-L
LPGAT1	8.89253	8.72638	6.96943	8.44062	-2.33033	-0.737488	-1.74023	5	hsAME-E + cyAME-L
LSAMP	3.03222	-1.46409	2.82234	2.51903	-3.31746	-2.65485	-0.632321	5	hsAME-E + cyAME-L
LSM3	9.90996	10.7653	11.0829	10.3394	-2.24561	0.806127	1.49647	5	hsAME-E + cyAME-L
LSM6	8.69935	9.20703	8.93429	8.89412	-2.76038	-0.240097	-0.356769	5	hsAME-E + cyAME-L
LSM7	7.67235	10.2276	10.6819	10.6789	-3.08691	0.00294616	1.68606	5	hsAME-E + cyAME-L
MAP3K1	10.2632	9.3119	8.87242	9.44283	-3.12788	-1.80155	-1.08051	5	hsAME-E + cyAME-L
MARCKS	9.02637	9.47659	7.74287	10.897	-2.56157	0.481995	0.0481399	5	hsAME-E + cyAME-L
MCOLN3	3.96171	3.24932	-1.47768	4.84709	-3.32026	-2.05619	-1.51206	5	hsAME-E + cyAME-L
MDGA2	4.27221	3.8022	4.78867	3.34177	-3.32193	-2.86706	-0.91767	5	hsAME-E + cyAME-L
MDK	13.5548	12.6798	14.1785	13.8513	-0.834624	2.0189	3.91458	5	hsAME-E + cyAME-L
MED31	6.73201	7.27622	7.80585	6.81139	-3.09992	-1.80694	-1.3405	5	hsAME-E + cyAME-L
MEIS1	6.99173	7.4015	7.4376	10.7817	-2.76986	-1.46609	0.211102	5	hsAME-E + cyAME-L
METTL22	9.66413	8.67604	9.61021	9.17165	-2.96312	-1.43467	-1.45664	5	hsAME-E + cyAME-L
MGST1	11.8802	9.7836	12.4018	12.003	-2.88168	0.439047	-0.25098	5	hsAME-E + cyAME-L
MRPL11	10.736	10.7183	11.1675	10.127	-1.33043	0.600594	0.795774	5	hsAME-E + cyAME-L
MRPL33	8.76939	10.0994	10.4646	9.6116	-2.04517	-0.132512	0.726294	5	hsAME-E + cyAME-L
MRPL36	8.24361	9.01769	10.4324	8.80942	-2.71122	0.0520626	-0.862798	5	hsAME-E + cyAME-L
MRPL40	8.18232	9.67533	10.5524	8.88992	-2.54084	0.420102	0.64204	5	hsAME-E + cyAME-L
MRPL41	8.95645	10.0444	10.8039	9.45731	-2.50763	0.0883671	0.778557	5	hsAME-E + cyAME-L
MRPL51	10.1244	11.1705	12.771	11.0057	-0.528953	1.38681	1.126	5	hsAME-E + cyAME-L
MRPL52	9.119	10.6809	10.6528	10.1161	-2.61	0.530414	0.984112	5	hsAME-E + cyAME-L
MRPS21	9.68879	10.412	11.2871	10.312	-1.82557	0.857909	0.535043	5	hsAME-E + cyAME-L
MTHFS	7.27892	9.09157	9.95439	8.25032	-3.26628	-2.45528	-1.32716	5	hsAME-E + cyAME-L
MYL6	11.0293	13.0665	13.9867	13.7375	0.977952	2.53809	3.64328	5	hsAME-E + cyAME-L
MYL6B	8.32038	10.956	11.2512	11.6806	-2.59306	-0.889218	-0.318837	5	hsAME-E + cyAME-L
NANS	9.07512	9.75444	10.5629	10.3923	-2.7136	0.24702	-0.639123	5	hsAME-E + cyAME-L
NAV2	11.4851	10.4893	10.4579	11.1508	-2.69886	-0.479889	0.400091	5	hsAME-E + cyAME-L
NDUFA1	8.40258	11.0863	11.8415	10.1572	-3.08374	0.369858	2.36786	5	hsAME-E + cyAME-L
NDUFA12	9.95615	10.2008	11.3222	9.69839	-2.84181	0.647172	1.37262	5	hsAME-E + cyAME-L
NDUFA2	8.24984	9.96569	10.7708	9.87785	-2.38132	-0.423801	0.818432	5	hsAME-E + cyAME-L
NDUFA4	11.9027	12.4332	13.3042	12.1412	0.365173	2.15786	2.18853	5	hsAME-E + cyAME-L
NDUFB10	10.4368	10.7851	11.635	10.219	-1.22718	0.828983	1.04163	5	hsAME-E + cyAME-L
NDUFB11	10.6869	11.0647	11.1486	10.9202	-0.758517	0.868901	0.54662	5	hsAME-E + cyAME-L
NDUFB4	10.5635	10.6786	11.4889	10.9541	-2.2192	0.731823	1.51859	5	hsAME-E + cyAME-L
NDUFB8	10.7157	11.0731	12.3893	11.1152	-3.03908	-0.940786	0.36018	5	hsAME-E + cyAME-L
NDUFC1	10.3319	9.89658	10.3734	9.35998	-2.29538	0.752192	1.65181	5	hsAME-E + cyAME-L
NDUFC2	11.3324	11.2322	12.3474	10.7424	-2.58396	-0.131741	1.03829	5	hsAME-E + cyAME-L
NDUFS4	8.68249	9.78134	11.443	10.2381	-2.69751	0.213122	1.13651	5	hsAME-E + cyAME-L
NDUFS5	11.5272	11.4721	12.1993	11.423	-2.7091	1.96974	1.9378	5	hsAME-E + cyAME-L
NETO2	7.57596	8.88847	5.24149	7.30732	-2.88355	-1.33147	-1.73929	5	hsAME-E + cyAME-L
NHP2	9.43844	11.1965	11.9018	11.0549	-1.72996	0.189559	0.949269	5	hsAME-E + cyAME-L
NME4	9.49051	9.87655	10.7402	11.51	-1.95319	0.984372	-0.616957	5	hsAME-E + cyAME-L
NOP10	10.8842	11.0995	12.086	10.8769	-0.853085	1.21774	1.87107	5	hsAME-E + cyAME-L
NRP1	11.3001	9.26012	13.24	12.0687	-2.52578	0.0727754	-0.385712	5	hsAME-E + cyAME-L
NRP2	10.7939	7.88492	9.971	9.71604	-3.30572	0.883535	-1.41252	5	hsAME-E + cyAME-L
NSA2	10.982	11.0211	9.86986	10.5787	-2.80036	-0.493003	0.0894046	5	hsAME-E + cyAME-L
NT5DC2	9.74563	10.409	8.78234	12.6497	-3.11298	-0.439398	-0.550097	5	hsAME-E + cyAME-L
NUAK1	5.12113	7.06027	3.93977	10.448	-3.07187	-1.8878	-1.9005	5	hsAME-E + cyAME-L
NUBP1	8.36647	9.47925	9.64084	9.0155	-3.14398	-1.8056	-1.9646	5	hsAME-E + cyAME-L
NUDT1	6.45675	8.48918	9.71941	8.49497	-2.68289	-0.759509	-1.17508	5	hsAME-E + cyAME-L
OBSL1	8.63886	9.5135	10.3645	13.4164	-3.31997	-1.98594	-1.32895	5	hsAME-E + cyAME-L
OST4	10.8716	10.634	11.7354	11.1288	-2.69938	0.941772	2.09348	5	hsAME-E + cyAME-L
PAFAH1B3	8.02344	9.82284	10.0619	10.1468	-3.13672	-1.25382	-0.142142	5	hsAME-E + cyAME-L
PAGR1	8.12042	9.82241	10.374	9.84645	-3.05962	-1.84377	-2.11323	5	hsAME-E + cyAME-L
PBLD	4.68797	4.8755	5.31141	5.24896	-3.24657	-3.17893	-0.952142	5	hsAME-E + cyAME-L
PCDH7	1.95131	-3.32193	1.82237	6.93955	-3.32139	-0.990331	-0.344547	5	hsAME-E + cyAME-L
PDCD5	8.13302	10.0115	10.5441	9.80728	-1.03092	0.957391	0.81906	5	hsAME-E + cyAME-L
PDK3	9.47748	8.2288	10.6157	9.12507	-3.02957	-1.31351	-2.14846	5	hsAME-E + cyAME-L
PDPN	5.60847	6.75227	7.39942	10.6872	-3.192	-0.023274	-1.33409	5	hsAME-E + cyAME-L
PDZRN3	5.47276	5.30239	3.19224	9.04435	-3.31654	-1.73332	-0.00871765	5	hsAME-E + cyAME-L
PFDN5	9.48928	11.4823	12.2778	11.5079	-2.32613	1.27892	1.53203	5	hsAME-E + cyAME-L
PFN1	14.4064	14.3684	15.1905	13.9499	-1.09394	3.56702	2.16022	5	hsAME-E + cyAME-L
PITX1	7.21553	5.66693	4.88406	2.51062	-3.03797	0.346086	-2.02695	5	hsAME-E + cyAME-L
PLA2G12A	9.1566	9.00726	9.96135	9.78403	-2.95401	-1.81401	-1.46685	5	hsAME-E + cyAME-L
PLEKHO1	4.0676	5.23036	3.75227	9.20959	-3.13298	-1.58371	-1.68178	5	hsAME-E + cyAME-L
PODXL	7.64836	8.16871	7.14026	11.1045	-2.57575	0.610361	1.51811	5	hsAME-E + cyAME-L
POLR2F	8.93431	10.1475	11.7964	9.62675	-2.51355	0.829999	1.1357	5	hsAME-E + cyAME-L
POLR2I	9.72698	9.37016	10.4231	9.2513	-2.99143	-0.944715	1.02876	5	hsAME-E + cyAME-L
POP5	8.41931	9.10808	9.23447	8.44524	-2.72537	-0.500759	-1.27478	5	hsAME-E + cyAME-L
PPIB	12.2692	12.7724	13.6831	13.4386	-0.436409	1.59789	1.64976	5	hsAME-E + cyAME-L
PPIH	9.28673	9.7204	9.76463	9.80439	-2.66685	-0.599265	-1.49945	5	hsAME-E + cyAME-L
PRELID1	11.2482	12.3865	12.6787	11.5919	-2.86295	0.667067	0.749636	5	hsAME-E + cyAME-L
PRICKLE1	3.92104	2.83186	5.21963	4.37069	-3.32165	-0.709815	-1.40272	5	hsAME-E + cyAME-L
PSMB3	10.8242	11.7326	13.3274	11.2741	-1.80302	1.59843	-0.527442	5	hsAME-E + cyAME-L
PSMD7	11.089	11.8444	13.0469	11.5	-2.67198	0.68459	-0.437377	5	hsAME-E + cyAME-L
PSME2	9.6065	9.9999	11.9062	10.0996	-2.14011	-0.318355	-0.0171951	5	hsAME-E + cyAME-L
PSMG4	7.47899	7.91797	8.77713	7.43318	-2.90571	-1.39796	-1.59758	5	hsAME-E + cyAME-L
PTDSS2	10.7768	11.0195	9.85664	11.0576	-2.75853	-1.28884	-1.62297	5	hsAME-E + cyAME-L
PTOV1	10.2648	10.5517	10.2212	11.8914	-2.99805	-1.38957	-0.862836	5	hsAME-E + cyAME-L
PTPRD	2.59902	-3.32193	3.63157	4.56998	-3.32081	-1.60424	-1.55104	5	hsAME-E + cyAME-L
PTPRK	9.24018	8.48869	8.94856	10.4725	-2.78005	-1.04611	0.726912	5	hsAME-E + cyAME-L
PXDN	11.025	12.097	11.2648	12.8517	-3.23742	0.238118	-0.0544036	5	hsAME-E + cyAME-L
RASSF3	10.7998	9.89592	9.20565	9.6316	-3.01838	-1.91116	-2.56118	5	hsAME-E + cyAME-L
RBFA	9.92604	9.95306	9.69702	9.33652	-2.95444	-0.280853	-1.22949	5	hsAME-E + cyAME-L
RBMS2	12.0313	9.57468	11.2244	9.92149	-3.21187	-1.83395	-1.66611	5	hsAME-E + cyAME-L
RBX1	9.99897	10.3618	12.0441	10.5544	-2.44177	1.09549	1.77298	5	hsAME-E + cyAME-L
RC3H2	11.0362	10.741	9.44648	10.8777	-2.59276	-1.11306	-1.3264	5	hsAME-E + cyAME-L
RNF181	9.25709	9.98218	11.546	10.1481	-1.89542	0.0183077	1.20742	5	hsAME-E + cyAME-L
ROBO1	10.5468	10.0983	8.02625	10.7129	-2.95888	-0.993975	-1.31456	5	hsAME-E + cyAME-L
ROMO1	8.36667	10.0574	11.4398	9.99087	-2.75594	0.782315	2.79112	5	hsAME-E + cyAME-L
ROR1	3.49003	4.8243	7.23734	9.21831	-3.08577	0.282932	0.37171	5	hsAME-E + cyAME-L
RPA2	10.2399	10.5685	11.5362	10.0018	-1.5963	0.216753	-1.01403	5	hsAME-E + cyAME-L
RPL10	14.3908	15.0954	13.9428	14.5925	1.41359	3.04676	3.68035	5	hsAME-E + cyAME-L
RPL11	12.6055	14.5211	13.4937	14.4242	1.27332	3.06173	2.30262	5	hsAME-E + cyAME-L
RPL13	14.3453	14.5334	14.6999	14.5364	0.890577	3.07569	3.35468	5	hsAME-E + cyAME-L
RPL18A	14.5821	13.5195	13.861	13.7787	-0.519824	2.56727	3.33539	5	hsAME-E + cyAME-L
RPL22L1	8.17666	9.49261	7.38673	10.0846	-1.70418	0.0693687	-0.325955	5	hsAME-E + cyAME-L
RPL23	12.8033	14.2381	13.6133	14.3352	-2.00142	2.82857	2.63389	5	hsAME-E + cyAME-L
RPL26	14.1434	14.2191	13.0286	13.9966	-1.81504	1.25497	1.39408	5	hsAME-E + cyAME-L
RPL27	13.0763	13.7457	13.1516	13.5529	-0.751344	2.85155	3.14421	5	hsAME-E + cyAME-L
RPL30	11.8434	14.0937	12.5204	14.0186	-2.40549	1.75976	1.98328	5	hsAME-E + cyAME-L
RPL32	14.4846	14.2198	13.6202	14.138	0.720155	3.04704	2.44239	5	hsAME-E + cyAME-L
RPL34	12.2527	13.0981	13.1611	13.177	-0.234089	2.76066	3.25387	5	hsAME-E + cyAME-L
RPL35	13.3248	13.2058	12.4726	13.2703	-1.76066	2.84661	2.5513	5	hsAME-E + cyAME-L
RPL35A	13.0801	13.3553	12.512	13.4971	-0.819773	2.66373	1.90204	5	hsAME-E + cyAME-L
RPL37	12.9874	14.2378	12.7001	14.164	-0.547605	2.8326	3.91518	5	hsAME-E + cyAME-L
RPL37A	13.8864	14.2971	13.3387	14.4964	-1.67261	2.97325	2.84106	5	hsAME-E + cyAME-L
RPL38	12.9949	13.1011	12.454	12.7808	-1.75273	2.30495	2.88144	5	hsAME-E + cyAME-L
RPL5	13.9232	15.0454	15.0552	15.0691	0.272999	3.56227	1.95194	5	hsAME-E + cyAME-L
RPL7	13.8737	14.0747	14.9037	14.0305	0.978553	2.83352	3.78605	5	hsAME-E + cyAME-L
RPL9	12.9958	14.6216	12.3243	14.4748	0.291393	1.86111	2.68529	5	hsAME-E + cyAME-L
RPLP1	13.9793	14.8952	14.7561	14.5184	1.8205	3.45451	2.83236	5	hsAME-E + cyAME-L
RPS11	13.7164	14.1979	13.4733	14.7798	-2.31069	2.98087	2.02527	5	hsAME-E + cyAME-L
RPS12	12.5706	14.5349	12.8608	14.5004	0.297583	2.72141	2.88233	5	hsAME-E + cyAME-L
RPS14	13.9283	14.1161	15.2441	14.0404	2.10009	3.69537	3.53211	5	hsAME-E + cyAME-L
RPS15	13.0911	13.325	13.2168	13.0902	-0.288481	2.60155	3.13258	5	hsAME-E + cyAME-L
RPS18	13.7497	15.097	15.151	14.9876	-1.74308	3.37034	3.95501	5	hsAME-E + cyAME-L
RPS21	10.6098	12.9914	11.7503	12.667	-2.432	2.06217	3.43491	5	hsAME-E + cyAME-L
RPS23	12.7401	14.3462	13.2564	14.2178	-2.34395	1.95594	2.81985	5	hsAME-E + cyAME-L
RPS24	13.2481	14.4394	13.5099	14.3328	-0.769964	2.97539	2.75419	5	hsAME-E + cyAME-L
RPS27	10.077	13.3269	13.2284	13.5493	-1.15529	2.63163	4.04217	5	hsAME-E + cyAME-L
RPS27A	11.7475	14.6831	13.338	14.5599	-0.20499	2.98855	2.73516	5	hsAME-E + cyAME-L
RPS28	12.9081	12.5834	11.1698	12.8329	-2.14051	1.50423	2.41031	5	hsAME-E + cyAME-L
RPS29	10.4379	13.2874	12.4078	13.0193	-3.02668	2.40355	4.23587	5	hsAME-E + cyAME-L
RPS8	13.8137	14.8087	14.1243	14.716	-0.605701	2.92615	2.9458	5	hsAME-E + cyAME-L
RSF1	10.1848	10.0561	9.9888	10.1929	-2.62063	-0.793923	0.527676	5	hsAME-E + cyAME-L
S100A10	11.6452	13.3406	13.137	12.6621	-2.07887	3.56712	2.54845	5	hsAME-E + cyAME-L
SAT1	9.77265	8.7189	12.465	11.988	-2.99395	-1.27159	-1.65326	5	hsAME-E + cyAME-L
SAT2	3.93773	7.64408	7.5747	9.68329	-3.25366	-1.65885	-1.61561	5	hsAME-E + cyAME-L
SCNM1	9.9112	9.13465	10.9151	8.80181	-2.48014	-0.473163	-0.974845	5	hsAME-E + cyAME-L
SEC61B	8.58094	10.7435	11.5273	10.7911	-2.48055	0.906739	1.09679	5	hsAME-E + cyAME-L
SEC61G	7.0672	10.1366	10.4321	10.3773	-2.1815	1.03532	1.93438	5	hsAME-E + cyAME-L
SERPINH1	10.961	12.2039	12.4602	12.8258	-2.7699	2.68391	2.76394	5	hsAME-E + cyAME-L
SF3B5	9.66573	10.3275	10.4417	10.3485	-3.04939	-0.0600126	-1.11223	5	hsAME-E + cyAME-L
SFT2D1	8.68122	9.05618	10.022	9.60411	-2.82816	0.531709	-0.445224	5	hsAME-E + cyAME-L
SH3BGRL	6.45031	6.40123	8.48498	9.33815	-3.30199	-1.57875	-0.367223	5	hsAME-E + cyAME-L
SH3BGRL3	10.2371	9.47837	11.0933	10.2726	-1.97508	1.43379	1.92071	5	hsAME-E + cyAME-L
SIPA1L2	10.0124	8.49086	9.5272	8.96084	-3.13253	-0.528149	-0.874554	5	hsAME-E + cyAME-L
SIVA1	9.12651	10.5447	11.7162	10.126	-1.2942	0.564941	0.528799	5	hsAME-E + cyAME-L
SLC16A2	3.53566	4.67286	3.48142	8.32332	-3.3204	-2.30468	-1.64156	5	hsAME-E + cyAME-L
SLC16A3	11.8612	10.6739	12.3149	11.7759	-2.87356	-1.39654	-0.962583	5	hsAME-E + cyAME-L
SLC25A4	7.35673	9.32246	9.614	9.79622	-3.01567	-0.791715	-0.720701	5	hsAME-E + cyAME-L
SLC25A5	13.8205	13.8551	14.6317	12.8553	-0.463745	2.3125	1.55617	5	hsAME-E + cyAME-L
SLC25A6	13.5185	13.4167	14.3065	14.1102	-2.06601	2.67135	1.87715	5	hsAME-E + cyAME-L
SLC36A4	8.43743	7.64947	7.9802	9.67592	-3.0224	-1.58341	-1.48534	5	hsAME-E + cyAME-L
SLC39A4	9.92696	9.78751	9.63881	8.42738	-2.57514	-0.64792	1.5716	5	hsAME-E + cyAME-L
SLC7A3	4.75451	5.85841	7.13264	10.6425	-3.26118	-1.08487	-0.59131	5	hsAME-E + cyAME-L
SLIRP	9.73354	11.1004	12.0237	9.9654	-1.44053	1.90425	2.63366	5	hsAME-E + cyAME-L
SMAD3	7.00602	7.42013	6.89394	8.04154	-3.05827	-1.51214	-1.6999	5	hsAME-E + cyAME-L
SMIM19	8.15079	8.56137	9.57822	8.4841	-3.05276	-1.79756	-0.146206	5	hsAME-E + cyAME-L
SMIM4	6.09277	7.24001	7.25589	7.46943	-3.16004	-1.43075	-0.62418	5	hsAME-E + cyAME-L
SMS	11.2458	11.693	11.93	13.7892	-0.891923	1.04207	1.0276	5	hsAME-E + cyAME-L
SNRPD1	9.8695	11.3273	11.913	10.7983	-1.09179	1.58167	0.979592	5	hsAME-E + cyAME-L
SNRPD2	11.7413	12.1191	13.086	12.041	-2.56587	1.98227	2.2672	5	hsAME-E + cyAME-L
SNRPE	10.6361	11.4395	12.3685	10.8328	-0.395655	1.3821	1.91337	5	hsAME-E + cyAME-L
SNRPF	7.82963	10.9911	10.4924	10.4979	-2.66871	1.34262	0.200172	5	hsAME-E + cyAME-L
SNRPG	10.5867	11.1291	12.2583	10.0461	-1.30763	1.73182	1.13458	5	hsAME-E + cyAME-L
SNX7	7.08265	8.4303	6.82664	8.62353	-2.97694	-1.69352	-2.14935	5	hsAME-E + cyAME-L
SOD1	9.90245	11.4737	11.8068	11.0935	-2.72569	1.48741	0.818739	5	hsAME-E + cyAME-L
SON	13.898	13.2595	12.4186	13.0383	0.0845183	1.42153	2.99711	5	hsAME-E + cyAME-L
SOX9	6.946	6.92734	7.23235	10.6693	-3.21224	-1.82754	-1.09696	5	hsAME-E + cyAME-L
SRI	8.87865	10.1226	11.4399	10.846	-0.948672	0.79489	1.50076	5	hsAME-E + cyAME-L
SSB	11.8517	12.7703	12.0949	12.1537	-1.65316	1.53045	2.2742	5	hsAME-E + cyAME-L
ST5	8.48937	8.75399	7.34496	7.71674	-3.0397	-1.56947	-1.24618	5	hsAME-E + cyAME-L
STOM	11.0831	8.81165	10.5359	12.3725	-1.01972	0.632939	-0.380027	5	hsAME-E + cyAME-L
SURF2	7.41189	8.78513	9.19996	7.88117	-3.09384	-0.293149	-1.97987	5	hsAME-E + cyAME-L
SYPL1	10.4306	10.7342	10.8525	10.6725	-1.67914	0.23929	-0.276367	5	hsAME-E + cyAME-L
TAGLN	6.99439	7.81422	8.65596	10.8607	-3.15509	-2.05105	-0.746984	5	hsAME-E + cyAME-L
TAX1BP3	10.1354	11.4947	9.74902	11.1896	-3.31294	-1.93855	-0.757644	5	hsAME-E + cyAME-L
TERF2IP	8.28813	8.00928	10.9525	9.30885	-2.68705	-1.31009	-2.18724	5	hsAME-E + cyAME-L
TGFBR1	9.08926	9.47298	8.03948	9.72008	-2.96239	-1.28469	0.404729	5	hsAME-E + cyAME-L
THOC7	10.788	10.2213	9.43351	10.179	-2.04777	-0.235839	-0.851412	5	hsAME-E + cyAME-L
TMBIM4	7.93313	9.25764	9.62855	8.86456	-2.79831	-2.56292	0.0815185	5	hsAME-E + cyAME-L
TMED1	5.87919	8.46879	9.96335	9.24196	-2.9205	-1.71367	-1.77063	5	hsAME-E + cyAME-L
TMEM101	8.3668	8.21056	10.387	9.41151	-2.80475	-1.02455	-1.7946	5	hsAME-E + cyAME-L
TMEM107	8.93143	5.43737	7.61349	5.68262	-3.17251	-1.99132	-1.08099	5	hsAME-E + cyAME-L
TMEM126A	7.80508	8.45337	8.80985	8.56966	-2.68033	-0.146194	-0.459005	5	hsAME-E + cyAME-L
TMEM147	11.0565	10.2869	12.2015	10.7646	-3.06844	0.752893	0.387901	5	hsAME-E + cyAME-L
TMEM216	7.47138	7.94774	8.17963	8.3933	-3.25726	-1.16109	-1.78273	5	hsAME-E + cyAME-L
TMEM256	9.72519	9.16656	10.0369	9.78724	-3.18302	-1.92578	-0.810111	5	hsAME-E + cyAME-L
TMEM258	10.4533	10.4042	11.461	10.5762	-3.08548	0.6887	2.57674	5	hsAME-E + cyAME-L
TMEM60	6.9355	7.78271	9.05319	8.19182	-3.29742	-2.08123	-1.33847	5	hsAME-E + cyAME-L
TMEM88	5.51752	4.6378	4.28978	5.83351	-2.27965	1.22401	0.852091	5	hsAME-E + cyAME-L
TMSB10	12.6882	14.1281	14.7258	14.5317	0.33805	3.43829	4.75772	5	hsAME-E + cyAME-L
TNNT1	7.70333	7.78253	7.62157	9.06561	-3.29954	-0.742491	-2.07412	5	hsAME-E + cyAME-L
TOMM7	7.94409	11.7678	11.2792	11.3261	-2.62759	1.20296	1.84398	5	hsAME-E + cyAME-L
TP53I3	6.07478	8.60876	8.19749	8.51871	-3.04945	-0.765227	0.322408	5	hsAME-E + cyAME-L
TPM2	6.57896	8.94801	8.76919	11.148	-1.06775	1.25827	-0.128913	5	hsAME-E + cyAME-L
TRIB2	3.72821	1.49588	3.24144	7.02112	-3.31286	-1.00584	-1.67815	5	hsAME-E + cyAME-L
TRIM14	7.48573	6.49745	8.96354	8.55312	-3.28721	-1.67697	-2.64343	5	hsAME-E + cyAME-L
TRO	6.94062	8.50485	8.46462	10.8437	-2.94283	-1.60549	-1.1621	5	hsAME-E + cyAME-L
TSPAN12	3.91426	4.36506	6.62994	8.77925	-3.05713	-1.43426	-1.46867	5	hsAME-E + cyAME-L
TSPAN3	11.134	11.3138	12.231	11.4902	-0.978958	0.661572	0.815658	5	hsAME-E + cyAME-L
TSPAN4	8.42023	8.53061	9.8051	9.01064	-2.84091	-1.43349	-0.371018	5	hsAME-E + cyAME-L
TTYH3	12.2058	11.7249	9.86652	12.5753	-3.02236	-0.565747	-1.77103	5	hsAME-E + cyAME-L
TXNDC17	7.56488	10.4703	11.0741	9.86008	-2.37583	0.901984	0.539502	5	hsAME-E + cyAME-L
TXNL4A	9.42112	11.0888	9.07479	10.5504	-2.90215	-0.849305	-1.33241	5	hsAME-E + cyAME-L
UBA52	12.1125	13.2766	12.7339	13.2204	0.578581	2.61641	2.51541	5	hsAME-E + cyAME-L
UCHL3	10.1625	10.3155	11.279	10.3286	-2.87665	-1.925	-0.238043	5	hsAME-E + cyAME-L
UNC5B	9.78101	9.1304	9.74173	8.80089	-3.16642	-0.315239	-1.90685	5	hsAME-E + cyAME-L
UNC5C	2.54638	-0.347376	3.84174	10.1664	-3.28869	-1.23937	-0.364575	5	hsAME-E + cyAME-L
VIM	4.05335	-1.58372	7.56255	10.4784	-3.31521	1.39709	1.38377	5	hsAME-E + cyAME-L
WNT3	5.78432	4.98456	4.62081	3.23127	-3.12979	-1.78226	-1.88063	5	hsAME-E + cyAME-L
ZNF462	10.491	7.98515	7.86442	10.3149	-3.31024	-0.316522	-0.230313	5	hsAME-E + cyAME-L
ZNHIT1	10.1998	10.2997	10.5525	9.94043	-1.89017	0.494055	0.457483	5	hsAME-E + cyAME-L
ZNRD1	7.4579	8.37158	9.27708	8.28414	-2.98319	-1.19312	-1.12974	5	hsAME-E + cyAME-L
ACSM3	4.73746	3.74004	5.84549	5.22183	-3.32038	-3.32193	-1.6758	6	cyAME-L
ADAMTS6	6.87055	6.05214	4.28813	6.71264	-2.87091	-2.79592	0.291444	6	cyAME-L
ADAMTSL3	1.86695	-0.23785	3.07915	2.30784	-3.22861	-3.29067	-0.927674	6	cyAME-L
ADCY8	-1.87263	-3.32193	1.61071	-3.32193	-3.31399	-3.32193	-1.21655	6	cyAME-L
ADRA1B	-3.32193	-3.32193	-3.32193	7.34007	-3.32193	-3.32193	-0.777092	6	cyAME-L
AFAP1	10.89	11.2995	9.93144	11.5768	-1.3679	-2.48319	-0.342154	6	cyAME-L
AGA	7.07317	8.15952	8.54583	7.73534	-3.21016	-2.95293	-0.725284	6	cyAME-L
AGAP1	11.8251	10.6598	10.0311	10.2913	-2.3188	-2.62872	0.0551803	6	cyAME-L
AGRN	12.3081	12.7028	9.2656	12.7271	-2.84601	-3.23416	-1.04309	6	cyAME-L
AIG1	6.09613	6.77157	7.22826	8.25	-3.17929	-3.27309	-0.850579	6	cyAME-L
AKAP2	11.8778	12.5995	11.0711	13.177	-3.28628	-3.1713	0.781385	6	cyAME-L
AKAP7	5.10195	5.64916	5.11656	4.41572	-3.13067	-3.19	-0.897584	6	cyAME-L
AKAP9	11.093	10.6408	10.9921	10.7689	-1.09217	-1.23968	1.71545	6	cyAME-L
ANG	0.852078	-3.32193	-1.00621	3.58201	-3.31305	-3.02864	-0.831965	6	cyAME-L
ANK3	9.50747	8.8348	8.88792	10.5106	-2.50753	-2.48888	0.591105	6	cyAME-L
ANKHD1	12.3529	11.6636	11.7622	11.7156	-3.23323	-2.86819	0.0426547	6	cyAME-L
APOA1	1.0658	-0.709174	5.5874	3.23133	-3.17068	-2.55406	-1.16852	6	cyAME-L
APOE	11.5098	12.8616	13.9099	13.3855	-2.54	-0.831895	1.50943	6	cyAME-L
ARHGAP31	4.82219	4.28523	0.261603	8.62725	-3.27166	-2.65674	-1.53983	6	cyAME-L
ARHGEF10	9.51146	9.65313	7.87584	10.7094	-3.31754	-2.59044	-1.20259	6	cyAME-L
ARHGEF3	8.17813	8.24928	8.29707	8.48161	-2.91291	-1.944	0.0449102	6	cyAME-L
ARL15	9.63702	8.85843	7.54967	10.2452	-1.83673	-2.76168	0.790042	6	cyAME-L
ARL2BP	8.75907	9.5618	10.0175	9.28661	-3.31154	-3.12593	-1.12831	6	cyAME-L
ARL6IP4	7.51752	10.8024	11.3606	10.9181	-3.27963	-3.25791	-0.714199	6	cyAME-L
ASAP2	11.0312	10.2841	9.04709	10.1151	-2.6383	-3.17803	-0.589019	6	cyAME-L
ASB14	-2.61038	-3.32193	5.56367	-3.32193	-3.30745	-3.32193	-1.68728	6	cyAME-L
ASTN2	6.0687	5.03597	6.01261	7.58162	-3.02803	-2.11058	-0.381307	6	cyAME-L
ATRNL1	-2.38637	-3.32193	-1.00621	3.49783	-3.32193	-3.11841	-1.65094	6	cyAME-L
ATXN1	7.68218	5.07466	6.56602	6.54387	-3.32092	-2.74897	-0.78345	6	cyAME-L
AUH	7.94697	8.22531	8.82362	9.16165	-2.14327	-2.20023	0.504703	6	cyAME-L
AUTS2	7.12509	6.2014	6.06836	8.86092	-3.10225	-1.96427	1.69101	6	cyAME-L
BACE2	7.91512	5.15391	8.63341	6.8797	-3.31868	-2.71185	-0.826428	6	cyAME-L
BCAS3	9.18111	8.48749	9.21745	8.44694	-3.11406	-2.92435	-0.20317	6	cyAME-L
BCKDHA	9.27933	8.92544	11.1084	10.106	-3.31502	-3.20323	-1.16102	6	cyAME-L
BCKDHB	8.38937	8.40197	8.57305	9.27774	-2.40517	-2.78156	-0.00415272	6	cyAME-L
BEX1	-2.61038	2.67408	4.2694	2.66876	-3.31698	-1.5158	0.320031	6	cyAME-L
BIN3	8.0233	8.69912	9.60339	9.20371	-1.91679	-2.42637	0.357694	6	cyAME-L
BNC2	8.69851	6.6479	7.62312	8.58891	-3.17852	-2.86468	-0.783633	6	cyAME-L
BOLA2B	2.65673	2.46901	2.01369	2.79838	-3.29561	-3.11994	0.00842735	6	cyAME-L
BTBD9	8.59142	8.79718	8.5014	8.18211	-3.07833	-2.7838	-1.31924	6	cyAME-L
CACNA1D	0.386209	-3.32193	-1.26616	4.7552	-3.32165	-3.19238	-1.80531	6	cyAME-L
CACNA1E	1.89739	-1.11688	1.62985	-0.974091	-3.32193	-3.26511	-1.66806	6	cyAME-L
CACNA2D1	7.17981	1.38128	2.56609	4.22275	-3.31715	-2.49008	-1.66656	6	cyAME-L
CADPS2	0.99006	1.77696	2.7446	7.03109	-3.24043	-3.19986	-0.502606	6	cyAME-L
CARHSP1	10.919	11.1821	12.1644	12.523	-1.13041	-1.51354	0.846221	6	cyAME-L
CASK	9.72462	9.79596	7.7947	10.2338	-2.87351	-2.22174	-0.626824	6	cyAME-L
CCDC107	6.15282	7.14006	8.98023	7.42534	-3.31743	-2.991	-1.36822	6	cyAME-L
CCND2	4.93518	3.04425	7.51982	9.82552	-3.2702	-1.3815	-0.0877692	6	cyAME-L
CD58	3.9419	4.92922	4.88864	6.42057	-3.20282	-2.46634	-0.836036	6	cyAME-L
CD59	8.65781	9.61358	10.4838	11.2695	-1.46447	-1.01112	1.91074	6	cyAME-L
CDH3	9.01253	9.84202	9.62915	13.0032	-2.39917	-2.66397	2.0172	6	cyAME-L
CDK5RAP3	9.89688	10.2777	11.8454	11.0247	-3.12068	-3.00461	-0.58671	6	cyAME-L
CDON	7.8004	7.31386	6.48492	10.2808	-3.26422	-2.96082	-0.436971	6	cyAME-L
CECR2	10.931	8.84525	8.52628	10.0256	-3.31415	-2.61152	-1.1522	6	cyAME-L
CEP112	5.19334	5.98428	4.56807	4.70713	-3.10143	-3.10732	-1.54586	6	cyAME-L
CFDP1	9.30387	9.87081	10.5431	10.439	-2.06583	-1.13463	1.3486	6	cyAME-L
CHTF8	10.7671	11.8998	10.7976	11.2859	-3.32125	-3.02812	-0.631516	6	cyAME-L
CHURC1	9.05642	9.76484	10.1807	9.5779	-2.79377	-2.86546	-0.886448	6	cyAME-L
CKLF	6.99835	6.175	7.86081	7.24433	-3.32193	-3.28854	0.296873	6	cyAME-L
CLDN3	7.64717	8.97507	11.282	8.9846	-2.7466	-3.18881	-1.41596	6	cyAME-L
CLDN6	13.7531	13.2243	12.7654	13.6938	0.0842935	-1.96239	2.06801	6	cyAME-L
CNKSR2	0.0480379	1.97964	0.118661	5.13452	-3.32193	-3.32193	-0.413002	6	cyAME-L
CNPY2	9.82084	10.85	11.5429	11.1734	-3.00538	-1.69819	1.80857	6	cyAME-L
CNTN1	-2.64572	-3.32193	3.08701	6.5644	-3.32193	-3.31673	-0.679387	6	cyAME-L
CNTN4	4.6535	3.11947	5.60389	9.27685	-2.84641	-3.16892	0.0335055	6	cyAME-L
COL11A1	-1.87263	-3.32193	4.19556	7.79657	-3.31939	-2.63374	-1.20845	6	cyAME-L
COL18A1	7.78801	8.86979	8.37904	12.0687	-3.32017	-2.26454	-0.53828	6	cyAME-L
COL19A1	4.54526	4.01519	3.23861	4.14707	-3.24076	-3.32193	3.48383	6	cyAME-L
COL2A1	1.49172	2.57759	5.82231	2.92961	-3.32177	-2.97462	-1.33553	6	cyAME-L
COL5A1	9.51046	9.84011	8.93996	12.0721	-3.31941	-1.04333	0.785472	6	cyAME-L
COMMD6	8.79386	9.70768	10.0864	10.0325	-2.36743	-0.476346	1.84826	6	cyAME-L
CPZ	7.09018	6.53809	7.47983	10.9358	-3.32193	-3.29995	-0.807491	6	cyAME-L
CREB5	5.13507	2.75567	6.28677	5.68905	-3.32041	-2.95597	-0.66616	6	cyAME-L
CRIP1	8.08608	12.2094	10.8732	5.0541	-3.3006	-3.30781	-1.56358	6	cyAME-L
CSRNP3	7.80143	6.75441	4.76343	5.90828	-3.29321	-3.16075	-1.66676	6	cyAME-L
CST3	9.0002	8.62164	9.91426	10.0425	-3.27361	-1.43205	1.43075	6	cyAME-L
CST6	0.581355	1.77696	-0.298155	7.08683	-3.26341	-3.32193	-0.15254	6	cyAME-L
CTHRC1	6.46938	7.23573	7.57561	9.91548	-3.1708	0.292717	2.12246	6	cyAME-L
CTNNA3	2.11085	-3.32193	-0.502048	4.66083	-3.25417	-3.30814	-0.820409	6	cyAME-L
CXCL12	6.7449	-0.347376	7.61138	6.49201	-3.31175	-3.08714	0.283137	6	cyAME-L
DAB1	7.09928	5.47339	6.68364	6.06702	-3.31555	-3.28532	0.681566	6	cyAME-L
DDT	9.77784	9.10755	10.6359	9.11206	-3.26513	-3.32193	1.2081	6	cyAME-L
DDX47	11.0167	10.8335	11.9311	10.5697	-3.14589	-3.29767	-1.43999	6	cyAME-L
DECR1	8.06853	8.38558	10.0045	9.3887	-2.63752	-1.25464	0.230053	6	cyAME-L
DHDH	2.92356	2.76235	6.01	-1.4403	-3.26681	-3.15206	-1.5679	6	cyAME-L
DIABLO	10.3172	10.3151	11.8074	10.6284	-3.19202	-3.139	-0.554868	6	cyAME-L
DIP2C	10.8025	9.80006	9.75	10.1859	-2.93522	-2.79186	1.00654	6	cyAME-L
DLK1	4.50699	1.97964	4.83999	6.87946	-3.32193	-2.7945	1.08238	6	cyAME-L
DLK2	2.00384	2.73563	4.70805	6.45901	-3.29255	-3.16429	-0.375602	6	cyAME-L
DLL1	6.01815	5.15318	7.51817	8.18732	-3.32193	-3.32193	-1.51796	6	cyAME-L
DLX5	10.3843	7.87245	10.4324	8.31739	-2.62849	-3.31045	-1.15306	6	cyAME-L
DNAJC1	8.5507	9.51574	10.6639	10.8584	-0.706458	-1.77376	1.04312	6	cyAME-L
DPM3	7.36929	7.26167	9.01669	7.65089	-3.25401	-2.30794	0.656457	6	cyAME-L
DYNLRB1	11.626	10.8481	10.4274	11.1058	-2.95759	-1.25623	0.630092	6	cyAME-L
DYNLRB2	-2.64572	-1.58372	-0.787331	-1.4403	-3.32193	-3.32193	-1.36437	6	cyAME-L
EEF1G	14.4085	15.1022	15.1395	15.0612	-3.32193	-3.32193	2.44874	6	cyAME-L
EFNA5	5.50631	0.740962	6.20199	5.93622	-3.272	-2.95856	0.844812	6	cyAME-L
EGFLAM	6.46088	6.00806	3.57421	-1.44678	-2.98352	-1.85063	-0.61399	6	cyAME-L
EIF4A1	15.3676	15.302	16.2989	14.9475	-1.94085	-2.28674	1.59847	6	cyAME-L
EMC6	6.96138	9.57164	10.5205	9.45082	-3.26833	-2.44869	0.0956929	6	cyAME-L
ENOX1	1.15682	-3.32193	2.45906	4.85669	-3.32193	-3.29531	-1.70362	6	cyAME-L
ENPP5	6.01161	5.70518	6.78081	6.54481	-3.22643	-3.32193	-0.749979	6	cyAME-L
EPB41L4B	10.3777	10.1429	9.70701	11.4179	-2.79893	-2.989	-0.900677	6	cyAME-L
EPHB6	0.169313	1.98247	3.68469	8.66802	-3.32116	-3.07166	-1.15573	6	cyAME-L
ERICH2	1.59675	1.23172	-3.32193	-1.4403	-3.26871	-3.2545	-1.47174	6	cyAME-L
EYA2	3.20644	4.21139	5.87168	8.43131	-3.30967	-3.32193	-1.47513	6	cyAME-L
F5	-1.4986	1.85329	-1.47768	-3.32193	-3.14692	-3.28607	-1.00671	6	cyAME-L
FAAH2	5.28081	6.93568	7.15899	6.91737	-3.26579	-3.32193	-1.60796	6	cyAME-L
FAM155A	4.13351	1.71506	1.81367	3.07312	-3.32168	-3.16929	-1.32946	6	cyAME-L
FAM156B	1.70808	-1.46409	2.9839	1.79149	-3.26719	-3.30396	-0.850133	6	cyAME-L
FAM84B	8.89138	10.0132	8.00257	12.6119	-1.93425	-2.14324	0.506338	6	cyAME-L
FARP1	9.85222	10.0757	10.5742	11.4439	-2.25321	-1.85613	0.57723	6	cyAME-L
FBXL7	5.11227	6.56747	4.46632	6.30146	-3.32143	-2.51701	-1.21173	6	cyAME-L
FERMT1	9.41633	9.93914	6.7487	9.70621	-2.95213	-3.24953	-1.15656	6	cyAME-L
FGF12	2.6459	4.32402	4.09428	5.71862	-3.25865	-3.32193	-1.11515	6	cyAME-L
FKBP2	6.97945	9.31401	10.6799	9.74289	-3.31732	-3.01935	0.301091	6	cyAME-L
FKBP9	9.25251	10.0413	10.4615	9.11835	-2.81196	-1.93841	-0.280279	6	cyAME-L
FLRT3	4.31551	5.04753	6.40487	9.7238	-3.23499	-2.32112	0.1888	6	cyAME-L
FNDC3B	12.2985	11.0394	10.7006	10.8638	-1.33514	0.224805	1.26866	6	cyAME-L
FOSB	10.0686	5.32495	7.74151	12.4519	-3.22672	-2.60256	-1.53876	6	cyAME-L
FOXP1	8.89606	6.47153	9.53854	8.42436	-3.12242	-2.6822	0.84429	6	cyAME-L
FOXP2	-1.5248	-3.32193	-0.362921	2.14965	-3.32152	-3.31818	0.08025	6	cyAME-L
FREM2	9.5446	10.6941	8.30801	13.3192	-2.90841	-3.31024	0.828477	6	cyAME-L
FRMD4A	10.9864	10.0161	10.4828	11.1331	-2.01763	-2.82975	-0.322396	6	cyAME-L
FSTL1	12.8754	13.3862	13.8163	14.4864	-1.34059	0.398419	1.37997	6	cyAME-L
FUCA1	9.17045	9.90016	9.89806	7.74596	-1.61807	-2.32901	0.615939	6	cyAME-L
FZD6	9.43516	9.79126	9.15869	10.1983	-2.2816	-2.82975	-0.0744909	6	cyAME-L
GABARAP	12.3463	11.3308	13.0647	11.98	-3.25424	-3.06696	1.68585	6	cyAME-L
GABRG3	-1.21091	-3.32193	-3.32193	-0.967363	-3.07648	-3.32082	-0.62418	6	cyAME-L
GABRP	2.86461	5.24288	9.22986	13.9702	-3.32193	-3.32193	0.798859	6	cyAME-L
GALNT1	10.2466	10.8245	9.73968	11.3337	-2.0834	-0.234438	0.563162	6	cyAME-L
GCA	4.27034	4.19541	6.21376	8.86914	-2.8871	-3.1823	-1.21402	6	cyAME-L
GET4	9.91309	11.2032	12.9378	11.134	-3.3013	-2.78358	-1.33903	6	cyAME-L
GGACT	5.98773	5.92107	7.31985	6.09568	-3.26893	-3.17698	-1.30632	6	cyAME-L
GLI3	6.80968	3.72473	6.78447	8.38731	-3.26336	-0.973914	-0.18171	6	cyAME-L
GLRA4	0.348618	3.82042	2.90015	7.37395	-3.27368	-3.32193	-1.29566	6	cyAME-L
GNMT	0.245321	-0.835794	2.45906	-0.690949	-3.26938	-3.24523	-1.5209	6	cyAME-L
GPC3	5.46728	5.33147	6.4806	9.99781	-3.25074	-1.49974	1.42451	6	cyAME-L
GPC6	2.6716	0.274117	1.23342	8.74607	-3.32193	-1.55889	1.56	6	cyAME-L
GPRC5C	8.57552	6.60768	8.70721	8.88972	-2.87274	-1.43939	-0.494544	6	cyAME-L
GPS2	9.8103	9.59098	11.3739	9.51442	-3.17584	-3.02122	-0.326173	6	cyAME-L
GRHL2	10.6035	10.6383	9.64787	11.5236	-1.74124	-2.88669	0.543194	6	cyAME-L
GTF2H5	8.3797	9.27025	9.93207	9.09076	-2.39937	-0.905393	1.46398	6	cyAME-L
HDDC3	7.82296	8.7663	9.82893	8.34368	-3.18961	-2.42133	-1.50887	6	cyAME-L
HIPK2	8.58953	7.97214	7.53582	9.57779	-3.09639	-1.99915	-0.447329	6	cyAME-L
HS6ST3	2.93453	-1.58372	-0.392921	5.10738	-3.32193	-3.31672	-1.25245	6	cyAME-L
HSBP1L1	7.53562	8.34217	8.49686	8.63464	-2.66114	-3.23215	-0.260415	6	cyAME-L
HSPG2	14.2143	13.3734	10.6393	14.181	-2.86401	-3.17979	-1.51619	6	cyAME-L
HYPK	8.55421	9.98379	10.4322	9.1872	-3.2955	-3.30117	1.28498	6	cyAME-L
IDS	9.59349	8.72756	9.90807	9.23971	-3.30058	-2.328	-1.60717	6	cyAME-L
IFI27L2	1.86858	2.33944	4.97013	7.25082	-3.31899	-2.29839	1.84568	6	cyAME-L
IFT43	7.33897	7.96942	9.09135	7.73314	-3.14168	-2.23831	-0.72687	6	cyAME-L
IGDCC3	9.56697	9.88394	8.50081	12.5475	-2.49918	-1.60853	1.57601	6	cyAME-L
IGF1R	11.5515	8.42733	10.4223	11.4249	-2.66138	-0.745201	0.282615	6	cyAME-L
IGFBP2	10.051	8.41886	10.2582	12.5977	-3.24635	-3.2363	0.00605807	6	cyAME-L
IGFBP3	6.24717	9.1181	10.6234	15.3262	-3.25813	-2.78514	2.12551	6	cyAME-L
IKZF2	5.58076	4.93496	4.15506	9.16909	-3.29235	-3.3197	-0.629088	6	cyAME-L
ILK	11.2013	11.2695	12.4462	11.7602	-3.23785	-3.07775	0.0185786	6	cyAME-L
IRAK2	6.87049	7.72917	4.96395	7.33951	-2.9581	-3.18027	-0.911733	6	cyAME-L
IRX3	5.11397	0.740962	4.09973	4.87299	-3.32193	-3.30484	-1.12848	6	cyAME-L
ITGA1	5.73746	5.00383	6.5444	7.62635	-3.22804	-1.91994	-1.18473	6	cyAME-L
ITIH5	4.16741	4.22153	5.9101	6.9689	-3.20328	-3.20968	-0.983253	6	cyAME-L
KCNH1	-2.61038	-1.11688	-0.987723	-3.32193	-3.32193	-3.31893	-0.985858	6	cyAME-L
KCNMA1	3.53026	-3.32193	2.84888	9.25578	-3.3211	-2.66071	1.88118	6	cyAME-L
KCNT2	-1.33153	-3.32193	-3.32193	4.86739	-3.3218	-3.29119	-1.70348	6	cyAME-L
KCTD1	7.23208	7.57089	5.40305	7.97543	-2.80119	-3.15685	-0.889852	6	cyAME-L
KCTD8	-3.32193	-3.32193	-3.32193	-1.44678	-3.32162	-3.32193	-0.254388	6	cyAME-L
KDELR3	7.763	7.31312	8.58718	9.20146	-3.32143	-2.84432	-0.752268	6	cyAME-L
KIAA0825	2.90272	3.11947	2.45906	3.24606	-3.22948	-3.12297	-1.71137	6	cyAME-L
KIAA1211	7.96031	8.56216	6.15838	9.66133	-3.04439	-3.18987	-1.3443	6	cyAME-L
KIAA1217	13.1868	11.4584	11.2175	12.6409	-1.0421	-1.8418	1.49128	6	cyAME-L
KIAA1328	7.26689	6.57824	7.33991	7.74596	-2.77676	-2.89431	-0.382555	6	cyAME-L
KIRREL3	-3.32193	-3.32193	3.72033	-3.32193	-3.17646	-3.28339	-1.71621	6	cyAME-L
KLHL13	1.63669	2.67408	3.90384	6.1297	-3.24037	-3.32193	-1.53522	6	cyAME-L
KRCC1	4.3711	7.50766	6.91326	8.61611	-3.19478	-2.66671	-1.41864	6	cyAME-L
KRTCAP2	8.77706	9.95362	10.9345	9.67189	-3.15822	-2.70059	1.59934	6	cyAME-L
L3MBTL4	-2.61038	-3.32193	1.04956	5.36123	-3.32165	-3.32193	-1.3769	6	cyAME-L
LAMA2	5.11518	4.6378	2.38403	4.82645	-3.12188	-2.94317	0.647371	6	cyAME-L
LARP7	10.5454	10.83	10.4013	9.94381	-1.43691	-0.936263	1.22886	6	cyAME-L
LIMCH1	6.22259	2.47233	7.42019	9.92244	-3.24326	-2.90893	-1.56089	6	cyAME-L
LIN37	9.69907	7.74819	9.94567	8.64821	-3.31903	-2.98349	-1.60335	6	cyAME-L
LMO1	5.16827	3.16534	4.88675	5.85987	-3.29496	-3.32193	-1.2859	6	cyAME-L
LOXL2	6.49913	8.80203	7.70798	11.0808	-2.7349	-1.12213	0.465358	6	cyAME-L
LRP11	4.21271	1.02204	2.3064	6.83367	-3.32193	-3.20741	-1.26133	6	cyAME-L
LRRN1	6.67226	7.85796	9.20528	13.7081	-3.04194	-2.38859	-0.260588	6	cyAME-L
LTBP1	9.52233	8.64354	9.8702	11.1351	-3.15015	-2.15431	-0.505769	6	cyAME-L
LTF	-1.03975	-3.32193	-0.502048	3.42248	-3.31966	-3.26724	-1.0159	6	cyAME-L
LYPD6	1.6293	2.26726	3.62289	10.4524	-3.26988	-2.32595	0.510855	6	cyAME-L
MAB21L3	5.30201	5.76437	7.15453	6.18825	-3.19827	-3.32193	-0.413185	6	cyAME-L
MACROD2	3.75475	3.4096	3.80227	5.51357	-3.17863	-3.2238	-1.09396	6	cyAME-L
MAGI1	9.97044	9.89235	10.1856	10.3485	-2.53958	-2.04695	0.688372	6	cyAME-L
MAGI3	10.7101	10.3399	9.22557	10.8239	-0.995243	-2.0174	0.700532	6	cyAME-L
MAMDC4	7.50545	7.97572	8.99903	8.09832	-3.24806	-3.21009	1.58125	6	cyAME-L
MAML2	9.61334	8.59655	8.12264	10.0833	-3.31859	-3.00826	0.0485735	6	cyAME-L
MAML3	10.538	7.10056	9.91389	9.63007	-3.03022	-2.25715	0.430117	6	cyAME-L
MAST4	9.36854	7.42921	8.41273	8.63934	-3.06225	-2.22115	0.626288	6	cyAME-L
MATR3	13.3543	13.3174	12.9668	12.8181	-3.32121	-3.30253	0.64328	6	cyAME-L
MBD2	10.5017	9.15669	7.04261	9.43661	-3.14774	-3.02486	-1.72313	6	cyAME-L
MBD5	9.73195	7.88856	7.58147	8.72687	-2.77952	-2.01565	0.459788	6	cyAME-L
MBNL2	12.033	10.7683	11.9646	10.6527	-2.25715	-2.50354	-0.266821	6	cyAME-L
MDP1	4.13117	6.41648	7.01852	6.87774	-3.31694	-3.26261	-1.64134	6	cyAME-L
MEMO1	9.95403	9.81281	9.38945	9.81634	-3.1061	-2.86034	-1.37524	6	cyAME-L
MEST	9.91798	10.9949	13.1289	13.7218	-0.574879	1.83684	3.01991	6	cyAME-L
MFAP2	7.76592	7.14972	8.77237	9.20412	-3.23265	-2.33241	0.620559	6	cyAME-L
MFGE8	6.52256	6.82075	7.17405	10.1012	-3.15554	-1.58042	-0.0025303	6	cyAME-L
MIF	12.1459	11.9898	13.8786	13.0921	-3.31415	-3.23158	3.89391	6	cyAME-L
MINOS1	8.4851	9.94514	10.7406	9.63301	-2.96969	-1.32423	1.51583	6	cyAME-L
MMP11	5.79907	5.60551	5.90311	7.03692	-3.21481	-2.79852	-1.41083	6	cyAME-L
MNS1	4.45728	5.27978	4.80228	5.13367	-3.26366	-3.203	-1.74054	6	cyAME-L
MRPS18C	8.45084	9.57443	10.3167	9.01247	-2.81895	-0.932847	0.21726	6	cyAME-L
MRPS24	9.8263	10.2978	11.0724	9.7357	-3.21796	-2.79546	-1.30945	6	cyAME-L
MRPS28	7.68769	9.40406	10.0098	9.03731	-3.17759	-1.32537	-0.522786	6	cyAME-L
MTFP1	8.39274	9.60174	9.87259	9.38554	-3.29846	-2.21369	-0.730849	6	cyAME-L
MXI1	7.52034	7.18381	6.54675	9.05673	-3.08002	-2.88829	-0.631252	6	cyAME-L
MYL9	8.3565	9.19043	8.81316	11.275	-2.99368	-1.9871	-0.730495	6	cyAME-L
MYLK	9.28323	6.98336	8.69986	10.3457	-3.08241	-2.3063	-0.270779	6	cyAME-L
MYO16	-1.56014	-3.32193	-3.32193	-0.974091	-3.32179	-3.21418	-1.67938	6	cyAME-L
MYO1D	10.1103	9.72429	9.47371	9.53113	-3.14305	-2.26446	-0.577725	6	cyAME-L
MYO5B	12.355	11.4078	11.2597	11.8304	-2.50235	-3.0767	-1.30389	6	cyAME-L
MZT2B	7.89108	9.74111	8.35881	10.4469	-3.17182	-2.11141	-0.797086	6	cyAME-L
NAALADL2	3.0464	2.73563	2.46529	5.61146	-3.24351	-3.29021	-1.35187	6	cyAME-L
NBEA	5.30242	5.90936	0.199294	7.401	-3.32193	-3.3141	-0.730646	6	cyAME-L
NCAM1	3.43992	1.77696	4.66628	5.2901	-3.32177	-2.73332	-0.891883	6	cyAME-L
NDUFA13	9.75903	11.4006	12.7915	11.5011	-3.11779	-1.87309	1.92083	6	cyAME-L
NDUFA7	9.25472	8.97424	10.812	9.3856	-3.30795	-3.2523	0.77019	6	cyAME-L
NDUFB1	7.7253	9.21404	10.0294	9.17499	-3.07706	-0.757867	2.64113	6	cyAME-L
NDUFV2	10.9034	11.0137	11.9832	10.7403	-3.08152	-3.09639	-0.431565	6	cyAME-L
NEBL	9.59507	7.15852	8.78153	9.67901	-3.13451	-2.48074	1.73021	6	cyAME-L
NEDD9	10.1478	9.15714	10.7762	9.74609	-3.03414	-1.61087	-0.338376	6	cyAME-L
NELL2	2.99482	1.69581	4.65135	7.04164	-3.25695	-3.32193	-0.860218	6	cyAME-L
NEO1	10.3942	9.65038	8.39303	10.3705	-3.05529	-2.60675	-1.00316	6	cyAME-L
NGF	-1.90797	-3.32193	2.9839	3.56608	-3.32177	-3.09725	-0.529292	6	cyAME-L
NGRN	10.3287	11.3615	11.7492	11.0221	-3.16037	-1.10397	-0.0624326	6	cyAME-L
NICN1	7.40203	8.05759	7.79878	8.55634	-3.32193	-3.32193	-1.12712	6	cyAME-L
NME2	12.3544	13.4768	13.1027	13.1076	-3.17102	-2.22875	1.83068	6	cyAME-L
NMNAT1	7.12626	8.07067	7.77423	7.49511	-3.23886	-2.74168	0.15307	6	cyAME-L
NPNT	6.62038	6.52498	7.28965	8.21695	-2.85217	-3.31338	-1.22346	6	cyAME-L
NPR3	2.46468	-3.32193	1.81367	4.16836	-3.32193	-3.17486	-1.61873	6	cyAME-L
NREP	10.0641	8.67404	10.0707	11.793	-3.32193	-2.32529	-0.451827	6	cyAME-L
NRIP1	11.789	11.681	9.5956	12.726	-2.85894	-1.74962	-0.0583362	6	cyAME-L
NTRK2	1.96796	-3.32193	2.52364	7.19718	-2.97746	-3.31324	0.751701	6	cyAME-L
NUSAP1	12.4472	11.1843	12.5246	10.6331	-3.29442	-3.24664	-1.14304	6	cyAME-L
NXPH2	-2.38637	-3.32193	-3.32193	4.80143	-3.28276	-2.80172	-1.58248	6	cyAME-L
OPHN1	8.25273	7.69432	7.81462	9.897	-3.21229	-2.58955	-1.4993	6	cyAME-L
OXR1	9.23155	8.49085	9.05197	9.21979	-2.57632	-2.84944	0.202466	6	cyAME-L
P4HA2	8.51243	9.13585	9.34112	8.89928	-2.89769	-1.46357	-0.249547	6	cyAME-L
PAM16	7.28108	8.38295	8.75933	8.37266	-3.27263	-2.96139	-0.818941	6	cyAME-L
PAMR1	0.453416	1.38128	3.91404	2.7268	-3.32167	-3.17332	0.515622	6	cyAME-L
PARD3	10.5477	10.4708	9.96124	11.1347	-1.89553	-1.39833	1.48004	6	cyAME-L
PARD3B	6.94808	6.30342	6.48235	7.40837	-3.20801	-3.2269	-0.171332	6	cyAME-L
PARP8	7.47226	6.46678	7.54743	9.88021	-3.11658	-2.49416	-0.250472	6	cyAME-L
PBX1	10.871	9.10833	8.79702	11.2822	-3.25497	-1.94611	0.489416	6	cyAME-L
PBX3	7.83275	5.57332	7.55173	7.98247	-3.30499	-2.80984	-0.243932	6	cyAME-L
PCDHAC2	0.688529	5.50339	3.96934	9.71752	-3.32193	-3.32193	-1.36815	6	cyAME-L
PCOLCE	7.81356	6.82107	6.9399	9.04478	-3.11511	-1.78283	-0.853566	6	cyAME-L
PCP4	-1.54425	-3.32193	-3.32193	-0.323138	-3.32193	-2.88553	-1.52379	6	cyAME-L
PDCD6	9.85713	10.7366	11.4352	10.6898	-2.9843	-2.92495	0.8186	6	cyAME-L
PDE10A	2.8772	6.33815	4.59133	8.83969	-3.32119	-3.01838	-0.821491	6	cyAME-L
PDE3A	-0.677649	-3.32193	-0.723494	4.91392	-3.32165	-3.32193	0.210322	6	cyAME-L
PDGFC	5.01566	5.41622	5.53335	7.35916	-3.09688	-3.26821	-1.19204	6	cyAME-L
PDK1	9.04687	8.58999	8.0027	9.20523	-3.1312	-2.36309	1.22734	6	cyAME-L
PDZD2	8.79661	8.94609	7.74434	9.0633	-2.93721	-2.53291	-0.893436	6	cyAME-L
PDZRN4	-3.32193	-3.32193	-0.520909	0.434849	-3.32193	-3.32193	2.11376	6	cyAME-L
PENK	-2.1898	-1.46409	1.46503	2.72668	-3.19975	-3.10392	-1.59973	6	cyAME-L
PHACTR1	5.39159	5.75898	7.82465	10.2219	-2.05807	-2.82483	-0.833079	6	cyAME-L
PIN4	6.31582	9.21674	8.917	8.55075	-2.91928	-1.2098	1.06937	6	cyAME-L
PKD2	8.46704	9.40739	6.62809	10.1218	-3.12112	-2.56923	-1.28194	6	cyAME-L
PLAC9	2.94114	5.93259	5.08097	7.56285	-3.23405	-3.20006	-0.60669	6	cyAME-L
PLCB1	8.79649	7.97189	8.4018	7.63638	-2.93102	-2.84114	-0.411812	6	cyAME-L
PLCXD2	5.02125	6.2801	4.26556	6.65495	-3.19438	-3.15384	-0.983766	6	cyAME-L
PLD5	4.42909	5.70225	5.64633	7.85101	-3.22547	-3.31425	-1.6685	6	cyAME-L
PLEKHA5	8.941	8.65013	8.39985	9.96432	-2.54039	-0.764631	-0.7306	6	cyAME-L
PLS1	9.10837	9.4741	8.8161	9.46845	-1.64686	-3.13017	-0.730307	6	cyAME-L
PMEL	9.09625	7.58009	12.5059	10.5603	-2.74196	-2.86384	-0.1697	6	cyAME-L
POLR2J	9.07511	9.02733	9.28878	8.87684	-2.8046	-0.758517	1.12482	6	cyAME-L
POLR2J3	7.27332	4.67294	5.63226	4.85253	-3.1555	-3.261	-1.45419	6	cyAME-L
POT1	9.10363	9.32584	8.77365	8.87871	-2.56625	-2.71149	1.65178	6	cyAME-L
PPARA	8.83397	8.82899	7.62507	9.43602	-3.1292	-3.05696	-1.74229	6	cyAME-L
PPP1R35	8.76073	8.14397	7.93138	8.86712	-3.00303	-3.20506	-1.34466	6	cyAME-L
PPP3CA	7.68184	7.41075	8.28583	9.98131	-3.15409	-2.07635	-0.915261	6	cyAME-L
PRICKLE4	6.46883	7.50702	5.32722	6.82506	-3.32193	-3.32193	0.3755	6	cyAME-L
PRKCH	11.3581	9.89772	12.6677	12.1283	-2.51231	-3.18466	-1.22528	6	cyAME-L
PRKD1	-3.32193	-3.32193	-1.00621	8.97793	-3.32193	-2.67277	-0.203731	6	cyAME-L
PRKG1	4.05847	2.47233	3.08148	6.88142	-3.32167	-3.13369	-0.625803	6	cyAME-L
PRTG	12.2412	11.6193	10.1882	12.844	-0.290836	0.753965	2.7424	6	cyAME-L
PSENEN	9.19842	9.47768	10.1754	9.71538	-2.44965	-1.39672	0.736059	6	cyAME-L
PTP4A1	13.784	12.68	13.3748	12.3963	-3.32193	-3.31649	-0.647677	6	cyAME-L
PTPMT1	8.90683	9.66845	10.8756	10.2421	-3.27422	-2.17451	-0.204106	6	cyAME-L
PTPRF	14.5372	14.4463	13.1663	14.3796	0.473726	-1.14398	1.82311	6	cyAME-L
PTPRG	8.31097	9.55251	7.91637	8.73513	-2.67234	-1.13505	0.134452	6	cyAME-L
PTPRT	2.84378	-3.32193	6.21972	5.89617	-3.32165	-3.32193	0.684206	6	cyAME-L
PTPRZ1	-0.198763	-0.992079	4.02421	4.68042	-3.26437	-3.03126	-1.5949	6	cyAME-L
RAB40AL	2.20314	-3.32193	-3.32193	-3.32193	-3.32193	-3.32193	-1.00174	6	cyAME-L
RABAC1	8.4123	9.46671	11.7564	10.2431	-3.02807	-1.25484	0.779134	6	cyAME-L
RABGAP1L	10.4493	8.80283	8.84579	8.51415	-2.43041	-2.60396	-0.432443	6	cyAME-L
RAD51B	8.74993	6.90398	8.76884	5.95856	-2.98681	-2.49329	-0.600282	6	cyAME-L
RAPGEF5	2.73263	-1.58372	-3.32193	4.14707	-3.32193	-3.17443	-1.14635	6	cyAME-L
RARB	5.66795	4.99384	4.67887	7.73047	-3.30806	-2.13512	-0.203038	6	cyAME-L
RBM34	9.56859	10.3627	11.2713	10.1696	-3.25521	-2.93284	-0.626611	6	cyAME-L
RBPMS	12.1135	12.266	10.771	12.8993	-2.02934	-1.10099	1.12531	6	cyAME-L
RDH5	4.36746	5.08236	4.04849	4.6148	-3.31189	-3.19268	-0.443793	6	cyAME-L
RFX1	8.91493	8.66351	6.37348	8.3751	-3.17706	-2.96696	-1.72997	6	cyAME-L
RFX3	8.72591	7.81765	8.068	8.39449	-2.95643	-2.65108	-0.915507	6	cyAME-L
RGL3	8.50649	7.7318	7.66093	9.16711	-3.18027	-3.16534	-1.58166	6	cyAME-L
RGS6	1.22517	2.33944	-0.630677	4.07852	-3.32193	-3.31124	-1.65823	6	cyAME-L
RNASE4	2.56042	-3.32193	2.66085	3.46528	-3.32193	-3.29137	-0.61443	6	cyAME-L
RNASEH2A	9.86797	10.1006	11.3257	10.0629	-3.16575	-3.10677	-0.994095	6	cyAME-L
RNF145	8.89854	8.86818	6.66476	9.72724	-2.82692	-1.79327	-0.294057	6	cyAME-L
RNF180	4.68986	4.052	-0.139375	5.88977	-3.21918	-3.31101	0.22409	6	cyAME-L
RNF5	10.9489	9.30801	10.6315	10.1348	-2.90489	-1.75313	-0.645082	6	cyAME-L
ROBO2	-1.57302	-3.32193	-1.47768	2.80217	-3.32167	-2.73027	1.3497	6	cyAME-L
ROR2	9.12416	7.2309	9.23332	9.33249	-3.20459	-2.85868	-0.88716	6	cyAME-L
RPA3	7.80236	9.4501	10.5573	8.67947	-2.66454	-0.51268	0.970145	6	cyAME-L
RPL21	12.5468	12.9492	10.2987	12.7949	-0.865928	0.718125	3.0426	6	cyAME-L
RPL22	12.5996	12.9343	11.671	13.0214	-0.705368	-0.162404	2.79251	6	cyAME-L
RPL23A	13.7539	13.629	13.3299	13.6909	0.0321922	1.81875	3.60357	6	cyAME-L
RPL36A	11.2722	13.6172	11.3465	13.0022	-2.56397	-1.7616	2.2704	6	cyAME-L
RPP21	6.09789	8.98189	10.0047	9.00897	-3.18666	-3.00711	-0.468541	6	cyAME-L
RPS26	12.1209	11.4252	9.83584	10.9223	0.067016	0.505394	3.92183	6	cyAME-L
RUNX1	11.3634	10.7916	8.72982	10.0116	-2.43149	-3.19391	0.101743	6	cyAME-L
RUNX1T1	0.831691	-3.32193	5.02509	7.52326	-3.31209	-3.23184	-0.908672	6	cyAME-L
SAMD12	7.89662	6.5305	7.19153	7.19447	-2.98857	-3.16697	-1.6051	6	cyAME-L
SAMD4A	8.2393	7.87961	8.36006	10.2871	-3.26272	-2.88863	-1.50463	6	cyAME-L
SATB1	6.10368	5.39846	7.65244	11.202	-2.64447	-3.16728	-0.844497	6	cyAME-L
SCG5	4.14962	1.85661	3.74187	3.64363	-3.26726	-3.31931	-0.407113	6	cyAME-L
SDK1	10.7711	10.6125	10.5693	12.1147	-3.04055	-3.27634	0.400909	6	cyAME-L
SEC62	10.2398	10.5454	10.167	10.3042	-0.922905	-0.312393	1.71656	6	cyAME-L
SERF1A	1.09138	1.77696	-3.32193	-1.44678	-3.30952	-3.30332	-1.13223	6	cyAME-L
SERPING1	7.34207	6.52193	8.09899	9.93566	-3.21786	-1.53911	-0.102596	6	cyAME-L
SGSM1	4.36983	3.07007	-0.987723	5.10943	-3.31367	-3.1337	-1.61534	6	cyAME-L
SHANK2	9.98619	8.57159	9.31061	10.6315	-3.16489	-3.0609	-0.367954	6	cyAME-L
SLC22A17	7.52479	5.78832	7.40428	9.35422	-3.28368	-3.23476	-1.70412	6	cyAME-L
SLC22A23	8.96561	9.32364	9.16648	12.5092	-2.92818	-3.21567	-0.302426	6	cyAME-L
SLC24A3	-3.32193	-3.32193	-1.47768	1.66362	-3.32177	-3.32193	2.59802	6	cyAME-L
SLC2A13	7.85454	7.46945	7.90667	9.53048	-3.27332	-2.78913	-1.21541	6	cyAME-L
SLC35A3	10.5553	9.84632	9.59785	9.12335	-0.899393	-2.2972	-0.281016	6	cyAME-L
SLC39A1	11.5831	12.4805	12.739	12.5832	-3.16734	-3.10981	-0.500814	6	cyAME-L
SLC47A1	5.06901	1.69581	1.56796	-3.32193	-3.26443	-2.89656	-0.121904	6	cyAME-L
SLC4A4	1.54171	-3.32193	-3.32193	5.41419	-3.32169	-3.11903	-0.70762	6	cyAME-L
SLC51A	-2.4245	-1.46409	6.15506	-3.32193	-3.25929	-3.13201	-0.811092	6	cyAME-L
SLIT3	3.5416	4.04872	4.65035	9.56497	-3.32193	-3.21595	0.886365	6	cyAME-L
SLK	11.9512	11.2783	9.55571	11.2349	-0.57906	-1.94893	0.755197	6	cyAME-L
SMAP1	11.0903	10.7079	10.0403	9.95736	-3.04211	-1.85237	-0.424139	6	cyAME-L
SMARCE1	11.2298	11.6864	12.4218	11.4664	-2.86324	-1.82021	0.621152	6	cyAME-L
SMIM1	3.6009	5.61224	4.19389	4.707	-3.24211	-3.2462	-0.630033	6	cyAME-L
SMO	9.70043	10.0499	8.48122	10.5066	-3.23587	-2.70568	-1.50453	6	cyAME-L
SNTB1	-0.760722	1.02204	-3.32193	5.4092	-3.1537	-3.32193	-1.67779	6	cyAME-L
SOX15	8.2454	7.7328	8.70659	9.32386	-1.23098	-2.67387	-0.53942	6	cyAME-L
SOX4	14.1688	11.9614	13.3423	12.2918	0.814911	0.580506	2.31143	6	cyAME-L
SPAG16	6.17285	5.73555	7.20189	8.55892	-3.18875	-2.54069	0.104599	6	cyAME-L
SPAG4	4.37298	3.15442	5.53621	7.09483	-3.26213	-3.26343	-0.0235889	6	cyAME-L
SPATS2L	6.82474	6.5718	8.4751	11.1937	-2.98875	-1.03284	0.697475	6	cyAME-L
SPINT2	12.6143	12.9877	14.4567	14.2246	-0.943346	-0.650494	1.54277	6	cyAME-L
SPNS2	4.40792	4.06145	5.93455	12.2683	-3.30134	-3.25365	1.35231	6	cyAME-L
SPNS3	-3.32193	-3.32193	-1.72559	4.32836	-3.32193	-3.32193	-1.25586	6	cyAME-L
SPP1	2.4301	-3.32193	6.21696	6.54387	-3.13843	-2.66106	-0.825154	6	cyAME-L
SPSB3	8.83566	9.45239	11.178	9.91075	-3.32116	-3.24831	-1.65143	6	cyAME-L
SPTLC3	7.02702	6.94762	8.15656	6.83469	-3.15198	-3.25877	-1.56514	6	cyAME-L
SREK1IP1	8.73093	8.80989	7.81339	8.58341	-2.82661	-1.52699	0.387636	6	cyAME-L
ST3GAL5	5.78736	5.75163	4.89834	6.90164	-3.31199	-2.95381	-1.67594	6	cyAME-L
STC1	-2.07243	-1.46409	-0.233395	9.9489	-3.3194	-3.31943	-0.971541	6	cyAME-L
STK19	6.25486	7.42291	8.07817	7.95022	-3.29782	-2.5447	-1.24167	6	cyAME-L
SULF1	0.349222	-1.58372	4.79098	4.45455	-3.32145	-2.50524	-1.19926	6	cyAME-L
SULF2	9.99979	10.7261	10.0783	10.6958	-2.81308	-0.815098	0.373992	6	cyAME-L
SUPT4H1	10.2295	10.8581	9.45328	10.5744	-3.32193	-3.32193	-0.952814	6	cyAME-L
SVIL	7.73308	9.11253	7.87637	11.1862	-3.08816	-1.21339	-0.294678	6	cyAME-L
SVIP	7.65087	7.32181	7.22626	8.10287	-2.84925	-2.98201	-0.999219	6	cyAME-L
SYN3	8.40094	5.80983	6.0122	-0.974091	-3.265	-3.19579	-1.09513	6	cyAME-L
SYNPO2L	0.709769	-1.58372	-0.520909	-1.4403	-3.26815	-3.05156	-1.6275	6	cyAME-L
SYT1	7.2592	6.49843	7.66246	4.95275	-3.24838	-1.97227	-1.70475	6	cyAME-L
SYTL5	3.91414	4.61743	4.21286	6.44154	-3.32107	-2.79714	0.379394	6	cyAME-L
TANC2	12.7826	10.9843	10.3812	11.9496	-2.35253	-2.81527	-0.479335	6	cyAME-L
TCEAL4	7.704	9.9511	9.30872	10.8219	-3.06648	-1.86005	0.626279	6	cyAME-L
TCF4	7.80276	6.13908	6.78347	10.5911	-2.61935	-0.459605	1.7794	6	cyAME-L
TCF7L1	9.75534	9.744	7.56626	10.4894	-2.39639	-2.75162	0.512359	6	cyAME-L
TCF7L2	13.6619	11.5119	11.7549	12.1764	-1.03671	-1.42578	1.1407	6	cyAME-L
TCTEX1D2	4.14611	6.14246	6.89142	5.69328	-3.26974	-2.72263	-1.60105	6	cyAME-L
TFAP2A	12.323	10.5338	11.3681	12.3665	-1.76708	-3.0637	0.474966	6	cyAME-L
TFAP2B	1.14343	-3.32193	4.45803	6.24321	-3.3214	-3.32193	-1.40925	6	cyAME-L
TFDP2	11.1156	10.9868	12.1271	10.5957	-1.58392	-1.83772	1.20104	6	cyAME-L
TGFBI	5.40537	4.28527	7.66974	10.4733	-3.23319	-1.87142	1.4607	6	cyAME-L
THSD4	4.33521	-1.46409	1.85794	2.04634	-3.32059	-2.81492	-0.478878	6	cyAME-L
TJP2	12.7931	13.065	12.5613	12.9583	-2.7737	-3.3121	-1.61946	6	cyAME-L
TMEM132C	3.2701	-3.32193	0.0557557	-3.32193	-3.31882	-2.92306	-0.804547	6	cyAME-L
TMEM205	9.23751	9.26685	10.7047	9.83446	-3.0638	-1.54184	0.0129734	6	cyAME-L
TMEM45A	3.71969	3.58673	4.97358	6.90543	-3.31999	-1.96691	1.12308	6	cyAME-L
TMEM54	11.7334	9.85128	11.8124	11.4622	-2.9001	-2.20621	0.297407	6	cyAME-L
TMTC2	8.29692	8.25954	6.56048	10.9222	-3.05491	-3.25377	-0.415498	6	cyAME-L
TNFSF4	2.72039	3.80227	0.047858	5.39333	-3.32193	-3.25249	-1.24669	6	cyAME-L
TNRC6A	11.2926	11.4597	8.55956	10.6454	-1.68383	-1.31063	1.01693	6	cyAME-L
TOMM5	8.82227	10.3294	10.7727	10.9117	-3.15134	-1.42891	0.278348	6	cyAME-L
TRAPPC6A	6.18804	7.83486	10.2748	9.27905	-2.99988	-2.79619	0.0860607	6	cyAME-L
TRIM58	5.03844	5.58655	6.62579	4.88193	-2.92111	-2.87761	1.59471	6	cyAME-L
TRPC1	5.47563	6.66715	4.85605	8.32153	-3.16334	-2.8683	-1.22504	6	cyAME-L
TSPAN2	2.0705	-3.32193	4.78666	7.76357	-3.29455	-3.09454	0.988153	6	cyAME-L
TSTD1	5.58309	7.73251	10.1623	9.79977	-3.05999	-2.71119	0.705637	6	cyAME-L
U2AF1	7.25209	4.47579	5.88633	4.97128	-2.68858	-3.0842	0.889237	6	cyAME-L
UPK2	3.58018	3.67166	5.04334	8.25593	-3.26219	-3.19184	-1.47894	6	cyAME-L
UTP14C	10.0006	10.5382	10.062	10.3841	-3.32193	-3.32193	-0.806908	6	cyAME-L
UTRN	13.164	12.3676	11.6247	12.5204	0.107203	-2.0611	1.74191	6	cyAME-L
VGLL4	11.1922	11.1121	11.1699	11.0175	-1.43357	-1.97225	0.553212	6	cyAME-L
VTCN1	7.00645	10.1298	7.49027	13.303	-2.40388	-3.32193	1.18203	6	cyAME-L
WDR83OS	10.5346	10.5719	11.7378	10.6643	-3.32193	-3.30871	1.47815	6	cyAME-L
WFDC2	11.0314	9.82582	10.7111	10.4743	-3.00524	-2.32181	2.24984	6	cyAME-L
WNK3	8.13898	6.83004	6.91196	7.41756	-3.17028	-1.86204	-1.38302	6	cyAME-L
WWC1	11.0591	11.4516	10.6477	11.9745	-2.33612	-2.84211	0.0613112	6	cyAME-L
YPEL3	7.78383	7.69978	6.51083	9.19997	-3.11836	-3.02764	-1.31119	6	cyAME-L
ZBTB20	5.34876	1.02903	5.2282	4.41572	-3.32051	-3.12634	-1.0074	6	cyAME-L
ZFPM2	-2.24923	-3.32193	-1.26616	2.30777	-3.27946	-2.97643	-1.3186	6	cyAME-L
ZHX2	4.56617	6.15728	3.11123	9.43025	-3.28193	-2.82531	-1.63683	6	cyAME-L
ZIM2	8.87886	7.42682	8.08634	-3.32193	-3.32193	-3.31375	-0.492291	6	cyAME-L
ZNF385D	-2.23635	-3.32193	0.872843	-3.32193	-3.30309	-3.1442	-1.20246	6	cyAME-L
ZNF395	9.25836	10.3049	7.57871	11.5413	-2.62745	-2.5471	0.621663	6	cyAME-L
ZNF521	0.253203	-3.32193	3.37229	4.97128	-3.32193	-2.94075	-0.578258	6	cyAME-L
ZNF528	9.1924	8.68065	8.05205	8.14842	-3.27617	-3.01738	-1.27606	6	cyAME-L
ZNF534	8.53064	7.12071	7.5228	1.8868	-3.1002	-3.29114	-1.04748	6	cyAME-L
ZNF593	8.65173	9.57906	9.92915	9.28997	-3.32193	-3.32193	-1.13715	6	cyAME-L
ZNF608	9.67702	6.2014	6.95688	9.55019	-3.23543	-2.45762	0.0569773	6	cyAME-L
ZNF618	8.07151	6.73542	6.43002	9.87384	-3.23323	-2.22098	-1.21929	6	cyAME-L
ZRANB3	7.74185	7.87892	8.49878	7.33591	-2.97263	-2.36004	-0.656572	6	cyAME-L
ACADSB	8.87175	9.06004	8.72832	8.72855	-1.81797	-3.16625	-1.93729	7	hsTE + cyAME-L
ADK	10.1446	10.3765	11.5326	9.92055	1.22927	-0.664204	0.954456	7	hsTE + cyAME-L
ADM	10.7245	8.85302	12.6655	11.1143	-1.01011	-2.55383	-0.798242	7	hsTE + cyAME-L
AK4	11.3359	9.08643	9.36507	9.24224	0.215112	-2.42764	0.884885	7	hsTE + cyAME-L
ANKRD12	10.5539	9.67583	10.5771	9.89008	-0.99798	-2.14813	0.196972	7	hsTE + cyAME-L
ARV1	8.01993	7.93742	8.17131	8.13182	-1.45098	-2.7507	-2.2694	7	hsTE + cyAME-L
ATP8B1	10.9469	10.7175	9.78247	9.94607	-1.72475	-3.09968	-2.85243	7	hsTE + cyAME-L
CBWD3	6.3332	4.31747	4.99297	3.65025	-1.66363	-2.99345	-0.253491	7	hsTE + cyAME-L
CCDC88C	10.4433	11.9266	8.91821	11.1888	-1.49086	-2.76559	-1.59493	7	hsTE + cyAME-L
CCKBR	13.1938	13.963	14.8268	13.4678	2.40618	-3.31971	-1.68608	7	hsTE + cyAME-L
CLDN4	14.1195	14.2012	15.3916	13.6282	3.05338	-2.85335	-0.767999	7	hsTE + cyAME-L
COLEC12	10.967	11.0096	10.2616	10.3974	-0.48555	-2.16947	-0.286944	7	hsTE + cyAME-L
CRB3	8.3788	8.9656	9.95761	8.99652	-1.5861	-3.27293	-1.14446	7	hsTE + cyAME-L
DOCK9	14.1287	14.0246	11.9781	13.59	-0.206112	-2.14964	-0.130939	7	hsTE + cyAME-L
DSC2	13.8865	12.7189	13.477	12.4358	1.32643	-1.04935	0.203342	7	hsTE + cyAME-L
DSP	15.5486	14.2752	14.6008	14.8415	1.40174	-0.188269	1.88708	7	hsTE + cyAME-L
EFNA1	10.8301	11.4651	12.3266	11.209	0.470407	-2.54729	1.05168	7	hsTE + cyAME-L
ENPEP	10.2649	12.8339	10.9185	13.1555	0.173365	-3.12074	-1.37126	7	hsTE + cyAME-L
ERP27	7.26118	9.34648	8.25927	8.71402	-2.04552	-3.32193	-1.02783	7	hsTE + cyAME-L
ESYT2	12.1187	11.7261	10.6615	11.9232	-0.248921	-2.06257	-0.148095	7	hsTE + cyAME-L
FABP3	8.68009	7.29625	5.64633	5.20534	-1.29697	-2.8135	-1.70094	7	hsTE + cyAME-L
GDPD3	5.80469	5.99549	5.94133	5.10927	-2.36277	-3.28388	-1.5981	7	hsTE + cyAME-L
IPMK	11.1361	9.32743	8.67856	8.89032	-1.49338	-3.11052	-1.73953	7	hsTE + cyAME-L
KANK4	11.8194	12.1935	10.4836	12.4232	-1.06254	-3.32193	-1.52239	7	hsTE + cyAME-L
KLHL24	10.106	9.4397	10.74	9.27959	-1.64394	-3.1372	-1.99809	7	hsTE + cyAME-L
LRP2	14.8753	14.4907	11.5292	13.5357	2.25318	-3.05307	-1.11176	7	hsTE + cyAME-L
MAP7	10.4747	10.1955	10.7911	10.5087	-0.64612	-2.83026	-1.22053	7	hsTE + cyAME-L
MED12L	13.1667	11.1655	11.9278	12.3429	-0.979853	-3.07681	-0.286404	7	hsTE + cyAME-L
OCLN	10.6416	9.28428	9.61116	8.48516	-0.76903	-3.24624	-1.84098	7	hsTE + cyAME-L
OSBPL3	9.67198	9.65279	9.49237	9.26961	-1.06511	-2.82296	-1.57827	7	hsTE + cyAME-L
PFKFB4	12.3281	10.9561	11.6235	11.8065	-0.660581	-2.86273	0.0799253	7	hsTE + cyAME-L
PLGRKT	7.63865	8.25991	9.79098	8.49521	-1.20917	-2.83801	-1.5526	7	hsTE + cyAME-L
PLXDC2	10.8015	8.57689	10.7083	11.0493	-1.28156	-2.93898	-1.83289	7	hsTE + cyAME-L
RAB25	11.2598	10.6745	11.2529	11.3362	-1.05803	-3.17534	-0.95622	7	hsTE + cyAME-L
[truncated: 22 more rows]

## Sheet: Table.S4.List of primers
Table S4
List of primers.
Gene	Forward primer	Reverse primer	Product size
AGL	AGCCAAAATGGGACACAGTA	CTGTAGCTCATACCCTTGTTCA	103
AQP3	GACCCTCATCCTGGTGATGTTTG	GAGTGACAGCAAAGCCAAAGG	113
CD55	CTTCTCATGTAACACAGGGTACAA	TTGTGGTGGTGCTGGACAAT	130
CDX2	CTACATCACCATCCGGAGGAA	TGCTGCAACTTCTTCTTGTTGA	126
CLUH	TACATCATGGGCGACTACGC	GGCCAGGTGCATGTATTCCT	117
DENND4C	CTCCTCAATATCAGGTGGTCAG	ATAGCAGAGGCATCACACACC	159
DPF3	GACTGTGGACGCTCTGGTCA	GCACTCTATGCACTGCCACT	93
DPPA3	AGACCAACAAACAAGGAGCCT	CCCATCCATTAGACACGCAGA	88
GABRP	GCCCTAACAGAGCCTCAACA	CCCTGGATGCACATCCTCTC	138
GAPDH	CGCTGAGTACGTCGTGGAGT	GGGCAGAGATGATGACCCTTT	98
GATA2	AGCAAGGCTCGTTCCTGTTC	CACAGGCATTGCACAGGTAGT	109
GATA3	CTCATTAAGCCCAAGCGAAGG	GGTTGTGGTGGTCTGACAGTTC	78
HAND1	TTCAAGGCTGAACTCAAGAAGG	TCCTTTAATCCTCTTCTCGACTGG	117
HSPB8	ACGTGGAGGTGTCTGGCAAA	CAGACCCTCTGGGGAAAGTG	137
ID2	GTGGCTGAATAAGCGGTGTT	GGTCCATTCAACTTGTCCTCCT	131
IGFBP3	GCATGCTAAAGACAGCCAGC	ACGGCAGGGACCATATTCTG	109
KCNMA1	TCCCTACTGTTTGTGAGCTGT	CTCTCTCGGTTGGCAGACTT	82
NANOG	GGTTCCAGAACCAGAGAATGAAA	CATCCCTGGTGGTAGGAAGAGT	130
NRP1	TGTACAGCTCTAGGCGGAGT	CGCCACATTTATCGTTGCGA	200
PAX6	GGTTGGTATCCGGGGACTTC	CGTTGGAACTGATGGAGTTGGT	100
PGF	AATGTCACCATGCAGCTCCTA	TGGCAGTCTGTGGGTCTCTG	182
POU5F1	GGATATACACAGGCCGATGTGG	ATGGTCGTTTGGCTGAATACCT	71
PRKD1	CCCCACGCTCTCTTTGTTCA	TCAGACCACACCCTTCACAT	112
RGS2	GCTGCTAGCCAGCAAATATGG	GAGGACAGCTTTTGGGGTGA	132
S100P	TACCAGGCTTCCTGCAGAGTG	TCCACCTGGGCATCTCCATT	88
SALL4	CGAAACCCCAGCACATCAAC	TGTGGCTTCATCCTCACTCG	167
SAMHD1	TGCAGAGCAGCTGATTCGAG	TAACATCGCCATCCTGCGG	125
SDC1	CCCAAGAGAGCATCGAGCAG	CCACAATTTGCGGCAGGG	168
SOX1	ATGAAGGAGCACCCGGATTAC	GCCAGCGAGTACTTGTCCTTCT	80
TFAP2A	TCCGGAGGGCGAAGTCTAA	GGCTAGGTGGACAGCTTCTC	146
TFAP2C	CCGTGACCCCGATTTTGGAT	GTGGCGATCCTCGCAGTC	143
TFCP2L1	TTTGTGGGACCCTGCGAAG	TGCTTAAACGTGTCAATCTGGA	129
TIMP3	ACCGAGGCTTCACCAAGATG	CCATCATAGACGCGACCTGT	124
TRAF3	CGGCCCTGCTGAGCTCTT	ACCAGCAGATGTCCCAGCAT	172
VTCN1	TTGACCAGGGAGCCAACTTC	GCCTTTTGATCTCCGATTCTGTC	189
ZFP64	GCTCTGTAGCGCCAAGTTCA	ACTTGAAAGGCTTCTCCCCC	80
