# Supplementary material for: Amniogenesis occurs in two independent waves in primates
Source: Cell Stem Cell. 2022 May 5;29(5):744–759.e6. doi: 10.1016/j.stem.2022.03.014 (PMC9627701; doi:10.1016/j.stem.2022.03.014)
Supplement: Data S5. Markers of AME-E and AME-L subpopulations (10× sequencing) [file mmc6.xlsx]

## Sheet: Table.S5.10X.in.vitro.markers
Table S5
Markers of hPSC-derived subpopulations (related to Figure 5D)
Marker	Gene	myAUC	avg_diff	power	avg_log2FC	pct.1	pct.2
AME-E-like.vs.PSC-like	PTN	0.911	1.00507	0.822	1.45	0.96	0.342
AME-E-like.vs.PSC-like	S100P	0.866	1.08823	0.732	1.56998	0.932	0.542
AME-E-like.vs.PSC-like	NR2F2	0.852	0.779827	0.704	1.12505	0.937	0.417
AME-E-like.vs.PSC-like	WFDC2	0.851	0.943333	0.702	1.36094	0.995	0.75
AME-E-like.vs.PSC-like	TPM4	0.844	0.665184	0.688	0.959658	0.995	0.917
AME-E-like.vs.PSC-like	GATA3	0.844	0.759943	0.688	1.09637	0.995	0.75
AME-E-like.vs.PSC-like	CLDN4	0.844	0.835318	0.688	1.20511	0.996	0.808
AME-E-like.vs.PSC-like	TPM1	0.842	0.843306	0.684	1.21663	0.989	0.767
AME-E-like.vs.PSC-like	S100A11	0.842	0.583799	0.684	0.842244	1	1
AME-E-like.vs.PSC-like	ABCG2	0.839	0.768795	0.678	1.10914	0.953	0.525
AME-E-like.vs.PSC-like	TUBA1B	0.838	0.935138	0.676	1.34912	0.986	0.858
AME-E-like.vs.PSC-like	XAGE2	0.837	0.925098	0.674	1.33463	0.866	0.375
AME-E-like.vs.PSC-like	FABP7	0.837	1.66302	0.674	2.39923	0.914	0.625
AME-E-like.vs.PSC-like	GCSH	0.836	0.625431	0.672	0.902306	0.998	0.933
AME-E-like.vs.PSC-like	MSX2	0.831	0.794716	0.662	1.14653	0.907	0.492
AME-E-like.vs.PSC-like	FABP5	0.828	0.956969	0.656	1.38061	0.991	0.758
AME-E-like.vs.PSC-like	S100A10	0.825	0.763839	0.65	1.10199	1	0.967
AME-E-like.vs.PSC-like	KRT19	0.823	0.774439	0.646	1.11728	0.999	0.875
AME-E-like.vs.PSC-like	NME1	0.82	0.555674	0.64	0.801669	0.987	0.85
AME-E-like.vs.PSC-like	CCKBR	0.818	0.757566	0.636	1.09294	0.829	0.292
AME-E-like.vs.PSC-like	PKM	0.817	0.51697	0.634	0.745831	0.998	0.967
AME-E-like.vs.PSC-like	LAMA1	0.814	0.57961	0.628	0.836201	0.916	0.458
AME-E-like.vs.PSC-like	KRT8	0.813	0.670442	0.626	0.967243	1	0.983
AME-E-like.vs.PSC-like	ACAT2	0.808	0.701777	0.616	1.01245	0.968	0.75
AME-E-like.vs.PSC-like	FADS2	0.807	0.652163	0.614	0.940872	0.877	0.475
AME-E-like.vs.PSC-like	TUBB	0.805	0.665222	0.61	0.959713	0.991	0.875
AME-E-like.vs.PSC-like	RANBP1	0.804	0.541048	0.608	0.780568	0.994	0.95
AME-E-like.vs.PSC-like	HSPE1	0.803	0.525524	0.606	0.758171	0.998	1
AME-E-like.vs.PSC-like	SCD	0.801	0.743961	0.602	1.07331	0.989	0.85
AME-E-like.vs.PSC-like	HMGB1	0.8	0.580391	0.6	0.837327	0.998	0.992
AME-E-like.vs.PSC-like	TSPAN15	0.799	0.543467	0.598	0.784058	0.925	0.542
AME-E-like.vs.PSC-like	NR6A1	0.799	0.558884	0.598	0.806299	0.928	0.617
AME-E-like.vs.PSC-like	MGST3	0.797	0.605699	0.594	0.873839	0.993	0.867
AME-E-like.vs.PSC-like	SRP9	0.795	0.490195	0.59	0.707202	0.974	0.875
AME-E-like.vs.PSC-like	SNRPE	0.792	0.433773	0.584	0.625802	0.996	0.958
AME-E-like.vs.PSC-like	SQLE	0.791	0.696601	0.582	1.00498	0.979	0.817
AME-E-like.vs.PSC-like	PAPOLA	0.79	0.79961	0.58	1.15359	0.996	0.942
AME-E-like.vs.PSC-like	FDPS	0.79	0.787449	0.58	1.13605	0.975	0.85
AME-E-like.vs.PSC-like	CD47	0.789	0.474665	0.578	0.684798	0.754	0.292
AME-E-like.vs.PSC-like	PAXX	0.788	0.511918	0.576	0.738541	0.977	0.85
AME-E-like.vs.PSC-like	SLC7A8	0.786	0.58806	0.572	0.848391	0.943	0.542
AME-E-like.vs.PSC-like	HSD17B1	0.784	0.642639	0.568	0.927133	0.893	0.475
AME-E-like.vs.PSC-like	CFL1	0.784	0.358903	0.568	0.517787	0.999	0.992
AME-E-like.vs.PSC-like	TMSB10	0.783	0.537924	0.566	0.77606	1	0.983
AME-E-like.vs.PSC-like	MPZL1	0.783	0.483811	0.566	0.697991	0.978	0.825
AME-E-like.vs.PSC-like	CALM1	0.781	0.467799	0.562	0.674891	0.997	0.983
AME-E-like.vs.PSC-like	ABHD11	0.781	0.525039	0.562	0.757471	0.927	0.592
AME-E-like.vs.PSC-like	SRSF3	0.781	0.56754	0.562	0.818788	0.992	0.917
AME-E-like.vs.PSC-like	ACTB	0.78	0.517273	0.56	0.746268	1	1
AME-E-like.vs.PSC-like	LAMC1	0.78	0.539456	0.56	0.77827	0.937	0.733
AME-E-like.vs.PSC-like	CALR	0.779	0.555214	0.558	0.801004	0.987	0.9
AME-E-like.vs.PSC-like	KRT18	0.778	0.618479	0.556	0.892277	1	0.975
AME-E-like.vs.PSC-like	HMGCS1	0.777	0.934795	0.554	1.34862	0.953	0.758
AME-E-like.vs.PSC-like	ARPC2	0.777	0.429548	0.554	0.619707	0.994	0.958
AME-E-like.vs.PSC-like	EMP2	0.774	0.599718	0.548	0.86521	0.895	0.55
AME-E-like.vs.PSC-like	FBL	0.772	0.403977	0.544	0.582815	0.977	0.883
AME-E-like.vs.PSC-like	TALDO1	0.772	0.420828	0.544	0.607126	0.998	0.95
AME-E-like.vs.PSC-like	HMGN2	0.772	0.545157	0.544	0.786495	0.993	0.95
AME-E-like.vs.PSC-like	RPLP1	0.771	0.230821	0.542	0.333004	1	1
AME-E-like.vs.PSC-like	CALM2	0.77	0.673729	0.54	0.971985	0.984	0.942
AME-E-like.vs.PSC-like	ODC1	0.769	0.368466	0.538	0.531584	0.98	0.8
AME-E-like.vs.PSC-like	BEX3	0.764	0.514737	0.528	0.742609	0.929	0.725
AME-E-like.vs.PSC-like	MT-ND3	0.763	0.738541	0.526	1.06549	0.989	0.842
AME-E-like.vs.PSC-like	SKP2	0.763	0.489223	0.526	0.705799	0.878	0.558
AME-E-like.vs.PSC-like	H2AFZ	0.762	0.44557	0.524	0.642821	0.998	0.983
AME-E-like.vs.PSC-like	GNAS	0.76	0.401141	0.52	0.578724	0.997	0.958
AME-E-like.vs.PSC-like	TFAP2C	0.759	0.535065	0.518	0.771936	0.947	0.675
AME-E-like.vs.PSC-like	SH2D4A	0.759	0.430857	0.518	0.621595	0.704	0.258
AME-E-like.vs.PSC-like	GUK1	0.758	0.391151	0.516	0.564311	0.995	0.975
AME-E-like.vs.PSC-like	MT-ND4L	0.757	0.586564	0.514	0.846233	0.974	0.742
AME-E-like.vs.PSC-like	COL4A2	0.757	0.406758	0.514	0.586828	0.656	0.2
AME-E-like.vs.PSC-like	PTGES3	0.757	0.332217	0.514	0.479287	0.999	1
AME-E-like.vs.PSC-like	CTNNB1	0.756	0.630892	0.512	0.910184	0.956	0.8
AME-E-like.vs.PSC-like	LRPAP1	0.755	0.429174	0.51	0.619168	0.974	0.867
AME-E-like.vs.PSC-like	GLB1	0.755	0.391156	0.51	0.564319	0.78	0.408
AME-E-like.vs.PSC-like	LRP2	0.754	0.448968	0.508	0.647725	0.799	0.367
AME-E-like.vs.PSC-like	SNRPG	0.754	0.385139	0.508	0.555638	0.997	0.975
AME-E-like.vs.PSC-like	LMO4	0.754	0.582328	0.508	0.840121	0.919	0.767
AME-E-like.vs.PSC-like	TXN	0.753	0.441856	0.506	0.637463	0.994	0.983
AME-E-like.vs.PSC-like	VGLL1	0.752	0.440837	0.504	0.635994	0.749	0.333
AME-E-like.vs.PSC-like	SELENOW	0.75	0.382726	0.5	0.552157	0.998	0.992
AME-E-like.vs.PSC-like	SLC7A2	0.748	0.524883	0.496	0.757246	0.982	0.767
AME-E-like.vs.PSC-like	MT-ND2	0.747	0.62314	0.494	0.899001	0.984	0.775
AME-E-like.vs.PSC-like	HMGB2	0.747	0.61438	0.494	0.886364	0.958	0.858
AME-E-like.vs.PSC-like	FOLR1	0.746	0.572464	0.492	0.825891	0.979	0.733
AME-E-like.vs.PSC-like	GLDC	0.746	0.384801	0.492	0.555151	0.687	0.242
AME-E-like.vs.PSC-like	CKS1B	0.746	0.492088	0.492	0.709933	0.979	0.858
AME-E-like.vs.PSC-like	ARID3A	0.745	0.446517	0.49	0.644187	0.989	0.892
AME-E-like.vs.PSC-like	LSM4	0.744	0.358877	0.488	0.51775	0.996	0.975
AME-E-like.vs.PSC-like	SNRPD1	0.744	0.352705	0.488	0.508846	0.992	0.95
AME-E-like.vs.PSC-like	FHL2	0.744	0.359012	0.488	0.517945	0.706	0.3
AME-E-like.vs.PSC-like	PRDX5	0.743	0.340699	0.486	0.491525	0.997	0.992
AME-E-like.vs.PSC-like	SEC11A	0.742	0.348652	0.484	0.502999	0.994	0.925
AME-E-like.vs.PSC-like	PDIA6	0.742	0.395021	0.484	0.569895	0.984	0.9
AME-E-like.vs.PSC-like	SH3KBP1	0.741	0.362532	0.482	0.523023	0.714	0.375
AME-E-like.vs.PSC-like	CSTB	0.738	0.344471	0.476	0.496966	0.997	0.992
AME-E-like.vs.PSC-like	RBBP7	0.738	0.407248	0.476	0.587535	0.888	0.658
AME-E-like.vs.PSC-like	PKIB	0.738	0.432281	0.476	0.623649	0.893	0.583
AME-E-like.vs.PSC-like	2011-09-01	0.738	0.394391	0.476	0.568986	0.775	0.458
AME-E-like.vs.PSC-like	ENO1	0.738	0.363923	0.476	0.52503	0.998	0.992
AME-E-like.vs.PSC-like	MT-ND6	0.737	0.494366	0.474	0.71322	0.822	0.533
AME-E-like.vs.PSC-like	H2AFY	0.737	0.373694	0.474	0.539126	0.901	0.6
AME-E-like.vs.PSC-like	DAB2	0.737	0.413725	0.474	0.596879	0.701	0.292
AME-E-like.vs.PSC-like	MT-ATP6	0.736	0.581338	0.472	0.838693	0.987	0.808
AME-E-like.vs.PSC-like	YWHAB	0.736	0.358961	0.472	0.517872	0.974	0.9
AME-E-like.vs.PSC-like	SNRPF	0.736	0.333615	0.472	0.481304	0.992	0.958
AME-E-like.vs.PSC-like	GGCT	0.736	0.385907	0.472	0.556746	0.868	0.617
AME-E-like.vs.PSC-like	SNX2	0.736	0.46218	0.472	0.666784	0.989	0.95
AME-E-like.vs.PSC-like	MT-ND5	0.735	0.512396	0.47	0.739231	0.972	0.708
AME-E-like.vs.PSC-like	PHGDH	0.734	0.514257	0.468	0.741917	0.898	0.733
AME-E-like.vs.PSC-like	MT-ND1	0.733	0.548684	0.466	0.791584	0.981	0.808
AME-E-like.vs.PSC-like	BZW2	0.733	0.383733	0.466	0.553609	0.955	0.75
AME-E-like.vs.PSC-like	GNB4	0.733	0.363133	0.466	0.523891	0.61	0.192
AME-E-like.vs.PSC-like	ZFP36L1	0.732	0.435385	0.464	0.628128	0.91	0.7
AME-E-like.vs.PSC-like	S100A6	0.732	1.02421	0.464	1.47762	0.867	0.592
AME-E-like.vs.PSC-like	SRSF9	0.731	0.31052	0.462	0.447985	0.991	0.958
AME-E-like.vs.PSC-like	ARL4C	0.731	0.360038	0.462	0.519425	0.714	0.308
AME-E-like.vs.PSC-like	TCEAL9	0.73	0.421403	0.46	0.607955	0.908	0.667
AME-E-like.vs.PSC-like	SNX6	0.729	0.378649	0.458	0.546275	0.979	0.892
AME-E-like.vs.PSC-like	TPD52L1	0.729	0.327691	0.458	0.472758	0.749	0.4
AME-E-like.vs.PSC-like	LAMB1	0.728	0.368102	0.456	0.531059	0.846	0.5
AME-E-like.vs.PSC-like	FBLN1	0.727	0.457577	0.454	0.660144	0.822	0.442
AME-E-like.vs.PSC-like	C1QBP	0.726	0.309684	0.452	0.446779	0.996	0.975
AME-E-like.vs.PSC-like	PSMB2	0.725	0.302991	0.45	0.437124	0.989	0.967
AME-E-like.vs.PSC-like	PRDX1	0.724	0.317982	0.448	0.458751	1	1
AME-E-like.vs.PSC-like	LDHA	0.723	0.50978	0.446	0.735457	0.917	0.75
AME-E-like.vs.PSC-like	ACLY	0.722	0.445775	0.444	0.643118	0.841	0.517
AME-E-like.vs.PSC-like	HSP90AA1	0.721	0.422917	0.442	0.61014	1	1
AME-E-like.vs.PSC-like	CA12	0.72	0.36237	0.44	0.52279	0.744	0.375
AME-E-like.vs.PSC-like	DUT	0.72	0.599545	0.44	0.864961	0.744	0.483
AME-E-like.vs.PSC-like	PCLAF	0.719	0.43574	0.438	0.62864	0.601	0.183
AME-E-like.vs.PSC-like	AL161772.1	0.719	0.368733	0.438	0.531969	0.623	0.233
AME-E-like.vs.PSC-like	TCF7L2	0.719	0.380792	0.438	0.549366	0.83	0.533
AME-E-like.vs.PSC-like	GRHL1	0.719	0.37648	0.438	0.543146	0.86	0.517
AME-E-like.vs.PSC-like	PPARG	0.718	0.295555	0.436	0.426396	0.58	0.183
AME-E-like.vs.PSC-like	MT-CO3	0.717	0.532905	0.434	0.768819	0.985	0.875
AME-E-like.vs.PSC-like	MT-CO2	0.717	0.521547	0.434	0.752433	0.988	0.9
AME-E-like.vs.PSC-like	H3F3A	0.717	0.233946	0.434	0.337512	1	1
AME-E-like.vs.PSC-like	MT-CYB	0.716	0.456645	0.432	0.658799	0.977	0.783
AME-E-like.vs.PSC-like	HNRNPA1	0.714	0.292697	0.428	0.422272	0.999	0.975
AME-E-like.vs.PSC-like	MPP1	0.714	0.315743	0.428	0.455521	0.602	0.233
AME-E-like.vs.PSC-like	LMNB1	0.714	0.311639	0.428	0.449599	0.725	0.333
AME-E-like.vs.PSC-like	DLX3	0.713	0.311369	0.426	0.449211	0.779	0.442
AME-E-like.vs.PSC-like	HNRNPD	0.713	0.332853	0.426	0.480206	0.929	0.75
AME-E-like.vs.PSC-like	ANXA2	0.712	0.397671	0.424	0.573719	0.997	0.958
AME-E-like.vs.PSC-like	TDRP	0.712	0.35381	0.424	0.510439	0.83	0.517
AME-E-like.vs.PSC-like	HNRNPA2B1	0.712	0.380307	0.424	0.548667	0.993	0.967
AME-E-like.vs.PSC-like	ERG28	0.711	0.398214	0.422	0.574501	0.917	0.717
AME-E-like.vs.PSC-like	S100A16	0.711	0.721679	0.422	1.04116	0.85	0.625
AME-E-like.vs.PSC-like	MVD	0.71	0.602703	0.42	0.869516	0.917	0.717
AME-E-like.vs.PSC-like	MBNL2	0.71	0.266419	0.42	0.384361	0.566	0.175
AME-E-like.vs.PSC-like	STARD10	0.71	0.30092	0.42	0.434135	0.921	0.717
AME-E-like.vs.PSC-like	ANAPC13	0.709	0.262207	0.418	0.378284	0.698	0.367
AME-E-like.vs.PSC-like	SH3BP5	0.709	0.324444	0.418	0.468074	0.896	0.608
AME-E-like.vs.PSC-like	SSBP3	0.709	0.323547	0.418	0.466779	0.919	0.725
AME-E-like.vs.PSC-like	YBX1	0.709	0.295502	0.418	0.426319	1	1
AME-E-like.vs.PSC-like	TENM3	0.708	0.341728	0.416	0.493009	0.623	0.258
AME-E-like.vs.PSC-like	SRSF7	0.708	0.32342	0.416	0.466596	0.985	0.908
AME-E-like.vs.PSC-like	HNRNPM	0.707	0.298398	0.414	0.430498	0.979	0.875
AME-E-like.vs.PSC-like	SNRPB	0.707	0.278337	0.414	0.401556	0.996	0.975
AME-E-like.vs.PSC-like	FADS1	0.707	0.349701	0.414	0.504512	0.74	0.425
AME-E-like.vs.PSC-like	GCM1	0.707	0.469895	0.414	0.677916	0.543	0.167
AME-E-like.vs.PSC-like	HNRNPDL	0.707	0.330459	0.414	0.476752	0.984	0.858
AME-E-like.vs.PSC-like	DBI	0.707	0.3881	0.414	0.55991	0.973	0.85
AME-E-like.vs.PSC-like	SOD1	0.706	0.288493	0.412	0.416208	0.979	0.892
AME-E-like.vs.PSC-like	CEBPA	0.706	0.357265	0.412	0.515425	0.906	0.6
AME-E-like.vs.PSC-like	CENPN	0.706	0.273289	0.412	0.394272	0.682	0.292
AME-E-like.vs.PSC-like	SLC38A1	0.706	0.348031	0.412	0.502103	0.903	0.642
AME-E-like.vs.PSC-like	FDFT1	0.706	0.416368	0.412	0.600693	0.972	0.867
AME-E-like.vs.PSC-like	HMGA1	0.706	0.317773	0.412	0.45845	0.999	0.983
AME-E-like.vs.PSC-like	ARHGAP29	0.706	0.391085	0.412	0.564216	0.899	0.592
AME-E-like.vs.PSC-like	FASN	0.705	0.399796	0.41	0.576783	0.981	0.9
AME-E-like.vs.PSC-like	POMP	0.705	0.282646	0.41	0.407772	0.99	0.933
AME-E-like.vs.PSC-like	GAPDH	0.705	0.279954	0.41	0.403888	1	1
AME-E-like.vs.PSC-like	NDUFB2	0.705	0.335246	0.41	0.483658	0.982	0.883
AME-E-like.vs.PSC-like	GATA2	0.705	0.439523	0.41	0.634098	0.991	0.783
AME-E-like.vs.PSC-like	ERRFI1	0.705	0.412194	0.41	0.59467	0.754	0.45
AME-E-like.vs.PSC-like	ITGB4	0.704	0.352167	0.408	0.50807	0.507	0.108
AME-E-like.vs.PSC-like	SHTN1	0.704	0.26421	0.408	0.381175	0.694	0.367
AME-E-like.vs.PSC-like	LINC01356	0.704	0.93064	0.408	1.34263	0.549	0.183
AME-E-like.vs.PSC-like	SFPQ	0.704	0.333328	0.408	0.480891	0.972	0.908
AME-E-like.vs.PSC-like	TMSB4X	0.703	0.436459	0.406	0.629678	0.999	0.958
AME-E-like.vs.PSC-like	S100A14	0.703	0.908718	0.406	1.311	0.844	0.667
AME-E-like.vs.PSC-like	PARK7	0.703	0.29272	0.406	0.422306	0.989	0.958
AME-E-like.vs.PSC-like	ZNRF1	0.702	0.302764	0.404	0.436796	0.899	0.717
AME-E-like.vs.PSC-like	IDI1	0.702	0.427865	0.404	0.617278	0.905	0.675
AME-E-like.vs.PSC-like	SEM1	0.702	0.262192	0.404	0.378263	0.986	0.925
AME-E-like.vs.PSC-like	MT-ND4	0.701	0.497087	0.402	0.717145	0.991	0.875
AME-E-like.vs.PSC-like	PPIB	0.701	0.380877	0.402	0.549489	0.984	0.892
AME-E-like.vs.PSC-like	SYNE2	0.701	0.334349	0.402	0.482363	0.82	0.542
AME-E-like.vs.PSC-like	CALD1	0.701	0.330798	0.402	0.477241	0.953	0.725
AME-E-like.vs.PSC-like	SRI	0.701	0.301863	0.402	0.435496	0.821	0.558
AME-E-like.vs.PSC-like	UFC1	0.701	0.295658	0.402	0.426544	0.921	0.758
AME-E-like.vs.PSC-like	MRPL20	0.701	0.283828	0.402	0.409477	0.952	0.883
AME-E-like.vs.PSC-like	CD99	0.7	0.360361	0.4	0.519891	0.943	0.592
AME-E-like.vs.PSC-like	LSM6	0.7	0.296228	0.4	0.427367	0.914	0.742
AME-E-like.vs.PSC-like	DNMT3B	0.699	0.347368	0.398	0.501146	0.936	0.792
AME-E-like.vs.PSC-like	CTSL	0.698	0.340666	0.396	0.491477	0.984	0.95
AME-E-like.vs.PSC-like	CA2	0.698	0.277926	0.396	0.400963	0.601	0.225
AME-E-like.vs.PSC-like	DEK	0.698	0.312705	0.396	0.451137	0.851	0.625
AME-E-like.vs.PSC-like	NASP	0.698	0.308014	0.396	0.444371	0.959	0.858
AME-E-like.vs.PSC-like	TIMM10	0.697	0.29954	0.394	0.432145	0.979	0.9
AME-E-like.vs.PSC-like	IRX4	0.697	0.268965	0.394	0.388035	0.578	0.2
AME-E-like.vs.PSC-like	FSTL1	0.697	0.306843	0.394	0.442681	0.873	0.608
AME-E-like.vs.PSC-like	MYL12B	0.696	0.297014	0.392	0.428501	0.995	0.958
AME-E-like.vs.PSC-like	MYCN	0.696	0.342281	0.392	0.493807	0.67	0.35
AME-E-like.vs.PSC-like	HNRNPR	0.696	0.323295	0.392	0.466416	0.947	0.85
AME-E-like.vs.PSC-like	NDUFB8	0.695	0.2714	0.39	0.391547	0.978	0.892
AME-E-like.vs.PSC-like	LGALS3	0.694	0.411605	0.388	0.593821	0.692	0.367
AME-E-like.vs.PSC-like	REEP1	0.694	0.305195	0.388	0.440303	0.633	0.283
AME-E-like.vs.PSC-like	SPINT2	0.693	0.300432	0.386	0.433432	0.991	0.975
AME-E-like.vs.PSC-like	ATP5MPL	0.693	0.243112	0.386	0.350736	0.997	0.992
AME-E-like.vs.PSC-like	RCN1	0.693	0.303161	0.386	0.437368	0.939	0.767
AME-E-like.vs.PSC-like	MYH10	0.692	0.298387	0.384	0.430482	0.879	0.617
AME-E-like.vs.PSC-like	NCOA4	0.692	0.413846	0.384	0.597054	0.882	0.733
AME-E-like.vs.PSC-like	SSBP1	0.692	0.270068	0.384	0.389626	0.977	0.95
AME-E-like.vs.PSC-like	TSEN15	0.692	0.27106	0.384	0.391057	0.723	0.425
AME-E-like.vs.PSC-like	HMGCR	0.691	0.48209	0.382	0.695509	0.923	0.767
AME-E-like.vs.PSC-like	RBX1	0.69	0.265186	0.38	0.382582	0.973	0.908
AME-E-like.vs.PSC-like	MCM7	0.69	0.321089	0.38	0.463234	0.862	0.667
AME-E-like.vs.PSC-like	NDUFA4	0.69	0.244813	0.38	0.35319	0.999	1
AME-E-like.vs.PSC-like	UBE2J1	0.69	0.260267	0.38	0.375486	0.584	0.258
AME-E-like.vs.PSC-like	RUVBL1	0.69	0.247702	0.38	0.357358	0.706	0.367
AME-E-like.vs.PSC-like	HSPD1	0.69	0.300054	0.38	0.432886	0.997	0.967
AME-E-like.vs.PSC-like	STMN1	0.69	0.380457	0.38	0.548883	0.977	0.925
AME-E-like.vs.PSC-like	EIF5A	0.689	0.282923	0.378	0.408171	0.992	0.967
AME-E-like.vs.PSC-like	FTL	0.688	0.314594	0.376	0.453863	1	1
AME-E-like.vs.PSC-like	KSR1	0.688	0.229912	0.376	0.331693	0.65	0.308
AME-E-like.vs.PSC-like	ERP29	0.688	0.272209	0.376	0.392714	0.995	0.992
AME-E-like.vs.PSC-like	CLDN3	0.688	0.501348	0.376	0.723292	0.675	0.367
AME-E-like.vs.PSC-like	LSM5	0.688	0.27918	0.376	0.402772	0.981	0.9
AME-E-like.vs.PSC-like	MSMO1	0.688	0.514038	0.376	0.7416	0.967	0.875
AME-E-like.vs.PSC-like	CDC42	0.688	0.244447	0.376	0.352662	0.998	0.983
AME-E-like.vs.PSC-like	RRP7A	0.686	0.274799	0.372	0.396452	0.937	0.75
AME-E-like.vs.PSC-like	TUBB6	0.686	0.259538	0.372	0.374434	0.695	0.425
AME-E-like.vs.PSC-like	PSMB3	0.686	0.239022	0.372	0.344836	0.986	0.933
AME-E-like.vs.PSC-like	CLMP	0.686	0.360974	0.372	0.520776	0.488	0.15
AME-E-like.vs.PSC-like	HSPA8	0.686	0.353827	0.372	0.510465	0.992	0.992
AME-E-like.vs.PSC-like	SRRT	0.686	0.22755	0.372	0.328286	0.648	0.325
AME-E-like.vs.PSC-like	MAD2L1	0.686	0.310328	0.372	0.447708	0.782	0.483
AME-E-like.vs.PSC-like	PARVA	0.685	0.225906	0.37	0.325913	0.644	0.3
AME-E-like.vs.PSC-like	CENPW	0.685	0.276074	0.37	0.39829	0.739	0.4
AME-E-like.vs.PSC-like	SRSF2	0.684	0.303118	0.368	0.437307	0.985	0.942
AME-E-like.vs.PSC-like	JDP2	0.684	0.30301	0.368	0.437151	0.886	0.658
AME-E-like.vs.PSC-like	DOCK9	0.684	0.286991	0.368	0.41404	0.669	0.383
AME-E-like.vs.PSC-like	SELENOH	0.684	0.26349	0.368	0.380136	0.987	0.95
AME-E-like.vs.PSC-like	CBX3	0.684	0.23487	0.368	0.338846	0.984	0.95
AME-E-like.vs.PSC-like	NFE2L3	0.684	0.38552	0.368	0.556187	0.65	0.342
AME-E-like.vs.PSC-like	HSPG2	0.684	0.2781	0.368	0.401214	0.644	0.35
AME-E-like.vs.PSC-like	RXRA	0.683	0.262918	0.366	0.37931	0.725	0.458
AME-E-like.vs.PSC-like	FUBP1	0.683	0.251225	0.366	0.362441	0.724	0.433
AME-E-like.vs.PSC-like	SDF2L1	0.682	0.303243	0.364	0.437487	0.909	0.742
AME-E-like.vs.PSC-like	GPC1	0.682	0.300033	0.364	0.432856	0.821	0.583
AME-E-like.vs.PSC-like	HEBP2	0.681	0.275114	0.362	0.396905	0.943	0.742
AME-E-like.vs.PSC-like	GNG5	0.681	0.22101	0.362	0.31885	0.99	0.925
AME-E-like.vs.PSC-like	SLC25A1	0.68	0.268547	0.36	0.387432	0.874	0.683
AME-E-like.vs.PSC-like	ACTR6	0.68	0.235307	0.36	0.339476	0.923	0.683
AME-E-like.vs.PSC-like	PSMD14	0.68	0.219476	0.36	0.316637	0.789	0.492
AME-E-like.vs.PSC-like	ETFA	0.679	0.234177	0.358	0.337847	0.633	0.358
AME-E-like.vs.PSC-like	ELOVL1	0.679	0.241193	0.358	0.347968	0.766	0.483
AME-E-like.vs.PSC-like	MYLPF	0.678	0.261125	0.356	0.376724	0.457	0.133
AME-E-like.vs.PSC-like	TRMT112	0.678	0.206051	0.356	0.297269	0.999	1
AME-E-like.vs.PSC-like	CYB5A	0.677	0.256801	0.354	0.370485	0.722	0.45
AME-E-like.vs.PSC-like	IMPA2	0.677	0.237529	0.354	0.342682	0.755	0.517
AME-E-like.vs.PSC-like	POLD2	0.677	0.237964	0.354	0.343309	0.876	0.683
AME-E-like.vs.PSC-like	HIGD1A	0.677	0.252178	0.354	0.363816	0.906	0.725
AME-E-like.vs.PSC-like	ATP11B	0.676	0.243995	0.352	0.352011	0.657	0.35
AME-E-like.vs.PSC-like	CST3	0.675	0.276695	0.35	0.399186	0.807	0.533
AME-E-like.vs.PSC-like	OLR1	0.675	0.347199	0.35	0.500902	0.618	0.3
AME-E-like.vs.PSC-like	S100A13	0.675	0.462295	0.35	0.66695	0.985	0.967
AME-E-like.vs.PSC-like	MRPS15	0.675	0.262301	0.35	0.378421	0.967	0.883
AME-E-like.vs.PSC-like	FKBP1A	0.674	0.245371	0.348	0.353995	0.862	0.625
AME-E-like.vs.PSC-like	TMEM52B	0.674	0.244852	0.348	0.353247	0.576	0.242
AME-E-like.vs.PSC-like	PPIA	0.674	0.181297	0.348	0.261557	1	1
AME-E-like.vs.PSC-like	RPA3	0.674	0.238762	0.348	0.344461	0.899	0.75
AME-E-like.vs.PSC-like	IVNS1ABP	0.674	0.27492	0.348	0.396626	0.73	0.467
AME-E-like.vs.PSC-like	C1orf21	0.674	0.196213	0.348	0.283075	0.443	0.1
AME-E-like.vs.PSC-like	PSAT1	0.673	0.431043	0.346	0.621864	0.851	0.683
AME-E-like.vs.PSC-like	HNRNPAB	0.673	0.251145	0.346	0.362326	0.976	0.967
AME-E-like.vs.PSC-like	RRM2	0.673	0.286861	0.346	0.413853	0.5	0.192
AME-E-like.vs.PSC-like	UQCR11	0.672	0.251266	0.344	0.362501	0.982	0.917
AME-E-like.vs.PSC-like	ALYREF	0.672	0.205428	0.344	0.296369	0.969	0.825
AME-E-like.vs.PSC-like	YWHAQ	0.672	0.22207	0.344	0.32038	0.984	0.967
AME-E-like.vs.PSC-like	TMEM54	0.672	0.226373	0.344	0.326587	0.861	0.592
AME-E-like.vs.PSC-like	PRDX2	0.671	0.265713	0.342	0.383344	0.978	0.908
AME-E-like.vs.PSC-like	ATP5F1D	0.671	0.247788	0.342	0.357483	0.992	0.975
AME-E-like.vs.PSC-like	FTH1	0.671	0.261242	0.342	0.376893	1	1
AME-E-like.vs.PSC-like	HSD17B12	0.671	0.258175	0.342	0.372468	0.895	0.675
AME-E-like.vs.PSC-like	H2AFV	0.671	0.250664	0.342	0.361632	0.97	0.925
AME-E-like.vs.PSC-like	SEMA6A	0.671	0.287744	0.342	0.415126	0.978	0.892
AME-E-like.vs.PSC-like	CACYBP	0.671	0.236663	0.342	0.341432	0.959	0.9
AME-E-like.vs.PSC-like	YTHDF2	0.671	0.272256	0.342	0.392782	0.956	0.833
AME-E-like.vs.PSC-like	AC011453.1	0.67	0.271412	0.34	0.391564	0.486	0.167
AME-E-like.vs.PSC-like	MMAB	0.67	0.227681	0.34	0.328474	0.675	0.358
AME-E-like.vs.PSC-like	ACSS2	0.669	0.302676	0.338	0.436669	0.704	0.45
AME-E-like.vs.PSC-like	TYRO3	0.669	0.274357	0.338	0.395814	0.672	0.408
AME-E-like.vs.PSC-like	SMAGP	0.669	0.199308	0.338	0.28754	0.842	0.525
AME-E-like.vs.PSC-like	TEAD1	0.669	0.240385	0.338	0.346802	0.844	0.533
AME-E-like.vs.PSC-like	ANP32B	0.668	0.290807	0.336	0.419546	0.966	0.917
AME-E-like.vs.PSC-like	LYN	0.668	0.275649	0.336	0.397678	0.799	0.525
AME-E-like.vs.PSC-like	PPDPF	0.667	0.20549	0.334	0.29646	0.999	1
AME-E-like.vs.PSC-like	PSMA4	0.667	0.239619	0.334	0.345697	0.956	0.867
AME-E-like.vs.PSC-like	CTNNAL1	0.667	0.242422	0.334	0.34974	0.791	0.583
AME-E-like.vs.PSC-like	CTSV	0.667	0.227151	0.334	0.327709	0.871	0.6
AME-E-like.vs.PSC-like	MDH2	0.667	0.22229	0.334	0.320696	0.993	0.958
AME-E-like.vs.PSC-like	RPN1	0.667	0.242656	0.334	0.350079	0.822	0.567
AME-E-like.vs.PSC-like	AAK1	0.667	0.228288	0.334	0.32935	0.856	0.625
AME-E-like.vs.PSC-like	ADAMTSL4	0.667	0.233216	0.334	0.336459	0.702	0.392
AME-E-like.vs.PSC-like	TYMS	0.666	0.266018	0.332	0.383783	0.81	0.608
AME-E-like.vs.PSC-like	SSR4	0.666	0.256555	0.332	0.370131	0.994	0.983
AME-E-like.vs.PSC-like	MCUB	0.666	0.229377	0.332	0.330921	0.658	0.383
AME-E-like.vs.PSC-like	GLUL	0.666	0.255954	0.332	0.369264	0.977	0.908
AME-E-like.vs.PSC-like	ENSA	0.666	0.21308	0.332	0.307409	0.902	0.733
AME-E-like.vs.PSC-like	CNDP2	0.664	0.233061	0.328	0.336236	0.934	0.783
AME-E-like.vs.PSC-like	NET1	0.664	0.340697	0.328	0.491522	0.541	0.267
AME-E-like.vs.PSC-like	INSIG1	0.664	0.347413	0.328	0.501211	0.823	0.617
AME-E-like.vs.PSC-like	ITGB3BP	0.664	0.214755	0.328	0.309826	0.643	0.367
AME-E-like.vs.PSC-like	SRM	0.664	0.268233	0.328	0.386978	0.992	0.975
AME-E-like.vs.PSC-like	NQO1	0.663	0.276467	0.326	0.398858	0.908	0.658
AME-E-like.vs.PSC-like	TIPIN	0.663	0.202604	0.326	0.292295	0.545	0.25
AME-E-like.vs.PSC-like	GNA12	0.663	0.302295	0.326	0.43612	0.694	0.45
AME-E-like.vs.PSC-like	EFHD2	0.663	0.240122	0.326	0.346423	0.784	0.583
AME-E-like.vs.PSC-like	BIRC5	0.662	0.220679	0.324	0.318373	0.591	0.267
AME-E-like.vs.PSC-like	MRPL23	0.662	0.219124	0.324	0.316129	0.794	0.55
AME-E-like.vs.PSC-like	B4GALT1	0.662	0.26861	0.324	0.387522	0.779	0.517
AME-E-like.vs.PSC-like	EBP	0.662	0.287611	0.324	0.414936	0.92	0.8
AME-E-like.vs.PSC-like	PDXK	0.661	0.304174	0.322	0.438831	0.927	0.792
AME-E-like.vs.PSC-like	CYP11A1	0.661	0.22657	0.322	0.326871	0.395	0.083
AME-E-like.vs.PSC-like	PSMC1	0.661	0.226513	0.322	0.326789	0.836	0.6
AME-E-like.vs.PSC-like	SLC29A2	0.661	0.226801	0.322	0.327204	0.644	0.383
AME-E-like.vs.PSC-like	CSF2RA	0.661	0.225383	0.322	0.325158	0.714	0.417
AME-E-like.vs.PSC-like	ARHGAP10	0.661	0.198816	0.322	0.286831	0.674	0.4
AME-E-like.vs.PSC-like	NENF	0.661	0.229176	0.322	0.330631	0.928	0.675
AME-E-like.vs.PSC-like	CCT3	0.661	0.197851	0.322	0.285439	0.986	0.967
AME-E-like.vs.PSC-like	ATP5MF	0.66	0.205517	0.32	0.296498	0.991	0.983
AME-E-like.vs.PSC-like	CAST	0.66	0.231525	0.32	0.33402	0.616	0.342
AME-E-like.vs.PSC-like	FAM76A	0.66	0.277566	0.32	0.400444	0.754	0.55
AME-E-like.vs.PSC-like	TOP1	0.659	0.228099	0.318	0.329077	0.953	0.858
AME-E-like.vs.PSC-like	DUSP13	0.659	0.196016	0.318	0.282791	0.362	0.05
AME-E-like.vs.PSC-like	HIST1H4C	0.659	0.557954	0.318	0.804958	0.832	0.717
AME-E-like.vs.PSC-like	PAICS	0.659	0.219133	0.318	0.316143	0.912	0.758
AME-E-like.vs.PSC-like	RHOU	0.659	0.29131	0.318	0.420272	0.926	0.758
AME-E-like.vs.PSC-like	HPDL	0.659	0.204643	0.318	0.295237	0.588	0.275
AME-E-like.vs.PSC-like	NDUFS6	0.658	0.219124	0.316	0.316129	0.987	0.958
AME-E-like.vs.PSC-like	NDUFC2	0.657	0.209974	0.314	0.302928	0.99	0.958
AME-E-like.vs.PSC-like	CEBPD	0.657	0.30436	0.314	0.439099	0.701	0.475
AME-E-like.vs.PSC-like	YWHAH	0.656	0.330049	0.312	0.47616	0.981	0.933
AME-E-like.vs.PSC-like	RPS4Y1	0.656	0.184636	0.312	0.266373	0.991	1
AME-E-like.vs.PSC-like	SLC7A5	0.656	0.359686	0.312	0.518917	0.96	0.875
AME-E-like.vs.PSC-like	HSBP1	0.656	0.205784	0.312	0.296884	0.988	0.942
AME-E-like.vs.PSC-like	RCN2	0.656	0.222175	0.312	0.320531	0.972	0.858
AME-E-like.vs.PSC-like	TMBIM6	0.656	0.202042	0.312	0.291485	0.988	0.983
AME-E-like.vs.PSC-like	MAGOHB	0.656	0.215863	0.312	0.311425	0.804	0.583
AME-E-like.vs.PSC-like	UBE2E3	0.656	0.207056	0.312	0.298719	0.705	0.458
AME-E-like.vs.PSC-like	FAM89A	0.656	0.220097	0.312	0.317533	0.491	0.208
AME-E-like.vs.PSC-like	HMGN1	0.655	0.195852	0.31	0.282554	0.998	1
AME-E-like.vs.PSC-like	SLC7A7	0.655	0.226801	0.31	0.327205	0.625	0.375
AME-E-like.vs.PSC-like	RPS6KA4	0.655	0.233612	0.31	0.337031	0.664	0.458
AME-E-like.vs.PSC-like	PSMB1	0.655	0.225687	0.31	0.325598	0.984	0.925
AME-E-like.vs.PSC-like	NCAPG	0.655	0.223263	0.31	0.322101	0.473	0.167
AME-E-like.vs.PSC-like	NABP1	0.655	0.180398	0.31	0.260259	0.646	0.35
AME-E-like.vs.PSC-like	CCBE1	0.654	0.200543	0.308	0.289322	0.362	0.058
AME-E-like.vs.PSC-like	PDIA3	0.654	0.252469	0.308	0.364236	0.952	0.875
AME-E-like.vs.PSC-like	HDDC2	0.654	0.232202	0.308	0.334997	0.877	0.667
AME-E-like.vs.PSC-like	CCND3	0.654	0.242847	0.308	0.350354	0.641	0.4
AME-E-like.vs.PSC-like	HLA-G	0.654	0.225561	0.308	0.325415	0.343	0.042
AME-E-like.vs.PSC-like	DTYMK	0.654	0.208041	0.308	0.30014	0.849	0.708
AME-E-like.vs.PSC-like	SLC5A6	0.654	0.182552	0.308	0.263366	0.857	0.642
AME-E-like.vs.PSC-like	PABPC4	0.654	0.247689	0.308	0.35734	0.942	0.783
AME-E-like.vs.PSC-like	KDM1A	0.654	0.247335	0.308	0.356829	0.839	0.742
AME-E-like.vs.PSC-like	LMNB2	0.653	0.195002	0.306	0.281328	0.673	0.433
AME-E-like.vs.PSC-like	IQGAP1	0.653	0.22481	0.306	0.324332	0.927	0.85
AME-E-like.vs.PSC-like	PTTG1	0.653	0.350913	0.306	0.506261	0.744	0.517
AME-E-like.vs.PSC-like	WNT6	0.653	0.248332	0.306	0.358267	0.877	0.625
AME-E-like.vs.PSC-like	L1TD1	0.653	0.231669	0.306	0.334228	0.834	0.575
AME-E-like.vs.PSC-like	PSMG1	0.652	0.220818	0.304	0.318573	0.809	0.617
AME-E-like.vs.PSC-like	NUTF2	0.652	0.199758	0.304	0.288189	0.97	0.933
AME-E-like.vs.PSC-like	MDK	0.652	0.246153	0.304	0.355124	0.999	0.983
AME-E-like.vs.PSC-like	EIF4EBP1	0.652	0.400954	0.304	0.578454	0.906	0.825
AME-E-like.vs.PSC-like	FLNA	0.652	0.269841	0.304	0.389298	0.941	0.767
AME-E-like.vs.PSC-like	MCM3	0.652	0.240088	0.304	0.346373	0.753	0.517
AME-E-like.vs.PSC-like	KANK4	0.652	0.175753	0.304	0.253558	0.453	0.175
AME-E-like.vs.PSC-like	PRR5	0.651	0.221108	0.302	0.318992	0.853	0.658
AME-E-like.vs.PSC-like	SNRPD3	0.651	0.174316	0.302	0.251485	0.983	0.975
AME-E-like.vs.PSC-like	NLRP2	0.651	0.268489	0.302	0.387348	0.964	0.883
AME-E-like.vs.PSC-like	SNF8	0.651	0.218299	0.302	0.314939	0.97	0.833
AME-E-like.vs.PSC-like	COL4A1	0.651	0.197621	0.302	0.285106	0.42	0.133
AME-E-like.vs.PSC-like	ARF5	0.651	0.220026	0.302	0.31743	0.903	0.75
AME-E-like.vs.PSC-like	TKT	0.651	0.177994	0.302	0.256792	0.998	0.958
AME-E-like.vs.PSC-like	PTMA	0.651	0.183447	0.302	0.264658	1	1
AME-E-like.vs.PSC-like	ANAPC11	0.65	0.196897	0.3	0.284062	0.995	0.958
AME-E-like.vs.PSC-like	ITGB1	0.65	0.231398	0.3	0.333836	0.862	0.7
AME-E-like.vs.PSC-like	CHID1	0.65	0.196146	0.3	0.282979	0.847	0.642
AME-E-like.vs.PSC-like	LEPROTL1	0.65	0.192758	0.3	0.278091	0.825	0.658
AME-E-like.vs.PSC-like	HSD3B1	0.65	0.310454	0.3	0.447891	0.363	0.075
AME-E-like.vs.PSC-like	PDCD5	0.649	0.205328	0.298	0.296226	0.929	0.825
AME-E-like.vs.PSC-like	BCAT1	0.649	0.250266	0.298	0.361058	0.805	0.583
AME-E-like.vs.PSC-like	SLC25A37	0.649	0.239703	0.298	0.345818	0.851	0.7
AME-E-like.vs.PSC-like	C4orf48	0.649	0.236502	0.298	0.3412	0.954	0.767
AME-E-like.vs.PSC-like	TK1	0.648	0.213489	0.296	0.308	0.545	0.283
AME-E-like.vs.PSC-like	CDK1	0.648	0.330699	0.296	0.477098	0.601	0.35
AME-E-like.vs.PSC-like	BCAP31	0.648	0.242316	0.296	0.349588	0.956	0.842
AME-E-like.vs.PSC-like	TEAD3	0.648	0.225366	0.296	0.325134	0.663	0.417
AME-E-like.vs.PSC-like	HSD17B7	0.648	0.196103	0.296	0.282916	0.541	0.275
AME-E-like.vs.PSC-like	TSC22D1	0.647	0.283097	0.294	0.408423	0.931	0.825
AME-E-like.vs.PSC-like	ZWINT	0.647	0.218678	0.294	0.315485	0.685	0.45
AME-E-like.vs.PSC-like	TUBB4B	0.647	0.296961	0.294	0.428424	0.882	0.725
AME-E-like.vs.PSC-like	PSMB7	0.647	0.201875	0.294	0.291245	0.946	0.833
AME-E-like.vs.PSC-like	ANLN	0.647	0.218725	0.294	0.315553	0.512	0.233
AME-E-like.vs.PSC-like	P4HB	0.646	0.204114	0.292	0.294474	0.989	0.95
AME-E-like.vs.PSC-like	ERH	0.646	0.180262	0.292	0.260064	0.994	0.983
AME-E-like.vs.PSC-like	GAS6	0.646	0.19604	0.292	0.282826	0.804	0.575
AME-E-like.vs.PSC-like	COX6C	0.646	0.179606	0.292	0.259116	0.996	0.975
AME-E-like.vs.PSC-like	ATP1B3	0.646	0.226957	0.292	0.32743	0.951	0.858
AME-E-like.vs.PSC-like	HACD2	0.646	0.207295	0.292	0.299063	0.698	0.442
AME-E-like.vs.PSC-like	HNRNPA3	0.646	0.218294	0.292	0.314932	0.971	0.933
AME-E-like.vs.PSC-like	TXNDC17	0.645	0.189231	0.29	0.273002	0.97	0.925
AME-E-like.vs.PSC-like	HNRNPH3	0.645	0.206778	0.29	0.298318	0.926	0.867
AME-E-like.vs.PSC-like	ASNS	0.645	0.282136	0.29	0.407036	0.78	0.583
AME-E-like.vs.PSC-like	CDX1	0.645	0.228647	0.29	0.329868	0.408	0.133
AME-E-like.vs.PSC-like	ARPC5	0.645	0.193198	0.29	0.278726	0.948	0.842
AME-E-like.vs.PSC-like	CDC37	0.644	0.190057	0.288	0.274195	0.918	0.783
AME-E-like.vs.PSC-like	BMP7	0.644	0.198636	0.288	0.286572	0.482	0.217
AME-E-like.vs.PSC-like	DCXR	0.644	0.177844	0.288	0.256575	0.993	0.992
AME-E-like.vs.PSC-like	TMEM97	0.644	0.224352	0.288	0.323672	0.846	0.7
AME-E-like.vs.PSC-like	EDF1	0.644	0.214315	0.288	0.30919	0.994	0.975
AME-E-like.vs.PSC-like	ENPEP	0.644	0.209805	0.288	0.302684	0.55	0.258
AME-E-like.vs.PSC-like	THOC7	0.644	0.195027	0.288	0.281365	0.855	0.667
AME-E-like.vs.PSC-like	CBR1	0.643	0.223411	0.286	0.322314	0.468	0.208
AME-E-like.vs.PSC-like	CCNE1	0.643	0.382725	0.286	0.552156	0.645	0.45
AME-E-like.vs.PSC-like	DSC2	0.643	0.203081	0.286	0.292984	0.932	0.8
AME-E-like.vs.PSC-like	SMARCA2	0.643	0.234029	0.286	0.337633	0.609	0.367
AME-E-like.vs.PSC-like	PGK1	0.643	0.212496	0.286	0.306567	0.962	0.825
AME-E-like.vs.PSC-like	ELOVL5	0.643	0.200155	0.286	0.288762	0.839	0.625
AME-E-like.vs.PSC-like	CCT5	0.643	0.201907	0.286	0.29129	0.964	0.85
AME-E-like.vs.PSC-like	RGS16	0.643	0.245219	0.286	0.353776	0.47	0.183
AME-E-like.vs.PSC-like	RABAC1	0.642	0.196099	0.284	0.282911	0.983	0.95
AME-E-like.vs.PSC-like	GINS2	0.642	0.230545	0.284	0.332606	0.526	0.3
AME-E-like.vs.PSC-like	PDHA1	0.642	0.186855	0.284	0.269575	0.919	0.775
AME-E-like.vs.PSC-like	VDAC1	0.642	0.199519	0.284	0.287845	0.99	0.967
AME-E-like.vs.PSC-like	SLC7A11	0.642	0.309929	0.284	0.447133	0.533	0.283
AME-E-like.vs.PSC-like	CTDSPL	0.642	0.193052	0.284	0.278515	0.704	0.45
AME-E-like.vs.PSC-like	SLC7A4	0.641	0.205457	0.282	0.296412	0.404	0.133
AME-E-like.vs.PSC-like	SNRPA	0.641	0.203007	0.282	0.292878	0.808	0.625
AME-E-like.vs.PSC-like	TMEM147	0.641	0.199234	0.282	0.287434	0.956	0.858
AME-E-like.vs.PSC-like	CLDN7	0.641	0.216243	0.282	0.311972	0.969	0.867
AME-E-like.vs.PSC-like	ATP7B	0.641	0.190253	0.282	0.274477	0.471	0.208
AME-E-like.vs.PSC-like	MKI67	0.641	0.228685	0.282	0.329923	0.456	0.183
AME-E-like.vs.PSC-like	DCUN1D5	0.641	0.197553	0.282	0.285009	0.857	0.683
AME-E-like.vs.PSC-like	FGFR1	0.641	0.187672	0.282	0.270754	0.753	0.5
AME-E-like.vs.PSC-like	CENPK	0.641	0.187164	0.282	0.270021	0.555	0.292
AME-E-like.vs.PSC-like	TPM3	0.641	0.189921	0.282	0.273998	0.984	0.958
AME-E-like.vs.PSC-like	C19orf48	0.64	0.214379	0.28	0.309284	0.908	0.8
AME-E-like.vs.PSC-like	GJC1	0.64	0.188344	0.28	0.271722	0.5	0.225
AME-E-like.vs.PSC-like	STS	0.64	0.228667	0.28	0.329897	0.635	0.375
AME-E-like.vs.PSC-like	MRPL3	0.64	0.188462	0.28	0.271893	0.842	0.683
AME-E-like.vs.PSC-like	HSP90AB1	0.639	0.188736	0.278	0.272288	1	1
AME-E-like.vs.PSC-like	MRPL52	0.638	0.189604	0.276	0.273541	0.986	0.95
AME-E-like.vs.PSC-like	AP2S1	0.637	0.185616	0.274	0.267788	0.992	0.95
AME-E-like.vs.PSC-like	TMTC3	0.637	0.180902	0.274	0.260986	0.665	0.408
AME-E-like.vs.PSC-like	DHCR7	0.637	0.250961	0.274	0.36206	0.798	0.617
AME-E-like.vs.PSC-like	MRPL11	0.637	0.193636	0.274	0.279358	0.945	0.833
AME-E-like.vs.PSC-like	WLS	0.637	0.177771	0.274	0.256469	0.664	0.4
AME-E-like.vs.PSC-like	MT-CO1	0.636	0.268451	0.272	0.387293	0.99	0.858
AME-E-like.vs.PSC-like	SMARCB1	0.636	0.17725	0.272	0.255718	0.808	0.642
AME-E-like.vs.PSC-like	UCA1	0.636	0.18446	0.272	0.266119	0.41	0.142
AME-E-like.vs.PSC-like	DNMT1	0.636	0.21906	0.272	0.316037	0.681	0.475
AME-E-like.vs.PSC-like	PSMA7	0.636	0.193952	0.272	0.279814	0.991	0.992
AME-E-like.vs.PSC-like	RAB11A	0.636	0.194652	0.272	0.280824	0.985	0.908
AME-E-like.vs.PSC-like	H2AFX	0.636	0.191276	0.272	0.275952	0.751	0.567
AME-E-like.vs.PSC-like	KDELR2	0.636	0.208694	0.272	0.301081	0.954	0.867
AME-E-like.vs.PSC-like	PSMD2	0.636	0.180486	0.272	0.260387	0.887	0.75
AME-E-like.vs.PSC-like	AURKB	0.634	0.195991	0.268	0.282756	0.506	0.25
AME-E-like.vs.PSC-like	PPA1	0.634	0.17774	0.268	0.256425	0.965	0.908
AME-E-like.vs.PSC-like	YAP1	0.634	0.238814	0.268	0.344536	0.871	0.767
AME-E-like.vs.PSC-like	RBMX	0.634	0.175295	0.268	0.252897	0.901	0.817
AME-E-like.vs.PSC-like	TOP2A	0.633	0.256159	0.266	0.369559	0.547	0.292
AME-E-like.vs.PSC-like	CD63	0.633	0.230893	0.266	0.333107	0.994	0.975
AME-E-like.vs.PSC-like	TUBA1C	0.633	0.228808	0.266	0.3301	0.995	0.992
AME-E-like.vs.PSC-like	TRIML1	0.633	0.182907	0.266	0.263878	0.409	0.158
AME-E-like.vs.PSC-like	SPCS3	0.633	0.200616	0.266	0.289428	0.911	0.8
AME-E-like.vs.PSC-like	FRMD4B	0.633	0.205659	0.266	0.296703	0.525	0.267
AME-E-like.vs.PSC-like	PPID	0.631	0.178986	0.262	0.258222	0.794	0.625
AME-E-like.vs.PSC-like	GJA5	0.631	0.179688	0.262	0.259235	0.296	0.033
AME-E-like.vs.PSC-like	CDC20	0.631	0.238468	0.262	0.344036	0.622	0.375
AME-E-like.vs.PSC-like	FAAP20	0.631	0.176141	0.262	0.254118	0.872	0.692
AME-E-like.vs.PSC-like	A4GALT	0.63	0.185251	0.26	0.267261	0.84	0.65
AME-E-like.vs.PSC-like	TM7SF2	0.63	0.209541	0.26	0.302303	0.743	0.533
AME-E-like.vs.PSC-like	CCNA2	0.629	0.188198	0.258	0.271513	0.531	0.258
AME-E-like.vs.PSC-like	SHISA5	0.629	0.191092	0.258	0.275687	0.937	0.8
AME-E-like.vs.PSC-like	LIPG	0.628	0.189852	0.256	0.273899	0.391	0.142
AME-E-like.vs.PSC-like	ATP5F1C	0.628	0.177923	0.256	0.256689	0.963	0.858
AME-E-like.vs.PSC-like	RBM3	0.628	0.185113	0.256	0.267062	0.96	0.892
AME-E-like.vs.PSC-like	NUDC	0.628	0.196801	0.256	0.283924	0.951	0.875
AME-E-like.vs.PSC-like	IGF2BP3	0.627	0.177926	0.254	0.256693	0.829	0.642
AME-E-like.vs.PSC-like	NDUFA11	0.626	0.182741	0.252	0.26364	0.974	0.858
AME-E-like.vs.PSC-like	VPS29	0.626	0.173395	0.252	0.250156	0.859	0.725
AME-E-like.vs.PSC-like	ECHS1	0.626	0.195276	0.252	0.281724	0.942	0.775
AME-E-like.vs.PSC-like	DLG5	0.626	0.220574	0.252	0.318221	0.742	0.542
AME-E-like.vs.PSC-like	SEC61G	0.626	0.200785	0.252	0.289672	0.988	0.9
AME-E-like.vs.PSC-like	CAPZB	0.626	0.1766	0.252	0.25478	0.942	0.817
AME-E-like.vs.PSC-like	GALNT11	0.624	0.195183	0.248	0.28159	0.729	0.542
AME-E-like.vs.PSC-like	LSM2	0.624	0.174846	0.248	0.252249	0.943	0.842
AME-E-like.vs.PSC-like	NAA10	0.623	0.180311	0.246	0.260134	0.912	0.783
AME-E-like.vs.PSC-like	FAM213A	0.621	0.186075	0.242	0.268449	0.794	0.617
AME-E-like.vs.PSC-like	RAD23B	0.621	0.206984	0.242	0.298615	0.918	0.817
AME-E-like.vs.PSC-like	REX1BD	0.62	0.183701	0.24	0.265025	0.865	0.708
AME-E-like.vs.PSC-like	LINC00379	0.62	0.208681	0.24	0.301063	0.262	0.025
AME-E-like.vs.PSC-like	CDCA3	0.62	0.190833	0.24	0.275314	0.48	0.242
AME-E-like.vs.PSC-like	BLOC1S4	0.62	0.183197	0.24	0.264298	0.9	0.825
AME-E-like.vs.PSC-like	GTF2A2	0.619	0.189928	0.238	0.274009	0.965	0.9
AME-E-like.vs.PSC-like	MGST1	0.619	0.245718	0.238	0.354497	0.962	0.825
AME-E-like.vs.PSC-like	PTPRF	0.619	0.190831	0.238	0.27531	0.908	0.75
AME-E-like.vs.PSC-like	CENPF	0.618	0.195152	0.236	0.281545	0.499	0.275
AME-E-like.vs.PSC-like	APOC1	0.617	0.228845	0.234	0.330154	0.923	0.85
AME-E-like.vs.PSC-like	PCNA	0.616	0.200272	0.232	0.288932	0.888	0.767
AME-E-like.vs.PSC-like	SLC29A1	0.615	0.187074	0.23	0.269891	0.646	0.475
AME-E-like.vs.PSC-like	DHCR24	0.615	0.216645	0.23	0.312553	0.735	0.592
AME-E-like.vs.PSC-like	SP6	0.614	0.233189	0.228	0.336421	0.48	0.283
AME-E-like.vs.PSC-like	EPCAM	0.614	0.177128	0.228	0.255541	0.984	0.95
AME-E-like.vs.PSC-like	ZFHX3	0.613	0.199082	0.226	0.287214	0.808	0.625
AME-E-like.vs.PSC-like	CRIP1	0.608	0.225861	0.216	0.325849	0.731	0.583
AME-E-like.vs.PSC-like	IFITM3	0.606	0.242778	0.212	0.350255	0.905	0.775
AME-E-like.vs.PSC-like	NPPB	0.606	0.455501	0.212	0.657149	0.326	0.125
AME-E-like.vs.PSC-like	SLC16A1	0.605	0.181327	0.21	0.2616	0.916	0.817
AME-E-like.vs.PSC-like	SLC2A3	0.604	0.231552	0.208	0.334059	0.981	0.908
AME-E-like.vs.PSC-like	LGALS1	0.602	0.286536	0.204	0.413384	0.72	0.567
AME-E-like.vs.PSC-like	COL9A3	0.598	0.175473	0.196	0.253154	0.606	0.458
AME-E-like.vs.PSC-like	PGF	0.59	0.430619	0.18	0.621253	0.542	0.4
AME-E-like.vs.PSC-like	PEG3	0.589	0.181177	0.178	0.261384	0.606	0.45
AME-E-like.vs.PSC-like	CCNB1	0.588	0.203661	0.176	0.29382	0.616	0.467
AME-E-like.vs.PSC-like	LCP1	0.586	0.191858	0.172	0.276792	0.771	0.633
AME-E-like.vs.PSC-like	CDKN1C	0.581	0.443749	0.162	0.640195	0.847	0.8
AME-E-like.vs.PSC-like	TUBB2B	0.581	0.175891	0.162	0.253757	0.354	0.208
AME-E-like.vs.PSC-like	TCL1B	0.574	0.183132	0.148	0.264204	0.28	0.133
AME-E-like.vs.PSC-like	CGA	0.546	0.224579	0.092	0.323998	0.333	0.233
AME-E-like.vs.PSC-like	DDIT4	0.535	0.200887	0.07	0.289819	0.862	0.875
AME-E-like.vs.STB-like	KRT19	0.936	1.40019	0.872	2.02004	0.999	0.903
AME-E-like.vs.STB-like	S100A10	0.906	1.04986	0.812	1.51463	1	0.96
AME-E-like.vs.STB-like	S100A13	0.899	1.44216	0.798	2.08059	0.985	0.815
AME-E-like.vs.STB-like	CALM2	0.897	1.20065	0.794	1.73217	0.984	0.768
AME-E-like.vs.STB-like	TUBA1C	0.888	0.945789	0.776	1.36449	0.995	0.808
AME-E-like.vs.STB-like	SNX2	0.872	0.827521	0.744	1.19386	0.989	0.921
AME-E-like.vs.STB-like	TMSB4X	0.867	1.00291	0.734	1.44689	0.999	0.974
AME-E-like.vs.STB-like	SRM	0.866	0.851746	0.732	1.22881	0.992	0.897
AME-E-like.vs.STB-like	YBX1	0.859	0.607108	0.718	0.875872	1	0.973
AME-E-like.vs.STB-like	EPCAM	0.854	0.713351	0.708	1.02915	0.984	0.791
AME-E-like.vs.STB-like	S100A16	0.851	1.36905	0.702	1.97512	0.85	0.398
AME-E-like.vs.STB-like	S100A14	0.842	1.70586	0.684	2.46103	0.844	0.406
AME-E-like.vs.STB-like	TXN	0.835	0.678591	0.67	0.979	0.994	0.944
AME-E-like.vs.STB-like	PPP1R14B	0.83	0.650845	0.66	0.93897	0.971	0.778
AME-E-like.vs.STB-like	PDLIM1	0.828	0.737267	0.656	1.06365	0.889	0.496
AME-E-like.vs.STB-like	AHNAK	0.824	0.650855	0.648	0.938985	0.98	0.823
AME-E-like.vs.STB-like	HINT1	0.821	0.691329	0.642	0.997377	0.977	0.842
AME-E-like.vs.STB-like	ARHGAP29	0.82	0.687383	0.64	0.991684	0.899	0.493
AME-E-like.vs.STB-like	C1QBP	0.819	0.519966	0.638	0.750152	0.996	0.948
AME-E-like.vs.STB-like	MGST3	0.819	0.609431	0.638	0.879222	0.993	0.939
AME-E-like.vs.STB-like	TPM1	0.817	0.756867	0.634	1.09193	0.989	0.886
AME-E-like.vs.STB-like	CITED4	0.816	0.780136	0.632	1.1255	0.799	0.282
AME-E-like.vs.STB-like	NENF	0.814	0.508944	0.628	0.734251	0.928	0.678
AME-E-like.vs.STB-like	FAM213A	0.806	0.494396	0.612	0.713263	0.794	0.337
AME-E-like.vs.STB-like	WNT6	0.806	0.593349	0.612	0.856022	0.877	0.42
AME-E-like.vs.STB-like	FDFT1	0.804	0.655375	0.608	0.945507	0.972	0.807
AME-E-like.vs.STB-like	S100A6	0.804	1.57809	0.608	2.27671	0.867	0.549
AME-E-like.vs.STB-like	TMEM160	0.798	0.642241	0.596	0.926558	0.943	0.746
AME-E-like.vs.STB-like	RPS4Y1	0.797	0.431786	0.594	0.622936	0.991	0.986
AME-E-like.vs.STB-like	ABCG2	0.796	0.625324	0.592	0.902151	0.953	0.754
AME-E-like.vs.STB-like	FABP5	0.794	0.868256	0.588	1.25263	0.991	0.908
AME-E-like.vs.STB-like	ANXA3	0.794	0.544067	0.588	0.784923	0.808	0.399
AME-E-like.vs.STB-like	HPRT1	0.793	0.483545	0.586	0.697608	0.854	0.488
AME-E-like.vs.STB-like	TAGLN2	0.793	0.640314	0.586	0.923778	0.738	0.272
AME-E-like.vs.STB-like	RPS5	0.791	0.441619	0.582	0.637121	1	0.994
AME-E-like.vs.STB-like	NPM1	0.79	0.403739	0.58	0.582472	1	0.998
AME-E-like.vs.STB-like	RPS9	0.789	0.330268	0.578	0.476476	1	1
AME-E-like.vs.STB-like	NDUFS6	0.789	0.467002	0.578	0.673741	0.987	0.915
AME-E-like.vs.STB-like	HILPDA	0.782	0.431586	0.564	0.622647	0.826	0.44
AME-E-like.vs.STB-like	LRRFIP1	0.782	0.476846	0.564	0.687944	0.887	0.572
AME-E-like.vs.STB-like	RPL8	0.781	0.273321	0.562	0.394319	1	1
AME-E-like.vs.STB-like	CD24	0.78	0.607664	0.56	0.876674	0.968	0.75
AME-E-like.vs.STB-like	MSMO1	0.78	0.757115	0.56	1.09229	0.967	0.808
AME-E-like.vs.STB-like	STMN1	0.78	0.595068	0.56	0.858502	0.977	0.852
AME-E-like.vs.STB-like	RPS12	0.778	0.284348	0.556	0.410227	1	1
AME-E-like.vs.STB-like	PPIA	0.777	0.366307	0.554	0.528469	1	0.997
AME-E-like.vs.STB-like	RPL35	0.775	0.32097	0.55	0.463061	1	1
AME-E-like.vs.STB-like	RPS6	0.775	0.318623	0.55	0.459676	1	1
AME-E-like.vs.STB-like	ACSL3	0.773	0.567049	0.546	0.818078	0.902	0.688
AME-E-like.vs.STB-like	EMP2	0.772	0.582254	0.544	0.840015	0.895	0.57
AME-E-like.vs.STB-like	CRIP1	0.772	0.548848	0.544	0.79182	0.731	0.312
AME-E-like.vs.STB-like	CD99	0.772	0.508554	0.544	0.733688	0.943	0.76
AME-E-like.vs.STB-like	PRSS8	0.77	0.478698	0.54	0.690616	0.91	0.654
AME-E-like.vs.STB-like	TUBA1B	0.77	0.685485	0.54	0.988946	0.986	0.865
AME-E-like.vs.STB-like	TIMM10	0.766	0.432865	0.532	0.624492	0.979	0.899
AME-E-like.vs.STB-like	PGAM1	0.764	0.423027	0.528	0.610299	0.97	0.855
AME-E-like.vs.STB-like	RBM3	0.764	0.407395	0.528	0.587747	0.96	0.871
AME-E-like.vs.STB-like	RPS23	0.764	0.245174	0.528	0.353711	1	1
AME-E-like.vs.STB-like	ELOVL6	0.764	0.425532	0.528	0.613913	0.713	0.275
AME-E-like.vs.STB-like	FDPS	0.764	0.654221	0.528	0.943841	0.975	0.89
AME-E-like.vs.STB-like	MYBL2	0.761	0.461695	0.522	0.666086	0.794	0.44
AME-E-like.vs.STB-like	RPL18A	0.76	0.304477	0.52	0.439267	1	1
AME-E-like.vs.STB-like	TEAD4	0.759	0.371861	0.518	0.536482	0.791	0.38
AME-E-like.vs.STB-like	RPS7	0.759	0.260511	0.518	0.375837	1	1
AME-E-like.vs.STB-like	TXNDC17	0.756	0.369806	0.512	0.533517	0.97	0.887
AME-E-like.vs.STB-like	SNHG8	0.756	0.437534	0.512	0.631228	0.964	0.826
AME-E-like.vs.STB-like	RPL14	0.756	0.342051	0.512	0.493475	1	1
AME-E-like.vs.STB-like	LDHB	0.754	0.401634	0.508	0.579436	0.997	0.965
AME-E-like.vs.STB-like	RPL30	0.754	0.262584	0.508	0.378828	1	1
AME-E-like.vs.STB-like	NDUFA4	0.754	0.374689	0.508	0.540562	0.999	0.989
AME-E-like.vs.STB-like	SNX24	0.753	0.374939	0.506	0.540922	0.736	0.369
AME-E-like.vs.STB-like	LAMC1	0.753	0.471923	0.506	0.680841	0.937	0.744
AME-E-like.vs.STB-like	SMIM10L1	0.752	0.405735	0.504	0.585352	0.873	0.589
AME-E-like.vs.STB-like	RPSA	0.752	0.332976	0.504	0.480383	1	1
AME-E-like.vs.STB-like	LRP2	0.752	0.446669	0.504	0.644407	0.799	0.448
AME-E-like.vs.STB-like	MRTO4	0.752	0.364865	0.504	0.526389	0.848	0.543
AME-E-like.vs.STB-like	RPS18	0.751	0.241535	0.502	0.348461	1	1
AME-E-like.vs.STB-like	RPS15	0.749	0.250196	0.498	0.360956	1	1
AME-E-like.vs.STB-like	APRT	0.749	0.370671	0.498	0.534765	0.99	0.961
AME-E-like.vs.STB-like	JDP2	0.749	0.421525	0.498	0.608132	0.886	0.643
AME-E-like.vs.STB-like	NPC2	0.749	0.364632	0.498	0.526053	0.989	0.952
AME-E-like.vs.STB-like	PTMS	0.749	0.514391	0.498	0.742109	0.98	0.9
AME-E-like.vs.STB-like	RPS24	0.748	0.22862	0.496	0.329829	1	1
AME-E-like.vs.STB-like	RPS3A	0.748	0.253938	0.496	0.366356	1	1
AME-E-like.vs.STB-like	CASP6	0.748	0.362187	0.496	0.522526	0.803	0.465
AME-E-like.vs.STB-like	PAICS	0.748	0.375367	0.496	0.54154	0.912	0.673
AME-E-like.vs.STB-like	PRDX3	0.747	0.368779	0.494	0.532036	0.948	0.831
AME-E-like.vs.STB-like	NME1	0.746	0.387183	0.492	0.558587	0.987	0.921
AME-E-like.vs.STB-like	TIMM13	0.745	0.357151	0.49	0.515259	0.98	0.929
AME-E-like.vs.STB-like	JPT1	0.745	0.450052	0.49	0.649288	0.993	0.965
AME-E-like.vs.STB-like	RPL6	0.745	0.268057	0.49	0.386725	1	1
AME-E-like.vs.STB-like	BIN1	0.745	0.422156	0.49	0.609042	0.689	0.295
AME-E-like.vs.STB-like	DHCR24	0.745	0.418615	0.49	0.603933	0.735	0.349
AME-E-like.vs.STB-like	MZT2A	0.744	0.361397	0.488	0.521386	0.946	0.807
AME-E-like.vs.STB-like	S100A11	0.744	0.375161	0.488	0.541243	1	0.998
AME-E-like.vs.STB-like	LDHA	0.743	0.566871	0.486	0.817822	0.917	0.718
AME-E-like.vs.STB-like	IDH1	0.743	0.35969	0.486	0.518923	0.721	0.356
AME-E-like.vs.STB-like	SSBP3	0.743	0.37792	0.486	0.545223	0.919	0.692
AME-E-like.vs.STB-like	CHCHD10	0.742	0.430467	0.484	0.621032	0.978	0.881
AME-E-like.vs.STB-like	ODC1	0.742	0.509692	0.484	0.73533	0.98	0.915
AME-E-like.vs.STB-like	KRT8	0.74	0.427199	0.48	0.616317	1	1
AME-E-like.vs.STB-like	RPLP0	0.739	0.21818	0.478	0.314768	1	1
AME-E-like.vs.STB-like	RPS25	0.739	0.244266	0.478	0.352401	1	1
AME-E-like.vs.STB-like	RPLP1	0.738	0.201837	0.476	0.291189	1	1
AME-E-like.vs.STB-like	KLF5	0.738	0.405246	0.476	0.584646	0.659	0.264
AME-E-like.vs.STB-like	PHB	0.737	0.33363	0.474	0.481326	0.991	0.928
AME-E-like.vs.STB-like	TOMM40	0.734	0.366161	0.468	0.528258	0.936	0.754
AME-E-like.vs.STB-like	FBL	0.734	0.327019	0.468	0.471788	0.977	0.905
AME-E-like.vs.STB-like	MGST1	0.734	0.521814	0.468	0.752819	0.962	0.852
AME-E-like.vs.STB-like	EEF1E1	0.734	0.344788	0.468	0.497424	0.867	0.612
AME-E-like.vs.STB-like	GLUL	0.734	0.404486	0.468	0.583549	0.977	0.834
AME-E-like.vs.STB-like	RPL22	0.734	0.234202	0.468	0.337882	1	1
AME-E-like.vs.STB-like	MRPS12	0.733	0.344274	0.466	0.496683	0.951	0.8
AME-E-like.vs.STB-like	TUBB	0.733	0.460101	0.466	0.663786	0.991	0.965
AME-E-like.vs.STB-like	NHP2	0.733	0.349103	0.466	0.503649	0.915	0.736
AME-E-like.vs.STB-like	LLGL2	0.732	0.342397	0.464	0.493974	0.691	0.354
AME-E-like.vs.STB-like	SINHCAF	0.732	0.347278	0.464	0.501017	0.936	0.76
AME-E-like.vs.STB-like	EMILIN2	0.731	0.323785	0.462	0.467123	0.598	0.179
AME-E-like.vs.STB-like	DCTPP1	0.731	0.330839	0.462	0.4773	0.751	0.382
AME-E-like.vs.STB-like	EIF4EBP1	0.731	0.576001	0.462	0.830994	0.906	0.734
AME-E-like.vs.STB-like	RBMX	0.731	0.344986	0.462	0.49771	0.901	0.72
AME-E-like.vs.STB-like	HPDL	0.731	0.335578	0.462	0.484137	0.588	0.169
AME-E-like.vs.STB-like	PPA1	0.73	0.355694	0.46	0.513158	0.965	0.857
AME-E-like.vs.STB-like	CTDSPL	0.73	0.332454	0.46	0.47963	0.704	0.348
AME-E-like.vs.STB-like	MAZ	0.729	0.337657	0.458	0.487135	0.944	0.813
AME-E-like.vs.STB-like	GLRX5	0.729	0.333978	0.458	0.481828	0.954	0.863
AME-E-like.vs.STB-like	ERP29	0.729	0.334718	0.458	0.482896	0.995	0.966
AME-E-like.vs.STB-like	SQLE	0.729	0.438766	0.458	0.633005	0.979	0.913
AME-E-like.vs.STB-like	CLDN4	0.729	0.417122	0.458	0.60178	0.996	0.989
AME-E-like.vs.STB-like	NCL	0.729	0.397239	0.458	0.573094	0.994	0.969
AME-E-like.vs.STB-like	RPS27A	0.729	0.203712	0.458	0.293894	1	1
AME-E-like.vs.STB-like	PPT1	0.729	0.36074	0.458	0.520438	0.838	0.609
AME-E-like.vs.STB-like	MRPL12	0.728	0.337045	0.456	0.486254	0.967	0.863
AME-E-like.vs.STB-like	GCSH	0.728	0.366409	0.456	0.528616	0.998	0.977
AME-E-like.vs.STB-like	FUT8	0.728	0.339316	0.456	0.48953	0.715	0.354
AME-E-like.vs.STB-like	DMKN	0.727	0.413675	0.454	0.596807	0.77	0.472
AME-E-like.vs.STB-like	RPL19	0.727	0.235968	0.454	0.34043	1	1
AME-E-like.vs.STB-like	RPS2	0.727	0.228289	0.454	0.329352	1	1
AME-E-like.vs.STB-like	TPM3	0.727	0.343527	0.454	0.495605	0.984	0.95
AME-E-like.vs.STB-like	RPL28	0.725	0.234996	0.45	0.339027	1	1
AME-E-like.vs.STB-like	HMGN3	0.725	0.359359	0.45	0.518445	0.843	0.564
AME-E-like.vs.STB-like	RPL13	0.724	0.193009	0.448	0.278454	1	1
AME-E-like.vs.STB-like	ANXA2	0.724	0.411439	0.448	0.593581	0.997	0.99
AME-E-like.vs.STB-like	GTF3A	0.724	0.342249	0.448	0.493761	0.821	0.576
AME-E-like.vs.STB-like	SNHG15	0.724	0.315207	0.448	0.454747	0.827	0.496
AME-E-like.vs.STB-like	GADD45GIP1	0.723	0.314272	0.446	0.453399	0.976	0.905
AME-E-like.vs.STB-like	MDH2	0.723	0.32042	0.446	0.462269	0.993	0.958
AME-E-like.vs.STB-like	RPL11	0.723	0.24024	0.446	0.346593	1	1
AME-E-like.vs.STB-like	IMPA2	0.722	0.346454	0.444	0.499827	0.755	0.432
AME-E-like.vs.STB-like	TLE1	0.722	0.315533	0.444	0.455218	0.823	0.552
AME-E-like.vs.STB-like	KNOP1	0.721	0.320839	0.442	0.462872	0.8	0.509
AME-E-like.vs.STB-like	APEX1	0.721	0.311893	0.442	0.449966	0.894	0.686
AME-E-like.vs.STB-like	TXNRD1	0.721	0.369071	0.442	0.532457	0.82	0.539
AME-E-like.vs.STB-like	NIPSNAP1	0.719	0.297347	0.438	0.428981	0.717	0.391
AME-E-like.vs.STB-like	EIF3K	0.719	0.289285	0.438	0.41735	0.996	0.987
AME-E-like.vs.STB-like	NUCKS1	0.719	0.386366	0.438	0.557408	0.903	0.755
AME-E-like.vs.STB-like	SRSF2	0.718	0.3396	0.436	0.489939	0.985	0.952
AME-E-like.vs.STB-like	ATP5MD	0.718	0.302018	0.436	0.43572	0.988	0.966
AME-E-like.vs.STB-like	RPS3	0.718	0.229514	0.436	0.331118	1	1
AME-E-like.vs.STB-like	AKAP12	0.718	0.425737	0.436	0.614209	0.652	0.301
AME-E-like.vs.STB-like	RPL32	0.718	0.214777	0.436	0.309857	1	1
AME-E-like.vs.STB-like	RPL21	0.716	0.214407	0.432	0.309324	1	1
AME-E-like.vs.STB-like	ECH1	0.715	0.347762	0.43	0.501714	0.888	0.713
AME-E-like.vs.STB-like	ATP5F1E	0.715	0.257761	0.43	0.371871	0.998	0.995
AME-E-like.vs.STB-like	SCD	0.715	0.462948	0.43	0.667893	0.989	0.95
AME-E-like.vs.STB-like	C20orf27	0.714	0.292006	0.428	0.421276	0.694	0.364
AME-E-like.vs.STB-like	TUBB6	0.714	0.307265	0.428	0.44329	0.695	0.351
AME-E-like.vs.STB-like	TGIF1	0.714	0.31922	0.428	0.460537	0.789	0.462
AME-E-like.vs.STB-like	MRPL11	0.714	0.314256	0.428	0.453376	0.945	0.815
AME-E-like.vs.STB-like	RPL7	0.714	0.226155	0.428	0.326272	1	1
AME-E-like.vs.STB-like	MYH9	0.712	0.329942	0.424	0.476006	0.827	0.591
AME-E-like.vs.STB-like	YBX3	0.712	0.376936	0.424	0.543804	0.95	0.823
AME-E-like.vs.STB-like	ACAT2	0.712	0.42948	0.424	0.619608	0.968	0.895
AME-E-like.vs.STB-like	FLNB	0.712	0.337176	0.424	0.486442	0.847	0.62
AME-E-like.vs.STB-like	RPS14	0.71	0.178255	0.42	0.257167	1	1
AME-E-like.vs.STB-like	GPATCH4	0.71	0.278914	0.42	0.402387	0.692	0.354
AME-E-like.vs.STB-like	HINT2	0.709	0.284141	0.418	0.409928	0.602	0.248
AME-E-like.vs.STB-like	NUDCD2	0.709	0.305339	0.418	0.440511	0.843	0.643
AME-E-like.vs.STB-like	HMGCS1	0.709	0.538633	0.418	0.777083	0.953	0.865
AME-E-like.vs.STB-like	RPS8	0.708	0.21011	0.416	0.303125	1	1
AME-E-like.vs.STB-like	EIF2AK4	0.707	0.330811	0.414	0.47726	0.669	0.359
AME-E-like.vs.STB-like	NAP1L1	0.707	0.283401	0.414	0.408862	0.995	0.984
AME-E-like.vs.STB-like	SLC12A3	0.706	0.36102	0.412	0.520842	0.545	0.171
AME-E-like.vs.STB-like	RPL5	0.706	0.246435	0.412	0.355531	1	1
AME-E-like.vs.STB-like	SLC1A5	0.705	0.391485	0.41	0.564793	0.778	0.483
AME-E-like.vs.STB-like	RPL36	0.705	0.178331	0.41	0.257277	1	1
AME-E-like.vs.STB-like	MRPS26	0.705	0.292854	0.41	0.422499	0.949	0.82
AME-E-like.vs.STB-like	PFN1	0.705	0.27765	0.41	0.400564	1	0.995
AME-E-like.vs.STB-like	ESD	0.705	0.308589	0.41	0.4452	0.772	0.509
AME-E-like.vs.STB-like	CA2	0.705	0.291268	0.41	0.420211	0.601	0.232
AME-E-like.vs.STB-like	MCUB	0.705	0.303064	0.41	0.437229	0.658	0.335
AME-E-like.vs.STB-like	RPS16	0.704	0.182902	0.408	0.263872	1	1
AME-E-like.vs.STB-like	RPL26	0.704	0.231689	0.408	0.334257	1	1
AME-E-like.vs.STB-like	EBP	0.704	0.342655	0.408	0.494346	0.92	0.799
AME-E-like.vs.STB-like	UPP1	0.704	0.263737	0.408	0.380492	0.977	0.865
AME-E-like.vs.STB-like	EEF1B2	0.704	0.265591	0.408	0.383167	1	0.997
AME-E-like.vs.STB-like	RSL1D1	0.703	0.305149	0.406	0.440237	0.959	0.839
AME-E-like.vs.STB-like	SLC7A7	0.703	0.298977	0.406	0.431333	0.625	0.285
AME-E-like.vs.STB-like	EBPL	0.703	0.293752	0.406	0.423795	0.878	0.684
AME-E-like.vs.STB-like	EEF1D	0.703	0.23345	0.406	0.336797	0.999	0.995
AME-E-like.vs.STB-like	NIFK	0.703	0.283466	0.406	0.408956	0.811	0.565
AME-E-like.vs.STB-like	MVD	0.702	0.498601	0.404	0.71933	0.917	0.799
AME-E-like.vs.STB-like	NQO1	0.702	0.401327	0.404	0.578993	0.908	0.731
AME-E-like.vs.STB-like	BANF1	0.702	0.276863	0.404	0.399429	0.977	0.928
AME-E-like.vs.STB-like	EFNA1	0.702	0.316454	0.404	0.456547	0.657	0.325
AME-E-like.vs.STB-like	RPL12	0.701	0.211329	0.402	0.304883	1	1
AME-E-like.vs.STB-like	GALNT11	0.701	0.318105	0.402	0.458929	0.729	0.457
AME-E-like.vs.STB-like	LAMB1	0.701	0.317364	0.402	0.45786	0.846	0.643
AME-E-like.vs.STB-like	CYSTM1	0.701	0.291175	0.402	0.420076	0.907	0.767
AME-E-like.vs.STB-like	GPX8	0.701	0.240683	0.402	0.347233	0.501	0.116
AME-E-like.vs.STB-like	PHF20	0.7	0.249556	0.4	0.360033	0.715	0.403
AME-E-like.vs.STB-like	NDUFAF8	0.7	0.287367	0.4	0.414583	0.942	0.804
AME-E-like.vs.STB-like	RPL23	0.7	0.199045	0.4	0.287162	1	1
AME-E-like.vs.STB-like	GSTO1	0.7	0.342805	0.4	0.494562	0.68	0.378
AME-E-like.vs.STB-like	BEX3	0.7	0.389392	0.4	0.561773	0.929	0.789
AME-E-like.vs.STB-like	SOAT1	0.7	0.29166	0.4	0.420777	0.802	0.517
AME-E-like.vs.STB-like	MCRIP2	0.699	0.252011	0.398	0.363575	0.485	0.101
AME-E-like.vs.STB-like	WDR74	0.699	0.249668	0.398	0.360195	0.674	0.343
AME-E-like.vs.STB-like	GNG5	0.699	0.262075	0.398	0.378094	0.99	0.969
AME-E-like.vs.STB-like	TACSTD2	0.699	0.325106	0.398	0.469029	0.902	0.717
AME-E-like.vs.STB-like	MIIP	0.699	0.306561	0.398	0.442275	0.891	0.717
AME-E-like.vs.STB-like	CNDP2	0.698	0.291136	0.396	0.420021	0.934	0.823
AME-E-like.vs.STB-like	EID1	0.698	0.262719	0.396	0.379023	0.647	0.317
AME-E-like.vs.STB-like	RPS13	0.698	0.17423	0.396	0.251361	1	1
AME-E-like.vs.STB-like	ANXA6	0.698	0.275236	0.396	0.397082	0.501	0.129
AME-E-like.vs.STB-like	MRPL3	0.698	0.27609	0.396	0.398314	0.842	0.618
AME-E-like.vs.STB-like	ABCE1	0.697	0.271122	0.394	0.391147	0.843	0.623
AME-E-like.vs.STB-like	NME4	0.696	0.291975	0.392	0.42123	0.63	0.319
AME-E-like.vs.STB-like	PRDX1	0.696	0.274812	0.392	0.39647	1	1
AME-E-like.vs.STB-like	MTHFD1L	0.695	0.279978	0.39	0.403923	0.808	0.586
AME-E-like.vs.STB-like	CNN3	0.695	0.281685	0.39	0.406385	0.875	0.665
AME-E-like.vs.STB-like	CCNB1IP1	0.694	0.291963	0.388	0.421214	0.948	0.842
AME-E-like.vs.STB-like	SRPK1	0.694	0.276347	0.388	0.398684	0.836	0.626
AME-E-like.vs.STB-like	ATP5F1D	0.693	0.259394	0.386	0.374227	0.992	0.974
AME-E-like.vs.STB-like	TXNL4A	0.693	0.2731	0.386	0.393999	0.958	0.9
AME-E-like.vs.STB-like	POLR3K	0.693	0.268959	0.386	0.388025	0.761	0.515
AME-E-like.vs.STB-like	MRPL41	0.693	0.303228	0.386	0.437466	0.983	0.926
AME-E-like.vs.STB-like	PABPC4	0.693	0.274996	0.386	0.396736	0.942	0.836
AME-E-like.vs.STB-like	HMGN1	0.692	0.240546	0.384	0.347035	0.998	0.998
AME-E-like.vs.STB-like	COMMD6	0.692	0.26504	0.384	0.382372	0.953	0.862
AME-E-like.vs.STB-like	HSPA9	0.692	0.291612	0.384	0.420707	0.948	0.841
AME-E-like.vs.STB-like	RPL4	0.691	0.200253	0.382	0.288904	1	1
AME-E-like.vs.STB-like	FKBP4	0.691	0.30335	0.382	0.437642	0.993	0.968
AME-E-like.vs.STB-like	IMP4	0.691	0.265341	0.382	0.382806	0.847	0.647
AME-E-like.vs.STB-like	TCF7L1	0.691	0.243546	0.382	0.351363	0.448	0.081
AME-E-like.vs.STB-like	LINC00665	0.69	0.248887	0.38	0.359069	0.721	0.43
AME-E-like.vs.STB-like	ATP11B	0.69	0.257618	0.38	0.371664	0.657	0.332
AME-E-like.vs.STB-like	RPL37A	0.69	0.186532	0.38	0.269109	1	1
AME-E-like.vs.STB-like	MPV17L2	0.689	0.26087	0.378	0.376356	0.586	0.271
AME-E-like.vs.STB-like	DDX21	0.689	0.273453	0.378	0.39451	0.939	0.799
AME-E-like.vs.STB-like	GTF2A2	0.688	0.299388	0.376	0.431925	0.965	0.908
AME-E-like.vs.STB-like	RPL7A	0.688	0.241076	0.376	0.347799	0.999	0.998
AME-E-like.vs.STB-like	RPL10	0.688	0.259327	0.376	0.37413	1	1
AME-E-like.vs.STB-like	PDGFA	0.688	0.288845	0.376	0.416715	0.89	0.654
AME-E-like.vs.STB-like	H2AFZ	0.688	0.327169	0.376	0.472005	0.998	0.995
AME-E-like.vs.STB-like	HACD2	0.688	0.264993	0.376	0.382304	0.698	0.399
AME-E-like.vs.STB-like	HES6	0.688	0.252658	0.376	0.364509	0.615	0.287
AME-E-like.vs.STB-like	ISOC2	0.687	0.261424	0.374	0.377155	0.661	0.364
AME-E-like.vs.STB-like	UBE2S	0.687	0.539063	0.374	0.777703	0.906	0.76
AME-E-like.vs.STB-like	OSBPL1A	0.687	0.271195	0.374	0.391252	0.602	0.295
AME-E-like.vs.STB-like	METTL26	0.687	0.268013	0.374	0.38666	0.931	0.8
AME-E-like.vs.STB-like	CA12	0.687	0.299786	0.374	0.4325	0.744	0.446
AME-E-like.vs.STB-like	GAPDH	0.687	0.274095	0.374	0.395435	1	1
AME-E-like.vs.STB-like	AMOT	0.687	0.255999	0.374	0.369329	0.539	0.2
AME-E-like.vs.STB-like	GNPNAT1	0.686	0.239279	0.372	0.345206	0.697	0.425
AME-E-like.vs.STB-like	SPTBN1	0.686	0.239697	0.372	0.34581	0.581	0.256
AME-E-like.vs.STB-like	LGALS1	0.685	0.55401	0.37	0.799267	0.72	0.465
AME-E-like.vs.STB-like	PRMT1	0.685	0.277636	0.37	0.400544	0.934	0.837
AME-E-like.vs.STB-like	NFYB	0.685	0.259764	0.37	0.37476	0.68	0.399
AME-E-like.vs.STB-like	RBPMS	0.685	0.273786	0.37	0.39499	0.822	0.605
AME-E-like.vs.STB-like	SRI	0.685	0.283662	0.37	0.409238	0.821	0.652
AME-E-like.vs.STB-like	FXR1	0.685	0.254644	0.37	0.367373	0.795	0.56
AME-E-like.vs.STB-like	RANBP1	0.684	0.307889	0.368	0.44419	0.994	0.96
AME-E-like.vs.STB-like	ARL2	0.684	0.274414	0.368	0.395896	0.897	0.76
AME-E-like.vs.STB-like	PRELID1	0.684	0.258189	0.368	0.372487	0.996	0.984
AME-E-like.vs.STB-like	ENPEP	0.684	0.302129	0.368	0.43588	0.55	0.24
AME-E-like.vs.STB-like	JAGN1	0.684	0.231631	0.368	0.334173	0.678	0.401
AME-E-like.vs.STB-like	SERBP1	0.684	0.245367	0.368	0.35399	0.991	0.984
AME-E-like.vs.STB-like	MYL12A	0.683	0.260605	0.366	0.375974	0.985	0.94
AME-E-like.vs.STB-like	VKORC1	0.683	0.248095	0.366	0.357925	0.67	0.396
AME-E-like.vs.STB-like	HMGB1	0.683	0.317876	0.366	0.458597	0.998	0.992
AME-E-like.vs.STB-like	FUOM	0.683	0.239604	0.366	0.345675	0.69	0.403
AME-E-like.vs.STB-like	PPP2R5A	0.683	0.290208	0.366	0.418681	0.636	0.364
AME-E-like.vs.STB-like	KRAS	0.682	0.296347	0.364	0.427538	0.953	0.81
AME-E-like.vs.STB-like	PLEKHJ1	0.681	0.249169	0.362	0.359475	0.832	0.644
AME-E-like.vs.STB-like	ATP5MC2	0.681	0.242273	0.362	0.349526	0.996	0.981
AME-E-like.vs.STB-like	SMS	0.681	0.260391	0.362	0.375665	0.933	0.823
AME-E-like.vs.STB-like	DBI	0.681	0.317307	0.362	0.457778	0.973	0.918
AME-E-like.vs.STB-like	SLIRP	0.68	0.250633	0.36	0.361586	0.97	0.936
AME-E-like.vs.STB-like	C7orf50	0.68	0.250513	0.36	0.361414	0.786	0.589
AME-E-like.vs.STB-like	MZT2B	0.68	0.259356	0.36	0.374171	0.978	0.926
AME-E-like.vs.STB-like	AKR1A1	0.68	0.258208	0.36	0.372516	0.891	0.734
AME-E-like.vs.STB-like	PYCR1	0.679	0.275801	0.358	0.397896	0.766	0.56
AME-E-like.vs.STB-like	EIF3E	0.679	0.249469	0.358	0.359907	0.996	0.984
AME-E-like.vs.STB-like	EEF1A1	0.679	0.228846	0.358	0.330154	1	1
AME-E-like.vs.STB-like	WWC2	0.679	0.23707	0.358	0.342019	0.558	0.246
AME-E-like.vs.STB-like	RPUSD3	0.679	0.250269	0.358	0.361061	0.804	0.573
AME-E-like.vs.STB-like	MRPS9	0.679	0.236043	0.358	0.340537	0.723	0.488
AME-E-like.vs.STB-like	BRDT	0.679	0.230182	0.358	0.332082	0.616	0.304
AME-E-like.vs.STB-like	EIF5A	0.678	0.257162	0.356	0.371007	0.992	0.973
AME-E-like.vs.STB-like	SUN3	0.678	0.271196	0.356	0.391253	0.681	0.404
AME-E-like.vs.STB-like	PHACTR2	0.678	0.22662	0.356	0.326944	0.527	0.211
AME-E-like.vs.STB-like	NDUFAF4	0.678	0.226518	0.356	0.326796	0.642	0.351
AME-E-like.vs.STB-like	NLN	0.678	0.223328	0.356	0.322195	0.627	0.333
AME-E-like.vs.STB-like	VAMP8	0.678	0.304123	0.356	0.438757	0.871	0.702
AME-E-like.vs.STB-like	MPST	0.677	0.249958	0.354	0.360613	0.787	0.554
AME-E-like.vs.STB-like	PTTG1	0.677	0.494104	0.354	0.712841	0.744	0.538
AME-E-like.vs.STB-like	TMA16	0.677	0.226233	0.354	0.326385	0.728	0.481
AME-E-like.vs.STB-like	ERVH48-1	0.676	0.237417	0.352	0.34252	0.746	0.469
AME-E-like.vs.STB-like	RPL3	0.676	0.210256	0.352	0.303335	1	1
AME-E-like.vs.STB-like	DPPA3	0.676	0.262069	0.352	0.378085	0.83	0.618
AME-E-like.vs.STB-like	IFITM2	0.676	0.317572	0.352	0.45816	0.52	0.208
AME-E-like.vs.STB-like	DLC1	0.676	0.240695	0.352	0.347249	0.449	0.114
AME-E-like.vs.STB-like	HDDC2	0.676	0.253949	0.352	0.36637	0.877	0.731
AME-E-like.vs.STB-like	A4GALT	0.675	0.255864	0.35	0.369134	0.84	0.663
AME-E-like.vs.STB-like	RPS15A	0.675	0.181549	0.35	0.26192	1	1
AME-E-like.vs.STB-like	RFLNA	0.675	0.356601	0.35	0.514466	0.537	0.222
AME-E-like.vs.STB-like	SNRPF	0.675	0.242998	0.35	0.350572	0.992	0.957
AME-E-like.vs.STB-like	GLUD1	0.675	0.208595	0.35	0.300939	0.58	0.28
AME-E-like.vs.STB-like	UQCC3	0.675	0.2548	0.35	0.367599	0.896	0.758
AME-E-like.vs.STB-like	GALNT7	0.675	0.200465	0.35	0.28921	0.499	0.167
AME-E-like.vs.STB-like	HSPD1	0.675	0.2697	0.35	0.389094	0.997	0.979
AME-E-like.vs.STB-like	LAPTM4B	0.674	0.236449	0.348	0.341124	0.764	0.56
AME-E-like.vs.STB-like	NDUFB2	0.674	0.263274	0.348	0.379824	0.982	0.944
AME-E-like.vs.STB-like	CYCS	0.674	0.25964	0.348	0.374582	0.989	0.952
AME-E-like.vs.STB-like	DNPH1	0.674	0.227567	0.348	0.328309	0.666	0.399
AME-E-like.vs.STB-like	G3BP1	0.674	0.244445	0.348	0.352659	0.893	0.767
AME-E-like.vs.STB-like	PHGDH	0.674	0.361296	0.348	0.52124	0.898	0.81
AME-E-like.vs.STB-like	ATP5PO	0.673	0.223013	0.346	0.321739	0.984	0.961
AME-E-like.vs.STB-like	SNRPD2	0.673	0.226557	0.346	0.326853	0.994	0.976
AME-E-like.vs.STB-like	NOP56	0.673	0.248729	0.346	0.35884	0.93	0.833
AME-E-like.vs.STB-like	NT5C	0.673	0.236074	0.346	0.340583	0.936	0.813
AME-E-like.vs.STB-like	KRT18	0.673	0.30791	0.346	0.444221	1	1
AME-E-like.vs.STB-like	PHF14	0.673	0.23058	0.346	0.332657	0.73	0.498
AME-E-like.vs.STB-like	C6orf132	0.673	0.226304	0.346	0.326487	0.534	0.23
AME-E-like.vs.STB-like	PALLD	0.673	0.20341	0.346	0.293459	0.473	0.137
AME-E-like.vs.STB-like	MDH1	0.673	0.240512	0.346	0.346986	0.932	0.849
AME-E-like.vs.STB-like	YDJC	0.672	0.217592	0.344	0.313919	0.73	0.496
AME-E-like.vs.STB-like	ALDH3A2	0.672	0.201694	0.344	0.290983	0.463	0.142
AME-E-like.vs.STB-like	MYH10	0.672	0.254756	0.344	0.367535	0.879	0.744
AME-E-like.vs.STB-like	NUTF2	0.672	0.244416	0.344	0.352618	0.97	0.934
AME-E-like.vs.STB-like	SHTN1	0.672	0.219572	0.344	0.316775	0.694	0.42
AME-E-like.vs.STB-like	RPL35A	0.672	0.175186	0.344	0.252739	1	1
AME-E-like.vs.STB-like	ITGA6	0.672	0.21328	0.344	0.307698	0.485	0.158
AME-E-like.vs.STB-like	LAMTOR2	0.672	0.232912	0.344	0.336021	0.9	0.779
AME-E-like.vs.STB-like	ADGRL2	0.672	0.234367	0.344	0.33812	0.538	0.242
AME-E-like.vs.STB-like	SLC7A4	0.671	0.245861	0.342	0.354703	0.404	0.074
AME-E-like.vs.STB-like	RHPN2	0.671	0.203739	0.342	0.293934	0.435	0.101
AME-E-like.vs.STB-like	HSBP1L1	0.671	0.237204	0.342	0.342213	0.654	0.406
AME-E-like.vs.STB-like	ARPC5	0.671	0.246165	0.342	0.355141	0.948	0.87
AME-E-like.vs.STB-like	LGALS3	0.67	0.363451	0.34	0.524349	0.692	0.47
AME-E-like.vs.STB-like	FKBP3	0.67	0.236053	0.34	0.340553	0.841	0.681
AME-E-like.vs.STB-like	ECHS1	0.67	0.250694	0.34	0.361675	0.942	0.826
AME-E-like.vs.STB-like	CDX1	0.67	0.288875	0.34	0.416759	0.408	0.082
AME-E-like.vs.STB-like	SLC1A3	0.67	0.259629	0.34	0.374566	0.682	0.377
AME-E-like.vs.STB-like	PRTG	0.669	0.22731	0.338	0.327939	0.628	0.361
AME-E-like.vs.STB-like	CISD1	0.669	0.233702	0.338	0.337161	0.688	0.438
AME-E-like.vs.STB-like	SLC25A6	0.669	0.278695	0.338	0.402072	0.998	0.989
AME-E-like.vs.STB-like	TBL1XR1	0.669	0.220009	0.338	0.317406	0.685	0.43
AME-E-like.vs.STB-like	SLC39A1	0.669	0.229424	0.338	0.330988	0.84	0.67
AME-E-like.vs.STB-like	HEBP1	0.668	0.233221	0.336	0.336467	0.413	0.093
AME-E-like.vs.STB-like	KLF6	0.668	0.229975	0.336	0.331784	0.71	0.452
AME-E-like.vs.STB-like	LYAR	0.668	0.221256	0.336	0.319204	0.604	0.343
AME-E-like.vs.STB-like	PKP2	0.667	0.216721	0.334	0.312663	0.598	0.301
AME-E-like.vs.STB-like	RPL10A	0.667	0.189299	0.334	0.2731	1	1
AME-E-like.vs.STB-like	PSMG1	0.666	0.232564	0.332	0.335519	0.809	0.618
AME-E-like.vs.STB-like	MYADM	0.666	0.219099	0.332	0.316094	0.477	0.158
AME-E-like.vs.STB-like	ERG28	0.666	0.310002	0.332	0.447239	0.917	0.816
AME-E-like.vs.STB-like	DYNLL1	0.666	0.299028	0.332	0.431406	0.979	0.918
AME-E-like.vs.STB-like	CCDC51	0.666	0.205695	0.332	0.296755	0.7	0.465
AME-E-like.vs.STB-like	METTL5	0.666	0.235478	0.332	0.339723	0.884	0.741
AME-E-like.vs.STB-like	RNASEH1	0.666	0.221682	0.332	0.31982	0.726	0.512
AME-E-like.vs.STB-like	IPO5	0.665	0.24311	0.33	0.350734	0.851	0.699
AME-E-like.vs.STB-like	FAM107B	0.665	0.236158	0.33	0.340704	0.475	0.169
AME-E-like.vs.STB-like	NOP16	0.665	0.210582	0.33	0.303806	0.609	0.316
AME-E-like.vs.STB-like	NDUFB7	0.664	0.201718	0.328	0.291018	0.993	0.976
AME-E-like.vs.STB-like	ATP5MC1	0.664	0.254805	0.328	0.367606	0.974	0.905
AME-E-like.vs.STB-like	FOS	0.664	0.328436	0.328	0.473833	0.521	0.229
AME-E-like.vs.STB-like	MMAB	0.664	0.222905	0.328	0.321584	0.675	0.452
AME-E-like.vs.STB-like	TMPO	0.664	0.250217	0.328	0.360987	0.754	0.565
AME-E-like.vs.STB-like	FADS1	0.664	0.299627	0.328	0.43227	0.74	0.548
AME-E-like.vs.STB-like	ANKRD33B	0.664	0.202061	0.328	0.291513	0.485	0.192
AME-E-like.vs.STB-like	NIT2	0.664	0.231164	0.328	0.333499	0.756	0.541
AME-E-like.vs.STB-like	RSL24D1	0.663	0.238499	0.326	0.344081	0.969	0.919
AME-E-like.vs.STB-like	DCUN1D5	0.663	0.23172	0.326	0.334302	0.857	0.729
AME-E-like.vs.STB-like	TKT	0.663	0.24119	0.326	0.347963	0.998	0.969
AME-E-like.vs.STB-like	TMEM205	0.662	0.215704	0.324	0.311196	0.773	0.565
AME-E-like.vs.STB-like	CYB5A	0.662	0.227005	0.324	0.327499	0.722	0.501
AME-E-like.vs.STB-like	HSBP1	0.662	0.206782	0.324	0.298324	0.988	0.96
AME-E-like.vs.STB-like	PGK1	0.662	0.226147	0.324	0.326262	0.962	0.892
AME-E-like.vs.STB-like	CD53	0.662	0.232126	0.324	0.334887	0.462	0.159
AME-E-like.vs.STB-like	RABGGTB	0.662	0.232872	0.324	0.335963	0.823	0.652
AME-E-like.vs.STB-like	TOMM22	0.661	0.217872	0.322	0.314322	0.952	0.878
AME-E-like.vs.STB-like	PDCD5	0.661	0.226678	0.322	0.327028	0.929	0.834
AME-E-like.vs.STB-like	HAUS1	0.661	0.220397	0.322	0.317966	0.716	0.525
AME-E-like.vs.STB-like	ENY2	0.661	0.215089	0.322	0.310307	0.937	0.845
AME-E-like.vs.STB-like	PDHA1	0.661	0.243416	0.322	0.351175	0.919	0.816
AME-E-like.vs.STB-like	ATP5MF	0.661	0.219364	0.322	0.316475	0.991	0.96
AME-E-like.vs.STB-like	MAD2L1	0.661	0.286027	0.322	0.412649	0.782	0.601
AME-E-like.vs.STB-like	MRFAP1	0.661	0.223642	0.322	0.322647	0.963	0.907
AME-E-like.vs.STB-like	SUMO1	0.661	0.209124	0.322	0.301702	0.987	0.955
AME-E-like.vs.STB-like	CAPN2	0.661	0.215352	0.322	0.310688	0.787	0.573
AME-E-like.vs.STB-like	AK4	0.661	0.234359	0.322	0.338109	0.467	0.171
AME-E-like.vs.STB-like	MARCKSL1	0.661	0.245906	0.322	0.354767	0.939	0.784
AME-E-like.vs.STB-like	H2AFV	0.66	0.233082	0.32	0.336266	0.97	0.932
AME-E-like.vs.STB-like	NSL1	0.66	0.194311	0.32	0.280331	0.621	0.374
AME-E-like.vs.STB-like	LSM10	0.66	0.18214	0.32	0.262772	0.708	0.448
AME-E-like.vs.STB-like	MRPS23	0.659	0.210039	0.318	0.303023	0.838	0.702
AME-E-like.vs.STB-like	QPRT	0.659	0.234399	0.318	0.338166	0.935	0.837
AME-E-like.vs.STB-like	MTDH	0.659	0.227702	0.318	0.328505	0.794	0.597
AME-E-like.vs.STB-like	SLC25A36	0.659	0.197873	0.318	0.285471	0.775	0.544
AME-E-like.vs.STB-like	GART	0.658	0.212662	0.316	0.306807	0.724	0.519
AME-E-like.vs.STB-like	ZFAS1	0.658	0.225532	0.316	0.325374	0.999	0.997
AME-E-like.vs.STB-like	PCYT2	0.658	0.252288	0.316	0.363974	0.736	0.557
AME-E-like.vs.STB-like	SARAF	0.658	0.215763	0.316	0.311281	0.881	0.736
AME-E-like.vs.STB-like	ECI2	0.658	0.188161	0.316	0.27146	0.419	0.121
AME-E-like.vs.STB-like	DAB2	0.658	0.212747	0.316	0.306928	0.701	0.443
AME-E-like.vs.STB-like	HMGB2	0.658	0.35015	0.316	0.50516	0.958	0.849
AME-E-like.vs.STB-like	PPAT	0.658	0.196856	0.316	0.284003	0.623	0.366
AME-E-like.vs.STB-like	GNB4	0.658	0.240907	0.316	0.347556	0.61	0.341
AME-E-like.vs.STB-like	CMTM6	0.658	0.219292	0.316	0.316372	0.897	0.791
AME-E-like.vs.STB-like	RNPEP	0.658	0.219265	0.316	0.316332	0.741	0.515
AME-E-like.vs.STB-like	SOD1	0.657	0.228726	0.314	0.329982	0.979	0.924
AME-E-like.vs.STB-like	ZNF146	0.657	0.192034	0.314	0.277046	0.628	0.372
AME-E-like.vs.STB-like	RACK1	0.657	0.176021	0.314	0.253944	1	1
AME-E-like.vs.STB-like	ALDH7A1	0.657	0.202585	0.314	0.292268	0.666	0.427
AME-E-like.vs.STB-like	GLB1	0.657	0.227055	0.314	0.327571	0.78	0.593
AME-E-like.vs.STB-like	WDR43	0.657	0.19693	0.314	0.28411	0.741	0.507
AME-E-like.vs.STB-like	PRDX2	0.656	0.240375	0.312	0.346788	0.978	0.921
AME-E-like.vs.STB-like	RBFA	0.656	0.196455	0.312	0.283424	0.642	0.398
AME-E-like.vs.STB-like	ISCA2	0.656	0.204037	0.312	0.294364	0.708	0.506
AME-E-like.vs.STB-like	EMG1	0.656	0.224734	0.312	0.324223	0.859	0.726
AME-E-like.vs.STB-like	TSPAN4	0.656	0.192347	0.312	0.277499	0.484	0.203
AME-E-like.vs.STB-like	PUM3	0.656	0.203589	0.312	0.293717	0.621	0.359
AME-E-like.vs.STB-like	ZC3HAV1	0.656	0.204582	0.312	0.295149	0.563	0.295
AME-E-like.vs.STB-like	MRPS18B	0.656	0.215727	0.312	0.311228	0.83	0.676
AME-E-like.vs.STB-like	RRP9	0.656	0.187823	0.312	0.270972	0.588	0.322
AME-E-like.vs.STB-like	NR2C2AP	0.655	0.176795	0.31	0.255061	0.531	0.248
AME-E-like.vs.STB-like	AHCY	0.655	0.206984	0.31	0.298615	0.823	0.681
AME-E-like.vs.STB-like	LAMA1	0.655	0.273782	0.31	0.394984	0.916	0.828
AME-E-like.vs.STB-like	ATP5F1C	0.655	0.229784	0.31	0.331508	0.963	0.924
AME-E-like.vs.STB-like	IDI1	0.655	0.291184	0.31	0.42009	0.905	0.794
AME-E-like.vs.STB-like	MRPL16	0.655	0.217291	0.31	0.313485	0.74	0.564
AME-E-like.vs.STB-like	BAG2	0.655	0.184296	0.31	0.265883	0.38	0.081
AME-E-like.vs.STB-like	CDCA7	0.655	0.199029	0.31	0.287137	0.538	0.251
AME-E-like.vs.STB-like	POMC	0.655	0.212259	0.31	0.306225	0.471	0.185
AME-E-like.vs.STB-like	SNRPE	0.655	0.203818	0.31	0.294047	0.996	0.989
AME-E-like.vs.STB-like	NIP7	0.654	0.195617	0.308	0.282216	0.713	0.493
AME-E-like.vs.STB-like	POLR2L	0.654	0.219211	0.308	0.316255	0.971	0.903
AME-E-like.vs.STB-like	RFK	0.654	0.174092	0.308	0.251162	0.469	0.185
AME-E-like.vs.STB-like	RUVBL1	0.654	0.211539	0.308	0.305187	0.706	0.512
AME-E-like.vs.STB-like	LDLR	0.653	0.2271	0.306	0.327637	0.616	0.348
AME-E-like.vs.STB-like	ATP5PD	0.653	0.204553	0.306	0.295108	0.938	0.858
AME-E-like.vs.STB-like	PYM1	0.653	0.200313	0.306	0.288991	0.683	0.472
AME-E-like.vs.STB-like	ATP5MG	0.653	0.18693	0.306	0.269683	0.999	0.992
AME-E-like.vs.STB-like	PSAT1	0.653	0.351549	0.306	0.507178	0.851	0.71
AME-E-like.vs.STB-like	RRS1	0.653	0.179558	0.306	0.259047	0.472	0.19
AME-E-like.vs.STB-like	CCND3	0.653	0.226041	0.306	0.326108	0.641	0.391
AME-E-like.vs.STB-like	LYRM4	0.653	0.198082	0.306	0.285772	0.659	0.446
AME-E-like.vs.STB-like	TNIK	0.653	0.181521	0.306	0.26188	0.394	0.103
AME-E-like.vs.STB-like	SDCCAG8	0.653	0.222827	0.306	0.321472	0.623	0.399
AME-E-like.vs.STB-like	DEGS1	0.653	0.191136	0.306	0.275751	0.555	0.283
AME-E-like.vs.STB-like	CTH	0.653	0.236889	0.306	0.341759	0.607	0.356
AME-E-like.vs.STB-like	CYB5B	0.652	0.205871	0.304	0.297009	0.778	0.605
AME-E-like.vs.STB-like	SAC3D1	0.652	0.189181	0.304	0.272931	0.616	0.377
AME-E-like.vs.STB-like	GLO1	0.652	0.212038	0.304	0.305906	0.968	0.907
AME-E-like.vs.STB-like	RAP2B	0.652	0.220304	0.304	0.317831	0.79	0.607
AME-E-like.vs.STB-like	CCDC137	0.651	0.21618	0.302	0.311882	0.812	0.651
AME-E-like.vs.STB-like	MRPL28	0.651	0.202331	0.302	0.291902	0.925	0.852
AME-E-like.vs.STB-like	GPRC5A	0.651	0.260477	0.302	0.375789	0.348	0.052
AME-E-like.vs.STB-like	TIGAR	0.651	0.224786	0.302	0.324298	0.954	0.871
AME-E-like.vs.STB-like	ANAPC16	0.651	0.219052	0.302	0.316025	0.918	0.834
AME-E-like.vs.STB-like	HAND1	0.651	0.295835	0.302	0.426799	0.389	0.106
AME-E-like.vs.STB-like	CDKN2AIPNL	0.651	0.200583	0.302	0.28938	0.653	0.432
AME-E-like.vs.STB-like	DYNC1LI1	0.651	0.177773	0.302	0.256472	0.557	0.29
AME-E-like.vs.STB-like	TMSB10	0.651	0.206749	0.302	0.298276	1	1
AME-E-like.vs.STB-like	MRPL40	0.65	0.208414	0.3	0.300678	0.883	0.762
AME-E-like.vs.STB-like	UQCR11	0.65	0.202611	0.3	0.292305	0.982	0.942
AME-E-like.vs.STB-like	TMED10	0.65	0.204756	0.3	0.2954	0.901	0.802
AME-E-like.vs.STB-like	MRPS35	0.65	0.202359	0.3	0.291942	0.769	0.588
AME-E-like.vs.STB-like	SET	0.65	0.215441	0.3	0.310816	0.993	0.987
AME-E-like.vs.STB-like	PPP1R35	0.65	0.206974	0.3	0.2986	0.811	0.646
AME-E-like.vs.STB-like	GAR1	0.65	0.182581	0.3	0.263409	0.629	0.386
AME-E-like.vs.STB-like	RPL29	0.65	0.191807	0.3	0.276719	1	1
AME-E-like.vs.STB-like	OLA1	0.65	0.203564	0.3	0.29368	0.902	0.818
AME-E-like.vs.STB-like	MRPL52	0.649	0.199023	0.298	0.28713	0.986	0.945
AME-E-like.vs.STB-like	TUBB4B	0.649	0.361422	0.298	0.521422	0.882	0.786
AME-E-like.vs.STB-like	CCM2	0.649	0.18105	0.298	0.2612	0.505	0.233
AME-E-like.vs.STB-like	FABP7	0.649	0.480666	0.298	0.693455	0.914	0.784
AME-E-like.vs.STB-like	GTF2H2	0.649	0.183117	0.298	0.264182	0.58	0.335
AME-E-like.vs.STB-like	CMC1	0.649	0.175108	0.298	0.252627	0.512	0.264
AME-E-like.vs.STB-like	DDX18	0.649	0.20439	0.298	0.294873	0.784	0.607
AME-E-like.vs.STB-like	TMEM97	0.648	0.22492	0.296	0.324491	0.846	0.725
AME-E-like.vs.STB-like	STOML2	0.648	0.216285	0.296	0.312034	0.966	0.918
AME-E-like.vs.STB-like	SSBP1	0.648	0.211282	0.296	0.304816	0.977	0.939
AME-E-like.vs.STB-like	DBF4	0.648	0.21022	0.296	0.303284	0.66	0.44
AME-E-like.vs.STB-like	PDCD2	0.648	0.188516	0.296	0.271971	0.678	0.464
AME-E-like.vs.STB-like	CUTA	0.648	0.209216	0.296	0.301835	0.808	0.643
AME-E-like.vs.STB-like	SMAD5	0.648	0.208615	0.296	0.300967	0.831	0.657
AME-E-like.vs.STB-like	ENO1	0.648	0.233991	0.296	0.337578	0.998	0.994
AME-E-like.vs.STB-like	BCAT2	0.647	0.190843	0.294	0.275328	0.514	0.266
AME-E-like.vs.STB-like	EXOSC5	0.647	0.178183	0.294	0.257064	0.577	0.324
AME-E-like.vs.STB-like	TUBA1A	0.647	0.219744	0.294	0.317024	0.428	0.158
AME-E-like.vs.STB-like	NDUFB6	0.647	0.19587	0.294	0.28258	0.791	0.623
AME-E-like.vs.STB-like	POLD2	0.647	0.194989	0.294	0.281309	0.876	0.775
AME-E-like.vs.STB-like	GNPDA1	0.647	0.213776	0.294	0.308413	0.633	0.414
AME-E-like.vs.STB-like	ATP5ME	0.647	0.197452	0.294	0.284864	0.99	0.966
AME-E-like.vs.STB-like	TMA7	0.647	0.177679	0.294	0.256337	0.998	0.992
AME-E-like.vs.STB-like	PQLC3	0.647	0.184544	0.294	0.26624	0.647	0.42
AME-E-like.vs.STB-like	DSTN	0.646	0.197456	0.292	0.284869	0.985	0.965
AME-E-like.vs.STB-like	WARS	0.646	0.260262	0.292	0.375479	0.68	0.499
AME-E-like.vs.STB-like	DMAC1	0.646	0.184782	0.292	0.266584	0.725	0.528
AME-E-like.vs.STB-like	TUBB2B	0.646	0.286921	0.292	0.41394	0.354	0.072
AME-E-like.vs.STB-like	CAD	0.646	0.182155	0.292	0.262794	0.577	0.348
AME-E-like.vs.STB-like	MRPS7	0.645	0.194509	0.29	0.280617	0.9	0.805
AME-E-like.vs.STB-like	FLOT2	0.645	0.185417	0.29	0.2675	0.592	0.362
AME-E-like.vs.STB-like	NECTIN1	0.645	0.211405	0.29	0.304992	0.515	0.259
AME-E-like.vs.STB-like	DCAF13	0.645	0.192306	0.29	0.277438	0.771	0.593
AME-E-like.vs.STB-like	OSTC	0.645	0.181043	0.29	0.261189	0.984	0.95
AME-E-like.vs.STB-like	EIF3I	0.645	0.194148	0.29	0.280097	0.967	0.913
AME-E-like.vs.STB-like	NDUFB8	0.644	0.194226	0.288	0.280208	0.978	0.94
AME-E-like.vs.STB-like	TPM2	0.644	0.201686	0.288	0.290971	0.374	0.103
AME-E-like.vs.STB-like	LSM5	0.644	0.197456	0.288	0.284869	0.981	0.95
AME-E-like.vs.STB-like	SMPDL3A	0.644	0.205384	0.288	0.296307	0.724	0.512
AME-E-like.vs.STB-like	CAST	0.644	0.215792	0.288	0.311322	0.616	0.407
AME-E-like.vs.STB-like	CENPH	0.644	0.192377	0.288	0.277542	0.679	0.481
AME-E-like.vs.STB-like	MRPS5	0.644	0.190366	0.288	0.274639	0.781	0.602
AME-E-like.vs.STB-like	CENPF	0.644	0.287965	0.288	0.415445	0.499	0.259
AME-E-like.vs.STB-like	SLC25A1	0.643	0.204089	0.286	0.294438	0.874	0.765
AME-E-like.vs.STB-like	EIF1AY	0.643	0.192692	0.286	0.277996	0.778	0.643
AME-E-like.vs.STB-like	SNX6	0.643	0.212349	0.286	0.306355	0.979	0.966
AME-E-like.vs.STB-like	EIF3M	0.643	0.199421	0.286	0.287703	0.965	0.91
AME-E-like.vs.STB-like	UGP2	0.643	0.212904	0.286	0.307155	0.935	0.873
AME-E-like.vs.STB-like	CBR1	0.642	0.210401	0.284	0.303545	0.468	0.208
AME-E-like.vs.STB-like	MIF	0.642	0.19973	0.284	0.288149	0.979	0.934
AME-E-like.vs.STB-like	AP2B1	0.642	0.183066	0.284	0.264109	0.688	0.517
AME-E-like.vs.STB-like	HELLS	0.642	0.189961	0.284	0.274055	0.626	0.383
AME-E-like.vs.STB-like	PYURF	0.642	0.195323	0.284	0.281791	0.791	0.628
AME-E-like.vs.STB-like	ENOPH1	0.642	0.183895	0.284	0.265305	0.798	0.633
AME-E-like.vs.STB-like	SSB	0.642	0.202858	0.284	0.292663	0.959	0.889
AME-E-like.vs.STB-like	MDK	0.641	0.229892	0.282	0.331664	0.999	0.982
AME-E-like.vs.STB-like	COX6C	0.641	0.179997	0.282	0.259681	0.996	0.989
AME-E-like.vs.STB-like	STC2	0.641	0.264918	0.282	0.382196	0.69	0.467
AME-E-like.vs.STB-like	SRSF7	0.641	0.199698	0.282	0.288104	0.985	0.973
AME-E-like.vs.STB-like	PPM1G	0.641	0.19852	0.282	0.286403	0.906	0.783
AME-E-like.vs.STB-like	CCT2	0.64	0.198584	0.28	0.286496	0.961	0.9
AME-E-like.vs.STB-like	NPM3	0.64	0.178042	0.28	0.25686	0.641	0.43
AME-E-like.vs.STB-like	CLNS1A	0.64	0.193222	0.28	0.27876	0.876	0.755
AME-E-like.vs.STB-like	HIP1	0.64	0.180483	0.28	0.260381	0.532	0.304
AME-E-like.vs.STB-like	NDUFA2	0.64	0.190076	0.28	0.274222	0.949	0.87
AME-E-like.vs.STB-like	CISD2	0.64	0.191226	0.28	0.275881	0.837	0.697
AME-E-like.vs.STB-like	SRSF10	0.64	0.199392	0.28	0.287661	0.908	0.794
AME-E-like.vs.STB-like	PAFAH1B3	0.639	0.182552	0.278	0.263366	0.747	0.593
AME-E-like.vs.STB-like	ECI1	0.639	0.209448	0.278	0.302169	0.935	0.874
AME-E-like.vs.STB-like	ARHGAP5	0.639	0.20471	0.278	0.295334	0.758	0.588
AME-E-like.vs.STB-like	PPIF	0.639	0.188396	0.278	0.271797	0.632	0.422
AME-E-like.vs.STB-like	KHDC1L	0.639	0.24087	0.278	0.347501	0.482	0.248
AME-E-like.vs.STB-like	MRPS30	0.639	0.174038	0.278	0.251084	0.642	0.435
AME-E-like.vs.STB-like	BOLA3	0.639	0.190777	0.278	0.275233	0.849	0.704
AME-E-like.vs.STB-like	TRAPPC6A	0.638	0.18324	0.276	0.26436	0.676	0.483
AME-E-like.vs.STB-like	ERH	0.638	0.177192	0.276	0.255633	0.994	0.981
AME-E-like.vs.STB-like	IVNS1ABP	0.638	0.202821	0.276	0.292609	0.73	0.536
AME-E-like.vs.STB-like	LSS	0.637	0.185795	0.274	0.268046	0.497	0.24
AME-E-like.vs.STB-like	EHD4	0.637	0.181609	0.274	0.262006	0.608	0.377
AME-E-like.vs.STB-like	RPA3	0.637	0.198009	0.274	0.285667	0.899	0.805
AME-E-like.vs.STB-like	RNASET2	0.637	0.179504	0.274	0.258969	0.529	0.303
AME-E-like.vs.STB-like	GM2A	0.637	0.187832	0.274	0.270985	0.579	0.351
AME-E-like.vs.STB-like	DNAJC19	0.637	0.184189	0.274	0.265728	0.872	0.771
AME-E-like.vs.STB-like	CDC20	0.637	0.369141	0.274	0.532558	0.622	0.441
AME-E-like.vs.STB-like	PIN1	0.636	0.179604	0.272	0.259113	0.786	0.644
AME-E-like.vs.STB-like	MZT1	0.636	0.20298	0.272	0.292839	0.846	0.713
AME-E-like.vs.STB-like	CDK4	0.636	0.19051	0.272	0.274847	0.809	0.634
AME-E-like.vs.STB-like	PSIP1	0.636	0.183289	0.272	0.26443	0.688	0.498
AME-E-like.vs.STB-like	NAA15	0.636	0.177549	0.272	0.25615	0.727	0.548
AME-E-like.vs.STB-like	RPL22L1	0.636	0.195878	0.272	0.282593	0.851	0.713
AME-E-like.vs.STB-like	ATIC	0.636	0.185114	0.272	0.267063	0.896	0.818
AME-E-like.vs.STB-like	SELENOM	0.635	0.21414	0.27	0.308939	0.588	0.372
AME-E-like.vs.STB-like	ATF5	0.635	0.371199	0.27	0.535526	0.582	0.39
AME-E-like.vs.STB-like	DHCR7	0.635	0.199251	0.27	0.287459	0.798	0.665
AME-E-like.vs.STB-like	DKC1	0.635	0.188102	0.27	0.271374	0.825	0.665
AME-E-like.vs.STB-like	GNL3	0.635	0.177118	0.27	0.255528	0.876	0.72
AME-E-like.vs.STB-like	OXA1L	0.634	0.18226	0.268	0.262945	0.719	0.546
AME-E-like.vs.STB-like	PTGR1	0.634	0.213191	0.268	0.307569	0.697	0.493
AME-E-like.vs.STB-like	C8orf59	0.634	0.17544	0.268	0.253106	0.715	0.549
AME-E-like.vs.STB-like	NSA2	0.634	0.182395	0.268	0.263141	0.9	0.818
AME-E-like.vs.STB-like	HES4	0.634	0.209648	0.268	0.302458	0.769	0.559
AME-E-like.vs.STB-like	GIPC1	0.633	0.18016	0.266	0.259916	0.705	0.523
AME-E-like.vs.STB-like	WFDC2	0.633	0.238164	0.266	0.343599	0.995	0.957
AME-E-like.vs.STB-like	SLC9A3R1	0.633	0.174946	0.266	0.252393	0.748	0.605
AME-E-like.vs.STB-like	SFN	0.633	0.238616	0.266	0.34425	0.574	0.33
AME-E-like.vs.STB-like	C19orf24	0.632	0.174266	0.264	0.251413	0.923	0.845
AME-E-like.vs.STB-like	FASN	0.632	0.25079	0.264	0.361814	0.981	0.942
AME-E-like.vs.STB-like	NEDD8	0.632	0.175894	0.264	0.253762	0.992	0.973
AME-E-like.vs.STB-like	PHPT1	0.632	0.189901	0.264	0.273969	0.967	0.924
AME-E-like.vs.STB-like	CCNI	0.632	0.189635	0.264	0.273585	0.943	0.882
AME-E-like.vs.STB-like	C19orf48	0.631	0.189101	0.262	0.272815	0.908	0.802
AME-E-like.vs.STB-like	FUS	0.631	0.183843	0.262	0.265229	0.977	0.95
AME-E-like.vs.STB-like	POLR1D	0.631	0.190039	0.262	0.274169	0.968	0.928
AME-E-like.vs.STB-like	PPID	0.631	0.188506	0.262	0.271957	0.794	0.665
AME-E-like.vs.STB-like	CCT4	0.631	0.182473	0.262	0.263252	0.988	0.95
AME-E-like.vs.STB-like	TRAP1	0.63	0.176786	0.26	0.255048	0.784	0.646
AME-E-like.vs.STB-like	COMTD1	0.63	0.1746	0.26	0.251894	0.643	0.467
AME-E-like.vs.STB-like	GABPB1-AS1	0.629	0.176355	0.258	0.254427	0.458	0.217
AME-E-like.vs.STB-like	DDIT4	0.629	0.290838	0.258	0.419591	0.862	0.71
AME-E-like.vs.STB-like	CCT5	0.629	0.19255	0.258	0.27779	0.964	0.924
AME-E-like.vs.STB-like	TBCA	0.628	0.173751	0.256	0.250669	0.987	0.968
AME-E-like.vs.STB-like	EBNA1BP2	0.628	0.188101	0.256	0.271372	0.852	0.734
AME-E-like.vs.STB-like	SLC7A5	0.627	0.271884	0.254	0.392246	0.96	0.932
AME-E-like.vs.STB-like	MAGOHB	0.627	0.179328	0.254	0.258715	0.804	0.709
AME-E-like.vs.STB-like	NPPB	0.627	0.410562	0.254	0.592316	0.326	0.077
AME-E-like.vs.STB-like	ACLY	0.626	0.23287	0.252	0.33596	0.841	0.752
AME-E-like.vs.STB-like	TECR	0.625	0.18726	0.25	0.270159	0.901	0.816
AME-E-like.vs.STB-like	CKS1B	0.623	0.231271	0.246	0.333653	0.979	0.948
AME-E-like.vs.STB-like	L1TD1	0.623	0.178037	0.246	0.256853	0.834	0.697
AME-E-like.vs.STB-like	FKBP1A	0.622	0.187407	0.244	0.270371	0.862	0.768
AME-E-like.vs.STB-like	CDKN3	0.621	0.185326	0.242	0.267369	0.39	0.176
AME-E-like.vs.STB-like	F3	0.621	0.29514	0.242	0.425796	0.36	0.134
AME-E-like.vs.STB-like	TET1	0.62	0.19674	0.24	0.283837	0.899	0.828
AME-E-like.vs.STB-like	CCNA2	0.62	0.227622	0.24	0.32839	0.531	0.359
AME-E-like.vs.STB-like	C12orf75	0.619	0.196945	0.238	0.284132	0.421	0.209
AME-E-like.vs.STB-like	LBR	0.619	0.176192	0.238	0.254192	0.653	0.498
AME-E-like.vs.STB-like	ASPM	0.619	0.194101	0.238	0.280028	0.409	0.193
AME-E-like.vs.STB-like	HMGCR	0.618	0.186093	0.236	0.268476	0.923	0.876
AME-E-like.vs.STB-like	HSPA8	0.617	0.199021	0.234	0.287126	0.992	0.974
AME-E-like.vs.STB-like	FOLR1	0.617	0.275414	0.234	0.397338	0.979	0.969
AME-E-like.vs.STB-like	MYCN	0.617	0.177936	0.234	0.256707	0.67	0.465
AME-E-like.vs.STB-like	OLR1	0.616	0.239784	0.232	0.345935	0.618	0.459
AME-E-like.vs.STB-like	HMMR	0.616	0.209245	0.232	0.301877	0.486	0.301
AME-E-like.vs.STB-like	NDFIP1	0.615	0.175239	0.23	0.252817	0.922	0.862
AME-E-like.vs.STB-like	TSTD1	0.612	0.173668	0.224	0.25055	0.84	0.767
AME-E-like.vs.STB-like	HIST1H4C	0.611	0.410375	0.222	0.592046	0.832	0.744
AME-E-like.vs.STB-like	TSC22D1	0.609	0.177634	0.218	0.256272	0.931	0.834
AME-E-like.vs.STB-like	JADE2	0.6	0.178092	0.2	0.256933	0.614	0.441
AME-E-like.vs.STB-like	BASP1	0.598	0.188631	0.196	0.272137	0.993	0.982
AME-E-like.vs.STB-like	UBE2C	0.594	0.452389	0.188	0.652659	0.631	0.515
AME-E-like.vs.STB-like	LINC00379	0.594	0.178584	0.188	0.257643	0.262	0.082
AME-E-like.vs.STB-like	DUT	0.59	0.204411	0.18	0.294903	0.744	0.617
AME-E-like.vs.STB-like	LY6E	0.588	0.191186	0.176	0.275823	0.959	0.924
AME-E-like.vs.STB-like	PLK1	0.577	0.191691	0.154	0.276552	0.359	0.233
AME-E-like.vs.STB-like	CCNB1	0.566	0.232745	0.132	0.33578	0.616	0.559
AME-E-like.vs.STB-like	TOP2A	0.548	0.17863	0.096	0.257708	0.547	0.507
AME-E-like.vs.AME-L-like	FABP5	0.961	2.05115	0.922	2.95918	0.991	0.603
AME-E-like.vs.AME-L-like	ODC1	0.957	1.46379	0.914	2.1118	0.98	0.547
AME-E-like.vs.AME-L-like	TIGAR	0.95	1.01018	0.9	1.45738	0.954	0.221
AME-E-like.vs.AME-L-like	CYCS	0.949	1.02799	0.898	1.48308	0.989	0.695
AME-E-like.vs.AME-L-like	PRDX1	0.944	0.845896	0.888	1.22037	1	0.997
AME-E-like.vs.AME-L-like	FOLR1	0.943	1.52651	0.886	2.20229	0.979	0.566
AME-E-like.vs.AME-L-like	SRM	0.94	1.18428	0.88	1.70855	0.992	0.813
AME-E-like.vs.AME-L-like	C1QBP	0.933	0.864532	0.866	1.24726	0.996	0.911
AME-E-like.vs.AME-L-like	SLC7A5	0.93	1.22296	0.86	1.76436	0.96	0.434
AME-E-like.vs.AME-L-like	SLC3A2	0.93	1.10305	0.86	1.59136	0.993	0.904
AME-E-like.vs.AME-L-like	MT-ND2	0.925	1.20552	0.85	1.7392	0.984	0.988
AME-E-like.vs.AME-L-like	HNRNPAB	0.921	0.90432	0.842	1.30466	0.976	0.541
AME-E-like.vs.AME-L-like	GATA2	0.909	1.06414	0.818	1.53523	0.991	0.706
AME-E-like.vs.AME-L-like	FTL	0.904	0.829278	0.808	1.19639	1	1
AME-E-like.vs.AME-L-like	HSP90AA1	0.904	0.992172	0.808	1.4314	1	0.996
AME-E-like.vs.AME-L-like	DDX21	0.904	0.765059	0.808	1.10375	0.939	0.411
AME-E-like.vs.AME-L-like	DNMT3B	0.903	0.861444	0.806	1.2428	0.936	0.401
AME-E-like.vs.AME-L-like	S100A6	0.903	2.12203	0.806	3.06144	0.867	0.156
AME-E-like.vs.AME-L-like	FABP7	0.902	2.11203	0.804	3.04702	0.914	0.34
AME-E-like.vs.AME-L-like	MT-ND4	0.9	1.06341	0.8	1.53418	0.991	0.995
AME-E-like.vs.AME-L-like	SLC7A8	0.898	0.952568	0.796	1.37427	0.943	0.478
AME-E-like.vs.AME-L-like	MT-CYB	0.894	1.16379	0.788	1.679	0.977	0.959
AME-E-like.vs.AME-L-like	MT-ND1	0.893	0.946468	0.786	1.36547	0.981	0.984
AME-E-like.vs.AME-L-like	HSPA9	0.893	0.74886	0.786	1.08038	0.948	0.491
AME-E-like.vs.AME-L-like	NME1	0.892	0.75653	0.784	1.09144	0.987	0.839
AME-E-like.vs.AME-L-like	S100P	0.892	1.18734	0.784	1.71297	0.932	0.407
AME-E-like.vs.AME-L-like	MT-ND5	0.889	0.954767	0.778	1.37744	0.972	0.914
AME-E-like.vs.AME-L-like	CHCHD10	0.887	0.824435	0.774	1.18941	0.978	0.683
AME-E-like.vs.AME-L-like	PGP	0.885	0.734166	0.77	1.05918	0.978	0.69
AME-E-like.vs.AME-L-like	HSPE1	0.883	0.779395	0.766	1.12443	0.998	0.979
AME-E-like.vs.AME-L-like	NLRP7	0.88	0.725001	0.76	1.04596	0.812	0.08
AME-E-like.vs.AME-L-like	YTHDF2	0.878	0.687416	0.756	0.991731	0.956	0.619
AME-E-like.vs.AME-L-like	HSPD1	0.876	0.703141	0.752	1.01442	0.997	0.956
AME-E-like.vs.AME-L-like	UQCRH	0.871	0.436508	0.742	0.629747	1	0.998
AME-E-like.vs.AME-L-like	CTSL	0.87	0.920473	0.74	1.32796	0.984	0.893
AME-E-like.vs.AME-L-like	NOP56	0.867	0.663965	0.734	0.957898	0.93	0.507
AME-E-like.vs.AME-L-like	RPLP2	0.867	0.345545	0.734	0.498516	1	1
AME-E-like.vs.AME-L-like	SRSF2	0.866	0.694443	0.732	1.00187	0.985	0.835
AME-E-like.vs.AME-L-like	ABCG2	0.866	0.831452	0.732	1.19953	0.953	0.598
AME-E-like.vs.AME-L-like	S100A14	0.866	1.862	0.732	2.6863	0.844	0.288
AME-E-like.vs.AME-L-like	AURKAIP1	0.865	0.525989	0.73	0.758841	0.998	0.969
AME-E-like.vs.AME-L-like	PSAT1	0.862	0.934165	0.724	1.34772	0.851	0.284
AME-E-like.vs.AME-L-like	TALDO1	0.861	0.615917	0.722	0.888581	0.998	0.955
AME-E-like.vs.AME-L-like	CDKN1C	0.859	1.54939	0.718	2.23529	0.847	0.287
AME-E-like.vs.AME-L-like	SNRPG	0.858	0.616263	0.716	0.88908	0.997	0.947
AME-E-like.vs.AME-L-like	TOMM40	0.852	0.617431	0.704	0.890764	0.936	0.563
AME-E-like.vs.AME-L-like	YWHAH	0.85	0.762334	0.7	1.09982	0.981	0.817
AME-E-like.vs.AME-L-like	HSD17B1	0.85	1.01614	0.7	1.46599	0.893	0.469
AME-E-like.vs.AME-L-like	JDP2	0.85	0.651688	0.7	0.940187	0.886	0.406
AME-E-like.vs.AME-L-like	OAZ1	0.849	0.500124	0.698	0.721526	1	0.996
AME-E-like.vs.AME-L-like	NARS	0.848	0.589799	0.696	0.8509	0.949	0.687
AME-E-like.vs.AME-L-like	TXNRD1	0.848	0.636524	0.696	0.91831	0.82	0.231
AME-E-like.vs.AME-L-like	COX5A	0.847	0.502917	0.694	0.725555	0.998	0.971
AME-E-like.vs.AME-L-like	CCT6A	0.847	0.549171	0.694	0.792287	0.988	0.877
AME-E-like.vs.AME-L-like	BUD23	0.845	0.583897	0.69	0.842385	0.94	0.567
AME-E-like.vs.AME-L-like	EIF2S2	0.844	0.566659	0.688	0.817516	0.971	0.791
AME-E-like.vs.AME-L-like	TOP1	0.842	0.586852	0.684	0.846649	0.953	0.635
AME-E-like.vs.AME-L-like	ATP5MPL	0.842	0.488774	0.684	0.705152	0.997	0.984
AME-E-like.vs.AME-L-like	SOAT1	0.841	0.548064	0.682	0.790689	0.802	0.2
AME-E-like.vs.AME-L-like	DDX5	0.84	0.556006	0.68	0.802147	0.977	0.756
AME-E-like.vs.AME-L-like	CCKBR	0.84	0.818241	0.68	1.18047	0.829	0.268
AME-E-like.vs.AME-L-like	PDGFA	0.837	0.696612	0.674	1.005	0.89	0.419
AME-E-like.vs.AME-L-like	PFDN2	0.837	0.548184	0.674	0.790863	0.987	0.876
AME-E-like.vs.AME-L-like	SELENOT	0.835	0.584965	0.67	0.843927	0.959	0.722
AME-E-like.vs.AME-L-like	MRPL12	0.832	0.532334	0.664	0.767995	0.967	0.777
AME-E-like.vs.AME-L-like	ACTR6	0.832	0.572735	0.664	0.826282	0.923	0.539
AME-E-like.vs.AME-L-like	STIP1	0.832	0.53591	0.664	0.773155	0.911	0.488
AME-E-like.vs.AME-L-like	LAMC1	0.832	0.679137	0.664	0.979787	0.937	0.613
AME-E-like.vs.AME-L-like	ATAD3B	0.832	0.538288	0.664	0.776585	0.797	0.221
AME-E-like.vs.AME-L-like	HSPH1	0.831	0.656969	0.662	0.947807	0.861	0.363
AME-E-like.vs.AME-L-like	NLRP2	0.83	0.645354	0.66	0.931049	0.964	0.506
AME-E-like.vs.AME-L-like	DPPA3	0.83	0.540771	0.66	0.780168	0.83	0.239
AME-E-like.vs.AME-L-like	EIF4G2	0.83	0.601992	0.66	0.868491	0.996	0.941
AME-E-like.vs.AME-L-like	NCL	0.83	0.636222	0.66	0.917875	0.994	0.94
AME-E-like.vs.AME-L-like	PTMA	0.827	0.582655	0.654	0.840593	1	1
AME-E-like.vs.AME-L-like	PYCR1	0.826	0.531019	0.652	0.766098	0.766	0.168
AME-E-like.vs.AME-L-like	BIN2	0.826	0.446423	0.652	0.644052	0.673	0.028
AME-E-like.vs.AME-L-like	LSM12	0.825	0.52817	0.65	0.761988	0.945	0.689
AME-E-like.vs.AME-L-like	PA2G4	0.825	0.54778	0.65	0.79028	0.978	0.802
AME-E-like.vs.AME-L-like	TIMM10	0.825	0.55976	0.65	0.807563	0.979	0.842
AME-E-like.vs.AME-L-like	A4GALT	0.823	0.582554	0.646	0.840448	0.84	0.324
AME-E-like.vs.AME-L-like	EIF3B	0.823	0.534361	0.646	0.77092	0.946	0.632
AME-E-like.vs.AME-L-like	JPT1	0.822	0.607887	0.644	0.876996	0.993	0.887
AME-E-like.vs.AME-L-like	SRSF7	0.821	0.557226	0.642	0.803907	0.985	0.854
AME-E-like.vs.AME-L-like	GTF2A2	0.819	0.555807	0.638	0.80186	0.965	0.792
AME-E-like.vs.AME-L-like	SPTSSA	0.819	0.663362	0.638	0.957029	0.966	0.752
AME-E-like.vs.AME-L-like	TCP1	0.819	0.529984	0.638	0.764606	0.962	0.755
AME-E-like.vs.AME-L-like	ZNF593	0.819	0.516195	0.638	0.744712	0.962	0.733
AME-E-like.vs.AME-L-like	MTHFD2	0.818	0.579823	0.636	0.836508	0.794	0.256
AME-E-like.vs.AME-L-like	SNX5	0.817	0.526911	0.634	0.760172	0.944	0.701
AME-E-like.vs.AME-L-like	SNX6	0.817	0.554104	0.634	0.799403	0.979	0.869
AME-E-like.vs.AME-L-like	MT-ND4L	0.814	0.674243	0.628	0.972727	0.974	0.941
AME-E-like.vs.AME-L-like	GATA3	0.814	0.580864	0.628	0.83801	0.995	0.924
AME-E-like.vs.AME-L-like	HIC2	0.813	0.582396	0.626	0.84022	0.918	0.582
AME-E-like.vs.AME-L-like	MRPL41	0.813	0.530387	0.626	0.765186	0.983	0.896
AME-E-like.vs.AME-L-like	POLR2K	0.813	0.512451	0.626	0.73931	0.953	0.715
AME-E-like.vs.AME-L-like	BASP1	0.813	0.734311	0.626	1.05939	0.993	0.946
AME-E-like.vs.AME-L-like	FKBP4	0.812	0.544848	0.624	0.78605	0.993	0.94
AME-E-like.vs.AME-L-like	S100A16	0.812	1.21029	0.624	1.74608	0.85	0.447
AME-E-like.vs.AME-L-like	NOLC1	0.811	0.469556	0.622	0.677426	0.83	0.335
AME-E-like.vs.AME-L-like	TRMT112	0.81	0.410194	0.62	0.591785	0.999	0.992
AME-E-like.vs.AME-L-like	YBX1	0.81	0.452427	0.62	0.652714	1	0.994
AME-E-like.vs.AME-L-like	H2AFZ	0.809	0.638873	0.618	0.921698	0.998	0.952
AME-E-like.vs.AME-L-like	BIN1	0.806	0.52469	0.612	0.756967	0.689	0.101
AME-E-like.vs.AME-L-like	SNRPD1	0.805	0.474844	0.61	0.685055	0.992	0.931
AME-E-like.vs.AME-L-like	MDH2	0.805	0.453785	0.61	0.654674	0.993	0.956
AME-E-like.vs.AME-L-like	RBM8A	0.805	0.452342	0.61	0.652592	0.992	0.94
AME-E-like.vs.AME-L-like	LAMA1	0.804	0.59156	0.608	0.853441	0.916	0.542
AME-E-like.vs.AME-L-like	OLR1	0.803	0.603899	0.606	0.871242	0.618	0.018
AME-E-like.vs.AME-L-like	BRDT	0.803	0.39923	0.606	0.575966	0.616	0.012
AME-E-like.vs.AME-L-like	NR2F6	0.802	0.497344	0.604	0.717516	0.97	0.782
AME-E-like.vs.AME-L-like	CBX3	0.802	0.472824	0.604	0.68214	0.984	0.873
AME-E-like.vs.AME-L-like	PKIB	0.802	0.582096	0.604	0.839787	0.893	0.501
AME-E-like.vs.AME-L-like	CACYBP	0.802	0.503595	0.604	0.726534	0.959	0.713
AME-E-like.vs.AME-L-like	RANBP1	0.801	0.546106	0.602	0.787865	0.994	0.955
AME-E-like.vs.AME-L-like	MRPL34	0.801	0.459816	0.602	0.663374	0.909	0.574
AME-E-like.vs.AME-L-like	PTGES3	0.8	0.420633	0.6	0.606846	0.999	0.992
AME-E-like.vs.AME-L-like	SLC7A2	0.8	0.634701	0.6	0.91568	0.982	0.89
AME-E-like.vs.AME-L-like	SSBP3	0.8	0.499269	0.6	0.720293	0.919	0.569
AME-E-like.vs.AME-L-like	DNAJB6	0.799	0.516705	0.598	0.745448	0.956	0.765
AME-E-like.vs.AME-L-like	HSPA4	0.798	0.459754	0.596	0.663285	0.906	0.554
AME-E-like.vs.AME-L-like	CITED4	0.798	0.766101	0.596	1.10525	0.799	0.34
AME-E-like.vs.AME-L-like	RAN	0.796	0.383781	0.592	0.553678	1	0.996
AME-E-like.vs.AME-L-like	ATP1B3	0.795	0.49151	0.59	0.709099	0.951	0.713
AME-E-like.vs.AME-L-like	DLX3	0.794	0.476118	0.588	0.686893	0.779	0.289
AME-E-like.vs.AME-L-like	ARPC5L	0.794	0.484251	0.588	0.698627	0.88	0.51
AME-E-like.vs.AME-L-like	S100A13	0.794	0.982262	0.588	1.4171	0.985	0.958
AME-E-like.vs.AME-L-like	PHLDA2	0.793	0.72313	0.586	1.04326	0.619	0.043
AME-E-like.vs.AME-L-like	NUDT4	0.792	0.479967	0.584	0.692446	0.859	0.459
AME-E-like.vs.AME-L-like	UBB	0.791	0.571148	0.582	0.823992	0.996	0.976
AME-E-like.vs.AME-L-like	TEAD4	0.791	0.430909	0.582	0.62167	0.791	0.304
AME-E-like.vs.AME-L-like	CCT5	0.791	0.49137	0.582	0.708897	0.964	0.75
AME-E-like.vs.AME-L-like	NASP	0.791	0.510753	0.582	0.736861	0.959	0.708
AME-E-like.vs.AME-L-like	SLC1A5	0.79	0.588431	0.58	0.848926	0.778	0.316
AME-E-like.vs.AME-L-like	ADRM1	0.79	0.462854	0.58	0.667757	0.923	0.613
AME-E-like.vs.AME-L-like	ACOX1	0.79	0.425315	0.58	0.6136	0.781	0.284
AME-E-like.vs.AME-L-like	EIF4G1	0.79	0.487547	0.58	0.703382	0.93	0.636
AME-E-like.vs.AME-L-like	PCNA	0.789	0.609409	0.578	0.879191	0.888	0.512
AME-E-like.vs.AME-L-like	NTMT1	0.789	0.456041	0.578	0.657928	0.875	0.524
AME-E-like.vs.AME-L-like	GNL3	0.789	0.453719	0.578	0.654579	0.876	0.49
AME-E-like.vs.AME-L-like	B3GNT2	0.788	0.50283	0.576	0.72543	0.807	0.373
AME-E-like.vs.AME-L-like	PDXK	0.787	0.549847	0.574	0.793262	0.927	0.676
AME-E-like.vs.AME-L-like	CCDC137	0.786	0.437261	0.572	0.630835	0.812	0.364
AME-E-like.vs.AME-L-like	SNHG15	0.786	0.432181	0.572	0.623505	0.827	0.387
AME-E-like.vs.AME-L-like	ABCE1	0.785	0.418247	0.57	0.603402	0.843	0.434
AME-E-like.vs.AME-L-like	LRPAP1	0.785	0.501973	0.57	0.724194	0.974	0.817
AME-E-like.vs.AME-L-like	TFCP2L1	0.785	0.388893	0.57	0.561054	0.649	0.106
AME-E-like.vs.AME-L-like	CD55	0.785	0.491699	0.57	0.709371	0.89	0.51
AME-E-like.vs.AME-L-like	COA4	0.784	0.438769	0.568	0.63301	0.949	0.757
AME-E-like.vs.AME-L-like	RRP7A	0.783	0.45378	0.566	0.654667	0.937	0.689
AME-E-like.vs.AME-L-like	GSPT1	0.783	0.427156	0.566	0.616256	0.9	0.576
AME-E-like.vs.AME-L-like	MSX2	0.783	0.674348	0.566	0.972879	0.907	0.592
AME-E-like.vs.AME-L-like	TMEM52B	0.782	0.427444	0.564	0.616671	0.576	0.017
AME-E-like.vs.AME-L-like	NCOA4	0.781	0.594807	0.562	0.858126	0.882	0.563
AME-E-like.vs.AME-L-like	GADD45G	0.781	0.624662	0.562	0.901196	0.767	0.274
AME-E-like.vs.AME-L-like	AARS	0.78	0.457518	0.56	0.660059	0.795	0.332
AME-E-like.vs.AME-L-like	RNPS1	0.78	0.41868	0.56	0.604028	0.967	0.846
AME-E-like.vs.AME-L-like	ABHD11	0.78	0.516894	0.56	0.74572	0.927	0.628
AME-E-like.vs.AME-L-like	MIIP	0.78	0.460423	0.56	0.66425	0.891	0.548
AME-E-like.vs.AME-L-like	RPS16	0.779	0.222875	0.558	0.32154	1	1
AME-E-like.vs.AME-L-like	DKC1	0.779	0.449472	0.558	0.648451	0.825	0.411
AME-E-like.vs.AME-L-like	MRPS12	0.778	0.43049	0.556	0.621067	0.951	0.753
AME-E-like.vs.AME-L-like	SNX2	0.778	0.552401	0.556	0.796947	0.989	0.924
AME-E-like.vs.AME-L-like	EIF1AX	0.777	0.414987	0.554	0.598699	0.972	0.871
AME-E-like.vs.AME-L-like	WDR43	0.777	0.374934	0.554	0.540916	0.741	0.257
AME-E-like.vs.AME-L-like	HMOX1	0.776	0.564254	0.552	0.814046	0.831	0.445
AME-E-like.vs.AME-L-like	POLR3K	0.776	0.403383	0.552	0.581958	0.761	0.3
AME-E-like.vs.AME-L-like	SNRPE	0.776	0.404013	0.552	0.582868	0.996	0.974
AME-E-like.vs.AME-L-like	LDHB	0.775	0.422061	0.55	0.608905	0.997	0.965
AME-E-like.vs.AME-L-like	NDUFAB1	0.774	0.384228	0.548	0.554325	0.988	0.939
AME-E-like.vs.AME-L-like	NDUFB10	0.774	0.402588	0.548	0.580811	0.991	0.963
AME-E-like.vs.AME-L-like	SUN3	0.774	0.420585	0.548	0.606776	0.681	0.156
AME-E-like.vs.AME-L-like	EIF4E	0.774	0.40233	0.548	0.58044	0.874	0.498
AME-E-like.vs.AME-L-like	COX6A1	0.773	0.355862	0.546	0.513401	0.997	0.995
AME-E-like.vs.AME-L-like	HNRNPF	0.773	0.405588	0.546	0.585139	0.994	0.936
AME-E-like.vs.AME-L-like	SEPHS2	0.772	0.430198	0.544	0.620645	0.821	0.43
AME-E-like.vs.AME-L-like	SNX8	0.772	0.419028	0.544	0.60453	0.756	0.298
AME-E-like.vs.AME-L-like	SNU13	0.771	0.376402	0.542	0.543033	0.997	0.979
AME-E-like.vs.AME-L-like	GAS6	0.77	0.403308	0.54	0.581851	0.804	0.338
AME-E-like.vs.AME-L-like	BOP1	0.77	0.369354	0.54	0.532865	0.72	0.234
AME-E-like.vs.AME-L-like	APOC1	0.768	0.557744	0.536	0.804654	0.923	0.667
AME-E-like.vs.AME-L-like	MRPS26	0.768	0.401206	0.536	0.578818	0.949	0.769
AME-E-like.vs.AME-L-like	SNRPB	0.768	0.391142	0.536	0.564299	0.996	0.952
AME-E-like.vs.AME-L-like	TLE3	0.768	0.421394	0.536	0.607943	0.685	0.186
AME-E-like.vs.AME-L-like	SOX4	0.768	0.566433	0.536	0.817189	0.982	0.904
AME-E-like.vs.AME-L-like	YARS	0.768	0.384243	0.536	0.554346	0.75	0.287
AME-E-like.vs.AME-L-like	GSE1	0.766	0.444331	0.532	0.641034	0.773	0.323
AME-E-like.vs.AME-L-like	NDUFAF8	0.764	0.403075	0.528	0.581515	0.942	0.725
AME-E-like.vs.AME-L-like	NUPR1	0.764	0.606658	0.528	0.875222	0.889	0.534
AME-E-like.vs.AME-L-like	MYCN	0.764	0.468331	0.528	0.675659	0.67	0.205
AME-E-like.vs.AME-L-like	DNAJA1	0.763	0.507344	0.526	0.731942	0.895	0.588
AME-E-like.vs.AME-L-like	PRELID1	0.763	0.386728	0.526	0.55793	0.996	0.975
AME-E-like.vs.AME-L-like	FLAD1	0.763	0.337778	0.526	0.48731	0.685	0.198
AME-E-like.vs.AME-L-like	CTH	0.763	0.4015	0.526	0.579241	0.607	0.103
AME-E-like.vs.AME-L-like	CCT2	0.762	0.409395	0.524	0.590632	0.961	0.794
AME-E-like.vs.AME-L-like	NAA50	0.762	0.393178	0.524	0.567236	0.852	0.504
AME-E-like.vs.AME-L-like	AKIRIN1	0.762	0.41117	0.524	0.593193	0.843	0.48
AME-E-like.vs.AME-L-like	SDF2L1	0.761	0.443086	0.522	0.639237	0.909	0.631
AME-E-like.vs.AME-L-like	FBL	0.761	0.38073	0.522	0.549277	0.977	0.859
AME-E-like.vs.AME-L-like	HNRNPM	0.761	0.414473	0.522	0.597959	0.979	0.846
AME-E-like.vs.AME-L-like	NCOA3	0.761	0.588107	0.522	0.848459	0.84	0.503
AME-E-like.vs.AME-L-like	XPOT	0.761	0.376911	0.522	0.543768	0.692	0.221
AME-E-like.vs.AME-L-like	PDHA1	0.761	0.403974	0.522	0.582811	0.919	0.699
AME-E-like.vs.AME-L-like	MCM7	0.761	0.444057	0.522	0.640639	0.862	0.465
AME-E-like.vs.AME-L-like	MT-ND3	0.76	0.555178	0.52	0.800952	0.989	0.996
AME-E-like.vs.AME-L-like	MFSD13A	0.759	0.38116	0.518	0.549897	0.654	0.163
AME-E-like.vs.AME-L-like	SLIRP	0.758	0.396706	0.516	0.572326	0.97	0.87
AME-E-like.vs.AME-L-like	HNRNPU	0.758	0.403139	0.516	0.581607	0.99	0.948
AME-E-like.vs.AME-L-like	GPATCH4	0.758	0.3494	0.516	0.504078	0.692	0.229
AME-E-like.vs.AME-L-like	PAPOLA	0.757	0.697111	0.514	1.00572	0.996	0.969
AME-E-like.vs.AME-L-like	ATP5F1B	0.757	0.37117	0.514	0.535485	0.997	0.977
AME-E-like.vs.AME-L-like	G3BP1	0.757	0.39114	0.514	0.564296	0.893	0.59
AME-E-like.vs.AME-L-like	MRPS34	0.756	0.382358	0.512	0.551626	0.967	0.868
AME-E-like.vs.AME-L-like	EIF5B	0.756	0.39523	0.512	0.570197	0.919	0.677
AME-E-like.vs.AME-L-like	REEP1	0.756	0.411133	0.512	0.593139	0.633	0.151
AME-E-like.vs.AME-L-like	CCDC85B	0.755	0.384472	0.51	0.554676	0.698	0.251
AME-E-like.vs.AME-L-like	TAX1BP1	0.755	0.37961	0.51	0.547662	0.898	0.601
AME-E-like.vs.AME-L-like	UBE2B	0.755	0.486491	0.51	0.701859	0.955	0.813
AME-E-like.vs.AME-L-like	DAB2	0.755	0.436072	0.51	0.629119	0.701	0.232
AME-E-like.vs.AME-L-like	TARS	0.755	0.364226	0.51	0.525467	0.767	0.338
AME-E-like.vs.AME-L-like	MT-CO2	0.754	0.59265	0.508	0.855013	0.988	0.996
AME-E-like.vs.AME-L-like	GART	0.754	0.336731	0.508	0.4858	0.724	0.266
AME-E-like.vs.AME-L-like	RFLNA	0.754	0.505015	0.508	0.728582	0.537	0.039
AME-E-like.vs.AME-L-like	NDUFC2	0.754	0.360893	0.508	0.520659	0.99	0.931
AME-E-like.vs.AME-L-like	CCT3	0.754	0.366542	0.508	0.528808	0.986	0.932
AME-E-like.vs.AME-L-like	SUZ12	0.753	0.40103	0.506	0.578565	0.791	0.405
AME-E-like.vs.AME-L-like	LARS	0.753	0.392729	0.506	0.566588	0.86	0.542
AME-E-like.vs.AME-L-like	SLC7A11	0.753	0.508218	0.506	0.733203	0.533	0.034
AME-E-like.vs.AME-L-like	NOC2L	0.753	0.352919	0.506	0.509155	0.798	0.381
AME-E-like.vs.AME-L-like	LONP1	0.752	0.375244	0.504	0.541363	0.775	0.367
AME-E-like.vs.AME-L-like	ALYREF	0.752	0.374708	0.504	0.540589	0.969	0.82
AME-E-like.vs.AME-L-like	MRPL42	0.752	0.371782	0.504	0.536369	0.909	0.671
AME-E-like.vs.AME-L-like	SKP2	0.752	0.477548	0.504	0.688957	0.878	0.591
AME-E-like.vs.AME-L-like	TFAP2C	0.751	0.535848	0.502	0.773065	0.947	0.766
AME-E-like.vs.AME-L-like	PLTP	0.751	0.46351	0.502	0.668704	0.863	0.534
AME-E-like.vs.AME-L-like	GLUL	0.751	0.491456	0.502	0.709022	0.977	0.876
AME-E-like.vs.AME-L-like	PPT1	0.751	0.405481	0.502	0.584986	0.838	0.512
AME-E-like.vs.AME-L-like	FAM207A	0.75	0.365613	0.5	0.527468	0.881	0.608
AME-E-like.vs.AME-L-like	NDUFA6	0.75	0.375916	0.5	0.542332	0.971	0.867
AME-E-like.vs.AME-L-like	PSPC1	0.75	0.355723	0.5	0.5132	0.746	0.318
AME-E-like.vs.AME-L-like	DNMT3L	0.749	0.298263	0.498	0.430303	0.513	0.016
AME-E-like.vs.AME-L-like	AHSA1	0.749	0.367909	0.498	0.53078	0.896	0.604
AME-E-like.vs.AME-L-like	TUBA1C	0.749	0.471452	0.498	0.680162	0.995	0.964
AME-E-like.vs.AME-L-like	CKS1B	0.748	0.496518	0.496	0.716324	0.979	0.848
AME-E-like.vs.AME-L-like	RPL27	0.747	0.198991	0.494	0.287083	1	1
AME-E-like.vs.AME-L-like	PPFIA1	0.747	0.372475	0.494	0.537367	0.756	0.351
AME-E-like.vs.AME-L-like	LRPPRC	0.747	0.370369	0.494	0.534329	0.89	0.61
AME-E-like.vs.AME-L-like	ATP6V0B	0.747	0.40108	0.494	0.578637	0.976	0.873
AME-E-like.vs.AME-L-like	MAFG	0.746	0.364183	0.492	0.525405	0.663	0.209
AME-E-like.vs.AME-L-like	SLC25A39	0.746	0.378442	0.492	0.545976	0.926	0.712
AME-E-like.vs.AME-L-like	TET1	0.746	0.43812	0.492	0.632074	0.899	0.648
AME-E-like.vs.AME-L-like	CA2	0.746	0.35766	0.492	0.515995	0.601	0.139
AME-E-like.vs.AME-L-like	RPS20	0.746	0.468661	0.492	0.676135	0.992	0.961
AME-E-like.vs.AME-L-like	MTHFD1L	0.746	0.361832	0.492	0.522013	0.808	0.446
AME-E-like.vs.AME-L-like	BZW1	0.746	0.364909	0.492	0.526453	0.893	0.594
AME-E-like.vs.AME-L-like	FDXR	0.745	0.461637	0.49	0.666002	0.771	0.388
AME-E-like.vs.AME-L-like	ATP5MC1	0.745	0.405349	0.49	0.584795	0.974	0.864
AME-E-like.vs.AME-L-like	BAZ1A	0.745	0.324629	0.49	0.468341	0.706	0.268
AME-E-like.vs.AME-L-like	SMPDL3A	0.745	0.399308	0.49	0.57608	0.724	0.299
AME-E-like.vs.AME-L-like	HMGA1	0.745	0.379123	0.49	0.546959	0.999	0.995
AME-E-like.vs.AME-L-like	UQCRQ	0.745	0.357348	0.49	0.515545	0.978	0.893
AME-E-like.vs.AME-L-like	PRR5	0.744	0.398043	0.488	0.574255	0.853	0.505
AME-E-like.vs.AME-L-like	TUFM	0.744	0.343099	0.488	0.494988	0.984	0.931
AME-E-like.vs.AME-L-like	HNRNPC	0.744	0.321341	0.488	0.463597	0.997	0.972
AME-E-like.vs.AME-L-like	NUDC	0.744	0.387269	0.488	0.558711	0.951	0.796
AME-E-like.vs.AME-L-like	ITSN1	0.742	0.359876	0.484	0.519191	0.865	0.542
AME-E-like.vs.AME-L-like	KPNA2	0.742	0.435003	0.484	0.627577	0.872	0.463
AME-E-like.vs.AME-L-like	SNF8	0.742	0.34621	0.484	0.499475	0.97	0.864
AME-E-like.vs.AME-L-like	SNRPA1	0.742	0.385459	0.484	0.556099	0.927	0.704
AME-E-like.vs.AME-L-like	HMGB1	0.742	0.442045	0.484	0.637736	0.998	0.978
AME-E-like.vs.AME-L-like	SRSF3	0.742	0.459282	0.484	0.662604	0.992	0.976
AME-E-like.vs.AME-L-like	JADE2	0.742	0.467917	0.484	0.675061	0.614	0.166
AME-E-like.vs.AME-L-like	KDM1A	0.742	0.392097	0.484	0.565677	0.839	0.514
AME-E-like.vs.AME-L-like	MT-ATP6	0.741	0.552816	0.482	0.797545	0.987	0.995
AME-E-like.vs.AME-L-like	TPM4	0.741	0.418911	0.482	0.60436	0.995	0.978
AME-E-like.vs.AME-L-like	SET	0.741	0.384286	0.482	0.554407	0.993	0.97
AME-E-like.vs.AME-L-like	CTNNAL1	0.741	0.340884	0.482	0.491792	0.791	0.404
AME-E-like.vs.AME-L-like	CCND3	0.741	0.375129	0.482	0.541196	0.641	0.196
AME-E-like.vs.AME-L-like	ETF1	0.741	0.340405	0.482	0.491101	0.836	0.49
AME-E-like.vs.AME-L-like	MRPL36	0.741	0.375484	0.482	0.541708	0.884	0.618
AME-E-like.vs.AME-L-like	EIF2S1	0.74	0.342208	0.48	0.493702	0.843	0.508
AME-E-like.vs.AME-L-like	LYN	0.74	0.404145	0.48	0.583057	0.799	0.425
AME-E-like.vs.AME-L-like	KHDC1L	0.74	0.377087	0.48	0.544022	0.482	0.002
AME-E-like.vs.AME-L-like	PRPF40A	0.74	0.347616	0.48	0.501504	0.934	0.741
AME-E-like.vs.AME-L-like	PSMD11	0.739	0.361138	0.478	0.521012	0.923	0.694
AME-E-like.vs.AME-L-like	RSL1D1	0.739	0.356567	0.478	0.514418	0.959	0.826
AME-E-like.vs.AME-L-like	SSB	0.739	0.356451	0.478	0.51425	0.959	0.803
AME-E-like.vs.AME-L-like	ZFHX3	0.738	0.440929	0.476	0.636127	0.808	0.479
AME-E-like.vs.AME-L-like	HES6	0.737	0.318767	0.474	0.459883	0.615	0.163
AME-E-like.vs.AME-L-like	CTPS1	0.737	0.295566	0.474	0.426412	0.584	0.123
AME-E-like.vs.AME-L-like	NUP50	0.736	0.347717	0.472	0.501649	0.81	0.457
AME-E-like.vs.AME-L-like	CA12	0.736	0.453232	0.472	0.653876	0.744	0.361
AME-E-like.vs.AME-L-like	CYC1	0.736	0.353816	0.472	0.510448	0.92	0.724
AME-E-like.vs.AME-L-like	TIMM8A	0.736	0.327584	0.472	0.472603	0.729	0.316
AME-E-like.vs.AME-L-like	MID1IP1	0.736	0.3273	0.472	0.472194	0.729	0.315
AME-E-like.vs.AME-L-like	PPID	0.736	0.341763	0.472	0.493059	0.794	0.447
AME-E-like.vs.AME-L-like	MPV17L2	0.735	0.316503	0.47	0.456618	0.586	0.141
AME-E-like.vs.AME-L-like	CSE1L	0.735	0.34346	0.47	0.495508	0.819	0.467
AME-E-like.vs.AME-L-like	NAA15	0.735	0.314726	0.47	0.454054	0.727	0.317
AME-E-like.vs.AME-L-like	SMIM10L1	0.734	0.390181	0.468	0.562912	0.873	0.608
AME-E-like.vs.AME-L-like	DLG5	0.734	0.411568	0.468	0.593766	0.742	0.374
AME-E-like.vs.AME-L-like	TMX2	0.734	0.315822	0.468	0.455635	0.752	0.341
AME-E-like.vs.AME-L-like	FSCN1	0.734	0.356239	0.468	0.513944	0.55	0.095
AME-E-like.vs.AME-L-like	GCM1	0.734	0.538515	0.468	0.776912	0.543	0.097
AME-E-like.vs.AME-L-like	MRPL14	0.734	0.323509	0.468	0.466724	0.972	0.893
AME-E-like.vs.AME-L-like	MRTO4	0.734	0.34285	0.468	0.494629	0.848	0.529
AME-E-like.vs.AME-L-like	CEBPA	0.733	0.411018	0.466	0.592974	0.906	0.617
AME-E-like.vs.AME-L-like	BLOC1S4	0.733	0.35837	0.466	0.517018	0.9	0.687
AME-E-like.vs.AME-L-like	SFPQ	0.733	0.386408	0.466	0.557469	0.972	0.876
AME-E-like.vs.AME-L-like	CKB	0.732	0.398093	0.464	0.574327	0.572	0.127
AME-E-like.vs.AME-L-like	CHORDC1	0.732	0.329427	0.464	0.475262	0.708	0.3
AME-E-like.vs.AME-L-like	CLDN4	0.732	0.430437	0.464	0.620989	0.996	0.978
AME-E-like.vs.AME-L-like	CCDC47	0.731	0.331119	0.462	0.477703	0.785	0.42
AME-E-like.vs.AME-L-like	ABR	0.731	0.314644	0.462	0.453935	0.589	0.15
AME-E-like.vs.AME-L-like	EIF3J	0.731	0.337877	0.462	0.487453	0.88	0.595
AME-E-like.vs.AME-L-like	B4GALNT3	0.731	0.326158	0.462	0.470547	0.64	0.198
AME-E-like.vs.AME-L-like	EIF4EBP1	0.731	0.607885	0.462	0.876992	0.906	0.784
AME-E-like.vs.AME-L-like	RPL39L	0.731	0.353666	0.462	0.510232	0.88	0.623
AME-E-like.vs.AME-L-like	H3F3B	0.73	0.419194	0.46	0.60477	1	0.999
AME-E-like.vs.AME-L-like	PSMA3	0.73	0.339309	0.46	0.48952	0.972	0.886
AME-E-like.vs.AME-L-like	EI24	0.73	0.351427	0.46	0.507003	0.978	0.884
AME-E-like.vs.AME-L-like	PIDD1	0.73	0.348928	0.46	0.503397	0.701	0.284
AME-E-like.vs.AME-L-like	AKAP12	0.73	0.450413	0.46	0.649809	0.652	0.253
AME-E-like.vs.AME-L-like	FGFR4	0.73	0.287436	0.46	0.414682	0.534	0.079
AME-E-like.vs.AME-L-like	FAM136A	0.73	0.340026	0.46	0.490554	0.91	0.706
AME-E-like.vs.AME-L-like	BTF3L4	0.73	0.323893	0.46	0.467278	0.967	0.873
AME-E-like.vs.AME-L-like	HPDL	0.73	0.32669	0.46	0.471314	0.588	0.145
AME-E-like.vs.AME-L-like	ATF5	0.729	0.543102	0.458	0.783531	0.582	0.168
AME-E-like.vs.AME-L-like	ZFP42	0.729	0.367258	0.458	0.529841	0.916	0.674
AME-E-like.vs.AME-L-like	TRIAP1	0.728	0.355248	0.456	0.512515	0.824	0.508
AME-E-like.vs.AME-L-like	TIMM44	0.727	0.298341	0.454	0.430415	0.747	0.351
AME-E-like.vs.AME-L-like	PSMD7	0.727	0.34881	0.454	0.503226	0.924	0.709
AME-E-like.vs.AME-L-like	TFRC	0.727	0.462623	0.454	0.667424	0.693	0.283
AME-E-like.vs.AME-L-like	FZD5	0.727	0.306029	0.454	0.441507	0.615	0.184
AME-E-like.vs.AME-L-like	UBE2S	0.726	0.405771	0.452	0.585404	0.906	0.559
AME-E-like.vs.AME-L-like	MRPL4	0.726	0.325186	0.452	0.469144	0.894	0.663
AME-E-like.vs.AME-L-like	SQLE	0.726	0.521083	0.452	0.751763	0.979	0.924
AME-E-like.vs.AME-L-like	SARS	0.726	0.358407	0.452	0.517072	0.908	0.677
AME-E-like.vs.AME-L-like	MRPL47	0.725	0.341055	0.45	0.492038	0.899	0.669
AME-E-like.vs.AME-L-like	WDR77	0.725	0.296141	0.45	0.427241	0.707	0.311
AME-E-like.vs.AME-L-like	MT-CO1	0.724	0.447725	0.448	0.645931	0.99	0.998
AME-E-like.vs.AME-L-like	DUS1L	0.724	0.317938	0.448	0.458687	0.833	0.516
AME-E-like.vs.AME-L-like	ERH	0.724	0.293042	0.448	0.422771	0.994	0.984
AME-E-like.vs.AME-L-like	EIF3A	0.724	0.337828	0.448	0.487383	0.977	0.891
AME-E-like.vs.AME-L-like	CEBPG	0.723	0.29325	0.446	0.423071	0.685	0.276
AME-E-like.vs.AME-L-like	CD320	0.723	0.325943	0.446	0.470236	0.7	0.31
AME-E-like.vs.AME-L-like	MBD3	0.723	0.313509	0.446	0.452299	0.798	0.427
AME-E-like.vs.AME-L-like	GOT1	0.723	0.298248	0.446	0.430281	0.684	0.282
AME-E-like.vs.AME-L-like	SRA1	0.723	0.31468	0.446	0.453987	0.886	0.637
AME-E-like.vs.AME-L-like	SH3BP4	0.723	0.342699	0.446	0.49441	0.586	0.164
AME-E-like.vs.AME-L-like	NID1	0.723	0.292771	0.446	0.422379	0.491	0.051
AME-E-like.vs.AME-L-like	SRSF11	0.723	0.313088	0.446	0.45169	0.977	0.917
AME-E-like.vs.AME-L-like	UBE2G2	0.722	0.306361	0.444	0.441985	0.719	0.329
AME-E-like.vs.AME-L-like	AC011453.1	0.722	0.334076	0.444	0.481969	0.486	0.047
AME-E-like.vs.AME-L-like	PUS1	0.722	0.26806	0.444	0.386729	0.566	0.13
AME-E-like.vs.AME-L-like	AMD1	0.722	0.329624	0.444	0.475548	0.83	0.502
AME-E-like.vs.AME-L-like	ILF2	0.722	0.324829	0.444	0.468629	0.96	0.829
AME-E-like.vs.AME-L-like	FAM76A	0.722	0.370161	0.444	0.53403	0.754	0.403
AME-E-like.vs.AME-L-like	FASN	0.721	0.456052	0.442	0.657944	0.981	0.892
AME-E-like.vs.AME-L-like	EEF1D	0.721	0.243078	0.442	0.350688	0.999	0.999
AME-E-like.vs.AME-L-like	HMGCS1	0.721	0.751953	0.442	1.08484	0.953	0.841
AME-E-like.vs.AME-L-like	CALM2	0.721	0.509817	0.442	0.73551	0.984	0.962
AME-E-like.vs.AME-L-like	FBXO22	0.72	0.30761	0.44	0.443787	0.828	0.522
AME-E-like.vs.AME-L-like	TMTC3	0.72	0.303874	0.44	0.438398	0.665	0.253
AME-E-like.vs.AME-L-like	PRR13	0.72	0.326311	0.44	0.470768	0.97	0.855
AME-E-like.vs.AME-L-like	RAB11FIP1	0.72	0.356877	0.44	0.514865	0.887	0.629
AME-E-like.vs.AME-L-like	PLEKHB2	0.72	0.319465	0.44	0.46089	0.843	0.562
AME-E-like.vs.AME-L-like	RCC2	0.72	0.287116	0.44	0.414221	0.685	0.286
AME-E-like.vs.AME-L-like	DNAJA2	0.719	0.323163	0.438	0.466225	0.918	0.73
AME-E-like.vs.AME-L-like	FUS	0.719	0.349233	0.438	0.503837	0.977	0.882
AME-E-like.vs.AME-L-like	LARGE2	0.719	0.271022	0.438	0.391002	0.484	0.048
AME-E-like.vs.AME-L-like	RNASEH1	0.719	0.290655	0.438	0.419327	0.726	0.374
AME-E-like.vs.AME-L-like	ARID3A	0.718	0.374279	0.436	0.53997	0.989	0.949
AME-E-like.vs.AME-L-like	FOXK2	0.718	0.284622	0.436	0.410622	0.714	0.327
AME-E-like.vs.AME-L-like	PNN	0.718	0.361955	0.436	0.522191	0.933	0.751
AME-E-like.vs.AME-L-like	MARS	0.718	0.286402	0.436	0.413191	0.648	0.237
AME-E-like.vs.AME-L-like	LYPLA1	0.718	0.32964	0.436	0.47557	0.937	0.775
AME-E-like.vs.AME-L-like	CD53	0.718	0.312325	0.436	0.450589	0.462	0.03
AME-E-like.vs.AME-L-like	GDF15	0.717	0.571854	0.434	0.825011	0.647	0.231
AME-E-like.vs.AME-L-like	ANAPC11	0.717	0.285459	0.434	0.41183	0.995	0.961
AME-E-like.vs.AME-L-like	NIP7	0.717	0.275854	0.434	0.397973	0.713	0.322
AME-E-like.vs.AME-L-like	IMP3	0.717	0.311068	0.434	0.448776	0.865	0.601
AME-E-like.vs.AME-L-like	CD81	0.717	0.332421	0.434	0.479581	0.99	0.951
AME-E-like.vs.AME-L-like	ASNS	0.717	0.385519	0.434	0.556186	0.78	0.44
AME-E-like.vs.AME-L-like	LETM1	0.717	0.264661	0.434	0.381825	0.62	0.212
AME-E-like.vs.AME-L-like	HNRNPR	0.717	0.360205	0.434	0.519666	0.947	0.806
AME-E-like.vs.AME-L-like	PSMA7	0.716	0.322438	0.432	0.465179	0.991	0.972
AME-E-like.vs.AME-L-like	TBRG4	0.716	0.281141	0.432	0.4056	0.768	0.403
AME-E-like.vs.AME-L-like	NFE2L3	0.716	0.403622	0.432	0.582303	0.65	0.239
AME-E-like.vs.AME-L-like	MRPL20	0.716	0.319985	0.432	0.46164	0.952	0.827
AME-E-like.vs.AME-L-like	MRPL57	0.715	0.307241	0.43	0.443255	0.975	0.904
AME-E-like.vs.AME-L-like	KRAS	0.715	0.36876	0.43	0.532008	0.953	0.825
AME-E-like.vs.AME-L-like	HACD2	0.715	0.301641	0.43	0.435176	0.698	0.32
AME-E-like.vs.AME-L-like	ATP5MC3	0.715	0.277622	0.43	0.400524	0.999	0.997
AME-E-like.vs.AME-L-like	CHTOP	0.715	0.287456	0.43	0.414711	0.803	0.468
AME-E-like.vs.AME-L-like	MYBL2	0.714	0.362201	0.428	0.522546	0.794	0.463
AME-E-like.vs.AME-L-like	PHB	0.714	0.280918	0.428	0.405279	0.991	0.958
AME-E-like.vs.AME-L-like	SURF2	0.714	0.296998	0.428	0.428478	0.768	0.423
AME-E-like.vs.AME-L-like	GLDC	0.714	0.333679	0.428	0.481397	0.687	0.309
AME-E-like.vs.AME-L-like	TOMM7	0.714	0.251101	0.428	0.362262	0.999	0.998
AME-E-like.vs.AME-L-like	EEF1E1	0.714	0.315328	0.428	0.454923	0.867	0.613
AME-E-like.vs.AME-L-like	RAP2B	0.714	0.328226	0.428	0.473529	0.79	0.458
AME-E-like.vs.AME-L-like	MT-ND6	0.713	0.429777	0.426	0.620037	0.822	0.576
AME-E-like.vs.AME-L-like	MRPL52	0.713	0.293575	0.426	0.423539	0.986	0.929
AME-E-like.vs.AME-L-like	RPL7	0.713	0.191461	0.426	0.27622	1	1
AME-E-like.vs.AME-L-like	MRPL18	0.713	0.321974	0.426	0.46451	0.865	0.626
AME-E-like.vs.AME-L-like	NSD1	0.713	0.30339	0.426	0.437699	0.768	0.427
AME-E-like.vs.AME-L-like	PRELID3B	0.712	0.282256	0.424	0.40721	0.807	0.504
AME-E-like.vs.AME-L-like	TBX3	0.712	0.334089	0.424	0.481989	0.693	0.326
AME-E-like.vs.AME-L-like	USP14	0.711	0.294654	0.422	0.425095	0.838	0.545
AME-E-like.vs.AME-L-like	EIF5	0.711	0.352389	0.422	0.50839	0.938	0.808
AME-E-like.vs.AME-L-like	DDX3X	0.711	0.313855	0.422	0.452797	0.874	0.621
AME-E-like.vs.AME-L-like	RBBP7	0.711	0.351594	0.422	0.507242	0.888	0.686
AME-E-like.vs.AME-L-like	LYAR	0.711	0.26764	0.422	0.386123	0.604	0.209
AME-E-like.vs.AME-L-like	TGFBR3	0.711	0.275065	0.422	0.396835	0.529	0.116
AME-E-like.vs.AME-L-like	MRPS23	0.71	0.289536	0.42	0.417712	0.838	0.569
AME-E-like.vs.AME-L-like	GSKIP	0.71	0.287972	0.42	0.415455	0.77	0.446
AME-E-like.vs.AME-L-like	CCAR1	0.71	0.281835	0.42	0.406602	0.775	0.431
AME-E-like.vs.AME-L-like	NR6A1	0.71	0.366948	0.42	0.529395	0.928	0.724
AME-E-like.vs.AME-L-like	PSMD1	0.71	0.285086	0.42	0.411292	0.773	0.435
AME-E-like.vs.AME-L-like	ARPC2	0.71	0.296193	0.42	0.427316	0.994	0.971
AME-E-like.vs.AME-L-like	CCT4	0.71	0.29868	0.42	0.430904	0.988	0.925
AME-E-like.vs.AME-L-like	MRPS15	0.71	0.317064	0.42	0.457427	0.967	0.913
AME-E-like.vs.AME-L-like	SRSF10	0.71	0.311972	0.42	0.45008	0.908	0.718
AME-E-like.vs.AME-L-like	TMEM160	0.709	0.463805	0.418	0.669129	0.943	0.823
AME-E-like.vs.AME-L-like	ACLY	0.709	0.417341	0.418	0.602096	0.841	0.58
AME-E-like.vs.AME-L-like	APRT	0.709	0.292854	0.418	0.422498	0.99	0.968
AME-E-like.vs.AME-L-like	COX4I1	0.709	0.203685	0.418	0.293855	1	1
AME-E-like.vs.AME-L-like	SLC25A6	0.709	0.339601	0.418	0.48994	0.998	0.993
AME-E-like.vs.AME-L-like	NUP155	0.709	0.27431	0.418	0.395746	0.647	0.267
AME-E-like.vs.AME-L-like	IMP4	0.709	0.297777	0.418	0.429601	0.847	0.595
AME-E-like.vs.AME-L-like	TIMM17A	0.709	0.282511	0.418	0.407578	0.779	0.432
AME-E-like.vs.AME-L-like	TMEM41B	0.708	0.295291	0.416	0.426015	0.793	0.477
AME-E-like.vs.AME-L-like	IARS	0.708	0.326287	0.416	0.470733	0.779	0.484
AME-E-like.vs.AME-L-like	NDUFS6	0.708	0.309536	0.416	0.446566	0.987	0.946
AME-E-like.vs.AME-L-like	SLC4A7	0.708	0.254537	0.416	0.367219	0.645	0.246
AME-E-like.vs.AME-L-like	PPP2R5A	0.708	0.32038	0.416	0.46221	0.636	0.258
AME-E-like.vs.AME-L-like	YRDC	0.708	0.26188	0.416	0.377813	0.652	0.268
AME-E-like.vs.AME-L-like	EIF5A	0.707	0.304515	0.414	0.439323	0.992	0.969
AME-E-like.vs.AME-L-like	FADS3	0.707	0.307406	0.414	0.443493	0.667	0.297
AME-E-like.vs.AME-L-like	NUS1	0.707	0.290895	0.414	0.419673	0.723	0.361
AME-E-like.vs.AME-L-like	ATP13A3	0.707	0.288803	0.414	0.416654	0.654	0.272
AME-E-like.vs.AME-L-like	SH3BP5	0.707	0.345791	0.414	0.498871	0.896	0.673
AME-E-like.vs.AME-L-like	CCNE1	0.706	0.466959	0.412	0.673679	0.645	0.285
AME-E-like.vs.AME-L-like	ANKRD11	0.706	0.322244	0.412	0.4649	0.888	0.677
AME-E-like.vs.AME-L-like	RPP25	0.706	0.262215	0.412	0.378297	0.456	0.048
AME-E-like.vs.AME-L-like	GARS	0.706	0.31727	0.412	0.457724	0.79	0.485
AME-E-like.vs.AME-L-like	BRIX1	0.706	0.281755	0.412	0.406487	0.783	0.429
AME-E-like.vs.AME-L-like	TAF12	0.706	0.307468	0.412	0.443583	0.899	0.72
AME-E-like.vs.AME-L-like	OXLD1	0.705	0.289449	0.41	0.417586	0.804	0.516
AME-E-like.vs.AME-L-like	DNAJC7	0.705	0.279571	0.41	0.403336	0.819	0.517
AME-E-like.vs.AME-L-like	NOP10	0.705	0.272086	0.41	0.392537	0.991	0.946
AME-E-like.vs.AME-L-like	SF1	0.705	0.308375	0.41	0.444891	0.878	0.645
AME-E-like.vs.AME-L-like	ABCF2.1	0.705	0.234022	0.41	0.337622	0.55	0.146
AME-E-like.vs.AME-L-like	PPAN	0.704	0.244219	0.408	0.352334	0.562	0.166
AME-E-like.vs.AME-L-like	GNPNAT1	0.704	0.262338	0.408	0.378473	0.697	0.339
AME-E-like.vs.AME-L-like	NOP16	0.704	0.262992	0.408	0.379417	0.609	0.223
AME-E-like.vs.AME-L-like	TMA16	0.704	0.25699	0.408	0.370759	0.728	0.376
AME-E-like.vs.AME-L-like	ENOPH1	0.704	0.27256	0.408	0.393222	0.798	0.493
AME-E-like.vs.AME-L-like	NOP58	0.704	0.272762	0.408	0.393512	0.695	0.331
AME-E-like.vs.AME-L-like	PNO1	0.704	0.235018	0.408	0.339059	0.562	0.162
AME-E-like.vs.AME-L-like	C1orf61	0.704	0.269363	0.408	0.388609	0.498	0.098
AME-E-like.vs.AME-L-like	MRPL27	0.703	0.304615	0.406	0.439466	0.856	0.631
AME-E-like.vs.AME-L-like	SPPL2A	0.703	0.297909	0.406	0.429792	0.821	0.525
AME-E-like.vs.AME-L-like	TCEA1	0.703	0.328601	0.406	0.474072	0.926	0.776
AME-E-like.vs.AME-L-like	FDFT1	0.703	0.432343	0.406	0.623739	0.972	0.9
AME-E-like.vs.AME-L-like	HSD17B10	0.703	0.276451	0.406	0.398835	0.863	0.58
AME-E-like.vs.AME-L-like	SSBP1	0.703	0.286383	0.406	0.413164	0.977	0.937
AME-E-like.vs.AME-L-like	TMEM191C	0.702	0.294937	0.404	0.425504	0.791	0.486
AME-E-like.vs.AME-L-like	BAX	0.702	0.291744	0.404	0.420898	0.975	0.84
AME-E-like.vs.AME-L-like	TSR1	0.702	0.249324	0.404	0.359699	0.672	0.293
AME-E-like.vs.AME-L-like	NAE1	0.702	0.273768	0.404	0.394963	0.818	0.544
AME-E-like.vs.AME-L-like	IRX2	0.702	0.288597	0.404	0.416357	0.727	0.39
AME-E-like.vs.AME-L-like	AHCYL1	0.702	0.295223	0.404	0.425917	0.873	0.627
AME-E-like.vs.AME-L-like	XRCC6	0.701	0.29336	0.402	0.423229	0.97	0.855
AME-E-like.vs.AME-L-like	GREB1L	0.701	0.27294	0.402	0.393769	0.627	0.262
AME-E-like.vs.AME-L-like	AFG3L2	0.701	0.251944	0.402	0.363479	0.714	0.352
AME-E-like.vs.AME-L-like	PAK2	0.701	0.283793	0.402	0.409426	0.899	0.695
AME-E-like.vs.AME-L-like	POLR2F	0.7	0.28715	0.4	0.414269	0.958	0.849
AME-E-like.vs.AME-L-like	SLC1A3	0.7	0.315305	0.4	0.454889	0.682	0.336
AME-E-like.vs.AME-L-like	TRIB3	0.699	0.421429	0.398	0.607994	0.559	0.202
AME-E-like.vs.AME-L-like	ATP2A2	0.699	0.26602	0.398	0.383786	0.706	0.343
AME-E-like.vs.AME-L-like	DRAM1	0.699	0.246081	0.398	0.35502	0.523	0.136
AME-E-like.vs.AME-L-like	GTPBP4	0.699	0.263145	0.398	0.379638	0.713	0.361
AME-E-like.vs.AME-L-like	SURF6	0.699	0.240449	0.398	0.346895	0.595	0.223
AME-E-like.vs.AME-L-like	GALNT11	0.699	0.328914	0.398	0.474523	0.729	0.42
AME-E-like.vs.AME-L-like	LMNB1	0.699	0.300551	0.398	0.433603	0.725	0.365
AME-E-like.vs.AME-L-like	PRPF38B	0.699	0.283998	0.398	0.409722	0.796	0.506
AME-E-like.vs.AME-L-like	NPLOC4	0.698	0.239607	0.396	0.34568	0.628	0.249
AME-E-like.vs.AME-L-like	SBNO1	0.698	0.265684	0.396	0.383301	0.729	0.399
AME-E-like.vs.AME-L-like	DBF4	0.698	0.258033	0.396	0.372263	0.66	0.284
AME-E-like.vs.AME-L-like	CCT7	0.698	0.278087	0.396	0.401195	0.951	0.809
AME-E-like.vs.AME-L-like	DAP3	0.698	0.269213	0.396	0.388392	0.824	0.531
AME-E-like.vs.AME-L-like	MIDN	0.697	0.289728	0.394	0.41799	0.737	0.407
AME-E-like.vs.AME-L-like	RNF126	0.697	0.264006	0.394	0.38088	0.787	0.463
AME-E-like.vs.AME-L-like	DNM1L	0.697	0.25622	0.394	0.369647	0.736	0.401
AME-E-like.vs.AME-L-like	PDCD11	0.697	0.236153	0.394	0.340697	0.568	0.189
AME-E-like.vs.AME-L-like	PPP2R2A	0.697	0.264248	0.394	0.38123	0.808	0.511
AME-E-like.vs.AME-L-like	DDT	0.696	0.276176	0.392	0.398438	0.986	0.965
AME-E-like.vs.AME-L-like	C19orf24	0.696	0.27137	0.392	0.391505	0.923	0.723
AME-E-like.vs.AME-L-like	CENPX	0.696	0.298272	0.392	0.430315	0.932	0.759
AME-E-like.vs.AME-L-like	SLC12A3	0.696	0.343539	0.392	0.495622	0.545	0.169
AME-E-like.vs.AME-L-like	TRAP1	0.696	0.264461	0.392	0.381537	0.784	0.484
AME-E-like.vs.AME-L-like	HPRT1	0.696	0.302787	0.392	0.436829	0.854	0.61
AME-E-like.vs.AME-L-like	TUBG1	0.695	0.245326	0.39	0.353931	0.635	0.27
AME-E-like.vs.AME-L-like	PSMB3	0.695	0.277131	0.39	0.399816	0.986	0.947
AME-E-like.vs.AME-L-like	DNAJC15	0.695	0.323516	0.39	0.466735	0.97	0.904
AME-E-like.vs.AME-L-like	CARS	0.695	0.231213	0.39	0.33357	0.551	0.171
AME-E-like.vs.AME-L-like	INSIG1	0.695	0.415405	0.39	0.599303	0.823	0.586
AME-E-like.vs.AME-L-like	TNIP2	0.695	0.261102	0.39	0.376691	0.767	0.458
AME-E-like.vs.AME-L-like	DAG1	0.695	0.327886	0.39	0.473039	0.908	0.721
AME-E-like.vs.AME-L-like	ARIH2	0.695	0.235723	0.39	0.340077	0.64	0.274
AME-E-like.vs.AME-L-like	UBE2T	0.695	0.302976	0.39	0.437102	0.752	0.416
AME-E-like.vs.AME-L-like	WDR4	0.694	0.219101	0.388	0.316097	0.505	0.127
AME-E-like.vs.AME-L-like	SEH1L	0.694	0.224689	0.388	0.324158	0.568	0.193
AME-E-like.vs.AME-L-like	UBE2G1	0.694	0.266197	0.388	0.384041	0.791	0.495
AME-E-like.vs.AME-L-like	PGAM5	0.694	0.213511	0.388	0.308032	0.5	0.118
AME-E-like.vs.AME-L-like	STRAP	0.694	0.292407	0.388	0.421854	0.977	0.923
AME-E-like.vs.AME-L-like	SESN2	0.694	0.276101	0.388	0.39833	0.593	0.234
AME-E-like.vs.AME-L-like	CNDP2	0.693	0.289172	0.386	0.417187	0.934	0.765
AME-E-like.vs.AME-L-like	PSMD12	0.693	0.252704	0.386	0.364574	0.694	0.352
AME-E-like.vs.AME-L-like	TDG	0.693	0.244046	0.386	0.352083	0.676	0.34
AME-E-like.vs.AME-L-like	NDUFS8	0.693	0.265555	0.386	0.383115	0.968	0.882
AME-E-like.vs.AME-L-like	LIN28B	0.693	0.255494	0.386	0.368599	0.731	0.39
AME-E-like.vs.AME-L-like	CEPT1	0.693	0.28443	0.386	0.410345	0.674	0.33
AME-E-like.vs.AME-L-like	SIN3B	0.692	0.289826	0.384	0.41813	0.71	0.386
AME-E-like.vs.AME-L-like	YES1	0.692	0.267374	0.384	0.385739	0.779	0.47
AME-E-like.vs.AME-L-like	RBM25	0.692	0.28309	0.384	0.408413	0.947	0.831
AME-E-like.vs.AME-L-like	GABARAPL1	0.692	0.468992	0.384	0.676612	0.786	0.54
AME-E-like.vs.AME-L-like	RRS1	0.692	0.223327	0.384	0.322193	0.472	0.092
AME-E-like.vs.AME-L-like	RRP9	0.692	0.22942	0.384	0.330983	0.588	0.219
AME-E-like.vs.AME-L-like	PPM1G	0.692	0.271923	0.384	0.392302	0.906	0.72
AME-E-like.vs.AME-L-like	ATP6V1C2	0.692	0.24489	0.384	0.353302	0.617	0.25
AME-E-like.vs.AME-L-like	EMC8	0.691	0.242044	0.382	0.349195	0.734	0.41
AME-E-like.vs.AME-L-like	TWF1	0.691	0.240064	0.382	0.34634	0.705	0.373
AME-E-like.vs.AME-L-like	HIP1	0.691	0.245101	0.382	0.353606	0.532	0.169
AME-E-like.vs.AME-L-like	NQO1	0.69	0.380132	0.38	0.548414	0.908	0.724
AME-E-like.vs.AME-L-like	FAM96B	0.69	0.259664	0.38	0.374616	0.968	0.916
AME-E-like.vs.AME-L-like	KTN1	0.69	0.272553	0.38	0.393211	0.91	0.733
AME-E-like.vs.AME-L-like	PUF60	0.69	0.26582	0.38	0.383497	0.871	0.625
AME-E-like.vs.AME-L-like	MAT2A	0.69	0.233978	0.38	0.337559	0.592	0.229
AME-E-like.vs.AME-L-like	DDX39A	0.689	0.260393	0.378	0.375667	0.756	0.437
AME-E-like.vs.AME-L-like	SHMT2	0.689	0.278794	0.378	0.402214	0.836	0.587
AME-E-like.vs.AME-L-like	PPIF	0.689	0.252578	0.378	0.364394	0.632	0.282
AME-E-like.vs.AME-L-like	EXOSC4	0.689	0.232658	0.378	0.335655	0.653	0.309
AME-E-like.vs.AME-L-like	PNPT1	0.689	0.216044	0.378	0.311686	0.558	0.191
AME-E-like.vs.AME-L-like	TSEN15	0.689	0.252426	0.378	0.364174	0.723	0.403
AME-E-like.vs.AME-L-like	TMPRSS2	0.688	0.218939	0.376	0.315862	0.444	0.073
AME-E-like.vs.AME-L-like	UQCRFS1	0.688	0.272294	0.376	0.392837	0.959	0.841
AME-E-like.vs.AME-L-like	DDX27	0.688	0.245778	0.376	0.354583	0.727	0.402
AME-E-like.vs.AME-L-like	SMOX	0.688	0.240105	0.376	0.346398	0.455	0.085
AME-E-like.vs.AME-L-like	GHITM	0.688	0.280701	0.376	0.404966	0.945	0.821
AME-E-like.vs.AME-L-like	SRRT	0.688	0.240393	0.376	0.346813	0.648	0.307
AME-E-like.vs.AME-L-like	ATP11B	0.688	0.252511	0.376	0.364296	0.657	0.308
AME-E-like.vs.AME-L-like	PSMB2	0.688	0.25583	0.376	0.369085	0.989	0.971
AME-E-like.vs.AME-L-like	CEP85	0.688	0.2962	0.376	0.427327	0.45	0.085
AME-E-like.vs.AME-L-like	SCO1	0.687	0.231698	0.374	0.33427	0.696	0.361
AME-E-like.vs.AME-L-like	PSMB6	0.687	0.258757	0.374	0.373308	0.992	0.976
AME-E-like.vs.AME-L-like	JPT2	0.687	0.25928	0.374	0.374062	0.81	0.537
AME-E-like.vs.AME-L-like	C12orf45	0.687	0.258154	0.374	0.372437	0.758	0.463
AME-E-like.vs.AME-L-like	SLC25A16	0.687	0.229878	0.374	0.331644	0.557	0.198
AME-E-like.vs.AME-L-like	UQCC3	0.687	0.281978	0.374	0.406808	0.896	0.699
AME-E-like.vs.AME-L-like	NDUFB9	0.687	0.267372	0.374	0.385736	0.949	0.844
AME-E-like.vs.AME-L-like	TMEM33	0.687	0.238302	0.374	0.343796	0.691	0.354
AME-E-like.vs.AME-L-like	PRRC2C	0.687	0.276949	0.374	0.399553	0.953	0.857
AME-E-like.vs.AME-L-like	ILF3	0.686	0.269268	0.372	0.388471	0.921	0.728
AME-E-like.vs.AME-L-like	KLF5	0.686	0.337945	0.372	0.487551	0.659	0.358
AME-E-like.vs.AME-L-like	SYCP3	0.686	0.26605	0.372	0.383829	0.378	0.007
AME-E-like.vs.AME-L-like	HNRNPH3	0.686	0.280737	0.372	0.405018	0.926	0.779
AME-E-like.vs.AME-L-like	SH2D4A	0.686	0.311755	0.372	0.449767	0.704	0.399
AME-E-like.vs.AME-L-like	MORC4	0.686	0.233971	0.372	0.337549	0.585	0.238
AME-E-like.vs.AME-L-like	NDUFAF4	0.686	0.231762	0.372	0.334363	0.642	0.292
AME-E-like.vs.AME-L-like	POLR2B	0.686	0.258954	0.372	0.373591	0.752	0.438
AME-E-like.vs.AME-L-like	LINC00665	0.685	0.240682	0.37	0.347231	0.721	0.408
AME-E-like.vs.AME-L-like	DCXR	0.685	0.273503	0.37	0.394581	0.993	0.968
AME-E-like.vs.AME-L-like	C16orf74	0.685	0.251687	0.37	0.363107	0.509	0.152
AME-E-like.vs.AME-L-like	GOT2	0.685	0.217985	0.37	0.314486	0.597	0.244
AME-E-like.vs.AME-L-like	NEAT1	0.685	0.6481	0.37	0.935011	0.967	0.952
AME-E-like.vs.AME-L-like	WDR74	0.685	0.233251	0.37	0.33651	0.674	0.349
AME-E-like.vs.AME-L-like	AQP3	0.685	0.287682	0.37	0.415037	0.555	0.193
AME-E-like.vs.AME-L-like	LARP1	0.685	0.266778	0.37	0.384879	0.827	0.564
AME-E-like.vs.AME-L-like	RBM47	0.685	0.309477	0.37	0.446481	0.872	0.695
AME-E-like.vs.AME-L-like	RPUSD3	0.685	0.272862	0.37	0.393656	0.804	0.561
AME-E-like.vs.AME-L-like	SNRNP40	0.685	0.253959	0.37	0.366386	0.838	0.613
AME-E-like.vs.AME-L-like	ATAD3A	0.685	0.217128	0.37	0.313249	0.61	0.252
AME-E-like.vs.AME-L-like	TMEM147	0.684	0.260154	0.368	0.375323	0.956	0.842
AME-E-like.vs.AME-L-like	RAB5IF	0.684	0.226977	0.368	0.327459	0.681	0.36
AME-E-like.vs.AME-L-like	LLGL2	0.684	0.266011	0.368	0.383773	0.691	0.39
AME-E-like.vs.AME-L-like	BYSL	0.684	0.202849	0.368	0.29265	0.49	0.122
AME-E-like.vs.AME-L-like	VARS	0.684	0.223774	0.368	0.322838	0.615	0.265
AME-E-like.vs.AME-L-like	NCBP2	0.684	0.248474	0.368	0.358472	0.868	0.648
AME-E-like.vs.AME-L-like	MGLL	0.684	0.2153	0.368	0.310612	0.531	0.167
AME-E-like.vs.AME-L-like	GPS1	0.683	0.243155	0.366	0.350799	0.79	0.503
AME-E-like.vs.AME-L-like	SBDS	0.683	0.244071	0.366	0.352121	0.771	0.474
AME-E-like.vs.AME-L-like	SRPK1	0.683	0.256666	0.366	0.370291	0.836	0.581
AME-E-like.vs.AME-L-like	GRPEL1	0.683	0.235089	0.366	0.339162	0.684	0.359
AME-E-like.vs.AME-L-like	ADI1	0.683	0.26587	0.366	0.383569	0.795	0.527
AME-E-like.vs.AME-L-like	ATP6V1E1	0.682	0.271551	0.364	0.391765	0.79	0.528
AME-E-like.vs.AME-L-like	PROSER1	0.682	0.222683	0.364	0.321263	0.582	0.242
AME-E-like.vs.AME-L-like	MDM2	0.682	0.416687	0.364	0.601152	0.721	0.425
AME-E-like.vs.AME-L-like	IPO7	0.682	0.272216	0.364	0.392725	0.823	0.571
AME-E-like.vs.AME-L-like	PRKDC	0.682	0.273406	0.364	0.394441	0.887	0.681
AME-E-like.vs.AME-L-like	STK17A	0.682	0.24964	0.364	0.360154	0.553	0.194
AME-E-like.vs.AME-L-like	MRPS25	0.682	0.241405	0.364	0.348273	0.772	0.498
AME-E-like.vs.AME-L-like	RRP1	0.681	0.221634	0.362	0.31975	0.644	0.295
AME-E-like.vs.AME-L-like	SLTM	0.681	0.249876	0.362	0.360495	0.819	0.579
AME-E-like.vs.AME-L-like	VPS26A	0.681	0.253166	0.362	0.365242	0.818	0.545
AME-E-like.vs.AME-L-like	SEPHS1	0.681	0.244934	0.362	0.353365	0.803	0.541
AME-E-like.vs.AME-L-like	FAM50A	0.681	0.283406	0.362	0.408868	0.924	0.767
AME-E-like.vs.AME-L-like	HSPA1A	0.681	0.738035	0.362	1.06476	0.513	0.183
AME-E-like.vs.AME-L-like	TET2	0.681	0.272483	0.362	0.393109	0.568	0.234
AME-E-like.vs.AME-L-like	RUVBL1	0.681	0.239988	0.362	0.346229	0.706	0.395
AME-E-like.vs.AME-L-like	MAP1LC3B	0.68	0.286464	0.36	0.413281	0.873	0.671
AME-E-like.vs.AME-L-like	MRPL28	0.68	0.245571	0.36	0.354284	0.925	0.803
AME-E-like.vs.AME-L-like	RDH11	0.68	0.246028	0.36	0.354943	0.774	0.475
AME-E-like.vs.AME-L-like	EPPK1	0.68	0.250624	0.36	0.361573	0.464	0.113
AME-E-like.vs.AME-L-like	PTP4A1	0.68	0.277038	0.36	0.399682	0.846	0.605
AME-E-like.vs.AME-L-like	EPRS	0.68	0.24246	0.36	0.349797	0.759	0.471
AME-E-like.vs.AME-L-like	IVNS1ABP	0.68	0.276063	0.36	0.398275	0.73	0.431
AME-E-like.vs.AME-L-like	KHSRP	0.679	0.252835	0.358	0.364763	0.852	0.61
AME-E-like.vs.AME-L-like	SUPT16H	0.679	0.245589	0.358	0.35431	0.829	0.572
AME-E-like.vs.AME-L-like	MRPS16	0.679	0.253929	0.358	0.366342	0.938	0.816
AME-E-like.vs.AME-L-like	WDR5	0.679	0.210923	0.358	0.304298	0.636	0.303
AME-E-like.vs.AME-L-like	COX6C	0.679	0.22876	0.358	0.330031	0.996	0.989
AME-E-like.vs.AME-L-like	HUWE1	0.679	0.252221	0.358	0.363878	0.812	0.554
AME-E-like.vs.AME-L-like	FAM118A	0.678	0.228069	0.356	0.329033	0.64	0.308
AME-E-like.vs.AME-L-like	TTLL12	0.678	0.215145	0.356	0.310388	0.565	0.226
AME-E-like.vs.AME-L-like	TYRO3	0.678	0.280741	0.356	0.405024	0.672	0.358
AME-E-like.vs.AME-L-like	TFAM	0.678	0.222339	0.356	0.320768	0.727	0.429
AME-E-like.vs.AME-L-like	GAB2	0.678	0.24514	0.356	0.353663	0.562	0.221
AME-E-like.vs.AME-L-like	C6orf132	0.678	0.23214	0.356	0.334907	0.534	0.194
AME-E-like.vs.AME-L-like	WDR46	0.678	0.226223	0.356	0.32637	0.691	0.37
AME-E-like.vs.AME-L-like	EBNA1BP2	0.678	0.262158	0.356	0.378214	0.852	0.638
AME-E-like.vs.AME-L-like	RAB11FIP4	0.677	0.280361	0.354	0.404475	0.864	0.659
AME-E-like.vs.AME-L-like	KNOP1	0.677	0.244431	0.354	0.352639	0.8	0.535
AME-E-like.vs.AME-L-like	SAP18	0.677	0.262787	0.354	0.379121	0.992	0.971
AME-E-like.vs.AME-L-like	TMEM38B	0.677	0.201925	0.354	0.291316	0.474	0.123
AME-E-like.vs.AME-L-like	NSUN5	0.677	0.235382	0.354	0.339584	0.749	0.45
AME-E-like.vs.AME-L-like	ACAT2	0.677	0.376056	0.354	0.542534	0.968	0.876
AME-E-like.vs.AME-L-like	SYNJ2	0.677	0.220538	0.354	0.318169	0.651	0.317
AME-E-like.vs.AME-L-like	PAK1IP1	0.677	0.212722	0.354	0.306893	0.538	0.189
AME-E-like.vs.AME-L-like	TMEM167A	0.677	0.240468	0.354	0.346922	0.978	0.924
AME-E-like.vs.AME-L-like	CAD	0.677	0.208346	0.354	0.300579	0.577	0.238
AME-E-like.vs.AME-L-like	SLC5A6	0.677	0.245587	0.354	0.354307	0.857	0.63
AME-E-like.vs.AME-L-like	ENAH	0.677	0.25651	0.354	0.370066	0.861	0.61
AME-E-like.vs.AME-L-like	DHX9	0.677	0.256967	0.354	0.370725	0.788	0.519
AME-E-like.vs.AME-L-like	ADAM15	0.677	0.205851	0.354	0.29698	0.511	0.164
AME-E-like.vs.AME-L-like	IMPA2	0.676	0.282327	0.352	0.407312	0.755	0.481
AME-E-like.vs.AME-L-like	GRB2	0.676	0.246041	0.352	0.354962	0.867	0.643
AME-E-like.vs.AME-L-like	EHD4	0.676	0.232055	0.352	0.334785	0.608	0.271
AME-E-like.vs.AME-L-like	KMT5A	0.676	0.217542	0.352	0.313847	0.601	0.267
AME-E-like.vs.AME-L-like	FRAT2	0.676	0.195039	0.352	0.281382	0.51	0.161
AME-E-like.vs.AME-L-like	RBM17	0.676	0.247842	0.352	0.35756	0.912	0.768
AME-E-like.vs.AME-L-like	DDX6	0.676	0.240168	0.352	0.346489	0.756	0.466
AME-E-like.vs.AME-L-like	DDX46	0.676	0.262009	0.352	0.377998	0.88	0.703
AME-E-like.vs.AME-L-like	SH3TC1	0.676	0.194713	0.352	0.280911	0.406	0.054
AME-E-like.vs.AME-L-like	ACO2	0.675	0.212893	0.35	0.307139	0.673	0.357
AME-E-like.vs.AME-L-like	ORC6	0.675	0.251917	0.35	0.363439	0.697	0.379
AME-E-like.vs.AME-L-like	KLRG2	0.675	0.189401	0.35	0.273247	0.41	0.06
AME-E-like.vs.AME-L-like	SMARCC1	0.675	0.254916	0.35	0.367767	0.856	0.636
AME-E-like.vs.AME-L-like	ACSL3	0.675	0.380749	0.35	0.549304	0.902	0.772
AME-E-like.vs.AME-L-like	MOB1A	0.675	0.231806	0.35	0.334426	0.819	0.586
AME-E-like.vs.AME-L-like	ATP1A1	0.675	0.255937	0.35	0.369239	0.882	0.683
AME-E-like.vs.AME-L-like	DNAJC8	0.675	0.245149	0.35	0.353675	0.911	0.754
AME-E-like.vs.AME-L-like	EFHD2	0.675	0.243939	0.35	0.351929	0.784	0.508
AME-E-like.vs.AME-L-like	PSMC4	0.674	0.247989	0.348	0.357773	0.793	0.522
AME-E-like.vs.AME-L-like	GATA6	0.674	0.230005	0.348	0.331827	0.484	0.143
AME-E-like.vs.AME-L-like	TLCD1	0.674	0.29012	0.348	0.418555	0.639	0.328
AME-E-like.vs.AME-L-like	UBQLN1	0.674	0.227023	0.348	0.327525	0.673	0.355
AME-E-like.vs.AME-L-like	EZH2	0.674	0.235146	0.348	0.339244	0.631	0.301
AME-E-like.vs.AME-L-like	RPL7L1	0.674	0.241287	0.348	0.348103	0.818	0.594
AME-E-like.vs.AME-L-like	FRMD4B	0.674	0.259513	0.348	0.374398	0.525	0.194
AME-E-like.vs.AME-L-like	PDCL3	0.674	0.215814	0.348	0.311354	0.64	0.314
AME-E-like.vs.AME-L-like	TMEM183A	0.674	0.23946	0.348	0.345467	0.865	0.674
AME-E-like.vs.AME-L-like	TFDP1	0.673	0.222969	0.346	0.321677	0.713	0.405
AME-E-like.vs.AME-L-like	IPO5	0.673	0.258021	0.346	0.372246	0.851	0.654
AME-E-like.vs.AME-L-like	MCM2	0.673	0.210983	0.346	0.304385	0.491	0.145
AME-E-like.vs.AME-L-like	JTB	0.673	0.231582	0.346	0.334103	0.934	0.829
AME-E-like.vs.AME-L-like	TPST2	0.672	0.208096	0.344	0.300219	0.558	0.227
AME-E-like.vs.AME-L-like	SEC23B	0.672	0.207448	0.344	0.299284	0.606	0.285
AME-E-like.vs.AME-L-like	DHX33	0.672	0.1917	0.344	0.276565	0.466	0.126
AME-E-like.vs.AME-L-like	CRK	0.672	0.225199	0.344	0.324894	0.708	0.408
AME-E-like.vs.AME-L-like	GLOD4	0.672	0.236183	0.344	0.340741	0.85	0.646
AME-E-like.vs.AME-L-like	ANKRD9	0.672	0.228182	0.344	0.329198	0.746	0.458
AME-E-like.vs.AME-L-like	AEBP2	0.672	0.235217	0.344	0.339346	0.644	0.326
AME-E-like.vs.AME-L-like	EDF1	0.672	0.258385	0.344	0.372771	0.994	0.99
AME-E-like.vs.AME-L-like	CHD1	0.672	0.20855	0.344	0.300874	0.632	0.307
AME-E-like.vs.AME-L-like	PPAT	0.672	0.214593	0.344	0.309593	0.623	0.3
AME-E-like.vs.AME-L-like	MRPS5	0.672	0.224972	0.344	0.324566	0.781	0.525
AME-E-like.vs.AME-L-like	COA7	0.672	0.18654	0.344	0.26912	0.485	0.145
AME-E-like.vs.AME-L-like	SNHG12	0.672	0.239898	0.344	0.3461	0.715	0.403
AME-E-like.vs.AME-L-like	ACSS2	0.671	0.304765	0.342	0.439683	0.704	0.425
AME-E-like.vs.AME-L-like	PSMD3	0.671	0.218755	0.342	0.315597	0.79	0.507
AME-E-like.vs.AME-L-like	CLUH	0.671	0.194997	0.342	0.281321	0.497	0.158
AME-E-like.vs.AME-L-like	ANXA7	0.671	0.233701	0.342	0.337159	0.879	0.659
AME-E-like.vs.AME-L-like	FDX1	0.671	0.243998	0.342	0.352014	0.829	0.613
AME-E-like.vs.AME-L-like	PUM3	0.671	0.216768	0.342	0.312731	0.621	0.297
AME-E-like.vs.AME-L-like	MPP1	0.671	0.253756	0.342	0.366093	0.602	0.282
AME-E-like.vs.AME-L-like	SKP1	0.671	0.225127	0.342	0.324789	0.993	0.985
AME-E-like.vs.AME-L-like	F3	0.671	0.378874	0.342	0.546599	0.36	0.021
AME-E-like.vs.AME-L-like	PGD	0.671	0.251512	0.342	0.362854	0.874	0.683
AME-E-like.vs.AME-L-like	DNAJA3	0.67	0.196524	0.34	0.283524	0.59	0.259
AME-E-like.vs.AME-L-like	GCH1	0.67	0.199528	0.34	0.287858	0.434	0.098
AME-E-like.vs.AME-L-like	BTG1	0.67	0.319496	0.34	0.460935	0.967	0.838
AME-E-like.vs.AME-L-like	HNRNPK	0.67	0.240571	0.34	0.34707	0.985	0.972
AME-E-like.vs.AME-L-like	ELMO1	0.67	0.200905	0.34	0.289845	0.431	0.096
AME-E-like.vs.AME-L-like	GJA1	0.67	0.278271	0.34	0.40146	0.633	0.325
AME-E-like.vs.AME-L-like	PRKAR2A	0.67	0.214442	0.34	0.309375	0.697	0.408
AME-E-like.vs.AME-L-like	PPM1B	0.67	0.270752	0.34	0.390612	0.618	0.305
AME-E-like.vs.AME-L-like	ID2	0.67	0.259111	0.34	0.373818	0.473	0.152
AME-E-like.vs.AME-L-like	TOR3A	0.67	0.19478	0.34	0.281009	0.547	0.218
AME-E-like.vs.AME-L-like	SDHB	0.67	0.20452	0.34	0.29506	0.662	0.351
AME-E-like.vs.AME-L-like	RRP1B	0.669	0.196422	0.338	0.283377	0.56	0.235
AME-E-like.vs.AME-L-like	ISOC2	0.669	0.242673	0.338	0.350103	0.661	0.38
AME-E-like.vs.AME-L-like	SIRT7	0.669	0.214118	0.338	0.308907	0.592	0.27
AME-E-like.vs.AME-L-like	MPRIP	0.669	0.225765	0.338	0.325709	0.75	0.477
AME-E-like.vs.AME-L-like	ECI1	0.669	0.263198	0.338	0.379715	0.935	0.822
AME-E-like.vs.AME-L-like	ANAPC5	0.669	0.218551	0.338	0.315303	0.83	0.597
AME-E-like.vs.AME-L-like	COX8A	0.669	0.199715	0.338	0.288127	0.998	0.988
AME-E-like.vs.AME-L-like	HCCS	0.669	0.188569	0.338	0.272047	0.574	0.241
AME-E-like.vs.AME-L-like	GAR1	0.669	0.205229	0.338	0.296083	0.629	0.316
AME-E-like.vs.AME-L-like	IFRD2	0.669	0.201291	0.338	0.290401	0.634	0.324
AME-E-like.vs.AME-L-like	DTYMK	0.669	0.229829	0.338	0.331573	0.849	0.595
AME-E-like.vs.AME-L-like	ZC3H15	0.669	0.23985	0.338	0.346031	0.854	0.654
AME-E-like.vs.AME-L-like	SNRPD3	0.668	0.223845	0.336	0.32294	0.983	0.937
AME-E-like.vs.AME-L-like	ACTN4	0.668	0.266193	0.336	0.384035	0.982	0.916
AME-E-like.vs.AME-L-like	RALBP1	0.668	0.278477	0.336	0.401757	0.877	0.704
AME-E-like.vs.AME-L-like	LARP4	0.668	0.205399	0.336	0.296329	0.636	0.317
AME-E-like.vs.AME-L-like	MRPL16	0.668	0.221611	0.336	0.319717	0.74	0.454
AME-E-like.vs.AME-L-like	UBAC1	0.668	0.228902	0.336	0.330236	0.735	0.454
AME-E-like.vs.AME-L-like	MCM4	0.668	0.239754	0.336	0.345892	0.678	0.367
AME-E-like.vs.AME-L-like	AFF4	0.668	0.266659	0.336	0.384708	0.784	0.553
AME-E-like.vs.AME-L-like	ATIC	0.668	0.234795	0.336	0.338737	0.896	0.724
AME-E-like.vs.AME-L-like	DDX18	0.668	0.233144	0.336	0.336356	0.784	0.527
AME-E-like.vs.AME-L-like	GFPT1	0.668	0.273865	0.336	0.395104	0.794	0.566
AME-E-like.vs.AME-L-like	TOMM22	0.667	0.22413	0.334	0.323351	0.952	0.881
AME-E-like.vs.AME-L-like	ZFAS1	0.667	0.232797	0.334	0.335856	0.999	0.999
AME-E-like.vs.AME-L-like	TAF15	0.667	0.221164	0.334	0.319073	0.653	0.348
AME-E-like.vs.AME-L-like	USP7	0.667	0.206594	0.334	0.298052	0.67	0.36
AME-E-like.vs.AME-L-like	ANAPC7	0.667	0.176276	0.334	0.254313	0.488	0.154
AME-E-like.vs.AME-L-like	AK6	0.667	0.226042	0.334	0.32611	0.768	0.517
AME-E-like.vs.AME-L-like	CCDC51	0.667	0.231929	0.334	0.334603	0.7	0.409
AME-E-like.vs.AME-L-like	COQ10B	0.667	0.18931	0.334	0.273117	0.522	0.195
AME-E-like.vs.AME-L-like	ID3	0.667	0.267289	0.334	0.385616	0.458	0.131
AME-E-like.vs.AME-L-like	ATP5F1D	0.666	0.215949	0.332	0.311549	0.992	0.983
AME-E-like.vs.AME-L-like	CDC34	0.666	0.230584	0.332	0.332662	0.822	0.611
AME-E-like.vs.AME-L-like	SCAND1	0.666	0.238455	0.332	0.344018	0.969	0.923
AME-E-like.vs.AME-L-like	UTP18	0.666	0.206301	0.332	0.297629	0.646	0.346
AME-E-like.vs.AME-L-like	SRRM2	0.666	0.22234	0.332	0.320769	0.979	0.933
AME-E-like.vs.AME-L-like	RCOR1	0.666	0.22073	0.332	0.318446	0.685	0.379
AME-E-like.vs.AME-L-like	ULK1	0.666	0.237565	0.332	0.342734	0.548	0.234
AME-E-like.vs.AME-L-like	SLC52A2	0.666	0.208222	0.332	0.300401	0.712	0.421
AME-E-like.vs.AME-L-like	WWC1	0.666	0.196028	0.332	0.282809	0.5	0.172
AME-E-like.vs.AME-L-like	SRRM1	0.666	0.238075	0.332	0.34347	0.935	0.8
AME-E-like.vs.AME-L-like	NADK	0.666	0.188646	0.332	0.272159	0.588	0.262
AME-E-like.vs.AME-L-like	PUSL1	0.666	0.208313	0.332	0.300532	0.649	0.344
AME-E-like.vs.AME-L-like	MAPRE1	0.665	0.221189	0.33	0.319108	0.865	0.666
AME-E-like.vs.AME-L-like	DCTPP1	0.665	0.239042	0.33	0.344864	0.751	0.504
AME-E-like.vs.AME-L-like	CTSC	0.665	0.240704	0.33	0.347263	0.748	0.463
AME-E-like.vs.AME-L-like	IFITM1	0.665	0.250962	0.33	0.362061	0.684	0.382
AME-E-like.vs.AME-L-like	COX5B	0.665	0.189235	0.33	0.273008	0.997	0.996
AME-E-like.vs.AME-L-like	ZNF676	0.664	0.194372	0.328	0.28042	0.56	0.235
AME-E-like.vs.AME-L-like	UBALD2	0.664	0.259291	0.328	0.374078	0.595	0.282
AME-E-like.vs.AME-L-like	NFATC2IP	0.664	0.217337	0.328	0.313551	0.746	0.461
AME-E-like.vs.AME-L-like	HYOU1	0.664	0.215175	0.328	0.310432	0.689	0.393
AME-E-like.vs.AME-L-like	DLAT	0.664	0.184762	0.328	0.266556	0.586	0.257
AME-E-like.vs.AME-L-like	MED19	0.664	0.205382	0.328	0.296303	0.646	0.343
AME-E-like.vs.AME-L-like	RCL1	0.664	0.179229	0.328	0.258573	0.44	0.114
AME-E-like.vs.AME-L-like	SLC12A9	0.664	0.20802	0.328	0.30011	0.571	0.258
AME-E-like.vs.AME-L-like	CANX	0.664	0.262957	0.328	0.379366	0.965	0.902
AME-E-like.vs.AME-L-like	NLN	0.664	0.199111	0.328	0.287257	0.627	0.317
AME-E-like.vs.AME-L-like	DIMT1	0.664	0.19439	0.328	0.280445	0.586	0.273
AME-E-like.vs.AME-L-like	MAD2L1	0.664	0.261173	0.328	0.376793	0.782	0.505
AME-E-like.vs.AME-L-like	PCBP1	0.664	0.242665	0.328	0.350091	0.987	0.956
AME-E-like.vs.AME-L-like	BCAS2	0.664	0.22089	0.328	0.318677	0.795	0.561
AME-E-like.vs.AME-L-like	SF3A3	0.664	0.216656	0.328	0.312568	0.758	0.487
AME-E-like.vs.AME-L-like	DFFA	0.664	0.243649	0.328	0.351511	0.837	0.629
AME-E-like.vs.AME-L-like	TCF15	0.663	0.187572	0.326	0.270609	0.351	0.027
AME-E-like.vs.AME-L-like	CHMP1B	0.663	0.218832	0.326	0.315708	0.746	0.459
AME-E-like.vs.AME-L-like	MYBBP1A	0.663	0.175946	0.326	0.253837	0.455	0.129
AME-E-like.vs.AME-L-like	WARS	0.663	0.266215	0.326	0.384066	0.68	0.394
AME-E-like.vs.AME-L-like	ZPR1	0.663	0.195974	0.326	0.282731	0.66	0.365
AME-E-like.vs.AME-L-like	HTATIP2	0.663	0.218158	0.326	0.314736	0.771	0.511
AME-E-like.vs.AME-L-like	RAF1	0.663	0.184145	0.326	0.265665	0.588	0.273
AME-E-like.vs.AME-L-like	RANBP2	0.663	0.208011	0.326	0.300096	0.684	0.382
AME-E-like.vs.AME-L-like	CIAO1	0.663	0.209502	0.326	0.302248	0.735	0.454
AME-E-like.vs.AME-L-like	SLC50A1	0.663	0.21581	0.326	0.311349	0.789	0.536
AME-E-like.vs.AME-L-like	THAP7	0.662	0.192032	0.324	0.277044	0.584	0.276
AME-E-like.vs.AME-L-like	LMNB2	0.662	0.20672	0.324	0.298234	0.673	0.373
AME-E-like.vs.AME-L-like	STAU1	0.662	0.222742	0.324	0.321348	0.789	0.555
AME-E-like.vs.AME-L-like	SRSF1	0.662	0.2432	0.324	0.350864	0.842	0.633
AME-E-like.vs.AME-L-like	HAGH	0.662	0.193004	0.324	0.278446	0.653	0.346
AME-E-like.vs.AME-L-like	LAMP1	0.662	0.257048	0.324	0.370841	0.951	0.844
AME-E-like.vs.AME-L-like	ITM2B	0.662	0.294794	0.324	0.425298	0.985	0.968
AME-E-like.vs.AME-L-like	RFC3	0.662	0.191069	0.324	0.275655	0.54	0.224
AME-E-like.vs.AME-L-like	FBRSL1	0.662	0.192452	0.324	0.277649	0.59	0.27
AME-E-like.vs.AME-L-like	CKS2	0.662	0.250618	0.324	0.361565	0.872	0.643
AME-E-like.vs.AME-L-like	COX7B	0.662	0.228438	0.324	0.329566	0.983	0.946
AME-E-like.vs.AME-L-like	SRP19	0.662	0.197365	0.324	0.284738	0.754	0.488
AME-E-like.vs.AME-L-like	NSUN2	0.662	0.181112	0.324	0.261289	0.546	0.225
AME-E-like.vs.AME-L-like	PSMD2	0.662	0.22849	0.324	0.329641	0.887	0.695
AME-E-like.vs.AME-L-like	WNT6	0.662	0.314566	0.324	0.453822	0.877	0.753
AME-E-like.vs.AME-L-like	PHGDH	0.662	0.346098	0.324	0.499314	0.898	0.804
AME-E-like.vs.AME-L-like	MYO9B	0.661	0.190575	0.322	0.274942	0.572	0.253
AME-E-like.vs.AME-L-like	UCA1	0.661	0.220867	0.322	0.318644	0.41	0.094
AME-E-like.vs.AME-L-like	SMARCA4	0.661	0.21363	0.322	0.308202	0.849	0.624
AME-E-like.vs.AME-L-like	MTG2	0.661	0.185486	0.322	0.2676	0.534	0.218
AME-E-like.vs.AME-L-like	TRMT6	0.661	0.173576	0.322	0.250417	0.443	0.123
AME-E-like.vs.AME-L-like	FAM104A	0.661	0.250677	0.322	0.361651	0.769	0.529
AME-E-like.vs.AME-L-like	DYNLL2	0.661	0.221462	0.322	0.319503	0.782	0.522
AME-E-like.vs.AME-L-like	UTP6	0.661	0.202068	0.322	0.291522	0.713	0.432
AME-E-like.vs.AME-L-like	SNAPC5	0.661	0.194167	0.322	0.280124	0.636	0.337
AME-E-like.vs.AME-L-like	DCAF4	0.661	0.185764	0.322	0.268001	0.516	0.202
AME-E-like.vs.AME-L-like	ECHS1	0.661	0.244471	0.322	0.352697	0.942	0.832
AME-E-like.vs.AME-L-like	SLC39A4	0.661	0.198943	0.322	0.287014	0.648	0.339
AME-E-like.vs.AME-L-like	SLC29A1	0.661	0.234304	0.322	0.33803	0.646	0.355
AME-E-like.vs.AME-L-like	PPP2CA	0.661	0.211081	0.322	0.304525	0.792	0.536
AME-E-like.vs.AME-L-like	SMARCA5	0.661	0.222556	0.322	0.32108	0.873	0.666
AME-E-like.vs.AME-L-like	UBE2K	0.661	0.213882	0.322	0.308566	0.845	0.624
[truncated: 12,379 more rows]

## Sheet: Table.S5.10X.markers.GO
Table S5
Gene ontology terms enrichment of the markers of hPSC-derived subpopulations (ralted to Figures S5I, 5C, 6D)
Subpopulation	Ontology	Term	Overlap	P-value	Adjusted P-value	Old P-value	Old Adjusted P-value	Odds Ratio	Combined Score	Genes
PSC-like	Biological_Process	negative regulation of growth (GO:0045926)	16/120	9.64891e-08	0.000228969	0	0	5.87862	94.9623	CDA;CDKN1A;DDX3X;MT1X;SIRT1;FLCN;MT2A;GJA1;SERTAD3;CCDC85B;MT1G;MT1H;FGFR3;HSPA1B;MT1E;HSPA1A
PSC-like	Biological_Process	regulation of transcription from RNA polymerase II promoter (GO:0006357)	72/1478	2.14099e-07	0.000254028	0	0	2.05188	31.5104	KDM5B;CDKN1A;DDX3X;CCNT1;CD81;CITED4;FOXI1;TRIAP1;CHD2;FGF2;FLCN;MED13;ZMYM2;CCND1;SOX15;NAMPT;CCNL2;CCNL1;IER2;BRD3;BRD2;SREBF1;FOXH1;SIRT7;SIRT1;UTF1;POU5F1;FOXP1;GAL;ELF3;DDIT3;TRIB3;SQSTM1;CRK;ATF3;CTBP2;KMT2A;MAX;GATA6;MOSPD1;FOXK1;CXXC5;RNF4;TOB1;MTDH;NSD1;SAP18;APOE;FNIP1;MBD3;ESRRA;MLXIP;PLK3;JUND;GDF15;TAF13;MBD2;IGF1;NFKB2;MED13L;SETX;REST;KLF5;SNW1;AGO1;MDM2;CREBRF;ZNF217;TAF7;CEBPZ;NF…
PSC-like	Biological_Process	regulation of autophagy (GO:0010506)	20/203	4.08878e-07	0.000323422	0	0	4.19212	61.6654	CTSA;SREBF1;PRKAB2;ATP6V1G1;ATP6V0B;ATP6V0E1;HSPB1;MTDH;EEF1A1;TMEM59;FLCN;DRAM1;RRAGC;ATG101;TP53INP1;ULK1;ATP6V1E1;ATP6V0D2;LAMTOR3;ATP6V1C1
PSC-like	Biological_Process	regulation of RNA splicing (GO:0043484)	1955-10-01	1.39477e-06	0.000818545	0	0	8.41759	113.492	RBM38;CLK1;SETX;POLR2A;CELF1;YTHDC1;AKAP17A;METTL16;PQBP1;BRDT
PSC-like	Biological_Process	positive regulation of response to endoplasmic reticulum stress (GO:1905898)	2016-06-01	1.99066e-06	0.000818545	0	0	22.5923	296.57	PPP1R15A;ATXN3;TMEM259;DDIT3;PMAIP1;BAK1
PSC-like	Biological_Process	regulation of macroautophagy (GO:0016241)	14/116	2.06965e-06	0.000818545	0	0	5.22458	68.3801	PRKAB2;ATP6V1G1;ATP6V0B;ATP6V0E1;SIRT1;NRBP2;LARP1;RRAGC;ATG101;ULK1;ATP6V1E1;ATP6V0D2;LAMTOR3;ATP6V1C1
PSC-like	Biological_Process	mitochondrial transport (GO:0006839)	15/135	2.58131e-06	0.000867408	0	0	4.76304	61.2871	TOMM40;SPG7;TOMM20;SLC25A16;SLC25A29;SLC25A39;FLVCR1;TOMM7;PMAIP1;BAK1;SLC25A5;SLC25A4;SLC25A11;SLC25A36;SLC25A6
PSC-like	Biological_Process	transferrin transport (GO:0033572)	1936-08-01	3.28979e-06	0.000867408	0	0	10.79	136.221	ATP6V1G1;ATP6V0B;ATP6V0E1;TFRC;ATP6V1E1;MCOLN1;ATP6V0D2;ATP6V1C1
PSC-like	Biological_Process	ferric iron transport (GO:0015682)	1936-08-01	3.28979e-06	0.000867408	0	0	10.79	136.221	ATP6V1G1;ATP6V0B;ATP6V0E1;TFRC;ATP6V1E1;MCOLN1;ATP6V0D2;ATP6V1C1
PSC-like	Biological_Process	regulation of mitochondrial membrane permeability (GO:0046902)	2018-06-01	4.41338e-06	0.0010473	0	0	18.825	232.128	PMAIP1;SPG7;BAK1;ALKBH7;SLC25A4;SLC25A6
PSC-like	Biological_Process	intrinsic apoptotic signaling pathway (GO:0097193)	12/101	1.29918e-05	0.00265092	0	0	5.11568	57.5575	PPP1R15A;CDKN1A;DDX3X;ZMAT3;DDIT3;CYP1B1;PMAIP1;TNFRSF10B;CYCS;TRIB3;BAK1;BBC3
PSC-like	Biological_Process	regulation of translation (GO:0006417)	18/213	1.34054e-05	0.00265092	0	0	3.52451	39.5445	RANBP2;BTG2;DDX3X;HSPB1;UPF3A;LARP4;EEF2;TOB1;EIF1;ATXN2;LARP1;POLR2A;POLR2B;AGO1;RPL26;EIF1B;EIF4B;PAIP1
PSC-like	Biological_Process	intrinsic apoptotic signaling pathway in response to endoplasmic reticulum stress (GO:0070059)	2024-06-01	2.79973e-05	0.00499391	0	0	12.5461	131.526	PPP1R15A;DDIT3;TNFRSF10B;TRIB3;BAK1;BBC3
PSC-like	Biological_Process	macroautophagy (GO:0016236)	12/110	3.09964e-05	0.00499391	0	0	4.64372	48.2094	ATG3;PRKAB2;GABARAPL1;MAP1LC3B;TOMM40;CSNK2A1;ATG101;C6ORF106;TOMM7;ULK1;TOMM20;SQSTM1
PSC-like	Biological_Process	negative regulation of intrinsic apoptotic signaling pathway (GO:2001243)	1962-09-01	3.15671e-05	0.00499391	0	0	6.41715	66.5035	DDX3X;SELENOS;MDM2;HSPB1;TXNDC12;PTTG1IP;YBX3;SIRT1;HSPA1A
PSC-like	Biological_Process	mitochondrion organization (GO:0007005)	15/167	3.42654e-05	0.00501896	0	0	3.75408	38.5971	ESRRA;CXADR;TOMM40;CHCHD10;MTFR1L;SPG7;TOMM20;OXA1L;RHOT2;TOMM7;CYCS;SLC25A4;NFE2L1;SLC25A36;SLC25A6
PSC-like	Biological_Process	ubiquitin-dependent protein catabolic process (GO:0006511)	23/341	3.59554e-05	0.00501896	0	0	2.77143	28.3607	RANBP2;MYLIP;RNF44;UBE2H;UBXN1;FBXO45;BFAR;AGAP3;UBE2G2;KLHL24;RNF4;RCHY1;SIRT1;SPSB3;SPSB2;ATXN3;UBE2W;DDIT3;PCBP2;MDM2;RBBP6;SQSTM1;RNF187
PSC-like	Biological_Process	positive regulation of transcription, DNA-templated (GO:0045893)	52/1120	4.36297e-05	0.00575185	0	0	1.90301	19.1058	DDX3X;CCNT1;CD81;CITED4;FOXI1;TRIAP1;FGF2;FLCN;MED13;SOX15;NAMPT;CCNL2;CCNL1;IER2;SREBF1;FOXH1;SIRT7;SIRT1;UTF1;POU5F1;PIAS2;GAL;ELF3;DDIT3;SQSTM1;ATF3;CTBP2;KMT2A;GATA6;MOSPD1;CREBL2;RNF4;SERTAD3;NSD1;TP53INP1;DVL2;ESRRA;MLXIP;ATF7IP;JUND;IGF1;NFKB2;SETX;REST;KLF5;SNW1;AGO1;CREBRF;TAF7;CEBPZ;NFE2L1;RNF187
PSC-like	Biological_Process	phagosome acidification (GO:0090383)	2027-06-01	5.76028e-05	0.00719429	0	0	10.7521	104.962	ATP6V1G1;ATP6V0B;ATP6V0E1;ATP6V1E1;ATP6V0D2;ATP6V1C1
PSC-like	Biological_Process	cellular response to cadmium ion (GO:0071276)	2029-06-01	8.84247e-05	0.0104916	0	0	9.81616	91.6178	MT2A;MAPK1;MT1G;MT1X;MT1H;MT1E
PSC-like	Biological_Process	autophagosome organization (GO:1905037)	1956-08-01	9.76369e-05	0.0106201	0	0	6.2877	58.0622	ATG3;MAP1LC3B;GABARAPL1;ATG101;ATG9B;TP53INP1;ULK1;EMC6
PSC-like	Biological_Process	cellular response to zinc ion (GO:0071294)	2019-05-01	0.000102934	0.0106201	0	0	13.4191	123.206	MT2A;MT1G;MT1X;MT1H;MT1E
PSC-like	Biological_Process	mitochondrial membrane organization (GO:0007006)	2019-05-01	0.000102934	0.0106201	0	0	13.4191	123.206	PMAIP1;SPG7;BAK1;SLC25A4;SLC25A6
PSC-like	Biological_Process	regulation of apoptotic process (GO:0042981)	40/815	0.000108075	0.0106237	0	0	1.99848	18.2515	HRK;DDX3X;GSTP1;GATA6;HSPB1;TRIAP1;MTDH;BBC3;FLCN;PIDD1;MIEN1;CCND2;FAM162A;TP53INP1;PIM1;CYP1B1;SAP18;PMAIP1;PIM3;BAK1;PHLDA3;HSPA9;PLK3;GADD45B;DUSP1;GADD45A;GDF15;TNFRSF10B;SCRIB;BFAR;IGF1;SIRT1;RHOB;SETX;DNAJC3;REST;SQSTM1;FGFR3;HSPA1B;HSPA1A
PSC-like	Biological_Process	intrinsic apoptotic signaling pathway by p53 class mediator (GO:0072332)	1943-07-01	0.000114403	0.0106237	0	0	7.32596	66.4888	SNW1;ZMAT3;PMAIP1;AEN;USP28;SIRT1;PHLDA3
PSC-like	Biological_Process	positive regulation of proteasomal protein catabolic process (GO:1901800)	1973-09-01	0.000117159	0.0106237	0	0	5.31119	48.0768	ATXN3;RNF114;TMEM259;MDM2;TRIB3;CSNK1E;RCHY1;HSPA1B;HSPA1A
PSC-like	Biological_Process	autophagosome assembly (GO:0000045)	1958-08-01	0.000125865	0.0106237	0	0	6.03557	54.2013	ATG3;MAP1LC3B;GABARAPL1;ATG101;ATG9B;TP53INP1;ULK1;EMC6
PSC-like	Biological_Process	response to cadmium ion (GO:0046686)	1931-06-01	0.000131114	0.0106237	0	0	9.02994	80.7227	MT2A;MAPK1;MT1G;MT1X;MT1H;MT1E
PSC-like	Biological_Process	regulation of endoplasmic reticulum stress-induced intrinsic apoptotic signaling pathway (GO:1902235)	2020-05-01	0.000134307	0.0106237	0	0	12.5238	111.655	SELENOS;DDIT3;PMAIP1;TXNDC12;HSPA1A
PSC-like	Biological_Process	intrinsic apoptotic signaling pathway in response to DNA damage by p53 class mediator (GO:0042771)	2020-05-01	0.000134307	0.0106237	0	0	12.5238	111.655	SNW1;AEN;USP28;SIRT1;PHLDA3
PSC-like	Biological_Process	regulation of transcription, DNA-templated (GO:0006355)	66/1598	0.000141631	0.0108416	0	0	1.69166	14.992	CREBZF;KDM5B;CDKN1A;ZNF493;CITED4;FOXI1;CHD2;FGF2;MED13;ZMYM2;SOX15;ZNF207;BRD3;BRD2;SREBF1;FOXH1;SIRT1;UTF1;POU5F1;PIAS2;FOXP1;CCNA1;PTP4A3;ELF3;DDIT3;TERF2IP;TRIB3;ZNF677;CRK;ATF3;CTBP2;CRABP2;KMT2A;GATA6;CREBL2;FOXK1;AKAP17A;RNF4;SBNO1;SERTAD3;POLR2A;CCDC85B;NSD1;TP53INP1;DVL2;SAP18;APOE;ESRRA;MLXIP;ATF7IP;JUND;TAF13;MBD2;IGF1;NFKB2;MED13L;REST;SNW1;ID1;MDM2;ZNF217;TAF7;NFE2L1;RCOR1;BRDT;RNF187
PSC-like	Biological_Process	positive regulation of programmed cell death (GO:0043068)	18/257	0.000155893	0.0108486	0	0	2.86908	25.1514	HRK;DDX3X;GADD45B;GADD45A;SCRIB;SIRT1;BBC3;RHOB;PIDD1;FLCN;REST;FAM162A;CYP1B1;PMAIP1;SAP18;BAK1;SQSTM1;PHLDA3
PSC-like	Biological_Process	phagosome maturation (GO:0090382)	1932-06-01	0.000157835	0.0108486	0	0	8.68219	76.0035	ATP6V1G1;ATP6V0B;ATP6V0E1;ATP6V1E1;ATP6V0D2;ATP6V1C1
PSC-like	Biological_Process	regulation of cysteine-type endopeptidase activity involved in apoptotic process (GO:0043281)	1993-10-01	0.000158737	0.0108486	0	0	4.55483	39.8468	REST;DDX3X;CSNK2A1;PMAIP1;TNFRSF10B;CYCS;TRIAP1;FNIP1;SIRT1;BBC3
PSC-like	Biological_Process	cellular response to copper ion (GO:0071280)	2021-05-01	0.000172508	0.0108486	0	0	11.7405	101.732	MT2A;MT1G;MT1X;MT1H;MT1E
PSC-like	Biological_Process	negative regulation of protein modification by small protein conjugation or removal (GO:1903321)	1946-07-01	0.000177601	0.0108486	0	0	6.76138	58.3911	UBXN1;NXN;ISG15;RNF4;SENP2;HSPA1B;HSPA1A
PSC-like	Biological_Process	positive regulation of apoptotic process (GO:0043065)	20/307	0.000182368	0.0108486	0	0	2.65861	22.8893	HRK;DDX3X;GADD45B;GADD45A;SCRIB;SIRT1;BBC3;RHOB;PIDD1;FLCN;REST;FAM162A;DDIT3;CYP1B1;PMAIP1;CYCS;SAP18;BAK1;SQSTM1;PHLDA3
PSC-like	Biological_Process	intracellular pH reduction (GO:0051452)	1933-06-01	0.000188685	0.0108486	0	0	8.3602	71.6923	ATP6V1G1;ATP6V0B;ATP6V0E1;ATP6V1E1;ATP6V0D2;ATP6V1C1
PSC-like	Biological_Process	negative regulation of androgen receptor signaling pathway (GO:0060766)	2022-12-04	0.000193611	0.0108486	0	0	18.7563	160.36	FOXH1;SIRT1;PIAS2;FOXP1
PSC-like	Biological_Process	positive regulation of translation (GO:0045727)	1978-09-01	0.000196114	0.0108486	0	0	4.92505	42.0443	DDX3X;IMP3;UPF3A;RPL26;LARP4;EEF2;YBX3;POU5F1;UHMK1
PSC-like	Biological_Process	DNA damage response, signal transduction by p53 class mediator resulting in cell cycle arrest (GO:0006977)	1962-08-01	0.000202644	0.0108486	0	0	5.58734	47.5151	PIDD1;PLK3;BTG2;CDKN1A;GADD45A;MDM2;TRIAP1;RPL26
PSC-like	Biological_Process	regulation of translational initiation (GO:0006446)	1962-08-01	0.000202644	0.0108486	0	0	5.58734	47.5151	DNAJC3;DDX3X;HSPB1;EIF1B;EIF4B;UHMK1;PAIP1;EIF1
PSC-like	Biological_Process	negative regulation of programmed cell death (GO:0043069)	24/408	0.00020481	0.0108486	0	0	2.39141	20.3112	HSPA9;PLK3;DDX3X;GSTP1;GATA6;HSPB1;BFAR;IGF1;TRIAP1;SIRT1;YBX3;MTDH;SETX;DNAJC3;PIDD1;MIEN1;CCND2;PIM1;PIM3;SQSTM1;SLC25A4;FGFR3;HSPA1B;HSPA1A
PSC-like	Biological_Process	negative regulation of apoptotic process (GO:0043066)	27/485	0.000205726	0.0108486	0	0	2.2605	19.1893	DDX3X;GSTP1;GATA6;HSPB1;TRIAP1;MTDH;NRBP2;PIDD1;MIEN1;CCND2;PIM1;PIM3;APOE;FNIP1;HSPA9;PLK3;CSNK2A1;TNFRSF10B;BFAR;IGF1;SIRT1;SETX;DNAJC3;SQSTM1;FGFR3;HSPA1B;HSPA1A
PSC-like	Biological_Process	transcription from RNA polymerase II promoter (GO:0006366)	27/485	0.000205726	0.0108486	0	0	2.2605	19.1893	CDKN1A;CCNT1;KMT2A;MAX;GATA6;DDX21;PHAX;CASC3;MED13;POLR2A;CCND1;PABPN1;POLR2B;DVL2;NRBF2;ESRRA;CPSF4;TAF13;ASH1L;POU5F1;KLF5;SNW1;DDIT3;TCEA1;TAF7;CEBPZ;NFE2L1
PSC-like	Biological_Process	negative regulation of cell growth (GO:0030308)	11/115	0.000215997	0.0110306	0	0	4.00208	33.7786	CDA;FLCN;GJA1;CDKN1A;SERTAD3;DDX3X;GAL;CCDC85B;SIRT1;HSPA1B;HSPA1A
PSC-like	Biological_Process	negative regulation of response to endoplasmic reticulum stress (GO:1903573)	2022-05-01	0.000218473	0.0110306	0	0	11.0493	93.1327	DNAJC3;UBXN1;SELENOS;TXNDC12;HSPA1A
PSC-like	Biological_Process	signal transduction involved in mitotic G1 DNA damage checkpoint (GO:0072431)	1963-08-01	0.000226885	0.0112167	0	0	5.48547	46.029	PIDD1;PLK3;BTG2;CDKN1A;GADD45A;MDM2;TRIAP1;RPL26
PSC-like	Biological_Process	positive regulation of transcription from RNA polymerase II promoter (GO:0045944)	40/848	0.000246276	0.0119268	0	0	1.91347	15.8992	DDX3X;CTBP2;CCNT1;KMT2A;CD81;CITED4;FOXI1;MOSPD1;TRIAP1;RNF4;FGF2;FLCN;MED13;SOX15;NAMPT;CCNL2;CCNL1;IER2;ESRRA;MLXIP;SREBF1;JUND;FOXH1;IGF1;SIRT1;UTF1;POU5F1;NFKB2;SETX;KLF5;SNW1;GAL;DDIT3;AGO1;CREBRF;TAF7;CEBPZ;SQSTM1;ATF3;NFE2L1
PSC-like	Biological_Process	protein kinase B signaling (GO:0043491)	1935-06-01	0.000264551	0.0125556	0	0	7.78283	64.1109	SETX;PLK3;CDKN1A;MKRN1;MDM2;IGF1
PSC-like	Biological_Process	positive regulation of cell cycle arrest (GO:0071158)	1982-09-01	0.000287411	0.0131918	0	0	4.65423	37.9534	PIDD1;PLK3;BTG2;CDKN1A;GADD45A;GATA6;MDM2;TRIAP1;RPL26
PSC-like	Biological_Process	cellular response to metal ion (GO:0071248)	10/100	0.000289074	0.0131918	0	0	4.19905	34.2173	MT2A;CPNE1;MT1G;MAPK1;MT1X;MT1H;RASGRP2;MCOLN1;B2M;MT1E
PSC-like	Biological_Process	positive regulation of extrinsic apoptotic signaling pathway via death domain receptors (GO:1902043)	2022-06-03	0.000335254	0.0147325	0	0	37.45	299.623	TIMP3;PMAIP1;ATF3
PSC-like	Biological_Process	regulation of microtubule nucleation (GO:0010968)	2022-06-03	0.000335254	0.0147325	0	0	37.45	299.623	EML2;HSPA1B;HSPA1A
PSC-like	Biological_Process	regulation of cyclin-dependent protein serine/threonine kinase activity (GO:0000079)	1967-08-01	0.000348809	0.0150495	0	0	5.11252	40.7007	CDKN1A;CCND2;CCNT1;CCND1;SERTAD1;GADD45A;CCNL2;CCNL1
PSC-like	Biological_Process	negative regulation of intrinsic apoptotic signaling pathway by p53 class mediator (GO:1902254)	2014-04-01	0.000375552	0.015914	0	0	15.0035	118.334	MDM2;PTTG1IP;TRIAP1;SIRT1
PSC-like	Biological_Process	negative regulation of wound healing (GO:0061045)	2025-05-01	0.000413147	0.0169034	0	0	9.39044	73.1676	EPPK1;APOE;TFPI;FGF2;CRK
PSC-like	Biological_Process	response to copper ion (GO:0046688)	2025-05-01	0.000413147	0.0169034	0	0	9.39044	73.1676	MT2A;MT1G;MT1X;MT1H;MT1E
PSC-like	Biological_Process	positive regulation of proteasomal ubiquitin-dependent protein catabolic process (GO:0032436)	1970-08-01	0.000471535	0.0188563	0	0	4.86439	37.2589	PLK3;RNF114;MDM2;TRIB3;CSNK1E;RCHY1;HSPA1B;HSPA1A
PSC-like	Biological_Process	regulation of RNA metabolic process (GO:0051252)	1939-06-01	0.000486781	0.0188563	0	0	6.83805	52.1586	RBM38;CLK1;CELF1;AKAP17A;PQBP1;BRDT
PSC-like	Biological_Process	negative regulation of cellular component organization (GO:0051129)	1954-07-01	0.000490872	0.0188563	0	0	5.6082	42.7307	DNAJB1;DDX3X;PACSIN3;ULK1;WASL;HSPA1B;HSPA1A
PSC-like	Biological_Process	cellular response to starvation (GO:0009267)	10/107	0.000498878	0.0188563	0	0	3.89462	29.6113	SREBF1;GABARAPL1;CDKN1A;MAP1LC3B;RRAGC;PMAIP1;MAPK1;KPTN;FNIP1;SIRT1
PSC-like	Biological_Process	positive regulation of cyclin-dependent protein kinase activity (GO:1904031)	2026-05-01	0.00050061	0.0188563	0	0	8.94282	67.9626	CCND2;CCNT1;CCND1;CCNL2;CCNL1
PSC-like	Biological_Process	positive regulation of cysteine-type endopeptidase activity (GO:2001056)	1955-07-01	0.000549971	0.0203919	0	0	5.49108	41.2141	REST;DDX3X;PMAIP1;CYCS;BAK1;SIRT1;BBC3
PSC-like	Biological_Process	regulation of release of cytochrome c from mitochondria (GO:0090199)	1940-06-01	0.000560186	0.0204511	0	0	6.63659	49.6898	HRK;FAM162A;PMAIP1;TRIAP1;IGF1;BBC3
PSC-like	Biological_Process	positive regulation of tumor necrosis factor-mediated signaling pathway (GO:1903265)	2022-07-03	0.000575298	0.0206846	0	0	28.0861	209.539	CPNE1;HSPA1B;HSPA1A
PSC-like	Biological_Process	cellular response to topologically incorrect protein (GO:0035967)	2027-05-01	0.000601294	0.0212966	0	0	8.53589	63.3058	HSPA9;ATXN3;UBE2W;HSPA1B;HSPA1A
PSC-like	Biological_Process	positive regulation of nuclear-transcribed mRNA catabolic process, deadenylation-dependent decay (GO:1900153)	2016-04-01	0.000655014	0.0228581	0	0	12.5016	91.6474	BTG2;TOB1;ZFP36L2;TNRC6B
PSC-like	Biological_Process	proteasome-mediated ubiquitin-dependent protein catabolic process (GO:0043161)	18/291	0.000695599	0.0239225	0	0	2.50732	18.2301	RNF44;UBXN1;FBXO45;BFAR;AGAP3;UBE2G2;RNF4;SIRT1;SPSB3;FBXL20;SPSB2;ATXN3;UBE2W;SELENOS;DDIT3;PCBP2;MDM2;RNF187
PSC-like	Biological_Process	hydrogen ion transmembrane transport (GO:1902600)	2028-05-01	0.000716422	0.0242867	0	0	8.16434	59.12	ATP6V0B;ATP6V0E1;NNT;ATP6V1E1;ATP6V1C1
PSC-like	Biological_Process	cellular transition metal ion homeostasis (GO:0046916)	1993-09-01	0.000732601	0.0244854	0	0	4.04245	29.1821	MT2A;ATP6V1G1;TFRC;FLVCR1;MT1G;MT1X;MT1H;ISCU;MT1E
PSC-like	Biological_Process	response to unfolded protein (GO:0006986)	1943-06-01	0.000832803	0.0273078	0	0	6.09755	43.236	HSPA9;DNAJB1;DDIT3;HSPB1;HSPA1B;HSPA1A
PSC-like	Biological_Process	ribonucleoprotein complex assembly (GO:0022618)	12/156	0.000840064	0.0273078	0	0	3.1528	22.3283	SETX;ATXN2;SNW1;DDX3X;YTHDC1;CELF1;TGS1;RPL24;DENR;RPSA;BICD1;EIF4B
PSC-like	Biological_Process	protein ubiquitination (GO:0016567)	26/506	0.000888509	0.0278171	0	0	2.07043	14.5468	FBXO45;RCHY1;RNF4;FBXL20;RNF114;TNKS2;RBBP6;ATG3;MYLIP;RNF44;UBE2H;WSB1;MIB2;ISG15;BFAR;UBE2G2;KLHL24;SIRT1;CCNB1IP1;SPSB3;SPSB2;UBE2W;SELENOS;MKRN1;MDM2;RNF187
PSC-like	Biological_Process	neutrophil degranulation (GO:0043312)	25/479	0.000890543	0.0278171	0	0	2.10346	14.774	CDA;DDX3X;GSTP1;AGPAT2;RAP1B;PNP;CPNE1;MAPK1;B2M;CTSD;SPTAN1;CTSA;FUCA1;AGL;IDH1;SCAMP1;EEF2;DERA;DNAJC3;EEF1A1;DEGS1;LAMTOR3;HSPA1B;ARL8A;HSPA1A
PSC-like	Biological_Process	regulation of chaperone-mediated autophagy (GO:1904714)	2022-08-03	0.000902621	0.0278171	0	0	22.4677	157.503	CTSA;EEF1A1;PLK3
PSC-like	Biological_Process	regulation of ERAD pathway (GO:1904292)	2022-08-03	0.000902621	0.0278171	0	0	22.4677	157.503	ATXN3;UBXN1;TMEM259
PSC-like	Biological_Process	negative regulation of transcription from RNA polymerase II promoter (GO:0000122)	28/565	0.000993071	0.0293212	0	0	1.99507	13.7953	MAX;GATA6;MOSPD1;CXXC5;MTDH;DNAJB1;FLCN;CCND1;SOX15;NSD1;FNIP1;MBD3;PLK3;JUND;MBD2;SIRT7;SIRT1;POU5F1;NFKB2;REST;SNW1;DDIT3;MDM2;ZNF217;TAF7;TRIB3;ATF3;HSPA1A
PSC-like	Biological_Process	regulation of I-kappaB kinase/NF-kappaB signaling (GO:0043122)	14/204	0.000994788	0.0293212	0	0	2.79204	19.3013	SLC20A1;RIOK3;GSTP1;MIB2;TNFRSF10B;HSPB1;CXXC5;SIRT1;MTDH;GJA1;NLRP7;CPNE1;TERF2IP;SQSTM1
PSC-like	Biological_Process	positive regulation of cyclin-dependent protein serine/threonine kinase activity (GO:0045737)	1930-05-01	0.000995086	0.0293212	0	0	7.51042	51.9172	CCND2;CCNT1;CCND1;CCNL2;CCNL1
PSC-like	Biological_Process	neutrophil activation involved in immune response (GO:0002283)	25/483	0.00100085	0.0293212	0	0	2.08465	14.3985	CDA;DDX3X;GSTP1;AGPAT2;RAP1B;PNP;CPNE1;MAPK1;B2M;CTSD;SPTAN1;CTSA;FUCA1;AGL;IDH1;SCAMP1;EEF2;DERA;DNAJC3;EEF1A1;DEGS1;LAMTOR3;HSPA1B;ARL8A;HSPA1A
PSC-like	Biological_Process	anion homeostasis (GO:0055081)	2018-04-01	0.00105652	0.0305746	0	0	10.7146	73.4245	ABCA1;FABP3;APOE;SIRT1
PSC-like	Biological_Process	positive regulation of protein serine/threonine kinase activity (GO:0071902)	10/118	0.0010728	0.0306718	0	0	3.49596	23.9035	CCND2;DDX3X;CCNT1;CCND1;PDGFA;TNFRSF10B;CCNL2;CCNL1;FGF2;SIRT1
PSC-like	Biological_Process	negative regulation of intracellular signal transduction (GO:1902532)	12/161	0.00110643	0.0309619	0	0	3.04622	20.7344	FLCN;DDX3X;DUSP1;RIOK3;DDIT3;GSTP1;CPNE1;MDM2;TRIB3;FNIP1;SIRT1;PHLDA3
PSC-like	Biological_Process	neutrophil mediated immunity (GO:0002446)	25/487	0.00112282	0.0309619	0	0	2.06617	14.0332	CDA;DDX3X;GSTP1;AGPAT2;RAP1B;PNP;CPNE1;MAPK1;B2M;CTSD;SPTAN1;CTSA;FUCA1;AGL;IDH1;SCAMP1;EEF2;DERA;DNAJC3;EEF1A1;DEGS1;LAMTOR3;HSPA1B;ARL8A;HSPA1A
PSC-like	Biological_Process	small GTPase mediated signal transduction (GO:0007264)	1999-09-01	0.00114903	0.0309619	0	0	3.77179	25.5306	CDKN1A;RRAGC;RRAD;G3BP2;KRAS;IGF1;RASGRP2;USP28;FGF2
PSC-like	Biological_Process	zinc ion homeostasis (GO:0055069)	1931-05-01	0.00116124	0.0309619	0	0	7.22119	48.8028	MT2A;MT1G;MT1X;MT1H;MT1E
PSC-like	Biological_Process	cellular zinc ion homeostasis (GO:0006882)	1931-05-01	0.00116124	0.0309619	0	0	7.22119	48.8028	MT2A;MT1G;MT1X;MT1H;MT1E
PSC-like	Biological_Process	proton transport (GO:0015992)	1931-05-01	0.00116124	0.0309619	0	0	7.22119	48.8028	ATP6V0B;ATP6V0E1;NNT;ATP6V1E1;ATP6V1C1
PSC-like	Biological_Process	cellular response to ionizing radiation (GO:0071479)	1946-06-01	0.0011978	0.0315819	0	0	5.63936	37.9375	CDKN1A;GADD45A;MDM2;RPL26;SIRT1;RHOB
PSC-like	Biological_Process	modification-dependent protein catabolic process (GO:0019941)	11/141	0.00121768	0.0317532	0	0	3.19737	21.457	RANBP2;ATXN3;UBE2H;MDM2;FBXO45;ISG15;BFAR;RBBP6;UBE2G2;RCHY1;SQSTM1
PSC-like	Biological_Process	DNA-templated transcription, initiation (GO:0006352)	13/186	0.00126219	0.0325564	0	0	2.84429	18.9854	ESRRA;CDKN1A;CAVIN1;TAF13;TAF1D;SNW1;MED13;CCND1;POLR2A;POLR2B;TWISTNB;TAF7;NRBF2
PSC-like	Biological_Process	gene expression (GO:0010467)	22/411	0.0012907	0.0328268	0	0	2.15474	14.3346	RANBP2;CREBZF;CPSF4;MRPL18;RPSA;CASC3;RPL8;MRPL34;BICD1;MRPS5;SETX;MRPL41;EEF1A1;POLR2A;RRAGC;PABPN1;POLR2B;RPS18;RPL24;RPL26;RPL29;RBM6
PSC-like	Biological_Process	regulation of protein ubiquitination (GO:0031396)	9/101	0.00132414	0.0328268	0	0	3.68941	24.4497	UBXN1;NXN;NSMCE3;ISG15;PTTG1IP;SENP2;RCHY1;HSPA1B;HSPA1A
PSC-like	Biological_Process	positive regulation of phosphorylation of RNA polymerase II C-terminal domain (GO:1901409)	2022-09-03	0.0013277	0.0328268	0	0	18.7221	124.021	CCNT1;CCNL2;CCNL1
PSC-like	Biological_Process	positive regulation of protein phosphorylation (GO:0001934)	22/412	0.00133114	0.0328268	0	0	2.14911	14.2308	CDKN1A;CCNT1;GDF15;CD81;PDGFA;TNFRSF10B;CREBL2;IGF1;SIRT1;FLCN;CCND2;GPNMB;TRAF4;CCND1;DVL2;TERF2IP;MAPK1;KRAS;CCNL2;FNIP1;CCNL1;FGFR3
PSC-like	Biological_Process	response to zinc ion (GO:0010043)	1932-05-01	0.00134705	0.0328268	0	0	6.95338	45.9607	MT2A;MT1G;MT1X;MT1H;MT1E
PSC-like	Biological_Process	DNA damage response, signal transduction by p53 class mediator (GO:0030330)	1982-08-01	0.00135568	0.0328268	0	0	4.07305	26.8962	PIDD1;PLK3;BTG2;CDKN1A;GADD45A;MDM2;TRIAP1;RPL26
PSC-like	Biological_Process	negative regulation of mitotic cell cycle (GO:0045930)	1948-06-01	0.00150175	0.0354031	0	0	5.37027	34.9128	BTG3;BTG2;DUSP1;GADD45A;SCRIB;ZFP36L2
PSC-like	Biological_Process	intrinsic apoptotic signaling pathway in response to DNA damage (GO:0008630)	1948-06-01	0.00150175	0.0354031	0	0	5.37027	34.9128	SNW1;AEN;BAK1;USP28;SIRT1;PHLDA3
PSC-like	Biological_Process	proteasomal protein catabolic process (GO:0010498)	15/237	0.00150683	0.0354031	0	0	2.56105	16.641	RNF44;UBXN1;FBXO45;BFAR;AGAP3;RNF4;SIRT1;SPSB3;SPSB2;ATXN3;UBE2W;DDIT3;PCBP2;PMAIP1;RNF187
PSC-like	Biological_Process	negative regulation of mitochondrion organization (GO:0010823)	1933-05-01	0.0015539	0.0361511	0	0	6.7047	43.3592	FLCN;TRIAP1;IGF1;SLC25A5;HSPA1A
PSC-like	Biological_Process	RNA metabolic process (GO:0016070)	13/191	0.00160291	0.0369292	0	0	2.76368	17.7869	DDX3X;DDX21;CASC3;RNASE1;BICD1;SETX;ATXN2;PABPN1;POLR2A;POLR2B;AGO1;PCBP2;RBM6
PSC-like	Biological_Process	sphingolipid biosynthetic process (GO:0030148)	1966-07-01	0.00164983	0.0376446	0	0	4.46479	28.6063	CERS4;UGCG;COL4A3BP;SPTLC2;DEGS1;SPTSSA;PLPP1
PSC-like	Biological_Process	cellular macromolecule biosynthetic process (GO:0034645)	20/367	0.00170682	0.0385742	0	0	2.19204	13.9701	CREBZF;MRPL18;GCNT1;RPSA;IGF1;RPL8;MRPL34;EEF2;SIRT1;MRPS5;MRPL41;EEF1A1;RRAGC;POLR2A;RPS18;POLR2B;RPL24;MCM4;RPL26;RPL29
PSC-like	Biological_Process	positive regulation of autophagy (GO:0010508)	1967-07-01	0.00180161	0.0397875	0	0	4.39015	27.7417	FLCN;PLK3;TMEM59;LARP1;TP53INP1;SIRT1;MTDH
PSC-like	Biological_Process	cellular response to UV (GO:0034644)	1967-07-01	0.00180161	0.0397875	0	0	4.39015	27.7417	CDKN1A;NSMCE3;TRIAP1;RPL26;BAK1;USP28;SIRT1
PSC-like	Biological_Process	response to endoplasmic reticulum stress (GO:0034976)	9/106	0.00185717	0.0397875	0	0	3.49834	22	PPP1R15A;SELENOS;TMEM259;DDIT3;TNFRSF10B;TRIB3;BAK1;ATF3;BBC3
PSC-like	Biological_Process	male meiosis I (GO:0007141)	2022-10-03	0.00186002	0.0397875	0	0	16.0467	100.888	CCNA1;SYCP3;BRDT
PSC-like	Biological_Process	negative regulation of inclusion body assembly (GO:0090084)	2022-10-03	0.00186002	0.0397875	0	0	16.0467	100.888	DNAJB1;HSPA1B;HSPA1A
PSC-like	Biological_Process	negative regulation of protein ubiquitination (GO:0031397)	1950-06-01	0.00186111	0.0397875	0	0	5.12564	32.2227	UBXN1;NXN;ISG15;SENP2;HSPA1B;HSPA1A
PSC-like	Biological_Process	negative regulation of protein kinase B signaling (GO:0051898)	1935-05-01	0.00203629	0.0431438	0	0	6.25708	38.7728	FLCN;DDIT3;TRIB3;SIRT1;PHLDA3
PSC-like	Biological_Process	regulation of proteasomal ubiquitin-dependent protein catabolic process (GO:0032434)	1988-08-01	0.00213443	0.0448231	0	0	3.76641	23.1617	UBXN1;RNF114;MDM2;TRIB3;CSNK1E;RCHY1;HSPA1B;HSPA1A
PSC-like	Biological_Process	positive regulation of gene expression (GO:0010628)	34/771	0.00218874	0.0455603	0	0	1.76796	10.8277	DDX3X;KMT2A;GATA6;DDX21;CREBL2;RNF4;FGF2;SERTAD3;TAF1D;MED13;POLR2A;NSD1;TP53INP1;TWISTNB;DVL2;MAPK1;ATF7IP;FOXH1;UPF3A;IGF1;LARP4;EEF2;PIAS2;SETX;REST;ELF3;DDIT3;UBAP2;KRAS;RPL26;HSPA1B;NFE2L1;HSPA1A;RNF187
PSC-like	Biological_Process	mRNA catabolic process (GO:0006402)	1936-05-01	0.00231464	0.0475618	0	0	6.05493	36.7443	AGO1;METTL16;ZFP36L2;HSPA1B;HSPA1A
PSC-like	Biological_Process	positive regulation of RNA splicing (GO:0033120)	2022-04-01	0.00232498	0.0475618	0	0	8.33183	50.5246	SETX;SNW1;POLR2A;HSPA1A
PSC-like	Biological_Process	rRNA metabolic process (GO:0016072)	13/200	0.00240753	0.048388	0	0	2.62944	15.8533	CAVIN1;IMP3;RIOK3;NOL8;RPSA;CSNK1E;SIRT7;RPL8;RPS18;RPL24;RPL26;RPL29;RPP25
PSC-like	Biological_Process	regulation of inclusion body assembly (GO:0090083)	2022-11-03	0.0025081	0.048388	0	0	14.0401	84.0756	DNAJB1;HSPA1B;HSPA1A
PSC-like	Biological_Process	positive regulation of nuclear-transcribed mRNA poly(A) tail shortening (GO:0060213)	2022-11-03	0.0025081	0.048388	0	0	14.0401	84.0756	BTG2;TOB1;TNRC6B
PSC-like	Biological_Process	regulation of phosphorylation of RNA polymerase II C-terminal domain (GO:1901407)	2022-11-03	0.0025081	0.048388	0	0	14.0401	84.0756	CCNT1;CCNL2;CCNL1
PSC-like	Biological_Process	stress granule assembly (GO:0034063)	2022-11-03	0.0025081	0.048388	0	0	14.0401	84.0756	ATXN2;DDX3X;BICD1
PSC-like	Biological_Process	regulation of nuclear-transcribed mRNA poly(A) tail shortening (GO:0060211)	2022-11-03	0.0025081	0.048388	0	0	14.0401	84.0756	BTG2;TOB1;TNRC6B
PSC-like	Biological_Process	methylation-dependent chromatin silencing (GO:0006346)	2022-11-03	0.0025081	0.048388	0	0	14.0401	84.0756	MBD3;MBD2;SIRT1
PSC-like	Cellular_Component	mitochondrion (GO:0005739)	60/1026	4.48968e-09	1.10446e-06	0	0	2.48326	47.732	HRK;CREBZF;MTFR1L;TRIAP1;TOMM20;BBC3;MRPL41;GJA1;MAP1LC3B;NNT;FAM162A;RFK;MPC2;FDXR;FLVCR1;CYP1B1;GABARAPL1;PPTC7;MRPS23;SIRT1;CLPX;POU5F1;MRPS5;SLC25A16;OXA1L;COX7A2L;VDAC2;LETMD1;SLC25A5;SLC25A11;SLC25A4;ISCU;SLC25A6;PPP1R15A;NDUFB9;TOMM40;MRPL18;GSTP1;PDHB;SPG7;UQCRH;RHOT2;SLC25A29;PMAIP1;MAPK1;BAK1;NKTR;HSPA9;CAVIN1;TXNRD1;CHCHD10;NDUFAB1;TOMM7;ZNF217;CYCS;DEGS1;HSPA1B;SLC25A36;HSPA1A;AARS
PSC-like	Cellular_Component	nuclear body (GO:0016604)	36/618	6.99914e-06	0.000860894	0	0	2.39992	28.4864	CDKN1A;YTHDC1;AKAP17A;RNF4;LAGE3;MTDH;PQBP1;C12ORF57;PNN;ZMYM2;NAMPT;DVL2;SAP18;RBBP6;FNBP4;SRRM2;ATF7IP;BRD2;PNISR;GADD45A;SENP2;USP28;SIRT1;PIAS2;UHMK1;SETX;H1F0;SNW1;SYF2;MDM2;ZNF217;TERF2IP;SQSTM1;HSPA1B;SRSF8;HSPA1A
PSC-like	Cellular_Component	mitochondrial inner membrane (GO:0005743)	24/341	1.21642e-05	0.000997466	0	0	2.90701	32.8987	NDUFB9;TOMM40;MRPL18;MRPS23;MRPL49;SPG7;MRPL34;CLPX;MRPS5;UQCRH;MRPL41;SLC25A16;COX7A2L;SLC25A29;SLC25A39;NNT;NDUFAB1;CYCS;LETMD1;SLC25A5;SLC25A4;SLC25A11;SLC25A36;SLC25A6
PSC-like	Cellular_Component	ficolin-1-rich granule lumen (GO:1904813)	13/123	2.05626e-05	0.0012646	0	0	4.4879	48.4335	CDA;DDX3X;IDH1;GSTP1;AGL;EEF2;DERA;EEF1A1;PNP;MAPK1;CTSD;HSPA1B;HSPA1A
PSC-like	Cellular_Component	focal adhesion (GO:0005925)	23/356	6.95862e-05	0.00342364	0	0	2.64452	25.3158	HSPA9;STX16;CD81;HSPB1;SLC4A2;RPL8;RHOB;AKAP12;SLC9A3R2;GJA1;LASP1;MARCKS;RPS18;PCBP2;MAPK1;CD9;KRAS;B2M;LAMTOR3;FGFR3;HSPA1B;YWHAG;HSPA1A
PSC-like	Cellular_Component	integral component of mitochondrial membrane (GO:0032592)	1956-08-01	9.76369e-05	0.00392912	0	0	6.2877	58.0622	OXA1L;RHOT2;TOMM40;MPC2;TOMM7;BAK1;TOMM20;SLC25A4
PSC-like	Cellular_Component	nuclear speck (GO:0016607)	20/296	0.000111804	0.00392912	0	0	2.76616	25.1686	FNBP4;SRRM2;BRD2;PNISR;GADD45A;YTHDC1;AKAP17A;UHMK1;PQBP1;C12ORF57;PNN;SNW1;SYF2;NAMPT;ZNF217;SAP18;RBBP6;HSPA1B;SRSF8;HSPA1A
PSC-like	Cellular_Component	integral component of mitochondrial outer membrane (GO:0031307)	2021-05-01	0.000172508	0.00530462	0	0	11.7405	101.732	RHOT2;TOMM40;TOMM7;BAK1;TOMM20
PSC-like	Cellular_Component	vacuole (GO:0005773)	1962-08-01	0.000202644	0.00537444	0	0	5.58734	47.5151	MAP1LC3B;GABARAPL1;C6ORF106;ATG9B;TP53INP1;ULK1;STX3;SQSTM1
PSC-like	Cellular_Component	intrinsic component of mitochondrial outer membrane (GO:0031306)	2022-05-01	0.000218473	0.00537444	0	0	11.0493	93.1327	RHOT2;TOMM40;TOMM7;BAK1;TOMM20
PSC-like	Cellular_Component	ficolin-1-rich granule (GO:0101002)	14/184	0.000357712	0.00799975	0	0	3.12375	24.7894	CDA;DDX3X;IDH1;GSTP1;AGL;EEF2;DERA;EEF1A1;PNP;MAPK1;CTSD;ARL8A;HSPA1B;HSPA1A
PSC-like	Cellular_Component	cytoplasmic vesicle lumen (GO:0060205)	11/129	0.000582479	0.0119408	0	0	3.52471	26.2528	EEF1A1;CDA;PNP;DDX3X;IDH1;GSTP1;AGL;SCGB3A2;APOE;EEF2;DERA
PSC-like	Cellular_Component	secretory granule lumen (GO:0034774)	19/317	0.000731322	0.0138389	0	0	2.42623	17.519	CTSA;CDA;DDX3X;FUCA1;GSTP1;AGL;IDH1;PDGFA;IGF1;EEF2;DERA;EEF1A1;DNAJC3;PNP;TIMP3;MAPK1;B2M;CTSD;SPTAN1
PSC-like	Cellular_Component	cyclin/CDK positive transcription elongation factor complex (GO:0008024)	2022-08-03	0.000902621	0.0158603	0	0	22.4677	157.503	SNW1;CCNT1;TAF7
PSC-like	Cellular_Component	polysome (GO:0005844)	1963-07-01	0.00125338	0.0199141	0	0	4.7047	31.4364	ATXN2;LARP1;AGO1;RPL24;RPL8;LARP4;EIF4B
PSC-like	Cellular_Component	mitochondrial outer membrane translocase complex (GO:0005742)	2022-09-03	0.0013277	0.0199141	0	0	18.7221	124.021	TOMM40;TOMM7;TOMM20
PSC-like	Cellular_Component	autophagosome (GO:0005776)	1964-07-01	0.00137618	0.0199141	0	0	4.62192	30.4513	MAP1LC3B;GABARAPL1;C6ORF106;ATG9B;TP53INP1;ULK1;SQSTM1
PSC-like	Cellular_Component	nuclear inclusion body (GO:0042405)	2022-11-03	0.0025081	0.0314603	0	0	14.0401	84.0756	RANBP2;ATXN3;PABPN1
PSC-like	Cellular_Component	small ribosomal subunit (GO:0015935)	1953-06-01	0.0025176	0.0314603	0	0	4.79773	28.7118	DDX3X;RPS18;IMP3;RPSA;LARP4;MRPS5
PSC-like	Cellular_Component	nucleoplasm part (GO:0044451)	21/407	0.00255775	0.0314603	0	0	2.06898	12.349	ATF7IP;CDKN1A;KMT2A;TAF13;KMT2C;USP28;LAGE3;MTDH;SETX;H1F0;SNW1;POLR2A;KANSL1;POLR2B;DVL2;MDM2;POLR1D;SAP18;TCEA1;TERF2IP;TAF7
PSC-like	Cellular_Component	pre-autophagosomal structure (GO:0000407)	2023-04-01	0.00275693	0.0322955	0	0	7.89291	46.518	C6ORF106;ATG101;ATG9B;ULK1
PSC-like	Cellular_Component	aggresome (GO:0016235)	1941-05-01	0.00413502	0.0442267	0	0	5.21262	28.6082	DVL2;EEF2;SQSTM1;HSPA1B;HSPA1A
PSC-like	Cellular_Component	cytoplasmic stress granule (GO:0010494)	1941-05-01	0.00413502	0.0442267	0	0	5.21262	28.6082	ATXN2;DDX3X;LARP1;MCRIP2;LARP4
PSC-like	Cellular_Component	MLL1/2 complex (GO:0044665)	2027-04-01	0.0050319	0.0495139	0	0	6.51889	34.4977	KMT2A;KANSL1;MAX;TAF7
PSC-like	Cellular_Component	MLL1 complex (GO:0071339)	2027-04-01	0.0050319	0.0495139	0	0	6.51889	34.4977	KMT2A;KANSL1;MAX;TAF7
PSC-like	Molecular_Function	RNA binding (GO:0003723)	83/1387	9.0961e-13	4.52076e-10	0	0	2.6289	72.8883	OTUD4;DDX3X;TFRC;CELF1;HSPB1;CASC3;RPL8;CHD2;YBX3;NUDT4;MRPL41;PNN;RPS18;ZNF207;DENR;METTL16;YWHAG;RBM6;HIST1H1C;SRRM2;PNISR;IMP3;MRPS23;ALG13;RPSA;CSNK1E;PPHLN1;POU5F1;MRPS5;UHMK1;EEF1A1;SYF2;FSCN1;RPL24;RPL26;RPL29;SLC25A5;RPP25;SLC25A11;EIF1B;SRSF8;YTHDC1;SF3B6;KMT2C;NOL8;DDX21;UBFD1;AKAP17A;ZFP36L2;MTDH;ATXN2;LARP1;POLR2A;PABPN1;POLR2B;ZMAT3;PCBP2;G3BP2;SAP18;RBBP6;EIF4B;SPTBN1;HSPA9;RBM38;CP…
PSC-like	Molecular_Function	ubiquitin protein ligase binding (GO:0031625)	23/284	1.81876e-06	0.000451962	0	0	3.38673	44.7636	HSPA9;GABARAPL1;CDKN1A;UBE2H;UBXN1;ISG15;UBE2G2;CASC3;POU5F1;LAPTM4B;ATXN3;UBE2W;MAP1LC3B;TRAF4;POLR2A;PCBP2;MDM2;TRIB3;CKB;SLC25A5;SQSTM1;HSPA1B;HSPA1A
PSC-like	Molecular_Function	ubiquitin-like protein ligase binding (GO:0044389)	23/297	3.87258e-06	0.000641557	0	0	3.22386	40.1744	HSPA9;GABARAPL1;CDKN1A;UBE2H;UBXN1;ISG15;UBE2G2;CASC3;POU5F1;LAPTM4B;ATXN3;UBE2W;MAP1LC3B;TRAF4;POLR2A;PCBP2;MDM2;TRIB3;CKB;SLC25A5;SQSTM1;HSPA1B;HSPA1A
PSC-like	Molecular_Function	ADP transmembrane transporter activity (GO:0015217)	2022-10-04	8.56377e-05	0.0106405	0	0	25.0109	234.237	SLC25A16;SLC25A5;SLC25A4;SLC25A6
PSC-like	Molecular_Function	ATPase binding (GO:0051117)	1963-08-01	0.000226885	0.0194994	0	0	5.48547	46.029	ABCA1;DNAJB1;ATXN3;ATP6V1G1;UBXN1;SELENOS;ATP6V1E1;BBC3
PSC-like	Molecular_Function	cadherin binding (GO:0045296)	20/313	0.000235406	0.0194994	0	0	2.60336	21.749	DDX3X;SWAP70;IDH1;SCRIB;UBFD1;EEF2;SLC9A3R2;DNAJB1;LASP1;LARP1;GPRC5A;FSCN1;RPL24;PLIN3;TAGLN2;UBAP2;RPL29;SPTAN1;SPTBN1;HSPA1A
PSC-like	Molecular_Function	transcription corepressor activity (GO:0003714)	15/203	0.000305872	0.0208276	0	0	3.02956	24.5162	KDM5B;CTBP2;SIRT1;YBX3;TOB1;DNAJB1;SNW1;CCND1;DDIT3;NSD1;SAP18;TRIB3;ATF3;RCOR1;HSPA1A
PSC-like	Molecular_Function	purine nucleobase transmembrane transporter activity (GO:0005345)	2022-06-03	0.000335254	0.0208276	0	0	37.45	299.623	SLC25A5;SLC25A4;SLC25A6
PSC-like	Molecular_Function	proton-transporting ATPase activity, rotational mechanism (GO:0046961)	2016-04-01	0.000655014	0.0361714	0	0	12.5016	91.6474	ATP6V0B;ATP6V0E1;ATP6V0D2;ATP6V1C1
PSC-like	Molecular_Function	androgen receptor binding (GO:0050681)	1942-06-01	0.000732561	0.0364083	0	0	6.26725	45.243	SNW1;NSD1;FOXH1;RNF4;PIAS2;FOXP1
PSC-like	Molecular_Function	lysine-acetylated histone binding (GO:0070577)	2018-04-01	0.00105652	0.0437574	0	0	10.7146	73.4245	BRD3;BRD2;KMT2A;BRDT
PSC-like	Molecular_Function	acetylation-dependent protein binding (GO:0140033)	2018-04-01	0.00105652	0.0437574	0	0	10.7146	73.4245	BRD3;BRD2;KMT2A;BRDT
PSC-like	Molecular_Function	ubiquitin-like protein ligase activity (GO:0061659)	13/186	0.00126219	0.0471334	0	0	2.84429	18.9854	MYLIP;RNF44;UBE2H;BFAR;UBE2G2;RNF4;CCNB1IP1;PIAS2;UBE2W;RNF114;MKRN1;MDM2;RBBP6
PSC-like	Molecular_Function	ATP transmembrane transporter activity (GO:0005347)	2022-09-03	0.0013277	0.0471334	0	0	18.7221	124.021	SLC25A5;SLC25A4;SLC25A6
PSC-like	Molecular_Function	ubiquitin-protein transferase activity (GO:0004842)	22/417	0.00155008	0.0496184	0	0	2.12135	13.724	MYLIP;RNF44;UBE2H;WSB1;MIB2;FBXO45;BFAR;UBE2G2;KLHL24;RCHY1;RNF4;CCNB1IP1;SPSB3;FBXL20;SPSB2;UBE2W;RNF114;MKRN1;MDM2;RBBP6;RNF187;UBE2M
PSC-like	Molecular_Function	kinase binding (GO:0019900)	22/418	0.00159737	0.0496184	0	0	2.11588	13.625	PPP1R15A;CDKN1A;MIDN;CTBP2;GADD45A;GATA6;HSPB1;EEF2;BICD1;RHOB;DNAJC3;EEF1A1;LAPTM4B;CCND2;CCND1;WNK1;TAX1BP1;RBBP6;TNNI3;TRIB3;RHOV;SQSTM1
PSC-like	KEGG	p53 signaling pathway	15/73	5.39895e-10	1.31734e-07	0	0	9.88613	210.967	CDKN1A;GADD45B;GADD45A;TNFRSF10B;IGF1;RCHY1;BBC3;PIDD1;CCND2;CCND1;RRM2B;ZMAT3;MDM2;PMAIP1;CYCS
PSC-like	KEGG	Melanoma	1972-11-01	2.51663e-06	0.000282535	0	0	6.83837	88.1643	CDKN1A;CCND1;GADD45B;GADD45A;MDM2;PDGFA;MAPK1;KRAS;BAK1;IGF1;FGF2
PSC-like	KEGG	Cellular senescence	16/156	3.4738e-06	0.000282535	0	0	4.35886	54.792	CDKN1A;GADD45B;GADD45A;SIRT1;ZFP36L2;CCNA1;CCND2;CCND1;MDM2;VDAC2;MAPK1;KRAS;SLC25A5;SQSTM1;SLC25A4;SLC25A6
PSC-like	KEGG	FoxO signaling pathway	14/131	8.75184e-06	0.000432106	0	0	4.55124	53.0049	PLK3;GABARAPL1;PRKAB2;CDKN1A;GADD45B;GADD45A;CSNK1E;IGF1;SIRT1;CCND2;CCND1;MDM2;MAPK1;KRAS
PSC-like	KEGG	Pathways of neurodegeneration	30/475	8.85463e-06	0.000432106	0	0	2.60255	30.2795	NDUFB9;DCTN5;TOMM40;UQCRH;ATXN3;ATXN2;FRAT2;ATP5F1B;ATG101;DVL2;MAPK1;NRBF2;BAK1;GABARAPL1;CSNK2A1;FUS;CSNK1E;UBE2G2;TUBB4A;COX7A2L;DDIT3;NDUFAB1;VDAC2;CYCS;ULK1;KRAS;SLC25A5;SQSTM1;SLC25A4;SLC25A6
PSC-like	KEGG	Apoptosis	14/142	2.2062e-05	0.000849751	0	0	4.15775	44.578	HRK;GADD45B;GADD45A;TNFRSF10B;BBC3;PIDD1;DDIT3;PMAIP1;CYCS;MAPK1;KRAS;BAK1;CTSD;SPTAN1
PSC-like	KEGG	Glioma	1975-10-01	2.47659e-05	0.000849751	0	0	5.82156	61.7437	CDKN1A;CCND1;GADD45B;GADD45A;MDM2;PDGFA;MAPK1;KRAS;BAK1;IGF1
PSC-like	KEGG	Chronic myeloid leukemia	1976-10-01	2.78607e-05	0.000849751	0	0	5.73306	60.13	CDKN1A;CCND1;CTBP2;GADD45B;GADD45A;MDM2;MAPK1;KRAS;BAK1;CRK
PSC-like	KEGG	Thyroid cancer	1937-07-01	4.18543e-05	0.00113472	0	0	8.79386	88.6537	CDKN1A;CCND1;GADD45B;GADD45A;MAPK1;KRAS;BAK1
PSC-like	KEGG	Huntington disease	21/306	6.07681e-05	0.00144732	0	0	2.81703	27.3489	DCTN5;NDUFB9;CLTB;TUBB4A;UQCRH;BBC3;COX7A2L;REST;ATP5F1B;POLR2A;ATG101;POLR2B;NDUFAB1;VDAC2;CYCS;ULK1;NRBF2;SLC25A5;SLC25A4;RCOR1;SLC25A6
PSC-like	KEGG	Mitophagy	1968-09-01	6.67493e-05	0.00144732	0	0	5.76278	55.4066	GABARAPL1;RHOT2;CSNK2A1;ATG9B;TAX1BP1;TOMM7;ULK1;KRAS;SQSTM1
PSC-like	KEGG	Pathways in cancer	30/531	7.11796e-05	0.00144732	0	0	2.30484	22.0119	CDKN1A;CTBP2;MAX;GSTP1;PDGFA;RASGRP2;FGF2;BBC3;DLL3;FRAT2;CCND2;CCND1;PIM1;DVL2;PMAIP1;MAPK1;BAK1;GADD45B;GSTO1;GADD45A;TXNRD1;IGF1;NFKB2;CCNA1;TRAF4;MDM2;CYCS;KRAS;CRK;FGFR3
PSC-like	KEGG	Colorectal cancer	1986-10-01	8.18689e-05	0.00153662	0	0	4.97615	46.8275	CDKN1A;CCND1;GADD45B;GADD45A;MAPK1;PMAIP1;CYCS;KRAS;BAK1;BBC3
PSC-like	KEGG	MAPK signaling pathway	20/294	0.000101973	0.00177724	0	0	2.78664	25.6114	JUND;GADD45B;GADD45A;DUSP1;MAX;PDGFA;HSPB1;IGF1;RASGRP2;FGF2;NFKB2;RAP1B;DDIT3;MAPK1;KRAS;LAMTOR3;FGFR3;CRK;HSPA1B;HSPA1A
PSC-like	KEGG	RNA transport	15/186	0.000117416	0.00190997	0	0	3.33368	30.1691	RANBP2;FUS;PHAX;UPF3A;CASC3;SENP2;EIF1;EEF1A1;PNN;TGS1;SAP18;RPP25;EIF1B;EIF4B;PAIP1
PSC-like	KEGG	Breast cancer	13/147	0.000132036	0.00201355	0	0	3.67953	32.8672	CDKN1A;GADD45B;GADD45A;IGF1;FGF2;NFKB2;DLL3;FRAT2;CCND1;DVL2;MAPK1;KRAS;BAK1
PSC-like	KEGG	Oxidative phosphorylation	12/133	0.000196676	0.00282288	0	0	3.75656	32.0583	NDUFB9;ATP6V1G1;COX7A2L;ATP6V0B;ATP6V0E1;ATP5F1B;NDUFAB1;ATP6V1E1;ATP6V0D2;ATP5MG;UQCRH;ATP6V1C1
PSC-like	KEGG	mTOR signaling pathway	13/154	0.000210199	0.00284936	0	0	3.49559	29.5988	ATP6V1G1;IGF1;FLCN;RRAGC;DVL2;MAPK1;ULK1;KRAS;ATP6V1E1;FNIP1;LAMTOR3;ATP6V1C1;EIF4B
PSC-like	KEGG	Viral carcinogenesis	15/203	0.000305872	0.00377728	0	0	3.02956	24.5162	CDKN1A;DDX3X;SCRIB;NFKB2;CCNA1;SNW1;CCND2;CCND1;MDM2;PMAIP1;MAPK1;KRAS;BAK1;ATP6V0D2;YWHAG
PSC-like	KEGG	Alzheimer disease	22/369	0.000309613	0.00377728	0	0	2.42086	19.561	NDUFB9;CSNK2A1;CSNK1E;TUBB4A;UQCRH;COX7A2L;FRAT2;ATP5F1B;ATG101;DDIT3;NDUFAB1;DVL2;VDAC2;CYCS;MAPK1;ULK1;KRAS;APOE;NRBF2;SLC25A5;SLC25A4;SLC25A6
PSC-like	KEGG	Transcriptional misregulation in cancer	14/192	0.000548941	0.00637818	0	0	2.98212	22.3883	CDKN1A;CCNT1;KMT2A;GADD45B;MAX;FUS;GADD45A;PDGFA;IGF1;CCNA1;CCND2;DDIT3;MDM2;BAK1
PSC-like	KEGG	Collecting duct acid secretion	2027-05-01	0.000601294	0.00652602	0	0	8.53589	63.3058	ATP6V1G1;ATP6V0E1;ATP6V1E1;ATP6V0D2;ATP6V1C1
PSC-like	KEGG	Bladder cancer	1941-06-01	0.000641904	0.00652602	0	0	6.44664	47.3897	CDKN1A;CCND1;MDM2;MAPK1;KRAS;FGFR3
PSC-like	KEGG	Ferroptosis	1941-06-01	0.000641904	0.00652602	0	0	6.44664	47.3897	MAP1LC3B;TFRC;PCBP2;VDAC2;SAT2;SAT1
PSC-like	KEGG	Endometrial cancer	1958-07-01	0.000761849	0.00743564	0	0	5.16727	37.0998	CDKN1A;CCND1;GADD45B;GADD45A;MAPK1;KRAS;BAK1
PSC-like	KEGG	Autophagy	11/137	0.000962134	0.00882468	0	0	3.29956	22.9199	ATG3;GABARAPL1;RRAGC;ATG101;ATG9B;MAPK1;ULK1;KRAS;NRBF2;SQSTM1;CTSD
PSC-like	KEGG	Synaptic vesicle cycle	1978-08-01	0.000976501	0.00882468	0	0	4.30669	29.8519	ATP6V0B;ATP6V1G1;ATP6V0E1;CLTB;STX3;ATP6V1E1;ATP6V0D2;ATP6V1C1
PSC-like	KEGG	Human papillomavirus infection	19/331	0.0012178	0.0106122	0	0	2.31567	15.5398	ATP6V1G1;CDKN1A;ATP6V0B;ATP6V0E1;SCRIB;ISG15;CCNA1;CCND2;CCND1;PPP2R5E;COL6A1;DVL2;MDM2;MAPK1;KRAS;BAK1;ATP6V1E1;ATP6V0D2;ATP6V1C1
PSC-like	KEGG	Amyotrophic lateral sclerosis	20/364	0.00154936	0.012964	0	0	2.2115	14.3082	RANBP2;DCTN5;NDUFB9;GABARAPL1;TOMM40;FUS;CHCHD10;TUBB4A;UQCRH;SETX;COX7A2L;ATXN2;ATP5F1B;ATG101;DDIT3;NDUFAB1;CYCS;ULK1;NRBF2;SQSTM1
PSC-like	KEGG	Hepatocellular carcinoma	12/168	0.00159393	0.012964	0	0	2.90848	18.7351	CDKN1A;FRAT2;CCND1;GADD45B;GADD45A;GSTO1;GSTP1;TXNRD1;DVL2;MAPK1;KRAS;BAK1
PSC-like	KEGG	Vibrio cholerae infection	1950-06-01	0.00186111	0.0146487	0	0	5.12564	32.2227	ATP6V0B;ATP6V1G1;ATP6V0E1;ATP6V1E1;ATP6V0D2;ATP6V1C1
PSC-like	KEGG	Lysosome	10/128	0.00198268	0.0150562	0	0	3.19804	19.9024	CTSA;GGA2;LAPTM4B;ATP6V0B;FUCA1;CLTB;TPP1;MCOLN1;ATP6V0D2;CTSD
PSC-like	KEGG	Nicotinate and nicotinamide metabolism	1935-05-01	0.00203629	0.0150562	0	0	6.25708	38.7728	PNP;NNT;NAMPT;SIRT7;SIRT1
PSC-like	KEGG	Prion disease	16/273	0.00233888	0.0167849	0	0	2.36011	14.2977	NDUFB9;CSNK2A1;TUBB4A;UQCRH;COX7A2L;ATP5F1B;DDIT3;NDUFAB1;VDAC2;CYCS;MAPK1;SLC25A5;SLC25A4;HSPA1B;HSPA1A;SLC25A6
PSC-like	KEGG	Aldosterone-regulated sodium reabsorption	1937-05-01	0.00261966	0.0175929	0	0	5.86541	34.8682	SLC9A3R2;FXYD4;MAPK1;KRAS;IGF1
PSC-like	KEGG	Epstein-Barr virus infection	13/202	0.00262516	0.0175929	0	0	2.60135	15.4588	CDKN1A;GADD45B;GADD45A;ISG15;NFKB2;CCNA1;SNW1;CCND2;CCND1;MDM2;CYCS;BAK1;B2M
PSC-like	KEGG	Non-small cell lung cancer	1972-07-01	0.0027297	0.0175929	0	0	4.0514	23.9177	CDKN1A;CCND1;GADD45B;GADD45A;MAPK1;KRAS;BAK1
PSC-like	KEGG	Diabetic cardiomyopathy	13/203	0.00273987	0.0175929	0	0	2.58752	15.266	NDUFB9;PDHB;UQCRH;COX7A2L;ATP5F1B;MPC2;NDUFAB1;VDAC2;TNNI3;SLC25A5;CTSD;SLC25A4;SLC25A6
PSC-like	KEGG	Small cell lung cancer	1992-08-01	0.00282387	0.0176673	0	0	3.58632	21.0504	CDKN1A;CCND1;TRAF4;GADD45B;MAX;GADD45A;CYCS;BAK1
PSC-like	KEGG	MicroRNAs in cancer	17/310	0.00344946	0.0210417	0	0	2.19973	12.4715	CDKN1A;PDGFA;SIRT1;FOXP1;MARCKS;CCND2;CCND1;PIM1;FSCN1;MDM2;CYP1B1;TIMP3;MAPK1;KRAS;BAK1;FGFR3;CRK
PSC-like	KEGG	Legionellosis	1957-06-01	0.00364597	0.0215296	0	0	4.42053	24.8174	EEF1A1;CLK1;CYCS;HSPA1B;NFKB2;HSPA1A
PSC-like	KEGG	Pancreatic cancer	1976-07-01	0.00370591	0.0215296	0	0	3.81575	21.3599	CDKN1A;CCND1;GADD45B;GADD45A;MAPK1;KRAS;BAK1
PSC-like	KEGG	Prostate cancer	1997-08-01	0.00391689	0.0222261	0	0	3.38396	18.7555	CDKN1A;CCND1;GSTP1;MDM2;PDGFA;MAPK1;KRAS;IGF1
PSC-like	KEGG	mRNA surveillance pathway	1998-08-01	0.00417005	0.0229524	0	0	3.34619	18.3366	PNN;CPSF4;PABPN1;FUS;PPP2R5E;SAP18;UPF3A;CASC3
PSC-like	KEGG	AMPK signaling pathway	9/120	0.00429724	0.0229524	0	0	3.0549	16.6485	SREBF1;CCNA1;PRKAB2;CCND1;PPP2R5E;ULK1;IGF1;EEF2;SIRT1
PSC-like	KEGG	Signaling pathways regulating pluripotency of stem cells	10/143	0.00442116	0.0229524	0	0	2.83516	15.3704	REST;RIF1;ID1;DVL2;MAPK1;KRAS;IGF1;FGF2;FGFR3;POU5F1
PSC-like	KEGG	Spinocerebellar ataxia	10/143	0.00442116	0.0229524	0	0	2.83516	15.3704	ATXN3;ATXN2;ATG101;VDAC2;CYCS;ULK1;NRBF2;SLC25A5;SLC25A4;SLC25A6
PSC-like	KEGG	Longevity regulating pathway	8/102	0.00531085	0.0265126	0	0	3.20314	16.7781	PRKAB2;ATG101;ULK1;KRAS;IGF1;SIRT1;HSPA1B;HSPA1A
PSC-like	KEGG	Cell cycle	9/124	0.00532426	0.0265126	0	0	2.94803	15.4344	CCNA1;CDKN1A;CCND2;CCND1;GADD45B;GADD45A;MDM2;MCM4;YWHAG
PSC-like	KEGG	Protein processing in endoplasmic reticulum	11/171	0.00545041	0.026598	0	0	2.59384	13.5192	DNAJC3;PPP1R15A;ATXN3;DNAJB1;UBXN1;SELENOS;DDIT3;BAK1;UBE2G2;HSPA1B;HSPA1A
PSC-like	KEGG	Influenza A	11/172	0.00568997	0.0272226	0	0	2.57759	13.3237	DNAJC3;CPSF4;DNAJB1;PABPN1;TNFRSF10B;CYCS;MAPK1;BAK1;SLC25A5;SLC25A4;SLC25A6
PSC-like	KEGG	Gastric cancer	10/149	0.0058892	0.0276339	0	0	2.71194	13.9248	CDKN1A;FRAT2;CCND1;GADD45B;GADD45A;DVL2;MAPK1;KRAS;BAK1;FGF2
PSC-like	KEGG	Parkinson disease	14/249	0.00611912	0.028171	0	0	2.25213	11.4776	NDUFB9;DUSP1;UBE2G2;TUBB4A;UQCRH;COX7A2L;ATP5F1B;DDIT3;NDUFAB1;VDAC2;CYCS;SLC25A5;SLC25A4;SLC25A6
PSC-like	KEGG	Sphingolipid metabolism	1949-05-01	0.00887605	0.0401066	0	0	4.26312	20.1407	CERS4;UGCG;SPTLC2;DEGS1;PLPP1
PSC-like	KEGG	Renal cell carcinoma	1969-06-01	0.00927377	0.0411418	0	0	3.57631	16.7392	RAP1B;FLCN;CDKN1A;MAPK1;KRAS;CRK
PSC-like	KEGG	Epithelial cell signaling in Helicobacter pylori infection	1970-06-01	0.00992544	0.0432465	0	0	3.52025	16.2377	ATP6V0B;ATP6V1G1;ATP6V0E1;ATP6V1E1;ATP6V0D2;ATP6V1C1
PSC-like	KEGG	Measles	9/139	0.0109438	0.0468471	0	0	2.60585	11.7654	CCND2;CCND1;CSNK2A1;CYCS;BAK1;RCHY1;HSPA1B;BBC3;HSPA1A
PSC-like	WikiPathway	p53 transcriptional gene network WP4963	16/67	1.25121e-11	4.80466e-09	0	0	12.0206	301.768	BTG2;CDKN1A;PRKAB2;GADD45A;FUCA1;ISG15;SAT1;BBC3;PIDD1;DRAM1;TRAF4;RRM2B;ZMAT3;TP53INP1;PMAIP1;ULK1
PSC-like	WikiPathway	DNA damage response WP707	1968-12-01	1.73374e-07	3.32877e-05	0	0	8.14412	126.786	PIDD1;CDKN1A;CCND2;CCND1;RRM2B;GADD45B;GADD45A;MDM2;PMAIP1;TNFRSF10B;CYCS;BBC3
PSC-like	WikiPathway	miRNA regulation of DNA damage response WP1530	1971-12-01	2.83871e-07	3.63355e-05	0	0	7.72881	116.51	PIDD1;CDKN1A;CCND2;CCND1;RRM2B;GADD45B;GADD45A;MDM2;PMAIP1;TNFRSF10B;CYCS;BBC3
PSC-like	WikiPathway	Genotoxicity pathway WP4286	1963-11-01	6.33938e-07	6.08581e-05	0	0	8.02565	114.537	PLK3;BTG2;CDKN1A;PRKAB2;RRM2B;SERTAD1;GADD45A;MDM2;AEN;TRIAP1;PHLDA3
PSC-like	WikiPathway	Chromosomal and microsatellite instability in colorectal cancer WP4216	1973-10-01	1.94502e-05	0.00149377	0	0	6.00699	65.1618	CDKN1A;CCND1;GADD45B;GADD45A;MAPK1;PMAIP1;CYCS;KRAS;BAK1;BBC3
PSC-like	WikiPathway	Caloric restriction and aging WP4191	2022-08-04	2.97642e-05	0.00170037	0	0	37.5202	391.043	PRKAB2;NAMPT;IGF1;SIRT1
PSC-like	WikiPathway	DNA damage response (only ATM dependent) WP710	12/110	3.09964e-05	0.00170037	0	0	4.64372	48.2094	CDKN1A;CCND2;CCND1;PPP2R5E;DVL2;MDM2;PMAIP1;MAPK1;KRAS;BAK1;NFKB2;BBC3
PSC-like	WikiPathway	Endometrial cancer WP4155	1963-09-01	3.5986e-05	0.00172733	0	0	6.29799	64.4434	CDKN1A;CCND1;GADD45B;GADD45A;MAPK1;KRAS;BAK1;FGF2;FGFR3
PSC-like	WikiPathway	Breast cancer pathway WP4262	14/154	5.44626e-05	0.00213598	0	0	3.79902	37.2987	CDKN1A;CSNK2A1;GADD45B;GADD45A;IGF1;FGF2;NFKB2;DLL3;FRAT2;CCND1;DVL2;MAPK1;KRAS;BAK1
PSC-like	WikiPathway	Photodynamic therapy-induced unfolded protein response WP3613	2027-06-01	5.76028e-05	0.00213598	0	0	10.7521	104.962	PPP1R15A;DNAJC3;DDIT3;TRIB3;ATF3;BBC3
PSC-like	WikiPathway	Apoptosis-related network due to altered Notch3 in ovarian cancer WP2864	1953-08-01	6.52466e-05	0.00213598	0	0	6.70792	64.6465	CDKN1A;JUND;HSPB1;MAPK1;TNFRSF10B;APOE;YBX3;SQSTM1
PSC-like	WikiPathway	Melanoma WP4685	1968-09-01	6.67493e-05	0.00213598	0	0	5.76278	55.4066	CDKN1A;CCND1;GADD45B;GADD45A;MDM2;MAPK1;KRAS;BAK1;LAMTOR3
PSC-like	WikiPathway	MAPK Signaling Pathway WP382	18/246	8.97963e-05	0.00265245	0	0	3.00922	28.0398	JUND;GADD45A;DUSP1;MAX;PDGFA;HSPB1;RASGRP2;FGF2;NFKB2;RAP1B;DDIT3;MAPK1;KRAS;LAMTOR3;FGFR3;CRK;HSPA1B;HSPA1A
PSC-like	WikiPathway	TP53 network WP1742	2019-05-01	0.000102934	0.00269089	0	0	13.4191	123.206	CDKN1A;GADD45A;MDM2;PMAIP1;BBC3
PSC-like	WikiPathway	Non-small cell lung cancer WP4255	1972-09-01	0.000105113	0.00269089	0	0	5.39578	49.4279	CDKN1A;CCND1;CRABP2;GADD45B;GADD45A;MAPK1;CYCS;KRAS;BAK1
PSC-like	WikiPathway	Integrated breast cancer pathway WP1984	13/152	0.000184617	0.00426206	0	0	3.54625	30.488	PLK3;GDI1;MAX;GADD45A;TFPI;SIRT1;CCNB1IP1;CCND1;RASGEF1A;MDM2;MAPK1;KRAS;BAK1
PSC-like	WikiPathway	miRNA regulation of prostate cancer signaling pathways WP3981	1933-06-01	0.000188685	0.00426206	0	0	8.3602	71.6923	CDKN1A;CCND1;MDM2;PDGFA;MAPK1;KRAS
PSC-like	WikiPathway	Unfolded protein response WP4925	2024-05-01	0.000337723	0.00682557	0	0	9.88519	79.0151	PPP1R15A;DDIT3;TNFRSF10B;PMAIP1;BBC3
PSC-like	WikiPathway	miRNA regulation of p53 pathway in prostate cancer WP3982	2024-05-01	0.000337723	0.00682557	0	0	9.88519	79.0151	ZMAT3;MDM2;TNFRSF10B;PMAIP1;BBC3
PSC-like	WikiPathway	Copper homeostasis WP3286	1952-07-01	0.000387852	0.00744676	0	0	5.85805	46.0143	MT2A;CCND1;MDM2;MT1G;MT1X;MT1H;MT1E
PSC-like	WikiPathway	ncRNAs involved in Wnt signaling in hepatocellular carcinoma WP4336	1986-09-01	0.000411355	0.00748826	0	0	4.41154	34.3926	FRAT2;CCND2;CCND1;CSNK2A1;CTBP2;DVL2;CSNK1E;SENP2;MTDH
PSC-like	WikiPathway	Senescence and Autophagy in Cancer WP615	10/105	0.000429015	0.00748826	0	0	3.97702	30.8379	ATG3;GABARAPL1;CDKN1A;MAP1LC3B;KMT2A;MDM2;MAPK1;ULK1;IGF1;SQSTM1
PSC-like	WikiPathway	Bladder cancer WP2828	1940-06-01	0.000560186	0.00896297	0	0	6.63659	49.6898	CDKN1A;CCND1;MDM2;MAPK1;KRAS;FGFR3
PSC-like	WikiPathway	Ferroptosis WP4313	1940-06-01	0.000560186	0.00896297	0	0	6.63659	49.6898	MAP1LC3B;TFRC;PCBP2;VDAC2;SAT2;SAT1
PSC-like	WikiPathway	Adipogenesis WP236	11/130	0.000621665	0.00954878	0	0	3.49491	25.8033	SREBF1;CDKN1A;KLF5;GADD45B;GADD45A;CELF1;DDIT3;NAMPT;TRIB3;IGF1;AGPAT2
PSC-like	WikiPathway	Proximal tubule transport WP4917	1957-07-01	0.000685092	0.0101183	0	0	5.27089	38.4035	ATP6V1G1;ATP6V0B;ATP6V0E1;SLC4A2;ATP6V1E1;ATP6V0D2;ATP6V1C1
PSC-like	WikiPathway	LncRNA involvement in canonical Wnt signaling and colorectal cancer WP4258	1994-09-01	0.000791794	0.0112611	0	0	3.99469	28.5269	CCND2;FRAT2;CCND1;CSNK2A1;CTBP2;DVL2;CSNK1E;SENP2;ATF3
PSC-like	WikiPathway	Sphingolipid pathway WP1422	1930-05-01	0.000995086	0.0131763	0	0	7.51042	51.9172	UGCG;CERS4;COL4A3BP;SPTLC2;PLPP1
PSC-like	WikiPathway	Autophagy WP4923	1930-05-01	0.000995086	0.0131763	0	0	7.51042	51.9172	ATG3;MAP1LC3B;PRKAB2;ATG101;ULK1
PSC-like	WikiPathway	G1 to S cell cycle control WP45	1964-07-01	0.00137618	0.0176151	0	0	4.62192	30.4513	CCNA1;CDKN1A;CCND2;CCND1;GADD45A;MDM2;MCM4
PSC-like	WikiPathway	Electron Transport Chain (OXPHOS system in mitochondria) WP111	9/103	0.00152014	0.0188301	0	0	3.61054	23.4287	NDUFB9;COX7A2L;ATP5F1B;NDUFAB1;SLC25A5;ATP5MG;SLC25A4;UQCRH;SLC25A6
PSC-like	WikiPathway	Apoptosis WP254	1984-08-01	0.00158477	0.0190173	0	0	3.96546	25.5665	HRK;MDM2;PMAIP1;TNFRSF10B;CYCS;BAK1;IGF1;BBC3
PSC-like	WikiPathway	Nuclear Receptors Meta-Pathway WP2882	18/319	0.00195548	0.0227547	0	0	2.27077	14.163	SREBF1;JUND;GADD45B;GSTP1;TXNRD1;PTGR1;SLC5A3;POU5F1;NFKB2;SLC6A6;DNAJB1;SLC6A8;CCND1;MAFG;CYP1A1;CYP1B1;SQSTM1;HSPA1A
PSC-like	WikiPathway	Zinc homeostasis WP3529	1936-05-01	0.00231464	0.0247998	0	0	6.05493	36.7443	MT2A;MT1G;MT1X;MT1H;MT1E
PSC-like	WikiPathway	FGF23 signaling in hypophosphatemic rickets and related disorders WP4790	2022-04-01	0.00232498	0.0247998	0	0	8.33183	50.5246	CDKN1A;CCND1;FGFR3;NFKB2
PSC-like	WikiPathway	NAD+ biosynthetic pathways WP3645	2022-04-01	0.00232498	0.0247998	0	0	8.33183	50.5246	TNKS2;NAMPT;SIRT7;SIRT1
PSC-like	WikiPathway	Androgen receptor signaling pathway WP138	1990-08-01	0.0024603	0.0248619	0	0	3.67417	22.0725	CDKN1A;CCND1;MDM2;RNF4;SIRT1;PIAS2;PLPP1;RHOB
PSC-like	WikiPathway	Apoptosis Modulation and Signaling WP1772	1990-08-01	0.0024603	0.0248619	0	0	3.67417	22.0725	HRK;PIDD1;PMAIP1;TNFRSF10B;CYCS;BAK1;BBC3;HSPA1A
PSC-like	WikiPathway	Nonalcoholic fatty liver disease WP4396	11/155	0.00258662	0.0251487	0	0	2.88443	17.1837	MLXIP;SREBF1;NDUFB9;PRKAB2;COX7A2L;DDIT3;NDUFAB1;CYCS;BAK1;UQCRH;BBC3
PSC-like	WikiPathway	Melatonin metabolism and effects WP3298	1937-05-01	0.00261966	0.0251487	0	0	5.86541	34.8682	CYP1A1;CYP1B1;APOE;CSNK1E;SIRT1
PSC-like	WikiPathway	Sphingolipid Metabolism (general overview) WP4725	2024-04-01	0.00324078	0.0303526	0	0	7.49788	42.9774	CERS4;UGCG;SPTLC2;DEGS1
PSC-like	WikiPathway	Small cell lung cancer WP4658	1996-08-01	0.00367575	0.0336069	0	0	3.42259	19.1871	CDKN1A;CCND1;TRAF4;GADD45B;MAX;GADD45A;CYCS;BAK1
PSC-like	WikiPathway	Sphingolipid Metabolism (integrated pathway) WP4726	2025-04-01	0.00377937	0.0337507	0	0	7.14047	39.831	UGCG;CERS4;SPTLC2;DEGS1
PSC-like	WikiPathway	Transcriptional cascade regulating adipogenesis WP4211	2013-03-01	0.00418132	0.0364915	0	0	11.231	61.5134	SREBF1;KLF5;DDIT3
PSC-like	WikiPathway	Cell cycle WP179	9/120	0.00429724	0.0366698	0	0	3.0549	16.6485	CCNA1;CDKN1A;CCND2;CCND1;GADD45B;GADD45A;MDM2;MCM4;YWHAG
PSC-like	WikiPathway	Neural Crest Differentiation WP2064	8/101	0.00500564	0.040912	0	0	3.23775	17.151	CTBP2;ID1;DVL2;FGF2;FGFR3;NFKB2;RHOB;DLL3
PSC-like	WikiPathway	Eukaryotic Transcription Initiation WP405	1943-05-01	0.00508982	0.040912	0	0	4.93777	26.0739	POLR2A;POLR2B;TAF13;POLR1D;TAF7
PSC-like	WikiPathway	NRF2 pathway WP2884	10/146	0.005114	0.040912	0	0	2.77219	14.6254	SLC6A6;DNAJB1;SLC6A8;MAFG;GSTP1;TXNRD1;PTGR1;SQSTM1;SLC5A3;HSPA1A
PSC-like	WikiPathway	EGFR Tyrosine Kinase Inhibitor Resistance WP4806	1984-07-01	0.00642857	0.0497407	0	0	3.4179	17.2502	CCND1;PDGFA;MAPK1;KRAS;IGF1;FGF2;FGFR3
PSC-like	WikiPathway	miR-517 relationship with ARCN1 and USP1 WP3596	2022-05-02	0.00647665	0.0497407	0	0	24.9187	125.579	CDKN1A;ID1
PSC-like	Bioplanet	p53 signaling pathway	21/139	9.01748e-11	7.88128e-08	0	0	6.86304	158.737	PLK3;BTG2;CDKN1A;GADD45A;DUSP1;GDF15;TNFRSF10B;TRIAP1;RCHY1;BBC3;PIDD1;RRM2B;TP53INP1;FDXR;MDM2;PMAIP1;CEBPZ;BAK1;CTSD;ATF3;HSPA1B
PSC-like	Bioplanet	p53 activity regulation	17/118	1.17813e-08	5.14844e-06	0	0	6.44527	117.67	CDKN1A;GADD45B;GADD45A;TNFRSF10B;CSNK1E;IGF1;RCHY1;BBC3;PIDD1;CCND2;CCND1;RRM2B;ZMAT3;MDM2;PMAIP1;CYCS;TIMP3
PSC-like	Bioplanet	MicroRNA regulation of DNA damage response	1970-12-01	2.41556e-07	7.03733e-05	0	0	7.86247	119.794	PIDD1;CDKN1A;CCND2;CCND1;RRM2B;GADD45B;GADD45A;MDM2;PMAIP1;TNFRSF10B;CYCS;BBC3
PSC-like	Bioplanet	Disease	41/674	5.28461e-07	8.19064e-05	0	0	2.53225	36.5993	CDKN1A;CCNT1;STX16;RPL8;FGF2;ZMYM2;POLR2A;PABPN1;POLR2B;RPS18;FGFR1OP2;MAPK1;STX3;ATP6V1E1;B2M;ATP6V1C1;RANBP2;CPSF4;ATP6V1G1;ATP6V0B;ATP6V0E1;TAF13;RPSA;IGF1;DNAJC3;DDIT3;MDM2;RPL24;TCEA1;TPP1;TRIB3;KRAS;RPL26;RPL29;SLC25A5;SLC25A4;ATP6V0D2;FGFR3;ATF3;HSPA1A;SLC25A6
PSC-like	Bioplanet	Transferrin endocytosis and recycling	2029-08-01	5.48191e-07	8.19064e-05	0	0	14.3919	207.482	ATP6V0B;ATP6V1G1;ATP6V0E1;TFRC;ATP6V1E1;MCOLN1;ATP6V0D2;ATP6V1C1
PSC-like	Bioplanet	Iron uptake and transport	1939-09-01	5.62286e-07	8.19064e-05	0	0	11.3504	163.346	ATP6V0B;ATP6V1G1;ATP6V0E1;TFRC;FLVCR1;ATP6V1E1;MCOLN1;ATP6V0D2;ATP6V1C1
PSC-like	Bioplanet	Signaling by insulin receptor	14/109	9.68739e-07	0.000120954	0	0	5.61158	77.7051	ATP6V1G1;PRKAB2;ATP6V0B;ATP6V0E1;FGF2;MAPK1;TRIB3;KRAS;ATP6V1E1;ATP6V0D2;FGFR3;CRK;ATP6V1C1;EIF4B
PSC-like	Bioplanet	EGFR1 pathway	16/152	2.46908e-06	0.000269747	0	0	4.48799	57.9474	CDKN1A;GADD45A;DUSP1;SLC20A1;HSPB1;DDX21;MT1X;ZFP36L2;CLK1;PNP;CCND1;MT1G;CYCS;TIMP3;MT1H;SQSTM1
PSC-like	Bioplanet	BDNF signaling pathway	21/261	5.63157e-06	0.000546888	0	0	3.35306	40.5289	PNISR;BTG2;CDKN1A;CRABP2;GCH1;GADD45A;DUSP1;GDF15;HSPB1;RPSA;FGF2;RHOB;DNAJB1;MARCKS;GAL;DDIT3;IER2;ATF3;HSPA1B;EIF4B;HSPA1A
PSC-like	Bioplanet	TAp63 pathway	1955-09-01	1.16353e-05	0.00101693	0	0	7.39634	84.0332	CDKN1A;TRAF4;GADD45A;GDF15;FDXR;MDM2;PMAIP1;AEN;BBC3
PSC-like	Bioplanet	Influenza infection	14/142	2.2062e-05	0.00175293	0	0	4.15775	44.578	RANBP2;CPSF4;RPSA;RPL8;DNAJC3;PABPN1;POLR2A;RPS18;POLR2B;RPL24;RPL26;RPL29;SLC25A6;HSPA1A
PSC-like	Bioplanet	T cell receptor regulation of apoptosis	34/603	2.4651e-05	0.00179542	0	0	2.31049	24.5159	CDKN1A;MAX;SLC20A1;GSTP1;TRIAP1;RASGRP2;SLC5A3;BBC3;PNP;ZMYM2;CCND2;CCND1;NAMPT;PIM1;PMAIP1;ATP6V1E1;IER2;HSPA9;PLK3;JUND;GADD45B;DUSP1;DESI2;TNFRSF10B;EEF2;CLK1;DDIT3;CYCS;KRAS;SLC25A5;ATF3;CNIH4;HSPA1A;UBE2M
PSC-like	Bioplanet	TGF-beta regulation of extracellular matrix	32/565	3.9164e-05	0.00244778	0	0	2.3164	23.5062	CRABP2;SLC20A1;GCNT1;PDGFA;KIAA0100;TFPI;SAT1;TOB1;UGCG;GOLGA4;GPNMB;CCND1;PIM1;CYP1B1;TIMP3;CKB;APOE;ATG3;BRD2;TAF13;TXNRD1;IGF1;RNASE1;F3;CLK1;OXA1L;ELF3;CYP1A1;TRIB3;CRK;ATF3;NFE2L1
PSC-like	Bioplanet	p73 transcription factor network	1979-10-01	3.92093e-05	0.00244778	0	0	5.48295	55.6333	PLK3;CDKN1A;GDF15;MDM2;AEN;FBXO45;BAK1;RCHY1;SIRT1;BBC3
PSC-like	Bioplanet	TP53 network	2019-05-01	0.000102934	0.00568272	0	0	13.4191	123.206	CDKN1A;GADD45A;MDM2;PMAIP1;BBC3
PSC-like	Bioplanet	Huntington's disease	15/184	0.000104031	0.00568272	0	0	3.37348	30.9376	NDUFB9;CLTB;UQCRH;BBC3;COX7A2L;REST;POLR2A;POLR2B;NDUFAB1;VDAC2;CYCS;SLC25A5;SLC25A4;RCOR1;SLC25A6
PSC-like	Bioplanet	ATF2 transcription factor network	1959-08-01	0.000142321	0.00731698	0	0	5.91692	52.4087	HRK;JUND;CCND1;DUSP1;GADD45A;DDIT3;MAPK1;ATF3
PSC-like	Bioplanet	Wnt interactions in lipid metabolism and immune response	1945-07-01	0.000154006	0.00747783	0	0	6.93967	60.92	GJA1;KLF5;CCND1;GPNMB;DUSP1;CYP1A1;APOE
PSC-like	Bioplanet	Integrated breast cancer pathway	13/152	0.000184617	0.00849238	0	0	3.54625	30.488	PLK3;GDI1;MAX;GADD45A;TFPI;SIRT1;CCNB1IP1;CCND1;RASGEF1A;MDM2;MAPK1;KRAS;BAK1
PSC-like	Bioplanet	MAPK signaling pathway	20/314	0.00024545	0.0107262	0	0	2.59437	21.5654	JUND;GADD45B;H3F3B;GADD45A;DUSP1;MAX;PDGFA;HSPB1;RASGRP2;FGF2;NFKB2;RAP1B;DDIT3;MAPK1;KRAS;LAMTOR3;FGFR3;CRK;HSPA1B;HSPA1A
PSC-like	Bioplanet	Senescence and autophagy	1999-10-01	0.000266274	0.0108534	0	0	4.24645	34.9524	ATG3;GABARAPL1;CDKN1A;MAP1LC3B;KMT2A;MDM2;MAPK1;ULK1;IGF1;SQSTM1
PSC-like	Bioplanet	Hypoxia and p53 in the cardiovascular system	2023-05-01	0.000273197	0.0108534	0	0	10.4349	85.6217	DNAJB1;CDKN1A;GADD45A;MDM2;HSPA1A
PSC-like	Bioplanet	ATM-dependent DNA damage response	1982-09-01	0.000287411	0.0109216	0	0	4.65423	37.9534	CDKN1A;CCND2;CCND1;PPP2R5E;DVL2;MDM2;MAPK1;PMAIP1;BAK1
PSC-like	Bioplanet	Influenza factor interactions with host	2022-06-03	0.000335254	0.0122088	0	0	37.45	299.623	CPSF4;PABPN1;SLC25A6
PSC-like	Bioplanet	Latent infection of Homo sapiens with Mycobacterium tuberculosis	1937-06-01	0.000362519	0.0126737	0	0	7.27997	57.675	ATP6V0B;ATP6V1G1;ATP6V0E1;ATP6V1E1;ATP6V0D2;ATP6V1C1
PSC-like	Bioplanet	Influenza viral RNA transcription and replication	11/125	0.00044569	0.0149821	0	0	3.64914	28.1563	DNAJC3;POLR2A;RPS18;POLR2B;RPL24;RPSA;UPF3A;CASC3;RPL26;RPL8;RPL29
PSC-like	Bioplanet	Fibroblast growth factor 1	2026-05-01	0.00050061	0.0162049	0	0	8.94282	67.9626	CDKN1A;CCND1;PDGFA;IGF1;F3
PSC-like	Bioplanet	Melanoma	1971-08-01	0.00051946	0.0162146	0	0	4.78693	36.2022	CDKN1A;CCND1;MDM2;PDGFA;MAPK1;KRAS;IGF1;FGF2
PSC-like	Bioplanet	FSH regulation of apoptosis	17/263	0.00059413	0.0175177	0	0	2.62643	19.5102	CSNK2A1;DUSP1;IDH1;MBD2;GATA6;MT1X;CREBL2;ISG15;YBX3;RHOB;AKAP12;PTP4A1;GPRC5A;FDXR;TIMP3;PMAIP1;APOE
PSC-like	Bioplanet	Collecting duct acid secretion	2027-05-01	0.000601294	0.0175177	0	0	8.53589	63.3058	ATP6V1G1;ATP6V0E1;ATP6V1E1;ATP6V0D2;ATP6V1C1
PSC-like	Bioplanet	Lipid metabolism regulation by peroxisome proliferator-activated receptor alpha (PPAR-alpha)	10/112	0.000715692	0.0197221	0	0	3.70275	26.8163	ABCA1;ESRRA;SREBF1;MED13;CHD9;TGS1;TXNRD1;CYP1A1;TRIB3;MED13L
PSC-like	Bioplanet	Bladder cancer	1942-06-01	0.000732561	0.0197221	0	0	6.26725	45.243	CDKN1A;CCND1;MDM2;MAPK1;KRAS;FGFR3
PSC-like	Bioplanet	Adipogenesis	11/133	0.000752625	0.0197221	0	0	3.40844	24.5133	SREBF1;CDKN1A;KLF5;GADD45B;GADD45A;CELF1;DDIT3;NAMPT;TRIB3;IGF1;AGPAT2
PSC-like	Bioplanet	mTOR signaling pathway	10/113	0.000767222	0.0197221	0	0	3.66661	26.2996	SREBF1;RRAGC;CYCS;MAPK1;ULK1;KRAS;IGF1;EEF2;YWHAG;EIF4B
PSC-like	Bioplanet	Pathways in cancer	19/325	0.000983179	0.0245514	0	0	2.36182	16.3549	CDKN1A;CTBP2;MAX;GSTP1;PDGFA;IGF1;FGF2;PIAS2;NFKB2;CCNA1;CCND1;TRAF4;DVL2;MDM2;CYCS;MAPK1;KRAS;FGFR3;CRK
PSC-like	Bioplanet	Prolactin regulation of apoptosis	10/118	0.0010728	0.0260453	0	0	3.49596	23.9035	SRRM2;EEF1A1;OXA1L;CCND1;PQLC1;CITED4;IGF1;KLHL24;UQCRH;PCMTD1
PSC-like	Bioplanet	Lysosome	10/121	0.00129959	0.0306984	0	0	3.40094	22.6017	CTSA;GGA2;LAPTM4B;ATP6V0B;FUCA1;CLTB;TPP1;MCOLN1;ATP6V0D2;CTSD
PSC-like	Bioplanet	Glioma	1965-07-01	0.00150817	0.034688	0	0	4.542	29.5087	CDKN1A;CCND1;MDM2;PDGFA;MAPK1;KRAS;IGF1
PSC-like	Bioplanet	G1 to S cell cycle control	1967-07-01	0.00180161	0.0403746	0	0	4.39015	27.7417	CCNA1;CDKN1A;CCND2;CCND1;GADD45A;MDM2;MCM4
PSC-like	Bioplanet	Fatty acid, triacylglycerol, and ketone body metabolism	12/173	0.00204078	0.044591	0	0	2.81742	17.4523	ABCA1;ESRRA;SREBF1;PRKAB2;MED13;CHD9;TGS1;TXNRD1;CYP1A1;TRIB3;AGPAT2;MED13L
PSC-like	Bioplanet	Mitochondrial protein import	1952-06-01	0.00228205	0.0456915	0	0	4.90228	29.819	HSPA9;TOMM40;TOMM7;TOMM20;SLC25A4;SLC25A6
PSC-like	Bioplanet	Prostate cancer	1989-08-01	0.00229283	0.0456915	0	0	3.71972	22.6083	CDKN1A;CCND1;GSTP1;MDM2;PDGFA;MAPK1;KRAS;IGF1
PSC-like	Bioplanet	AP-1 transcription factor network	1970-07-01	0.00232263	0.0456915	0	0	4.18045	25.3547	GJA1;MT2A;JUND;CCND1;DUSP1;MAFG;ATF3
PSC-like	Bioplanet	Signaling events mediated by HDAC class I	1970-07-01	0.00232263	0.0456915	0	0	4.18045	25.3547	MBD3;RANBP2;MAX;MBD2;SAP18;SIRT7;SIRT1
PSC-like	Bioplanet	Parkinson's disease	10/131	0.00235254	0.0456915	0	0	3.11826	18.8725	NDUFB9;COX7A2L;NDUFAB1;VDAC2;CYCS;UBE2G2;SLC25A5;SLC25A4;UQCRH;SLC25A6
PSC-like	ARCHS4	KIDNEY (BULK TISSUE)	97/2316	1.59875e-06	0.000172665	0	0	1.77091	23.635	ZNF296;CD81;FOXI1;RPL8;TOMM20;LAPTM4B;PNP;CCND1;RPS18;FAM162A;PIM3;DENR;SEPHS2;ATP6V1G1;ARMT1;IMP3;RPSA;CSNK1E;EEF1A1;TMEM259;FSCN1;RPL24;VDAC2;RPL26;RPL29;NCBP2-AS2;PPIC;MRPL18;GATA6;UQCRH;LARP1;PCBP2;PMAIP1;PACSIN3;AKIRIN1;FUS;GADD45A;CHCHD10;EEF2;SLC6A8;FXYD4;ID1;CYCS;DEGS1;FGFR3;CNIH4;RNF187;UBE2M;BTG3;UBXN1;TRIAP1;MRPL34;YBX3;MRPL41;AKAP12;RFK;EFHD1;METTL16;ATP6V0B;GSTO1;MRPS23;AEN;FAM126B;R…
STB-like	Biological_Process	regulation of transcription from RNA polymerase II promoter (GO:0006357)	145/1478	3.00118e-15	1.07202e-11	0	0	2.22584	74.4314	CCNT2;CRTC3;KDM1A;FOXI3;WWC1;SERPINE1;ATN1;SCX;PRDM2;RBPJ;RPS6KA4;TBK1;KAT5;RPS6KA1;EP300;KMT5A;IER2;DDX17;MSX2;FST;LMO2;SARS;RUNX1;DDIT3;TRIB3;MAML3;NUPR1;SQSTM1;ATF3;GCM1;NOTCH1;DLX5;CREM;FOXO6;NEDD4L;GATA3;GATA2;MED12L;SLC9A1;UBB;DDRGK1;MYO6;TPR;UBC;APOE;CGA;RREB1;BCL9L;HEXIM1;TFAP2A;XBP1;TFAP2C;ZFHX3;JUND;TGFB1;POU2F1;JUP;SMURF1;HMGA1;NR2F2;SNF8;SMARCA2;BMP7;HOPX;C1ORF61;NR2F6;NFKB2;NFKBIA;ML…
STB-like	Biological_Process	proteasome-mediated ubiquitin-dependent protein catabolic process (GO:0043161)	47/291	1.30029e-12	2.32231e-09	0	0	3.75785	102.847	GSK3B;VCP;RNF11;PSMD11;PSMD13;RNF38;NEDD4L;AGAP3;TNFAIP1;ANAPC11;PSMB6;PCNP;ZNRF1;PSMD6;FZR1;PSMD7;KAT5;UBB;PSMD2;UBC;UBQLN1;DNAJB9;SKP2;FBXW5;UBE2B;HSPA5;CSNK1A1;SMURF1;EDEM1;TMUB1;FBXL15;UBE2A;ABTB2;DDB1;SPSB3;ITCH;SPSB1;CDC34;NPLOC4;NEMF;PSMC4;DDIT3;PSMC1;MDM2;CTNNB1;STT3B;RNF187
STB-like	Biological_Process	positive regulation of transcription from RNA polymerase II promoter (GO:0045944)	89/848	3.48286e-11	4.14692e-08	0	0	2.32643	56.0219	ARF4;CSRNP2;CCNT2;CRTC3;DDX3X;PLXND1;KDM1A;WWC1;AKAP8L;SERPINE1;SCX;MED19;PRDM2;RBPJ;LITAF;RPS6KA4;TBK1;MED13;KAT5;RPS6KA1;EP300;TEAD1;IER2;TEAD3;DDX17;KLF10;PPP1R12A;RIPK2;NCOA3;LMO2;TET2;TFEB;TNFRSF1A;RUNX1;TFDP2;DDIT3;MAML3;SQSTM1;ATF3;PPARD;ENG;ZNF750;GCM1;CEBPA;HDAC5;CEBPB;HDAC2;NOTCH1;DLX5;WBP2;CEBPG;FOXK2;GATA3;GATA2;SLC9A1;RXRA;UBB;DDRGK1;MYO6;HSF1;UBC;CGA;RREB1;E2F8;BCL9L;BRD4;TFAP2A;MBD…
STB-like	Biological_Process	positive regulation of protein catabolic process (GO:0045732)	22/81	4.91364e-11	4.38788e-08	0	0	7.16	169.953	GSK3B;HSP90AA1;VCP;CSNK2A1;LRP1;SMURF1;PLK2;RDX;TNFAIP3;NEDD4L;FURIN;PTTG1IP;SNF8;TNFRSF1B;OAZ1;DDB1;FZR1;ITCH;ADAM9;ADAM8;APOE;RAB7A
STB-like	Biological_Process	positive regulation of transcription, DNA-templated (GO:0045893)	107/1120	9.66595e-11	6.71169e-08	0	0	2.10773	48.6039	CCNT2;CRTC3;KDM1A;SERPINE1;SCX;PRDM2;RBPJ;RPS6KA4;TBK1;KAT5;CREB3L2;RPS6KA1;EP300;IER2;DDX17;LMO2;RUNX1;CCNE1;DDIT3;MAML3;SQSTM1;ATF3;GCM1;NOTCH1;DLX5;GATA3;GATA2;SLC9A1;UBB;DDRGK1;MYO6;UBC;DVL3;CGA;RREB1;BCL9L;TFAP2A;XBP1;TFAP2C;ZFHX3;JUND;TGFB1;POU2F1;JUP;ALYREF;HMGA1;ESRRG;NR2F2;SMARCA2;BMP7;C1ORF61;NFKB2;NFKBIA;MLLT10;NR4A1;ID2;AGO2;NFE2L3;RNF187;CDKN1C;ARF4;CSRNP2;DDX3X;AKAP8L;MED19;MED16;LI…
STB-like	Biological_Process	ubiquitin-dependent protein catabolic process (GO:0006511)	48/341	1.12738e-10	6.71169e-08	0	0	3.19096	73.0919	GSK3B;VCP;RNF11;PSMD11;PSMD13;RNF38;NEDD4L;TNFAIP3;AGAP3;TNFAIP1;FBXO22;ANAPC11;PSMB6;PCNP;ZNRF1;PSMD6;PSMD7;KAT5;UBB;PSMD2;UBC;UBR5;XBP1;UBE2H;FBXW5;UBE2B;CSNK1A1;SMURF1;ADRM1;UBE2G1;VPS37A;UBE2A;FBXO11;ABTB2;DDB1;SPSB3;ITCH;SPSB1;CDC34;NPLOC4;PSMC4;DDIT3;TOLLIP;PSMC1;MDM2;CTNNB1;SQSTM1;RNF187
STB-like	Biological_Process	regulation of autophagy (GO:0010506)	34/203	6.29973e-10	2.87031e-07	0	0	3.88796	82.3678	ATP6V1A;PLEKHF1;PRKAG2;HSPB1;VPS26A;PIK3CB;GOLGA2;DRAM1;PIP4K2A;EP300;TBC1D14;SH3BP4;SLC38A9;ATP6V1E1;ATP6V1D;ATP6V1C2;MCL1;ATP6V1G1;ATP6V0B;ATP6V0E1;PLK2;BNIP3;DAPK3;TFEB;ERN1;RRAGC;RHEB;ULK3;ULK1;ATP6V0D1;DEPDC5;OPTN;EIF4G2;EIF4G1
STB-like	Biological_Process	negative regulation of transcription, DNA-templated (GO:0045892)	83/813	6.42848e-10	2.87031e-07	0	0	2.24472	47.5097	ZNF254;CDKN1C;KDM1A;WWC1;ATN1;RBPJ;SIN3B;KAT5;DNMT3B;EP300;KMT5A;JARID2;KLF10;DAXX;MSX2;H2AFY;FST;SARS;SIRT7;COMMD7;NCOR2;HIC2;ZNF91;TFDP2;PSPC1;DDIT3;TRIB3;GAS6;ATF3;MDFI;PPARD;CEBPA;HDAC5;CEBPB;HDAC2;NOTCH1;CREM;NEDD4L;GATA3;DEDD2;FAM129B;RXRA;ZNF706;UBB;HSF1;TPR;UBC;ZBTB7A;RREB1;E2F8;HEXIM1;MBD3;TFAP2A;MBD4;TCF7L2;TFAP2C;ZFHX3;JUND;TGFB1;POU2F1;CBX3;HMGA1;NR2F2;KLF4;SMARCA2;BMP7;TBX3;NR2F6;GAT…
STB-like	Biological_Process	cellular response to insulin stimulus (GO:0032869)	24/110	9.16606e-10	3.63791e-07	0	0	5.36188	111.583	ATP6V1A;HDAC5;ATP6V1G1;XBP1;ATP6V0B;ATP6V0E1;ATP6AP1;PDPK1;INSR;SYAP1;PIK3C2A;BAIAP2;USF1;ZFP36L1;BAIAP2L1;TRIB3;ATP6V1E1;ATP6V0D1;ATP6V1D;VAMP2;SH2B2;ATP6V1F;ATP6V1C2;RAB8B
STB-like	Biological_Process	negative regulation of gene expression (GO:0010629)	68/618	1.1451e-09	4.09031e-07	0	0	2.42564	49.9385	CDKN1C;TRIM71;DDX3X;KDM1A;EIF4A3;RBPJ;KAT5;DNMT3B;KMT5A;JARID2;KLF10;DAXX;MSX2;H2AFY;DAPK3;COMMD7;NCOR2;ERN1;HIC2;ZNF91;AEBP2;TFDP2;PSPC1;DDIT3;TRIB3;GAS6;MDFI;ENG;PPARD;CEBPA;HDAC5;DNMT1;HDAC2;NOTCH1;GATA3;DEDD2;FAM129B;ZNF706;DDRGK1;IGF2BP1;RBBP7;ZBTB7A;HEXIM1;TFAP2A;TCF7L2;NDFIP2;TGFB1;POU2F1;CBX3;HMGA1;NR2F2;KLF4;SMARCA2;BMP7;TBX3;GATAD2A;VEGFA;ID2;BHLHE40;MDM2;ID4;ZNF217;ID3;CTNNB1;HSPA1B;TR…
STB-like	Biological_Process	regulation of canonical Wnt signaling pathway (GO:0060828)	34/213	2.30114e-09	7.47242e-07	0	0	3.66881	72.9721	GSK3B;VCP;PSMD11;DDX3X;PSMD13;CTNND1;JADE1;GSKIP;XIAP;NKD2;PSMB6;PSMD6;PSMD7;UBB;TNKS2;PSMD2;UBC;UBR5;ANKRD10;DVL3;APOE;TCF7L2;JUP;CSNK1A1;SIAH2;DAPK3;AXIN2;LATS2;PSMC4;DDIT3;WNK2;PSMC1;NOTUM;LGR4
STB-like	Biological_Process	proteasomal protein catabolic process (GO:0010498)	36/237	3.102e-09	9.23363e-07	0	0	3.4625	67.8346	GSK3B;VCP;RNF11;PSMD11;PSMD13;RNF38;NEDD4L;AGAP3;TNFAIP1;ANAPC11;PSMB6;PCNP;ZNRF1;PSMD6;PSMD7;KAT5;UBB;PSMD2;UBC;SOCS6;FBXW5;UBE2B;CSNK1A1;SMURF1;UBE2A;ABTB2;DDB1;SPSB3;ITCH;SPSB1;CDC34;PSMC4;DDIT3;PSMC1;CTNNB1;RNF187
STB-like	Biological_Process	negative regulation of cellular macromolecule biosynthetic process (GO:2000113)	58/512	6.85512e-09	1.88358e-06	0	0	2.49294	46.8629	CDKN1C;TRIM71;GSK3B;DDX3X;KDM1A;EIF4A3;RBPJ;KAT5;KMT5A;JARID2;KLF10;DAXX;MSX2;DAPK3;COMMD7;HIC2;ZNF91;TFDP2;PSPC1;DDIT3;TRIB3;GAS6;MDFI;PPARD;CEBPA;HDAC5;HDAC2;NOTCH1;GATA3;DEDD2;FAM129B;ZNF706;IGF2BP1;ZBTB7A;HEXIM1;TFAP2A;TCF7L2;TGFB1;POU2F1;CBX3;EIF2AK1;HMGA1;NR2F2;KLF4;SMARCA2;BMP7;TBX3;GATAD2A;ID2;BHLHE40;MDM2;ID4;ZNF217;ID3;CTNNB1;TRIM33;RCOR1;EZH2
STB-like	Biological_Process	protein transport (GO:0015031)	43/326	7.83484e-09	1.93174e-06	0	0	2.94581	54.9827	NAPA;ATP6V1A;STX12;COPB2;RAB1A;LRP1;VPS26A;AP2A1;RAB21;SNX27;MYO6;KIF13A;TOM1;TMED2;TBC1D14;TLK1;APOE;ATP6V1E1;RAB6A;GOLGA7;SIL1;SNX8;ATP6V1D;EVI5;TBC1D10A;ATP6V1C2;RAB8B;ATP6V1F;YWHAH;RAB2A;ATP6V1G1;ATP6V0B;ATP6V0E1;ATP6AP1;RAB11A;SCAMP2;EHD1;RAB9A;KDELR2;ATP6V0D1;OPTN;VAMP2;RAB7A
STB-like	Biological_Process	regulation of transcription, DNA-templated (GO:0006355)	132/1598	8.11199e-09	1.93174e-06	0	0	1.80144	33.5606	KDM1A;FOXI3;SCX;PRDM2;RBPJ;RPS6KA4;KAT5;ZNF726;GPBP1;CREB3L2;RPS6KA1;EP300;KMT5A;ZNF600;DDX17;DAXX;MSX2;DAPK3;RUNX1;HIC2;ZNF91;CCNE1;PSPC1;DDIT3;TRIB3;NUPR1;ATF3;GCM1;NOTCH1;DLX5;CREM;FOXO6;BAZ2A;GATA3;AKAP17A;MED12L;DEDD2;SBNO1;ZNF706;DVL3;APOE;CGA;ZBTB7A;RREB1;HEXIM1;TFAP2A;CDT1;TFAP2C;ZFHX3;JUND;TGFB1;POU2F1;CBX3;INSR;HMGA1;ESRRG;NR2F2;SNF8;SMARCA2;BMP7;HOPX;NFKB2;TFCP2;ID2;BHLHE40;SP6;NFE2L3;…
STB-like	Biological_Process	cellular protein modification process (GO:0006464)	92/1001	1.48956e-08	3.32545e-06	0	0	1.99802	36.0086	GSK3B;PTPN21;PIK3CB;FBXO22;DDA1;CDC14B;PPP1CB;GOLGA2;RPS6KA4;PSMD6;PSMD7;TBK1;SERP1;PPP4R2;PSMD2;RPS6KA1;TLK1;MAP3K8;PIM3;QSOX1;SBF1;SKP2;RAB2A;DUSP5;FBXW5;PPP1R12A;WSB1;PRKCH;CSNK2A1;PDPK1;DAPK3;COG3;SHISA5;WIPI1;DUSP8;FBXO11;DDB1;ERN1;PTP4A2;PPM1B;CDC34;MELK;LATS2;CCNE1;PEAK1;B3GNT5;MXRA8;VWA1;ULK1;RAF1;GAS6;SGK1;RAB1A;PSMD11;PSMD13;PRKCZ;PSMB6;PPP2CA;PHKG2;MKNK2;ST8SIA4;ST3GAL4;FYN;MGAT1;APOE;…
STB-like	Biological_Process	protein polyubiquitination (GO:0000209)	38/283	3.58522e-08	7.1266e-06	0	0	2.99763	51.3909	PSMD11;PSMD13;NEDD4L;TNFAIP3;TANK;FBXO22;ANAPC11;PSMB6;ZNRF1;PSMD6;FZR1;PSMD7;HECTD1;UBB;TNKS2;UBE2Q2;PSMD2;UBC;UBR5;SKP2;UBE2H;WSB1;FBXW5;UBE2B;SMURF1;SIAH2;UBE2G1;FBXL15;UBE2A;FBXO11;ITCH;SPSB1;CDC34;PSMC4;ZNF738;PSMC1;TPP2;RNF187
STB-like	Biological_Process	negative regulation of nucleic acid-templated transcription (GO:1903507)	51/444	3.59123e-08	7.1266e-06	0	0	2.52206	43.2336	CDKN1C;KDM1A;RBPJ;KAT5;KMT5A;JARID2;KLF10;DAXX;MSX2;COMMD7;HIC2;ZNF91;TFDP2;PSPC1;DDIT3;TRIB3;GAS6;MDFI;PPARD;CEBPA;HDAC5;HDAC2;NOTCH1;GATA3;DEDD2;FAM129B;ZNF706;ZBTB7A;HEXIM1;TFAP2A;TCF7L2;TGFB1;POU2F1;CBX3;HMGA1;NR2F2;KLF4;SMARCA2;BMP7;TBX3;GATAD2A;ID2;BHLHE40;MDM2;ID4;ZNF217;ID3;CTNNB1;TRIM33;RCOR1;EZH2
STB-like	Biological_Process	transmembrane receptor protein tyrosine kinase signaling pathway (GO:0007169)	47/396	4.56836e-08	8.58852e-06	0	0	2.61255	44.1561	TRIM71;ATP6V1A;CYFIP1;NRP1;ITSN1;NEDD9;HSPB1;AP2A1;PIK3CB;SHB;PIK3C2A;KALRN;BAIAP2L1;UBB;ERBB3;UBC;POLR2F;FYN;POLR2H;ATP6V1E1;ATP6V1D;SH2B2;POLR2K;EPHB4;ATP6V1C2;ATP6V1F;LYN;NUS1;HSP90AA1;ATP6V1G1;ATP6V0B;ATP6V0E1;ATP6AP1;SORT1;INSR;BAIAP2;PGF;PTK2;SULF2;VEGFA;HNRNPF;RAPGEF1;ELMO1;RAPGEF2;HAP1;ATP6V0D1;FGFR1
STB-like	Biological_Process	positive regulation of protein metabolic process (GO:0051247)	20/96	5.21978e-08	9.32253e-06	0	0	5.03835	84.4843	GSK3B;RAB1A;VCP;TGFB1;CSNK2A1;LRP1;SMURF1;PLK2;TNFAIP3;NEDD4L;SNF8;KLF4;OAZ1;DDB1;NFKBIA;FZR1;ITCH;APOE;RAB7A;EIF4G1
STB-like	Biological_Process	regulation of primary metabolic process (GO:0080090)	24/139	1.13607e-07	1.9324e-05	0	0	4.00361	64.0197	MBD4;PSMD11;ALAS1;H2AFY;LRP1;PSMD13;EDF1;GRHL1;OAZ1;AZIN1;NCOR2;PSMB6;PSMD6;PSMD7;RXRA;SIN3B;ACOX1;PSMC4;PSMD2;ID2;PSMC1;TRIB3;APOE;PPARD
STB-like	Biological_Process	positive regulation of Wnt signaling pathway (GO:0030177)	24/140	1.30667e-07	2.12156e-05	0	0	3.96888	62.9092	VCP;PSMD11;DDX3X;CSNK2A1;JUP;PSMD13;DAPK3;GSKIP;XIAP;AXIN2;SULF2;PSMB6;PSMD6;PSMD7;UBB;TNKS2;PSMC4;PSMD2;WNK2;PSMC1;UBC;UBR5;LGR4;ATP6V1C2
STB-like	Biological_Process	positive regulation of canonical Wnt signaling pathway (GO:0090263)	21/113	1.93242e-07	3.00113e-05	0	0	4.37095	67.572	VCP;PSMD11;DDX3X;JUP;PSMD13;DAPK3;GSKIP;XIAP;AXIN2;PSMB6;PSMD6;PSMD7;UBB;TNKS2;PSMC4;PSMD2;WNK2;PSMC1;UBC;UBR5;LGR4
STB-like	Biological_Process	negative regulation of transcription from RNA polymerase II promoter (GO:0000122)	58/565	2.19195e-07	3.26235e-05	0	0	2.22595	34.1312	ZNF254;KDM1A;WWC1;ATN1;RBPJ;SIN3B;KAT5;DNMT3B;EP300;KMT5A;KLF10;MSX2;H2AFY;FST;SARS;SIRT7;NCOR2;DDIT3;TRIB3;ATF3;MDFI;PPARD;HDAC5;CEBPB;HDAC2;NOTCH1;CREM;NEDD4L;RXRA;UBB;TPR;HSF1;UBC;RREB1;E2F8;HEXIM1;MBD3;TFAP2A;MBD4;TCF7L2;TFAP2C;ZFHX3;JUND;NR2F2;KLF4;SMARCA2;TBX3;NR2F6;GATAD2A;NFKB2;VEGFA;BHLHE40;MDM2;ZNF217;MAFK;MXD1;TRIM33;EZH2
STB-like	Biological_Process	negative regulation of apoptotic process (GO:0043066)	52/485	2.43893e-07	3.35071e-05	0	0	2.33137	35.4988	ARF4;GSK3B;DDX3X;SCX;HSPB1;RPS6KA1;PIM3;EPHB4;PRKCH;CSNK2A1;RIPK2;SERPINB9;TNFRSF1B;YWHAZ;TYRO3;ADAM8;GAS6;IL6ST;RAF1;SQSTM1;HDAC2;NOTCH1;XIAP;FAM129B;UBB;ERBB3;DDRGK1;BAG1;UBC;APOE;MCL1;TFAP2A;MBD4;XBP1;HSPA5;PLK2;INSR;SIAH2;BNIP3;KLF4;TBX3;PTK2;VEGFA;DNAJA1;NFKBIA;ITCH;CTNNB1;HSPA1B;CPEB4;LGMN;BCL2L1;FGFR1
STB-like	Biological_Process	transcription from RNA polymerase II promoter (GO:0006366)	52/485	2.43893e-07	3.35071e-05	0	0	2.33137	35.4988	CDKN1A;CCNT2;EIF4A3;RBPJ;MED16;MED15;AFF4;MED13;PAPOLA;TEAD1;TEAD3;LMO2;WDR33;SRRM1;DDIT3;SRSF4;MAML3;SRSF5;PPARD;CEBPA;GCM1;CEBPB;NOTCH1;CEBPD;MLLT1;GATA3;RXRA;FIP1L1;PABPN1;POLR2F;NRBF2;POLR2H;RREB1;POLR2K;MBD4;CPSF4;XBP1;ZFHX3;POU2F1;TAF12;TAF13;ALYREF;ADRM1;ESRRG;KLF4;USF1;NR2F6;NR4A1;TFCP2;NFE2L3;TCEA1;NABP1
STB-like	Biological_Process	regulation of macroautophagy (GO:0016241)	21/116	3.06453e-07	4.05426e-05	0	0	4.23225	63.4761	ATP6V1A;ATP6V1G1;ATP6V0B;ATP6V0E1;BNIP3;PRKAG2;VPS26A;ERN1;IFT20;TBK1;RRAGC;RHEB;SESN2;TBC1D14;ULK1;SLC38A9;QSOX1;ATP6V1E1;ATP6V0D1;ATP6V1D;ATP6V1C2
STB-like	Biological_Process	intracellular pH reduction (GO:0051452)	1933-11-01	3.50902e-07	4.47651e-05	0	0	9.51354	141.397	ATP6V1A;ATP6V1G1;ATP6V0B;ATP6V0E1;CLCN3;ATP6V1E1;ATP6V0D1;ATP6V1D;ATP6V1F;ATP6V1C2;RAB7A
STB-like	Biological_Process	phagosome acidification (GO:0090383)	2027-10-01	3.89073e-07	4.65879e-05	0	0	11.1841	165.072	ATP6V1A;ATP6V1G1;ATP6V0B;ATP6V0E1;ATP6V1E1;ATP6V0D1;ATP6V1D;ATP6V1F;ATP6V1C2;RAB7A
STB-like	Biological_Process	protein ubiquitination (GO:0016567)	53/506	3.91276e-07	4.65879e-05	0	0	2.27123	33.5094	TRIM71;RNF11;TNFAIP1;FBXO22;PSMD6;PSMD7;UBE2Q2;PSMD2;SKP2;WSB1;FBXW5;FBXO11;DDB1;CDC34;HIST1H2BH;VCP;PCNA;PSMD11;PSMD13;RNF38;NEDD4L;XIAP;TANK;ANAPC11;PSMB6;PCNP;ZNRF1;HECTD1;UBB;TNKS2;UBR5;UBC;UBE2H;PHC1;UBE2B;SMURF1;SIAH2;FBXL15;KLHDC8B;UBE2G1;UBE2A;ABTB2;SPSB3;SPSB1;ITCH;PSMC4;ZNF738;PSMC1;NEURL1;MDM2;TPP2;TRIM33;RNF187
STB-like	Biological_Process	protein localization to endosome (GO:0036010)	2022-08-06	4.14409e-07	4.77506e-05	0	0	56.8563	835.584	NRP1;TMEM30A;TOLLIP;MICALL1;PACSIN2;ARF6
STB-like	Biological_Process	cellular protein localization (GO:0034613)	39/327	5.59977e-07	6.25075e-05	0	0	2.61386	37.6275	NAPA;STX12;CD63;COPB2;RAB1A;VPS26A;AP2A1;CORO1B;RAB21;SNX27;MYO6;KIF13A;TMED2;TBC1D14;TLK1;RAB6A;SIL1;SNX8;EVI5;TBC1D10A;RAB8B;YWHAH;CEP68;RAB2A;SMURF1;ATG9B;COG3;WIPI1;AXIN2;RAB11A;EHD1;REEP1;RRAGC;ABHD17A;RAB9A;CTNNB1;KDELR2;RAB7A;ARF6
STB-like	Biological_Process	autophagosome assembly (GO:0000045)	14/58	7.91126e-07	8.56334e-05	0	0	6.0653	85.2163	GABARAPL2;RAB1A;STX12;GABARAPL1;SMURF1;ATG9B;WIPI1;MAP1LC3B;ULK3;UBQLN1;ATG2A;ULK1;RAB7A;ATG2B
STB-like	Biological_Process	response to unfolded protein (GO:0006986)	1943-12-01	9.04404e-07	9.29413e-05	0	0	7.36922	102.55	DNAJA1;HSP90AA1;DAXX;HSPA5;DDIT3;HSF1;HSPB1;STT3B;HSPA13;OPTN;HSPA1B;HERPUD1
STB-like	Biological_Process	insulin receptor signaling pathway (GO:0008286)	15/67	9.10679e-07	9.29413e-05	0	0	5.50198	76.5274	ATP6V1A;ATP6V1G1;ATP6V0B;ATP6V0E1;ATP6AP1;INSR;PIK3C2A;BAIAP2;BAIAP2L1;ATP6V1E1;ATP6V0D1;ATP6V1D;SH2B2;ATP6V1F;ATP6V1C2
STB-like	Biological_Process	regulation of hematopoietic stem cell differentiation (GO:1902036)	16/76	9.60898e-07	9.53424e-05	0	0	5.08925	70.5135	PSMD11;YTHDF2;PSMD13;LMO2;GATA3;GATA2;RUNX1;PSMB6;PSMD6;ITCH;PSMD7;UBB;PSMC4;PSMD2;PSMC1;UBC
STB-like	Biological_Process	interleukin-1-mediated signaling pathway (GO:0070498)	18/95	1.06084e-06	0.000102414	0	0	4.46635	61.4412	PSMD11;IL1R1;RIPK2;PSMD13;RPS6KA4;PSMB6;NFKBIA;PSMD6;PSMD7;UBB;TNIP2;PSMC4;PSMD2;TOLLIP;PSMC1;UBC;MAP3K8;SQSTM1
STB-like	Biological_Process	regulation of hematopoietic progenitor cell differentiation (GO:1901532)	16/77	1.15679e-06	0.000108738	0	0	5.00555	68.4252	PSMD11;YTHDF2;PSMD13;LMO2;GATA3;GATA2;RUNX1;PSMB6;PSMD6;ITCH;PSMD7;UBB;PSMC4;PSMD2;PSMC1;UBC
STB-like	Biological_Process	regulation of apoptotic process (GO:0042981)	73/815	1.29235e-06	0.000116062	0	0	1.92031	26.0375	ARF4;GSK3B;RBM25;DDX3X;TRIO;ITSN1;SCX;HSPB1;RPS6KA1;MAP3K8;PIM3;SKP2;MAP3K4;EPHB4;CTSB;RIPK2;DAPK3;SERPINB9;ACTN4;TNFRSF1B;YWHAZ;TNFRSF1A;MELK;LATS2;TYRO3;IL6ST;RAF1;GAS6;SGK1;SQSTM1;VCP;HDAC2;XIAP;KALRN;TANK;RTN4;FAM129B;ABR;UBB;ERBB3;DDRGK1;BAG1;UBC;SAP18;FYN;PAK4;MCL1;TFAP2A;MBD4;XBP1;TGFB1;GADD45B;HSPA5;GDF15;BNIP3;PLK2;INSR;SIAH2;BMP7;TBX3;PTK2;VEGFA;GADD45G;NET1;DNAJA1;NFKBIA;ITCH;RYBP;NEUR…
STB-like	Biological_Process	positive regulation of cellular catabolic process (GO:0031331)	19/106	1.29968e-06	0.000116062	0	0	4.1746	56.58	HSP90AA1;PLEKHF1;INSR;PLK2;BNIP3;RDX;TFEB;FURIN;PTTG1IP;ABHD5;PIK3CB;TNFRSF1B;ITCH;PHKG2;ADAM9;SH3BP4;ADAM8;APOE;OPTN
STB-like	Biological_Process	negative regulation of canonical Wnt signaling pathway (GO:0090090)	23/148	1.42306e-06	0.000123956	0	0	3.52439	47.4479	GSK3B;TCF7L2;PSMD11;PSMD13;CSNK1A1;SIAH2;CTNND1;JADE1;AXIN2;NKD2;PSMB6;PSMD6;PSMD7;LATS2;UBB;PSMC4;PSMD2;DDIT3;PSMC1;UBC;DVL3;APOE;NOTUM
STB-like	Biological_Process	protein localization to organelle (GO:0033365)	18/97	1.45749e-06	0.000123956	0	0	4.35282	58.4966	CEP68;DDX3X;TMEM30A;COG3;BMP7;RAB11A;EHD1;IFT20;DNAJA1;LAMP1;TOLLIP;MICALL1;PACSIN2;MDM2;RAB6A;ATP6V1D;OPTN;ARF6
STB-like	Biological_Process	regulation of stem cell differentiation (GO:2000736)	17/88	1.58607e-06	0.000131755	0	0	4.57152	61.0493	PSMD11;NOTCH1;YTHDF2;PSMD13;LMO2;GATA3;GATA2;RUNX1;PSMB6;PSMD6;ITCH;PSMD7;UBB;PSMC4;PSMD2;PSMC1;UBC
STB-like	Biological_Process	endosomal transport (GO:0016197)	30/229	1.63125e-06	0.000132428	0	0	2.89685	38.6038	TINAGL1;VPS26A;AP2A1;EEA1;SNX27;UBB;KIF13A;MICALL1;UBC;MICALL2;TOM1;RAB6A;EVI5;TBC1D10A;RAB11FIP4;SPAG9;SORT1;VPS37A;SNF8;VPS37B;AP5B1;EHD1;ARL4C;FAM160A2;RAB9A;SQSTM1;VAMP3;RAB7A;ARF6;CHMP5
STB-like	Biological_Process	regulation of translational initiation (GO:0006446)	14/62	1.87874e-06	0.000145888	0	0	5.55869	73.2908	EIF5B;DDX3X;EIF2B2;HSPB1;EIF1;PAIP2B;EIF5;TPR;AGO2;RPS6KB2;EIF4G2;PAIP1;EIF4G1;EIF3B
STB-like	Biological_Process	positive regulation of catabolic process (GO:0009896)	14/62	1.87874e-06	0.000145888	0	0	5.55869	73.2908	GSK3B;VCP;CSNK2A1;LRP1;SMURF1;PLK2;TNFAIP3;NEDD4L;SNF8;OAZ1;DDB1;FZR1;ITCH;RAB7A
STB-like	Biological_Process	negative regulation of Wnt signaling pathway (GO:0030178)	25/174	2.2203e-06	0.00016655	0	0	3.21625	41.8688	GSK3B;PSMD11;LRP1;PSMD13;CTNND1;JADE1;NKD2;PSMB6;PSMD6;PSMD7;UBB;PSMD2;UBC;DVL3;APOE;TCF7L2;CSNK1A1;SIAH2;AXIN2;LATS2;PSMC4;DDIT3;PSMC1;NOTUM;MDFI
STB-like	Biological_Process	modification-dependent protein catabolic process (GO:0019941)	22/141	2.23808e-06	0.00016655	0	0	3.53867	46.0377	UBE2H;XBP1;RNF11;PSMD11;UBE2B;PSMD13;SMURF1;ADRM1;NEDD4L;UBE2G1;UBE2A;FBXO22;FBXO11;DDB1;ITCH;CDC34;NPLOC4;TOLLIP;UBC;UBR5;MDM2;SQSTM1
STB-like	Biological_Process	phagosome maturation (GO:0090382)	1932-10-01	2.3627e-06	0.000172236	0	0	8.64001	111.937	ATP6V1A;ATP6V1G1;ATP6V0B;ATP6V0E1;ATP6V1E1;ATP6V0D1;ATP6V1D;ATP6V1F;ATP6V1C2;RAB7A
STB-like	Biological_Process	regulation of cell proliferation (GO:0042127)	67/740	2.46496e-06	0.000176097	0	0	1.93808	25.0271	TRIM71;BTG3;SLC35F6;CDKN1A;BTG1;SCX;FTH1;KLF10;CSNK2A1;CLEC11A;GAB2;AXIN2;NCCRP1;TNFRSF1B;PGF;TNFRSF1A;CCKBR;RAPGEF2;IL6ST;SGK1;RAF1;CEBPA;HDAC2;NOTCH1;COX17;XIAP;GATA3;FAM129B;ZFP36L1;ADGRG1;ERBB3;DDRGK1;CAMK2N1;HSF1;SH3BP4;FYN;S1PR2;CGA;LYN;TFAP2A;CD164;TCF7L2;XBP1;TFAP2C;JUND;TGFB1;JUP;INSR;HMGA1;UBE2A;KLF4;SMARCA2;TBX3;PTK2;VEGFA;WNK2;DLG5;CDK2;DNAJA2;BHLHE40;NEURL1;MDM2;CTNNB1;HSPA1B;RNF187;…
STB-like	Biological_Process	regulation of protein catabolic process (GO:0042176)	17/91	2.57773e-06	0.000180542	0	0	4.3855	56.4352	GSK3B;VCP;CSNK2A1;LRP1;SMURF1;PLK2;TNFAIP3;NEDD4L;FURIN;SNF8;OAZ1;AZIN1;DDB1;FZR1;ITCH;MDM2;RAB7A
STB-like	Biological_Process	autophagosome organization (GO:1905037)	13/56	3.13575e-06	0.000215402	0	0	5.75756	72.9634	GABARAPL2;RAB1A;STX12;GABARAPL1;ATG9B;WIPI1;MAP1LC3B;ULK3;UBQLN1;ATG2A;ULK1;RAB7A;ATG2B
STB-like	Biological_Process	protein K48-linked ubiquitination (GO:0070936)	1948-12-01	3.25315e-06	0.00021925	0	0	6.34404	80.1626	ZNRF1;UBE2H;ITCH;CDC34;UBE2B;UBE2Q2;UBR5;TNFAIP3;NEDD4L;UBE2G1;UBE2A;RNF187
STB-like	Biological_Process	cytokine-mediated signaling pathway (GO:0019221)	59/633	4.05236e-06	0.000268056	0	0	1.99488	24.7688	ARF1;CDKN1A;CSF3R;PITPNA;INPPL1;PIK3CB;LMNB1;RPS6KA4;PSMD6;PSMD7;PSMD2;MAP3K8;HSP90AA1;RIPK2;IFNGR1;IL1R1;GAB2;TNFRSF1B;COMMD7;YWHAZ;TNFRSF1A;HLA-E;GREM2;RAPGEF1;RHOU;LCP1;IL6ST;SQSTM1;CEBPA;PSMD11;CEBPD;PSMD13;GATA3;TANK;PSMB6;RAP1B;SOCS1;UBB;UBC;HMOX1;FYN;IL36RN;SOCS6;MCL1;TGFB1;POU2F1;STAT2;VEGFA;NFKBIA;PSMC4;TNIP2;TOLLIP;HNRNPF;PSMC1;HNRNPA2B1;SDC1;ACKR3;P4HB;BCL2L1
STB-like	Biological_Process	regulation of intracellular signal transduction (GO:1902531)	44/422	4.25016e-06	0.000276029	0	0	2.24762	27.7999	HDAC2;TRIO;WWC1;ITSN1;PRKAG2;XIAP;ARHGAP18;HSPB1;KALRN;RHOBTB1;ABR;KAT5;UBB;UBC;GNA12;NLRP2;PIP4K2A;PIP5K1A;EP300;PIP5K1C;KMT5A;RBBP7;IER3;PAK4;LYN;MBD3;RALBP1;TGFB1;CSNK2A1;TAF12;GDF15;PDPK1;TAF13;NCOA3;MYO9B;BMP7;ARHGAP24;NET1;RRAGC;CDK2;MDM2;RHOU;SQSTM1;OPTN
STB-like	Biological_Process	response to endoplasmic reticulum stress (GO:0034976)	18/106	5.45905e-06	0.000348209	0	0	3.90579	47.3312	PDIA3;GSK3B;VCP;CEBPB;HSPA5;ATP2A2;SELENOK;TANK;HERPUD1;ERN1;DDRGK1;DDIT3;CREB3L2;UBQLN1;DNAJB9;TRIB3;P4HB;ATF3
STB-like	Biological_Process	positive regulation of protein kinase activity (GO:0045860)	24/172	5.9053e-06	0.000370066	0	0	3.10547	37.3888	DAXX;CDKN1A;DDX3X;RALB;CAB39;INSR;SYAP1;PRKAG2;PTK2;VEGFA;ERN1;PPP2CA;TCL1B;ERBB3;RAPGEF2;MAP3K8;CALM3;CCR7;CALM1;GAS6;MAP3K4;MARK2;EZH2;PAK4
STB-like	Biological_Process	regulation of mRNA stability (GO:0043488)	20/128	6.25358e-06	0.000385134	0	0	3.53951	42.4117	PSMD11;YTHDF2;PSMD13;HSPB1;AXIN2;YWHAZ;ZFP36L1;PSMB6;PSMD6;PSMD7;UBB;PSMC4;PSMD2;PSMC1;UBC;IGF2BP1;PABPC1;TNPO1;EIF4G1;PAIP1
STB-like	Biological_Process	ferric iron transport (GO:0015682)	1936-10-01	7.74422e-06	0.00046104	0	0	7.30923	86.0192	ATP6V1A;ATP6V1G1;ATP6V0B;ATP6V0E1;ATP6AP1;ATP6V1E1;ATP6V0D1;ATP6V1D;ATP6V1F;ATP6V1C2
STB-like	Biological_Process	transferrin transport (GO:0033572)	1936-10-01	7.74422e-06	0.00046104	0	0	7.30923	86.0192	ATP6V1A;ATP6V1G1;ATP6V0B;ATP6V0E1;ATP6AP1;ATP6V1E1;ATP6V0D1;ATP6V1D;ATP6V1F;ATP6V1C2
STB-like	Biological_Process	positive regulation of transcription from RNA polymerase II promoter in response to stress (GO:0036003)	2029-09-01	8.12402e-06	0.000463491	0	0	8.54595	100.164	CEBPB;NOTCH1;HSPA5;DDIT3;HSF1;SESN2;RBPJ;ATF3;VEGFA
STB-like	Biological_Process	negative regulation of epithelial cell apoptotic process (GO:1904036)	2029-09-01	8.12402e-06	0.000463491	0	0	8.54595	100.164	TCF7L2;PDPK1;TNIP2;SERPINE1;TNFAIP3;GATA3;GATA2;GAS6;PAK4
STB-like	Biological_Process	Ras protein signal transduction (GO:0007265)	28/223	8.17467e-06	0.000463491	0	0	2.75414	32.2633	CYFIP1;RAB1A;CDKN1A;DNMT1;RHOBTB1;RAP1B;RAB21;ADGRG1;GNA12;EPS8L2;RAB6A;RREB1;RAB8B;PAK4;RAB2A;PLK2;NCOA3;MYO9B;RAB11A;CDK2;RAPGEF1;ELMO1;RAPGEF2;CDC42EP1;RAB9A;RHOU;RGL2;RAB7A
STB-like	Biological_Process	macroautophagy (GO:0016236)	18/110	9.32645e-06	0.000520533	0	0	3.73518	43.2633	GABARAPL2;GABARAPL1;VCP;PLEKHF1;CSNK2A1;EI24;PRKAG2;VPS37A;WIPI1;SNF8;VPS37B;MAP1LC3B;UBB;C6ORF106;UBC;UBQLN1;ULK1;SQSTM1
STB-like	Biological_Process	negative regulation of programmed cell death (GO:0043069)	42/408	9.57235e-06	0.000526038	0	0	2.21264	25.5707	ARF4;GSK3B;HDAC2;DDX3X;SCX;XIAP;HSPB1;FAM129B;UBB;ERBB3;DDRGK1;BAG1;RPS6KA1;UBC;PIM3;EPHB4;MCL1;TFAP2A;MBD4;XBP1;HSPA5;RIPK2;PLK2;INSR;SIAH2;BNIP3;SERPINB9;YWHAZ;TBX3;PTK2;VEGFA;DNAJA1;NFKBIA;ITCH;TYRO3;GAS6;IL6ST;RAF1;SQSTM1;HSPA1B;BCL2L1;FGFR1
STB-like	Biological_Process	regulation of translation (GO:0006417)	27/213	9.88665e-06	0.000535077	0	0	2.78278	32.0696	TRIM71;CYFIP1;DDX6;DDX3X;EIF4A3;RPS27L;HSPB1;RPS6KA1;TPR;IGF2BP1;POLR2F;POLR2H;POLR2K;PAIP1;EIF5B;EIF2B2;DAPK3;NUP153;EIF1;EIF5;NEMF;NUP50;AGO2;ETF1;EIF4G2;EIF4G1;EIF3B
STB-like	Biological_Process	cellular response to hypoxia (GO:0071456)	20/132	1.00523e-05	0.000535921	0	0	3.41238	39.2687	PSMD11;PSMD13;BNIP3;BMP7;ZFP36L1;VEGFA;PSMB6;PSMD6;PSMD7;UBB;PSMC4;PSMD2;PSMC1;UBC;MDM2;UBQLN1;EP300;HMOX1;ADAM8;P4HB
STB-like	Biological_Process	cellular protein catabolic process (GO:0044257)	13/62	1.04101e-05	0.000546837	0	0	5.05095	57.9482	TINAGL1;SIAH2;BNIP3;CTSZ;CLTA;AP2A1;UBE2G1;CLPX;CTSL;MDM2;CTSB;RAB7A;LGMN
STB-like	Biological_Process	vesicle-mediated transport (GO:0016192)	42/410	1.07868e-05	0.00055841	0	0	2.20038	25.1661	NAPA;RAB1A;STX12;LRP1;INPPL1;VPS26A;AP2A1;ASAP1;AGAP3;PIK3C2A;HSPA13;KALRN;EEA1;MYO6;MICALL1;KIF13A;MICALL2;TOM1;TMED2;RAB6A;EVI5;SNX8;TBC1D10A;RAB11FIP4;AGFG1;SPAG9;RALBP1;SORT1;NCOA3;SNF8;RAB11A;EHD1;ARL4C;FAM160A2;RAB9A;RIN3;RHOU;VAMP2;VAMP3;ARF6;RAB7A;CHMP5
STB-like	Biological_Process	neutrophil activation involved in immune response (GO:0002283)	47/483	1.28427e-05	0.000632156	0	0	2.08148	23.4432	CYFIP1;CD63;VCP;PSMD11;DDX3X;CAB39;BRI3;SLC44A2;PSMD13;COPB1;CTSZ;RAP1B;PSMD6;PSMD7;LAMP1;PLAU;PSMD2;FTH1;NEU1;TIMP2;TOM1;SIRPA;QSOX1;RAB6A;GOLGA7;CTSD;ATP6V1D;CD55;CTSB;KCMF1;VAT1;HSP90AA1;TMEM30A;JUP;SURF4;NDUFC2;TNFRSF1B;CRISPLD2;TOLLIP;DNAJC5;ADAM8;S100P;PLEKHO2;DNASE1L3;HSPA1B;FTL;RAB7A
STB-like	Biological_Process	DNA damage response, signal transduction by p53 class mediator (GO:0030330)	15/82	1.29348e-05	0.000632156	0	0	4.26681	48.0254	CDKN1A;PCNA;PLK2;RPS27L;ARID3A;KAT5;TFDP2;UBB;SESN2;MYO6;UBC;CDK2;MDM2;EP300;E2F8
STB-like	Biological_Process	positive regulation of ubiquitin protein ligase activity (GO:1904668)	15/82	1.29348e-05	0.000632156	0	0	4.26681	48.0254	RAB1A;PSMD11;PSMD13;CDC14B;ANAPC11;GOLGA2;PSMB6;PSMD6;FZR1;PSMD7;UBB;PSMC4;PSMD2;PSMC1;UBC
STB-like	Biological_Process	regulation of I-kappaB kinase/NF-kappaB signaling (GO:0043122)	26/204	1.30215e-05	0.000632156	0	0	2.79849	31.4799	MAPKBP1;SLC44A2;SLC20A1;TNFAIP3;HSPB1;LITAF;TANK;TBK1;UBB;UBC;NLRP2;HMOX1;CCR7;BRD4;NDFIP2;RIPK2;PDPK1;PLK2;SHISA5;ZDHHC13;TNFRSF1A;NFKBIA;PPM1B;TNIP2;SQSTM1;OPTN
STB-like	Biological_Process	mitochondrion disassembly (GO:0061726)	1938-10-01	1.31378e-05	0.000632156	0	0	6.78643	76.2796	GABARAPL2;MAP1LC3B;GABARAPL1;ATG9B;BNIP3;ATG2A;WIPI1;SQSTM1;MARK2;ATG2B
STB-like	Biological_Process	phosphorylation (GO:0016310)	40/386	1.32731e-05	0.000632156	0	0	2.22687	25.0072	GSK3B;PIK3CB;PRKCZ;HK1;RPS6KA4;TBK1;PHKG2;RPS6KA1;MKNK2;TLK1;MAP3K8;PIM3;FYN;MARK2;LYN;PRKCH;TGFB1;CSNK2A1;CSNK1A1;PDPK1;PLK2;INSR;DAPK3;DGKZ;ERN1;MELK;LATS2;CCNE1;PEAK1;TOLLIP;WNK2;CDK2;RPS6KB2;AAK1;ULK1;TOP1;GAS6;SGK1;RAF1;FGFR1
STB-like	Biological_Process	negative regulation of endothelial cell apoptotic process (GO:2000352)	2024-08-01	1.44483e-05	0.000679068	0	0	9.488	105.743	PDPK1;TNIP2;SERPINE1;TNFAIP3;GATA3;GATA2;GAS6;PAK4
STB-like	Biological_Process	regulation of gene expression, epigenetic (GO:0040029)	14/74	1.67633e-05	0.000777642	0	0	4.44413	48.8691	HDAC5;DNMT1;TFAP2C;H2AFY;WBP2;AEBP2;DNMT3B;EP300;POLR2F;RBBP7;POLR2H;JARID2;POLR2K;EZH2
STB-like	Biological_Process	negative regulation of signal transduction (GO:0009968)	32/283	1.71241e-05	0.000784196	0	0	2.44804	26.8673	LRP1;TNFAIP3;GATA3;GATA2;PRKCZ;FAM129B;NKD2;RGS2;SOCS1;UBB;ERBB3;GPC1;UBC;IL36RN;EPHB4;LYN;EGFL7;YTHDF2;INSR;SULF2;PTPRE;MMP14;NEURL1;ULK3;TYRO3;NOTUM;RAF1;MDFI;LGR4;LGMN;EZH2;FGFR1
STB-like	Biological_Process	positive regulation of peptidyl-threonine phosphorylation (GO:0010800)	2025-08-01	2.03114e-05	0.000918386	0	0	8.92941	96.4763	TGFB1;CAB39;RIPK2;PRKAG2;CALM3;S1PR2;CALM1;BMP7
STB-like	Biological_Process	autophagy of mitochondrion (GO:0000422)	1940-10-01	2.14904e-05	0.000948394	0	0	6.33333	68.0701	GABARAPL2;MAP1LC3B;GABARAPL1;ATG9B;BNIP3;ATG2A;WIPI1;SQSTM1;MARK2;ATG2B
STB-like	Biological_Process	positive regulation of cellular component organization (GO:0051130)	17/106	2.15061e-05	0.000948394	0	0	3.64348	39.1571	CDT1;GSK3B;CD63;VCP;TGFB1;LRP1;INSR;BNIP3;SURF4;NEDD4L;ASAP1;BMP7;VEGFA;LMAN1;DLG5;NEURL1;APOE
STB-like	Biological_Process	neutrophil degranulation (GO:0043312)	46/479	2.20954e-05	0.000962496	0	0	2.04951	21.971	CYFIP1;CD63;VCP;PSMD11;DDX3X;CAB39;BRI3;SLC44A2;PSMD13;COPB1;CTSZ;RAP1B;PSMD6;PSMD7;LAMP1;PLAU;PSMD2;FTH1;NEU1;TIMP2;TOM1;SIRPA;QSOX1;RAB6A;GOLGA7;CTSD;ATP6V1D;CD55;CTSB;KCMF1;VAT1;HSP90AA1;TMEM30A;JUP;SURF4;NDUFC2;TNFRSF1B;CRISPLD2;TOLLIP;DNAJC5;ADAM8;S100P;PLEKHO2;HSPA1B;FTL;RAB7A
STB-like	Biological_Process	viral life cycle (GO:0019058)	17/107	2.43863e-05	0.00104949	0	0	3.6028	38.2671	RAB1A;VCP;NEDD4L;NUP153;VPS37A;FURIN;VPS37B;ITCH;TBC1D20;UBB;NUP50;TPR;UBC;APOE;GAS6;CHMP5;RAB7A
STB-like	Biological_Process	extrinsic apoptotic signaling pathway (GO:0097191)	13/67	2.51668e-05	0.00107019	0	0	4.58206	48.5239	GSK3B;DAXX;DDX3X;TGFB1;SIVA1;PDPK1;SORT1;TANK;TNFRSF1A;DEDD2;ERBB3;MCL1;BCL2L1
STB-like	Biological_Process	protein localization to plasma membrane (GO:0072659)	19/130	2.79491e-05	0.00117452	0	0	3.26783	34.2636	PLEKHF1;JUP;SMURF1;RDX;TTC7B;F11R;RAB11A;TNFRSF1A;NKD2;RILPL1;KIF13A;PIP5K1A;TMED2;RAPGEF2;GAS6;GOLGA7;OPTN;VAMP2;RAB8B
STB-like	Biological_Process	regulation of transcription from RNA polymerase II promoter in response to hypoxia (GO:0061418)	14/78	3.11972e-05	0.00129577	0	0	4.16549	43.2177	PSMD11;NOTCH1;PSMD13;RBPJ;VEGFA;PSMB6;PSMD6;PSMD7;UBB;PSMC4;PSMD2;PSMC1;UBC;EP300
STB-like	Biological_Process	neutrophil mediated immunity (GO:0002446)	46/487	3.33495e-05	0.00136925	0	0	2.01146	20.7351	CYFIP1;CD63;VCP;PSMD11;DDX3X;CAB39;BRI3;SLC44A2;PSMD13;COPB1;CTSZ;RAP1B;PSMD6;PSMD7;LAMP1;PLAU;PSMD2;FTH1;NEU1;TIMP2;TOM1;SIRPA;QSOX1;RAB6A;GOLGA7;CTSD;ATP6V1D;CD55;CTSB;KCMF1;VAT1;HSP90AA1;TMEM30A;JUP;SURF4;NDUFC2;TNFRSF1B;CRISPLD2;TOLLIP;DNAJC5;ADAM8;S100P;PLEKHO2;HSPA1B;FTL;RAB7A
STB-like	Biological_Process	cellular response to oxygen levels (GO:0071453)	2022-09-05	3.42264e-05	0.00137987	0	0	23.664	243.325	ATP6V1A;ATP6V1G1;ATP6AP1;ATP6V0D1;CPEB4
STB-like	Biological_Process	intracellular protein transport (GO:0006886)	36/347	3.45e-05	0.00137987	0	0	2.22472	22.858	NAPA;STX12;COPB2;RAB1A;VPS26A;AP2A1;PTTG1IP;RAB21;SNX27;MYO6;KIF13A;TMED2;TBC1D14;TLK1;RAB6A;TNPO1;SIL1;SNX8;EVI5;TBC1D10A;RAB8B;YWHAH;RAB2A;PDIA3;TGFB1;SMURF1;NUP153;SNF8;RAB11A;EHD1;NUP50;RAB9A;KDELR2;HAP1;RAB7A;RBM22
STB-like	Biological_Process	negative regulation of cell cycle G2/M phase transition (GO:1902750)	13/69	3.49215e-05	0.00137987	0	0	4.41795	45.3388	PSMD11;H2AFY;PSMD13;CDC14B;PSMB6;PSMD6;FZR1;PSMD7;UBB;PSMC4;PSMD2;PSMC1;UBC
STB-like	Biological_Process	regulation of transport (GO:0051049)	2020-07-01	3.51534e-05	0.00137987	0	0	10.2093	104.704	NRP1;WWC1;MYO6;SLC2A1;TRIB3;RAB11A;VAMP2
STB-like	Biological_Process	negative regulation of mitotic cell cycle phase transition (GO:1901991)	14/79	3.61808e-05	0.00140476	0	0	4.10119	41.9428	CDKN1A;PSMD11;PSMD13;JADE1;KLF4;ZFP36L1;PSMB6;PSMD6;PSMD7;UBB;PSMC4;PSMD2;PSMC1;UBC
STB-like	Biological_Process	regulation of Notch signaling pathway (GO:0008593)	13/70	4.09311e-05	0.00157211	0	0	4.34021	43.8518	EGFL7;NOTCH1;YTHDF2;RBPJ;GATA2;FAM129B;MMP14;UBB;UBC;NEURL1;AAK1;EP300;MAML3
STB-like	Biological_Process	negative regulation of ubiquitin-protein ligase activity involved in mitotic cell cycle (GO:0051436)	13/71	4.7822e-05	0.00181724	0	0	4.26515	42.4299	PSMD11;PSMD13;ANAPC11;PSMB6;PSMD6;FZR1;PSMD7;UBB;PSMC4;PSMD2;PSMC1;UBC;CDK2
STB-like	Biological_Process	negative regulation of cyclin-dependent protein kinase activity (GO:1904030)	2021-07-01	5.04418e-05	0.00187685	0	0	9.47952	93.7969	CDKN1C;HEXIM1;CEBPA;CDKN1A;LATS2;CAMK2N1;NR2F2
STB-like	Biological_Process	positive regulation of transcription from RNA polymerase II promoter involved in cellular response to chemical stimulus (GO:1901522)	2021-07-01	5.04418e-05	0.00187685	0	0	9.47952	93.7969	XBP1;NOTCH1;DLX5;SESN2;EP300;RBPJ;VEGFA
STB-like	Biological_Process	positive regulation of cell migration (GO:0030335)	26/221	5.26984e-05	0.0019406	0	0	2.55221	25.1416	NRP1;SEMA7A;NOTCH1;RTN4;SYNE2;PLAU;DDRGK1;CGA;RREB1;SPAG9;XBP1;SEMA6A;TGFB1;HSPA5;INSR;RDX;SEMA4C;ACTN4;PTK2;RAB11A;VEGFA;PTP4A1;MMP14;TRIP6;AGO2;RAPGEF2
STB-like	Biological_Process	regulation of ubiquitin-protein ligase activity involved in mitotic cell cycle (GO:0051439)	13/72	5.57004e-05	0.00201415	0	0	4.19264	41.0691	PSMD11;PSMD13;ANAPC11;PSMB6;PSMD6;FZR1;PSMD7;UBB;PSMC4;PSMD2;PSMC1;UBC;CDK2
STB-like	Biological_Process	transcription initiation from RNA polymerase II promoter (GO:0006367)	21/160	5.58233e-05	0.00201415	0	0	2.88581	28.2617	MBD4;CDKN1A;NOTCH1;TAF12;TAF13;ESRRG;RBPJ;MED16;MED15;NR2F6;NR4A1;MED13;RXRA;POLR2F;MAML3;NRBF2;POLR2H;TEAD1;POLR2K;TEAD3;PPARD
STB-like	Biological_Process	regulation of transcription from RNA polymerase II promoter in response to stress (GO:0043618)	15/93	6.04214e-05	0.00215825	0	0	3.66295	35.5825	PSMD11;PSMD13;VEGFA;PSMB6;PSMD6;PSMD7;UBB;PSMC4;PSMD2;PSMC1;HSF1;UBC;EP300;HMOX1;ATF3
STB-like	Biological_Process	cellular response to cytokine stimulus (GO:0071345)	43/456	6.19597e-05	0.00219129	0	0	2.00453	19.422	CEBPA;GSK3B;CDKN1A;CSF3R;CEBPD;INPPL1;GATA3;PIK3CB;TANK;ZFP36L1;TBK1;SOCS1;UBB;TPR;UBC;HMOX1;FYN;CCR7;IL36RN;SOCS6;MCL1;HSP90AA1;XBP1;TGFB1;POU2F1;IFNGR1;IL1R1;STAT2;DAPK3;ERBIN;GAB2;TNFRSF1B;YWHAZ;TNFRSF1A;VEGFA;GREM2;CDC34;RAPGEF1;SDC1;RHOU;GAS6;IL6ST;BCL2L1
STB-like	Biological_Process	positive regulation of vasculature development (GO:1904018)	16/104	6.26824e-05	0.00219511	0	0	3.46481	33.5304	XBP1;BTG1;JUP;PDPK1;SERPINE1;HSPB1;GATA2;PGF;RUNX1;VEGFA;CDH5;AGO2;HMOX1;RAPGEF2;ENG;PAK4
STB-like	Biological_Process	cellular response to thyroid hormone stimulus (GO:0097067)	2022-10-05	6.56057e-05	0.00227518	0	0	18.9302	182.333	MBD4;CTSL;LMO2;RDX;CTSB
STB-like	Biological_Process	negative regulation of Notch signaling pathway (GO:0045746)	2029-08-01	6.73315e-05	0.00229055	0	0	7.22705	69.4222	EGFL7;MMP14;YTHDF2;UBB;UBC;NEURL1;GATA2;FAM129B
STB-like	Biological_Process	regulation of keratinocyte differentiation (GO:0045616)	2029-08-01	6.73315e-05	0.00229055	0	0	7.22705	69.4222	ERRFI1;MBD4;PRKCH;H2AFY;CTSL;NCOA3;ZFP36L1;RUNX1
STB-like	Biological_Process	regulation of peptidyl-threonine phosphorylation (GO:0010799)	1937-09-01	7.01281e-05	0.00236222	0	0	6.10167	58.3636	TGFB1;CAB39;RIPK2;PRKAG2;CALM3;S1PR2;CALM1;BMP7;EIF4G1
STB-like	Biological_Process	regulation of membrane protein ectodomain proteolysis (GO:0051043)	2022-07-01	7.07732e-05	0.00236222	0	0	8.84709	84.543	TIMP2;TIMP3;ADAM9;FURIN;ADAM8;APOE;TNFRSF1B
STB-like	Biological_Process	cellular response to growth factor stimulus (GO:0071363)	19/139	7.1422e-05	0.00236222	0	0	3.0213	28.8441	NRP1;MBD4;NOTCH1;TGFB1;DLX5;PDPK1;SYAP1;HSPB1;KLF4;BMP7;CORO1B;ZFP36L1;VEGFA;ERN1;EHD1;NR4A1;RAPGEF1;RAPGEF2;CTNNB1
STB-like	Biological_Process	protein complex assembly (GO:0006461)	23/189	8.32179e-05	0.0027271	0	0	2.64814	24.8768	NAPA;TLE3;GSK3B;RAB1A;TCF7L2;KHDRBS3;SAR1B;CSNK1A1;CTSZ;TNFAIP3;AXIN2;TANK;SLC9A1;TNFRSF1A;GOLGA2;LMAN1;KAT5;TBC1D20;DDIT3;EP300;TMED2;CTNNB1;BCL9L
STB-like	Biological_Process	positive regulation of multicellular organismal process (GO:0051240)	24/202	8.62466e-05	0.00280066	0	0	2.57797	24.1254	MBD4;XBP1;PRKCH;NOTCH1;TGFB1;H2AFY;LRP1;NCOA3;SERPINE1;SCX;AXIN2;RBPJ;METRNL;RAB11A;RTN4;FAM129B;AGO2;CTNNB1;HAP1;GAS6;RREB1;EZH2;BCL9L;EIF4G1
STB-like	Biological_Process	positive regulation of protein serine/threonine kinase activity (GO:0071902)	17/118	8.7274e-05	0.00280849	0	0	3.20855	29.9886	CCNT2;TGFB1;DDX3X;RALB;CAB39;SYAP1;ATP2B4;TANK;VEGFA;PPP2CA;TCL1B;RAPGEF2;ADAM8;CALM3;CALM1;FGFR1;EZH2
STB-like	Biological_Process	positive regulation of intracellular signal transduction (GO:1902533)	44/479	9.3923e-05	0.00299547	0	0	1.94713	18.0558	SLC44A2;SLC20A1;WWC1;GATA3;PIK3CB;LITAF;RTN4;TBK1;UBB;ERBB3;UBC;HMOX1;SLC38A9;FYN;CCR7;EPHB4;BRD4;HEXIM1;LYN;BCAP31;TCF7L2;NDFIP2;TGFB1;RIPK2;PLK2;INSR;SHISA5;ZDHHC13;ACTN4;TNFRSF1B;PTK2;TNFRSF1A;VEGFA;RRAGC;RHEB;TNIP2;DLG5;TYRO3;RAPGEF2;ADAM8;GAS6;ENG;BCL2L1;FGFR1
STB-like	Biological_Process	regulation of phosphorylation (GO:0042325)	17/119	9.71236e-05	0.00307014	0	0	3.17693	29.3533	LYN;CDKN1C;NRP1;CDKN1A;MCM7;STAT2;HSPB1;PRKAG2;NUP153;BTBD10;BMP7;PTK2;PPP2CA;SOCS1;NUP50;SESN2;TPR
STB-like	Biological_Process	cellular response to organonitrogen compound (GO:0071417)	15/97	9.91982e-05	0.00309282	0	0	3.48353	32.1126	XBP1;JUP;ZFP36L1;SSH1;RAP1B;RRAGC;SESN2;NEURL1;RAPGEF1;CTNNA1;RAPGEF2;SH3BP4;CTNNB1;SLC38A9;CPEB4
STB-like	Biological_Process	transforming growth factor beta receptor signaling pathway (GO:0007179)	13/76	9.95727e-05	0.00309282	0	0	3.92561	36.173	KLF10;TGFB1;HPGD;GDF15;SMURF1;FURIN;F11R;PRKCZ;PTK2;CDH5;UBB;UBC;ADAM9
STB-like	Biological_Process	positive regulation of protein ubiquitination involved in ubiquitin-dependent protein catabolic process (GO:2000060)	14/87	0.00010816	0.00333059	0	0	3.6502	33.3333	PSMD11;PSMD13;SMURF1;PTK2;ANAPC11;PSMB6;PSMD6;FZR1;PSMD7;UBB;PSMC4;PSMD2;PSMC1;UBC
STB-like	Biological_Process	positive regulation of gene expression (GO:0010628)	63/771	0.000109493	0.00333589	0	0	1.72166	15.7009	CDKN1C;GSK3B;DDX3X;EIF4A3;SCX;PIK3CB;MED16;EPB41L4B;ING2;MED13;KAT5;CREB3L2;DNMT3B;EP300;TEAD1;YWHAH;DDX17;H2AFY;NCOA3;SERPINB9;EDF1;RUNX1;ERN1;CCNE1;DDIT3;GAS6;PPARD;RBM22;DNMT1;HDAC2;NOTCH1;DLX5;WBP2;RPS27L;GATA3;FAM129B;CAMK2N1;DDRGK1;UBR5;DVL3;POLR2F;POLR2H;RREB1;POLR2K;TFAP2A;MBD4;ZFHX3;TGFB1;RDX;HMGA1;ESRRG;NR2F2;SNF8;KLF4;SMARCA2;BMP7;VEGFA;RYBP;ID2;NFE2L3;CTNNB1;HSPA1B;RNF187
STB-like	Biological_Process	IRE1-mediated unfolded protein response (GO:0036498)	1957-11-01	0.0001102	0.00333589	0	0	4.5442	41.4122	ERN1;SEC61A1;ACADVL;XBP1;SERP1;HSPA5;EDEM1;GFPT1;DNAJB9;WIPI1;ATP6V0D1
STB-like	Biological_Process	histone modification (GO:0016570)	15/98	0.000111757	0.00335458	0	0	3.44138	31.3137	HDAC5;HDAC2;PHC1;TEX30;UBE2B;BAZ2A;UBE2A;RPS6KA4;NSD3;KAT5;SIN3B;MORF4L2;CDK2;EP300;EZH2
STB-like	Biological_Process	negative regulation of ubiquitin protein ligase activity (GO:1904667)	13/77	0.000114349	0.00340316	0	0	3.86407	35.0713	PSMD11;PSMD13;ANAPC11;PSMB6;PSMD6;FZR1;PSMD7;UBB;PSMC4;PSMD2;PSMC1;UBC;CDK2
STB-like	Biological_Process	response to thyroid hormone (GO:0097066)	2022-11-05	0.000115281	0.00340316	0	0	15.7743	143.044	MBD4;CTSL;LMO2;RDX;CTSB
STB-like	Biological_Process	stimulatory C-type lectin receptor signaling pathway (GO:0002223)	17/121	0.00011979	0.00350567	0	0	3.1155	28.1323	LYN;PSMD11;PSMD13;PDPK1;NFKBIA;PSMB6;PSMD6;PSMD7;UBB;PSMC4;PSMD2;PSMC1;UBC;EP300;FYN;MUC15;RAF1
STB-like	Biological_Process	protein phosphorylation (GO:0006468)	43/470	0.000122905	0.00350567	0	0	1.93735	17.4441	GSK3B;CAB39;PIK3CB;PRKCZ;RPS6KA4;TBK1;PHKG2;RPS6KA1;MKNK2;TLK1;MAP3K8;PIM3;FYN;EPHB4;MARK2;LYN;PRKCH;TGFB1;CSNK2A1;CSNK1A1;PDPK1;PLK2;EIF2AK1;INSR;DAPK3;PTK2;ERN1;MELK;LATS2;CCNE1;PEAK1;WNK2;CDK2;RPS6KB2;TYRO3;AAK1;ULK3;ULK1;TOP1;GAS6;SGK1;RAF1;FGFR1
STB-like	Biological_Process	positive regulation of protein phosphorylation (GO:0001934)	39/412	0.000123612	0.00350567	0	0	2.00904	18.0781	NRP1;CDKN1A;CCNT2;RALB;CAB39;WWC1;PRKAG2;KNDC1;RPS6KA4;TCL1B;TBK1;ERBB3;DDRGK1;DVL3;CCR7;S1PR2;EPHB4;LYN;DAXX;TGFB1;RIPK2;GDF15;INSR;ATP2B4;AXIN2;TNFRSF1B;BMP7;PTK2;TNFRSF1A;VEGFA;TYRO3;RAPGEF2;CALM3;GAS6;CALM1;RAF1;ENG;EIF4G1;FGFR1
STB-like	Biological_Process	virion assembly (GO:0019068)	2017-06-01	0.00012366	0.00350567	0	0	10.3326	92.9725	RAB1A;UBB;TBC1D20;UBC;APOE;CHMP5
STB-like	Biological_Process	positive regulation of transcription of Notch receptor target (GO:0007221)	2017-06-01	0.00012366	0.00350567	0	0	10.3326	92.9725	NOTCH1;PLXND1;WWC1;EP300;MAML3;RBPJ
STB-like	Biological_Process	androgen receptor signaling pathway (GO:0030521)	1940-09-01	0.000134531	0.00378382	0	0	5.51032	49.1174	DDX17;MBD4;DAXX;MED13;KAT5;CCNE1;NCOA3;CTNNB1;MED16
STB-like	Biological_Process	post-translational protein modification (GO:0043687)	35/357	0.000137348	0.00383286	0	0	2.08566	18.5478	RAB1A;PSMD11;PSMD13;FBXO22;DDA1;PSMB6;PSMD6;PSMD7;PSMD2;QSOX1;APOE;RBBP7;SKP2;SOCS6;RAB2A;WSB1;FBXW5;SHISA5;FBXL15;FBXO11;RAB11A;DDB1;SPSB3;PTP4A2;SPSB1;PSMC4;PSMC1;MGAT4A;MXRA8;CALU;VWA1;NOTUM;STT3B;P4HB;GAS6
STB-like	Biological_Process	cellular response to amino acid stimulus (GO:0071230)	1932-08-01	0.000144217	0.00399336	0	0	6.32267	55.9189	XBP1;RRAGC;SESN2;NEURL1;SH3BP4;FYN;SLC38A9;CPEB4
STB-like	Biological_Process	anaphase-promoting complex-dependent catabolic process (GO:0031145)	13/79	0.000149653	0.00411199	0	0	3.74658	32.9969	PSMD11;PSMD13;ANAPC11;PSMB6;PSMD6;FZR1;PSMD7;UBB;PSMC4;PSMD2;PSMC1;UBC;SKP2
STB-like	Biological_Process	negative regulation of cellular process (GO:0048523)	47/534	0.000152041	0.00412553	0	0	1.85838	16.3377	BTG3;CEBPA;CDKN1A;BTG1;NOTCH1;DDX3X;PLXND1;CAB39;HPGD;EI24;JADE1;NEDD4L;GATA3;RTN4;FAM129B;PPP2CA;ADGRG1;ERBB3;CAMK2N1;FTH1;SESN2;PLXNA2;SH3BP4;RBBP7;LYN;TFAP2A;KLF10;CD164;TGFB1;BNIP3;HMGA1;AXIN2;KLF4;SMARCA2;BMP7;HOPX;NR4A1;WNK2;DLG5;BHLHE40;NEURL1;RAPGEF2;CTNNB1;CD9;RAF1;HSPA1B;VAMP3
STB-like	Biological_Process	regulation of protein metabolic process (GO:0051246)	1959-11-01	0.000152455	0.00412553	0	0	4.3544	38.2692	ABTB2;LRP1;IGF2BP1;MDM2;NEDD4L;FURIN;GATA3;APOE;SNF8;KLF4;SSH1
STB-like	Biological_Process	innate immune response activating cell surface receptor signaling pathway (GO:0002220)	17/124	0.000162466	0.00436336	0	0	3.02767	26.4166	LYN;PSMD11;PSMD13;PDPK1;NFKBIA;PSMB6;PSMD6;PSMD7;UBB;PSMC4;PSMD2;PSMC1;UBC;EP300;FYN;MUC15;RAF1
STB-like	Biological_Process	regulation of protein serine/threonine kinase activity (GO:0071900)	13/80	0.00017057	0.00451315	0	0	3.69047	32.0198	CDKN1A;DDX3X;CCNT2;RALB;H2AFY;CAB39;SYAP1;PPP2CA;TCL1B;TRIB3;CALM3;CALM1;EZH2
STB-like	Biological_Process	negative regulation of defense response (GO:0031348)	13/80	0.00017057	0.00451315	0	0	3.69047	32.0198	MAPKBP1;TNFAIP3;GATA3;METRNL;KLF4;TNFRSF1A;CDH5;PPM1B;ITCH;TYRO3;NLRP2;APOE;PPARD
STB-like	Biological_Process	negative regulation of gene expression, epigenetic (GO:0045814)	2025-07-01	0.000174679	0.00455439	0	0	7.37141	63.7816	DNMT1;H2AFY;AEBP2;DNMT3B;RBBP7;JARID2;EZH2
STB-like	Biological_Process	cellular response to vascular endothelial growth factor stimulus (GO:0035924)	2025-07-01	0.000174679	0.00455439	0	0	7.37141	63.7816	ERN1;NRP1;NUS1;NR4A1;NOTCH1;HSPB1;VEGFA
STB-like	Biological_Process	positive regulation of protein binding (GO:0032092)	1960-11-01	0.000178287	0.00456244	0	0	4.26531	36.8186	PPP2CA;GSK3B;TCF7L2;RALB;LRP1;RIPK2;SYAP1;RAPGEF2;TRIB3;APOE;TANK
STB-like	Biological_Process	vascular endothelial growth factor receptor signaling pathway (GO:0048010)	1970-12-01	0.000178819	0.00456244	0	0	3.93311	33.9394	CYFIP1;NRP1;HSP90AA1;ELMO1;HSPB1;FYN;PIK3CB;SHB;BAIAP2;PGF;PTK2;VEGFA
STB-like	Biological_Process	positive regulation of proteasomal ubiquitin-dependent protein catabolic process (GO:0032436)	1970-12-01	0.000178819	0.00456244	0	0	3.93311	33.9394	BCAP31;GSK3B;CEBPA;VCP;DDRGK1;CSNK1A1;UBQLN1;MDM2;TRIB3;HSPA1B;HERPUD1;NKD2
STB-like	Biological_Process	cellular response to arsenic-containing substance (GO:0071243)	2022-12-05	0.000189425	0.00475013	0	0	13.5202	115.888	DAXX;DDX3X;HSF1;MKNK2;ATF3
STB-like	Biological_Process	negative regulation of cell cycle process (GO:0010948)	13/81	0.000193949	0.00475013	0	0	3.636	31.0802	CDT1;PHC1;RRM2;CBX3;BMP7;RYBP;STAG2;TFDP2;MDM2;RBBP7;AURKAIP1;E2F8;EZH2
STB-like	Biological_Process	regulation of cellular amine metabolic process (GO:0033238)	1951-10-01	0.000195784	0.00475013	0	0	4.63146	39.5457	PSMB6;PSMD6;PSMD7;PSMD11;PSMD13;PSMC4;PSMD2;PSMC1;OAZ1;AZIN1
STB-like	Biological_Process	regulation of cellular amino acid metabolic process (GO:0006521)	1951-10-01	0.000195784	0.00475013	0	0	4.63146	39.5457	PSMB6;PSMD6;PSMD7;PSMD11;PSMD13;PSMC4;PSMD2;PSMC1;OAZ1;AZIN1
STB-like	Biological_Process	transmembrane transport (GO:0055085)	36/378	0.000196994	0.00475013	0	0	2.01971	17.2328	ATP6V1A;VCP;PSMD11;SLC44A2;TUSC3;PSMD13;ATP1A4;NEDD4L;ATP2A2;PSMB6;PSMD6;PSMD7;UBB;PSMD2;UBC;ATP6V1E1;ATP6V1D;SLC19A1;SLC19A2;ATP6V1C2;SLC22A11;ATP6V1F;ATP6V1G1;ATP6V0B;RALBP1;ATP6V0E1;TMEM30A;ATP6AP1;ABCC5;ATP2B4;EIF2S2;PSMC4;PSMC1;ATP6V0D1;SGK1;RAF1
STB-like	Biological_Process	positive regulation of angiogenesis (GO:0045766)	15/103	0.000197543	0.00475013	0	0	3.24499	27.6783	XBP1;BTG1;JUP;PDPK1;SERPINE1;HSPB1;GATA2;KLF4;PGF;RUNX1;VEGFA;CDH5;AGO2;HMOX1;PAK4
STB-like	Biological_Process	regulation of sterol transport (GO:0032371)	2022-07-04	0.000198607	0.00475013	0	0	25.2178	214.961	LRP1;APOC1;TSPO;APOE
STB-like	Biological_Process	response to increased oxygen levels (GO:0036296)	2022-07-04	0.000198607	0.00475013	0	0	25.2178	214.961	ATP6V1A;ATP6V1G1;ATP6AP1;ATP6V0D1
STB-like	Biological_Process	cellular response to interleukin-1 (GO:0071347)	19/150	0.000198907	0.00475013	0	0	2.76599	23.5736	PSMD11;IL1R1;PSMD13;RIPK2;TANK;RPS6KA4;NFKBIA;PSMB6;PSMD6;PSMD7;UBB;PSMC4;TNIP2;PSMD2;TOLLIP;PSMC1;UBC;MAP3K8;SQSTM1
STB-like	Biological_Process	positive regulation of cellular metabolic process (GO:0031325)	14/92	0.000199474	0.00475013	0	0	3.41531	29.0979	ATAD1;RAB1A;CD63;CDKN1A;HDAC2;TGFB1;GATA3;KLF4;VEGFA;NFKBIA;APOC1;APOE;VAMP3;EIF4G1
STB-like	Biological_Process	protein autophosphorylation (GO:0046777)	21/175	0.000202868	0.00479896	0	0	2.60265	22.1302	LYN;GSK3B;PDPK1;INSR;EIF2AK1;DAPK3;PTK2;ERN1;MELK;PEAK1;WNK2;MKNK2;ULK3;TYRO3;AAK1;PIM3;ULK1;FYN;EPHB4;MARK2;FGFR1
STB-like	Biological_Process	regulation of cellular ketone metabolic process (GO:0010565)	1961-11-01	0.000207735	0.00488176	0	0	4.17978	35.4414	PSMB6;PSMD6;PSMD7;PSMD11;PSMD13;PSMC4;PSMD2;PSMC1;PRKAG2;OAZ1;AZIN1
STB-like	Biological_Process	non-canonical Wnt signaling pathway (GO:0035567)	17/127	0.00021786	0.00508625	0	0	2.94463	24.8281	TCF7L2;PSMD11;PSMD13;SMURF1;AP2A1;PSMB6;PSMD6;PSMD7;UBB;PSMC4;PSMD2;PSMC1;UBC;AGO2;DVL3;CTNNB1;CALM1
STB-like	Biological_Process	mRNA transport (GO:0051028)	15/104	0.000220272	0.00510917	0	0	3.20836	27.0164	CPSF4;ALYREF;EIF4A3;NUP153;SMG7;SRRM1;ZFP36L1;WDR33;FIP1L1;NUP50;TPR;HNRNPA2B1;SRSF4;SRSF5;AGFG1
STB-like	Biological_Process	regulation of transcription involved in G1/S transition of mitotic cell cycle (GO:0000083)	2026-07-01	0.000228701	0.00526888	0	0	6.98307	58.5397	CDT1;PCNA;RRM2;TFDP2;CCNE1;ID2;BRD4
STB-like	Biological_Process	regulation of DNA binding (GO:0051101)	1952-10-01	0.000231583	0.00526888	0	0	4.52095	37.8429	NFKBIA;CDT1;TGFB1;KDM1A;ID2;CEBPG;ID4;ID3;EDF1;MDFI
STB-like	Biological_Process	positive regulation of proteolysis (GO:0045862)	1952-10-01	0.000231583	0.00526888	0	0	4.52095	37.8429	HDAC2;ADAM9;ADAM8;FURIN;APOE;TNFRSF1B;AURKAIP1;TANK;TBC1D10A;NKD2
STB-like	Biological_Process	SCF-dependent proteasomal ubiquitin-dependent protein catabolic process (GO:0031146)	1972-12-01	0.000235415	0.0052887	0	0	3.80161	31.7592	PSMB6;PSMD6;PSMD7;FBXW5;PSMD11;UBB;PSMD13;PSMC4;PSMD2;PSMC1;UBC;FBXL15
STB-like	Biological_Process	negative regulation of cell cycle (GO:0045786)	1972-12-01	0.000235415	0.0052887	0	0	3.80161	31.7592	HEXIM1;BTG3;CEBPA;NR4A1;BTG1;LATS2;TGFB1;HPGD;CAMK2N1;GATA3;NR2F2;BMP7
STB-like	Biological_Process	regulation of angiogenesis (GO:0045765)	21/177	0.000237655	0.00530564	0	0	2.56901	21.4376	XBP1;SEMA6A;BTG1;PLXND1;JUP;PDPK1;SERPINE1;SARS;TNFAIP3;HSPB1;GATA2;KLF4;PGF;RUNX1;FAM129B;VEGFA;CDH5;AGO2;HMOX1;CTNNB1;PAK4
STB-like	Biological_Process	DNA damage response, signal transduction by p53 class mediator resulting in cell cycle arrest (GO:0006977)	1962-11-01	0.000241196	0.00535125	0	0	4.09761	34.1327	CDKN1A;PCNA;TFDP2;UBB;PLK2;UBC;CDK2;MDM2;EP300;ARID3A;E2F8
STB-like	Biological_Process	mRNA export from nucleus (GO:0006406)	15/105	0.000245226	0.00540709	0	0	3.17254	26.3744	CPSF4;ALYREF;EIF4A3;NUP153;SMG7;SRRM1;WDR33;PABPN1;FIP1L1;NUP50;TPR;HNRNPA2B1;SRSF4;SRSF5;AGFG1
STB-like	Biological_Process	regulation of gene expression (GO:0010468)	78/1037	0.000255202	0.00559253	0	0	1.57711	13.0481	ZNF254;TRIM71;GSK3B;DDX3X;BTG1;AKAP8L;EIF4A3;SCX;PRDM2;PIK3CB;RPS6KA4;EPB41L4B;ING2;ZNF726;GPBP1;DNMT3B;HMG20B;EP300;ZNF600;DAXX;MBNL2;H2AFY;NCOA3;DAPK3;TFEB;SERPINB9;EDF1;MLF2;TOX4;PSPC1;DDIT3;GAS6;ENG;GCM1;HDAC5;DNMT1;CEBPB;NOTCH1;CREM;FOXK2;BAZ2A;AKAP17A;ZFP36L1;PPP2CA;SBNO1;CAMK2N1;DDRGK1;UBR5;NLRP2;MBNL3;RREB1;TFAP2A;RBM38;MBD4;TCF7L2;TFAP2C;ZFHX3;NDFIP2;TGFB1;SORT1;INSR;RDX;HMGA1;ESRRG;SNF8…
STB-like	Biological_Process	protein deubiquitination (GO:0016579)	27/257	0.000258181	0.00562332	0	0	2.24515	18.5491	VCP;PSMD11;PSMD13;TNFAIP3;FOXK2;FOXK1;GATA3;TANK;PSMB6;PSMD6;PSMD7;UBB;TNKS2;PSMD2;UBC;EP300;SKP2;RIPK2;SIAH2;ADRM1;AXIN2;RAD23B;NFKBIA;PSMC4;TNIP2;PSMC1;MDM2
STB-like	Biological_Process	regulation of protein complex assembly (GO:0043254)	1973-12-01	0.000269002	0.0058235	0	0	3.73909	30.7383	NAPA;GSK3B;CDT1;HSP90AA1;VCP;DDX3X;RALB;TGFB1;ULK1;RAF1;PRKCZ;VEGFA
STB-like	Biological_Process	signal transduction involved in mitotic G1 DNA damage checkpoint (GO:0072431)	1963-11-01	0.000279096	0.00599858	0	0	4.01859	32.888	CDKN1A;PCNA;TFDP2;UBB;PLK2;UBC;CDK2;MDM2;EP300;ARID3A;E2F8
STB-like	Biological_Process	protein kinase B signaling (GO:0043491)	1935-08-01	0.000282128	0.00599858	0	0	5.61926	45.927	NR4A1;CDKN1A;TGFB1;RPS6KB2;TYRO3;MDM2;GAS6;ZFP36L1
STB-like	Biological_Process	regulation of endothelial cell apoptotic process (GO:2000351)	1935-08-01	0.000282128	0.00599858	0	0	5.61926	45.927	PDPK1;TNIP2;SERPINE1;TNFAIP3;GATA3;GATA2;GAS6;PAK4
STB-like	Biological_Process	adherens junction organization (GO:0034332)	1944-09-01	0.000291023	0.00615109	0	0	4.87954	39.7297	CDH5;AFDN;JUP;CTNND1;CTNNA1;CTNNB1;PIP5K1C;NECTIN4;RAB8B
STB-like	Biological_Process	endocytic recycling (GO:0032456)	2027-07-01	0.000295411	0.0062071	0	0	6.63357	53.912	EHD1;ARL4C;MICALL1;MICALL2;SNF8;RAB11FIP4;ARF6
STB-like	Biological_Process	mRNA 3'-end processing (GO:0031124)	1974-12-01	0.000306572	0.00640394	0	0	3.67859	29.76	CPSF4;AHCYL1;PABPN1;FIP1L1;ALYREF;EIF4A3;PAPOLA;SRSF4;PABPC1;SRSF5;SRRM1;WDR33
STB-like	Biological_Process	regulation of cell death (GO:0010941)	14/96	0.000314368	0.00652861	0	0	3.24802	26.1951	JUND;LRP1;RIPK2;BNIP3;CTSZ;AXIN2;BMP7;TBK1;UBB;RILPL1;CTNNB1;HSPA1B;IER3;EIF4G1
STB-like	Biological_Process	positive regulation of cell differentiation (GO:0045597)	22/194	0.000325542	0.0067216	0	0	2.44139	19.6044	CCDC71L;SPAG9;XBP1;CEBPB;PRKCH;JUND;NOTCH1;TGFB1;ATP6AP1;SYAP1;AXIN2;BMP7;ZFP36L1;GPC1;RPS6KA1;CTNNA1;RAPGEF2;CTNNB1;IL6ST;EZH2;PPARD;BCL9L
STB-like	Biological_Process	protein modification by small protein removal (GO:0070646)	27/261	0.000330795	0.0067908	0	0	2.2063	17.6814	VCP;PSMD11;PSMD13;TNFAIP3;FOXK2;FOXK1;GATA3;TANK;PSMB6;PSMD6;PSMD7;UBB;TNKS2;PSMD2;UBC;EP300;SKP2;RIPK2;SIAH2;ADRM1;AXIN2;RAD23B;NFKBIA;PSMC4;TNIP2;PSMC1;MDM2
STB-like	Biological_Process	regulation of cholesterol transport (GO:0032374)	2020-06-01	0.000340009	0.00693095	0	0	8.11719	64.8283	NUS1;LRP1;LIPG;APOC1;TSPO;APOE
STB-like	Biological_Process	transmembrane receptor protein serine/threonine kinase signaling pathway (GO:0007178)	18/144	0.000341503	0.00693095	0	0	2.72237	21.7304	KLF10;TGFB1;HPGD;DLX5;SMURF1;GDF15;SCX;FURIN;F11R;PRKCZ;BMP7;PTK2;CDH5;GREM2;UBB;UBC;ADAM9;ENG
STB-like	Biological_Process	peptidyl-serine phosphorylation (GO:0018105)	18/145	0.000371931	0.00750587	0	0	2.70079	21.3276	GSK3B;PRKCH;CAB39;PDPK1;CSNK1A1;PLK2;DAPK3;PRKCZ;ERN1;TBK1;LATS2;CDK2;MKNK2;PHKG2;ULK1;TOP1;GAS6;SGK1
STB-like	Biological_Process	hydrogen ion transmembrane transport (GO:1902600)	2028-07-01	0.000376882	0.00756304	0	0	6.31735	49.8033	ATP6V0B;ATP6V0E1;ATP6AP1;ATP6V1E1;ATP6V0D1;SLC9A1;ATP6V1F
STB-like	Biological_Process	RNA splicing, via transesterification reactions with bulged adenosine as nucleophile (GO:0000377)	25/236	0.000379189	0.00756683	0	0	2.26372	17.8324	ZCCHC8;EIF4A3;HNRNPR;PABPN1;FIP1L1;PCBP1;PAPOLA;POLR2F;POLR2H;SNRNP35;BCAS2;POLR2K;CPSF4;ALYREF;SRRM1;WDR33;PSPC1;HNRNPF;HNRNPA2B1;CD2BP2;HNRNPH2;SRSF4;PABPC1;SRSF5;RBM22
STB-like	Biological_Process	positive regulation of ubiquitin-protein ligase activity involved in regulation of mitotic cell cycle transition (GO:0051437)	1976-12-01	0.000395168	0.00784189	0	0	3.56325	27.9224	PSMB6;PSMD6;FZR1;PSMD7;PSMD11;UBB;PSMD13;PSMC4;PSMD2;PSMC1;UBC;ANAPC11
STB-like	Biological_Process	MAPK cascade (GO:0000165)	28/278	0.000400526	0.00790431	0	0	2.14194	16.7558	PSMD11;PSMD13;ZFP36L1;PSMB6;PSMD6;PSMD7;UBB;PABPN1;ERBB3;PSMD2;HSF1;TPR;UBC;MAP3K8;FYN;DUSP5;MBD4;TGFB1;RIPK2;RANBP9;PTK2;PSMC4;TNIP2;PSMC1;RAPGEF2;CALM1;RAF1;FGFR1
STB-like	Biological_Process	protein complex disassembly (GO:0043241)	1946-09-01	0.000413183	0.00810929	0	0	4.61529	35.9606	GSK3B;GABARAPL2;VCP;MAP1LC3B;GABARAPL1;CSNK1A1;UBQLN1;DVL3;CTNNB1
STB-like	Biological_Process	epithelial to mesenchymal transition (GO:0001837)	1937-08-01	0.000423212	0.00823472	0	0	5.23117	40.6339	DDX17;GSK3B;NOTCH1;TGFB1;DLG5;CTNNB1;RBPJ;BMP7
STB-like	Biological_Process	intracellular steroid hormone receptor signaling pathway (GO:0030518)	1966-11-01	0.000424185	0.00823472	0	0	3.7988	29.4989	DDX17;MBD4;DAXX;MED13;KAT5;CCNE1;WBP2;NCOA3;UBR5;CTNNB1;MED16
STB-like	Biological_Process	cellular iron ion homeostasis (GO:0006879)	1956-10-01	0.000434347	0.00838642	0	0	4.12695	31.9495	ATP6V1A;ATP6V1G1;ATP6AP1;UBB;FTH1;UBC;SLC40A1;HMOX1;ATP6V0D1;FTL
STB-like	Biological_Process	regulation of protein modification by small protein conjugation or removal (GO:1903320)	2014-05-01	0.000439988	0.00844967	0	0	10.5146	81.2646	HSP90AA1;DAXX;ITCH;UBQLN1;HSPA1B
STB-like	Biological_Process	ERAD pathway (GO:0036503)	1977-12-01	0.000447012	0.00851612	0	0	3.50825	27.0589	VCP;SDF2L1;NPLOC4;HSPA5;PSMC4;EDEM1;PSMC1;UBQLN1;TMUB1;DNAJB9;STT3B;HERPUD1
STB-like	Biological_Process	Wnt signaling pathway, planar cell polarity pathway (GO:0060071)	13/88	0.000448217	0.00851612	0	0	3.29542	25.4085	PSMD11;PSMD13;SMURF1;AP2A1;PSMB6;PSMD6;PSMD7;UBB;PSMC4;PSMD2;PSMC1;UBC;DVL3
STB-like	Biological_Process	establishment of endothelial barrier (GO:0061028)	2021-06-01	0.000455837	0.00861507	0	0	7.57565	58.2823	RAP1B;AFDN;RDX;RAPGEF1;RAPGEF2;F11R
STB-like	Biological_Process	DNA-templated transcription, initiation (GO:0006352)	21/186	0.000467313	0.00878548	0	0	2.42772	18.617	MBD4;CDKN1A;NOTCH1;TAF12;TAF13;ESRRG;RBPJ;MED16;MED15;NR2F6;NR4A1;MED13;RXRA;POLR2F;MAML3;NRBF2;POLR2H;TEAD1;POLR2K;TEAD3;PPARD
STB-like	Biological_Process	regulation of lipid metabolic process (GO:0019216)	14/100	0.000481793	0.00891692	0	0	3.0963	23.6495	MBD4;ALAS1;H2AFY;PRKAG2;EDF1;GRHL1;NCOR2;RXRA;SIN3B;ACOX1;ID2;APOC1;TRIB3;PPARD
STB-like	Biological_Process	mRNA-containing ribonucleoprotein complex export from nucleus (GO:0071427)	14/100	0.000481793	0.00891692	0	0	3.0963	23.6495	CPSF4;ALYREF;EIF4A3;NUP153;SMG7;SRRM1;WDR33;FIP1L1;NUP50;TPR;HNRNPA2B1;SRSF4;SRSF5;AGFG1
STB-like	Biological_Process	cellular response to transforming growth factor beta stimulus (GO:0071560)	14/100	0.000481793	0.00891692	0	0	3.0963	23.6495	KLF10;TGFB1;HPGD;SMURF1;GDF15;FURIN;F11R;PRKCZ;PTK2;ZFP36L1;CDH5;UBB;UBC;ADAM9
STB-like	Biological_Process	negative regulation of intracellular signal transduction (GO:1902532)	19/161	0.000493563	0.00908766	0	0	2.55024	19.4171	LYN;MAPKBP1;DDX3X;UBE2B;WWC1;ATP2B4;TNFAIP3;TANK;HERPUD1;PPM1B;CDC34;DDIT3;DLG5;MDM2;SH3BP4;TRIB3;DEPDC5;MCL1;BCL2L1
STB-like	Biological_Process	regulation of establishment of planar polarity (GO:0090175)	13/89	0.000501107	0.00917926	0	0	3.25189	24.7101	PSMD11;PSMD13;SMURF1;AP2A1;PSMB6;PSMD6;PSMD7;UBB;PSMC4;PSMD2;PSMC1;UBC;DVL3
STB-like	Biological_Process	mRNA processing (GO:0006397)	28/283	0.000532738	0.00970888	0	0	2.09938	15.8241	ZCCHC8;EIF4A3;AKAP8L;HNRNPR;PABPN1;FIP1L1;PCBP1;PAPOLA;POLR2F;POLR2H;SNRNP35;BCAS2;POLR2K;CPSF4;ALYREF;SRRM1;WDR33;ERN1;PSPC1;HNRNPF;HNRNPA2B1;CD2BP2;HNRNPH2;SRSF4;PABPC1;SRSF5;AURKAIP1;RBM22
STB-like	Biological_Process	positive regulation of sequence-specific DNA binding transcription factor activity (GO:0051091)	23/215	0.000556131	0.0100838	0	0	2.28638	17.1353	HDAC5;PRKCH;CRTC3;JUP;KDM1A;TAF12;RIPK2;CEBPG;PRKCZ;TANK;VEGFA;NFKB2;RPS6KA4;NFKBIA;UBB;DDRGK1;DDIT3;UBC;CTNNB1;EP300;ADAM8;PLPP3;HSPA1B
STB-like	Biological_Process	negative regulation of mitotic cell cycle (GO:0045930)	1948-09-01	0.000574684	0.0103675	0	0	4.37815	32.6684	BTG3;CDT1;BTG1;TGFB1;CTNNB1;AURKAIP1;BMP7;ZFP36L1;CDC14B
STB-like	Biological_Process	ubiquitin-dependent ERAD pathway (GO:0030433)	1958-10-01	0.000581116	0.0104309	0	0	3.95458	29.4638	VCP;NPLOC4;HSPA5;PSMC4;EDEM1;PSMC1;UBQLN1;TMUB1;DNAJB9;STT3B
STB-like	Biological_Process	beta-catenin-TCF complex assembly (GO:1904837)	1930-07-01	0.000593339	0.0105443	0	0	5.76741	42.8504	TLE3;TCF7L2;KAT5;EP300;CTNNB1;AXIN2;BCL9L
STB-like	Biological_Process	regulation of cell adhesion mediated by integrin (GO:0033628)	1930-07-01	0.000593339	0.0105443	0	0	5.76741	42.8504	LYN;PLAU;NCOA3;SERPINE1;ADAM9;PTK2;ADA
STB-like	Biological_Process	Golgi vesicle transport (GO:0048193)	27/271	0.000596533	0.0105486	0	0	2.11475	15.7007	NAPA;ARF4;COPB2;RAB1A;ARF1;SAR1B;COPB1;CTSZ;NKD2;GOLGA2;LMAN1;TMED2;TBC1D14;RAB6A;SNX8;CD55;RAB8B;BCAP31;GABARAPL2;COG3;SURF4;SCAMP2;TBC1D20;RER1;KDELR2;GAS6;VAMP2
STB-like	Biological_Process	cellular response to unfolded protein (GO:0034620)	2022-06-01	0.000600236	0.0105618	0	0	7.1018	52.6825	DAXX;HSPA5;HSF1;HSPA13;OPTN;HSPA1B
STB-like	Biological_Process	regulation of RNA metabolic process (GO:0051252)	1939-08-01	0.000616795	0.0108	0	0	4.89316	36.1652	RBM38;CLK1;MBD4;MBNL2;NCOA3;HNRNPF;AKAP17A;MBNL3
STB-like	Biological_Process	positive regulation of cellular protein metabolic process (GO:0032270)	13/91	0.00062285	0.0108135	0	0	3.16817	23.3849	HSP90AA1;HDAC2;DDX3X;TGFB1;EIF4A3;RDX;RPS27L;PTTG1IP;KLF4;NFKBIA;AURKAIP1;TBC1D10A;EIF4G1
STB-like	Biological_Process	positive regulation of MAP kinase activity (GO:0043406)	20/177	0.0006245	0.0108135	0	0	2.42851	17.9189	DUSP5;TGFB1;GADD45B;RIPK2;INSR;PIK3CB;TANK;GADD45G;VEGFA;UBB;UBC;RAPGEF1;ADAM9;DVL3;ADAM8;S1PR2;RAF1;MAP3K4;FGFR1;EZH2
STB-like	Biological_Process	positive regulation of membrane protein ectodomain proteolysis (GO:0051044)	2015-05-01	0.000632706	0.0108135	0	0	9.46261	69.6969	ADAM9;FURIN;ADAM8;APOE;TNFRSF1B
STB-like	Biological_Process	positive regulation of protein export from nucleus (GO:0046827)	2015-05-01	0.000632706	0.0108135	0	0	9.46261	69.6969	GSK3B;TCF7L2;TPR;GAS6;RBM22
STB-like	Biological_Process	regulation of cell junction assembly (GO:1901888)	2015-05-01	0.000632706	0.0108135	0	0	9.46261	69.6969	RAP1B;PRKCH;RAPGEF1;RAPGEF2;RUNX1
STB-like	Biological_Process	NIK/NF-kappaB signaling (GO:0038061)	1980-12-01	0.000638162	0.0108548	0	0	3.35294	24.6673	PSMB6;PSMD6;PSMD7;PSMD11;UBB;PSMD13;PSMC4;PSMD2;PSMC1;UBC;TANK;NFKB2
STB-like	Biological_Process	apoptotic process (GO:0006915)	24/231	0.000650129	0.011006	0	0	2.21339	16.2426	DAXX;SEMA6A;BIK;EI24;BNIP3;DAPK3;ATN1;JADE1;TNFAIP1;RTN4;PPP2CA;NFKBIA;MELK;RRAGC;ERBB3;ELMO1;TSPO;EP300;PHLDA2;RAF1;IER3;PPARD;PAK4;BCL2L1
STB-like	Biological_Process	negative regulation of histone methylation (GO:0031061)	2022-09-04	0.000659039	0.0110521	0	0	15.1291	110.816	DNMT1;H2AFY;DNMT3B;JARID2
STB-like	Biological_Process	endothelial cell chemotaxis (GO:0035767)	2022-09-04	0.000659039	0.0110521	0	0	15.1291	110.816	NRP1;NR4A1;CORO1B;VEGFA
STB-like	Biological_Process	negative regulation of sequence-specific DNA binding transcription factor activity (GO:0043433)	17/140	0.000690458	0.0115248	0	0	2.63159	19.1532	TCF7L2;HDAC2;KDM1A;CEBPG;ERBIN;TNFAIP3;KLF4;BMP7;COMMD7;NFKBIA;ITCH;DDIT3;ID2;BHLHE40;NLRP2;ID3;GAS6
STB-like	Biological_Process	regulation of cellular response to stress (GO:0080135)	14/104	0.00071976	0.0119152	0	0	2.95806	21.4063	GSK3B;HSP90AA1;HSPB8;NUP153;ING2;NUP50;TPR;BAG1;HSF1;EP300;HSPA1B;IER3;MCL1;EIF4G1
STB-like	Biological_Process	positive regulation of cell motility (GO:2000147)	20/179	0.000720518	0.0119152	0	0	2.3977	17.3487	SPAG9;SEMA7A;XBP1;NOTCH1;TGFB1;HSPA5;INSR;RDX;SEMA4C;ACTN4;PTK2;SYNE2;VEGFA;PTP4A1;MMP14;PLAU;DDRGK1;TRIP6;CCR7;CGA
STB-like	Biological_Process	proton transport (GO:0015992)	1931-07-01	0.000733402	0.0120724	0	0	5.52681	39.8915	ATP6V0B;ATP6V0E1;ATP6AP1;ATP6V1E1;ATP6V0D1;SLC9A1;ATP6V1F
STB-like	Biological_Process	positive regulation of epithelial to mesenchymal transition (GO:0010718)	1940-08-01	0.000737361	0.0120819	0	0	4.74	34.1869	TCF7L2;NOTCH1;TGFB1;CTNNB1;AXIN2;BCL9L;ENG;EZH2
STB-like	Biological_Process	mRNA splicing, via spliceosome (GO:0000398)	26/261	0.000748056	0.0122012	0	0	2.11328	15.2115	ZCCHC8;EIF4A3;HNRNPR;PABPN1;FIP1L1;PCBP1;PAPOLA;POLR2F;POLR2H;SNRNP35;BCAS2;POLR2K;DDX17;CPSF4;ALYREF;SRRM1;WDR33;PSPC1;HNRNPF;HNRNPA2B1;CD2BP2;HNRNPH2;SRSF4;PABPC1;SRSF5;RBM22
STB-like	Biological_Process	proteolysis involved in cellular protein catabolic process (GO:0051603)	13/93	0.000768635	0.0124798	0	0	3.08864	22.1483	VCP;TINAGL1;CTSZ;TNFAIP3;CLPX;DDB1;PSMB6;CTSL;UBC;MDM2;SOCS6;CTSB;LGMN
STB-like	Biological_Process	negative regulation of transcription factor import into nucleus (GO:0042992)	2023-06-01	0.000777734	0.0125704	0	0	6.68369	47.8494	NFKBIA;GSK3B;PPM1B;NFKBIE;BMP7;MDFI
STB-like	Biological_Process	G1/S transition of mitotic cell cycle (GO:0000082)	14/105	0.000792766	0.0127557	0	0	2.9254	20.8873	TRIM71;CDT1;CDKN1A;PCNA;RRM2;MCM7;PLK2;MCM10;CDC34;LATS2;TFDP2;CCNE1;CDK2;BRD4
STB-like	Biological_Process	positive regulation of cell cycle arrest (GO:0071158)	1982-12-01	0.000800341	0.0128105	0	0	3.2568	23.2225	CDKN1A;PCNA;TFDP2;UBB;PLK2;ID2;UBC;CDK2;MDM2;EP300;ARID3A;E2F8
STB-like	Biological_Process	response to insulin (GO:0032868)	1971-11-01	0.000804188	0.0128105	0	0	3.48131	24.8067	HDAC5;XBP1;PDPK1;SORT1;INSR;SYAP1;TRIB3;VAMP2;USF1;RAB8B;ZFP36L1
STB-like	Biological_Process	negative regulation of cell proliferation (GO:0008285)	33/363	0.000806934	0.0128105	0	0	1.91405	13.6324	CDKN1C;BTG3;CEBPA;CDKN1A;BTG1;NOTCH1;TNFAIP3;GATA3;GATA2;FAM129B;ADGRG1;CAMK2N1;FTH1;HMOX1;SH3BP4;LYN;TFAP2A;KLF10;CD164;TGFB1;HMGA1;AXIN2;KLF4;SMARCA2;WNK2;ID2;DLG5;BHLHE40;NEURL1;RAPGEF2;CTNNB1;RAF1;HSPA1B
STB-like	Biological_Process	endocytosis (GO:0006897)	26/263	0.000837627	0.0132389	0	0	2.09522	14.8445	RAB1A;LRP1;INPPL1;AP2A1;PIK3C2A;ASGR1;EEA1;MYO6;MICALL1;TOM1;PACSIN2;PIP5K1A;APOE;PIP5K1C;SNX8;RALBP1;HSP90AA1;CSNK1A1;SORT1;NCOA3;EHD1;TYRO3;RIN3;RHOU;GAS6;RAB7A
STB-like	Biological_Process	mesenchymal cell differentiation (GO:0048762)	1941-08-01	0.000876181	0.013728	0	0	4.59612	32.3564	DDX17;GSK3B;NOTCH1;TGFB1;DLG5;CTNNB1;RBPJ;BMP7
STB-like	Biological_Process	RNA 3'-end processing (GO:0031123)	1961-10-01	0.000876254	0.013728	0	0	3.72136	26.1979	CPSF4;PABPN1;FIP1L1;ALYREF;EIF4A3;PAPOLA;SRSF4;SRSF5;SRRM1;WDR33
STB-like	Biological_Process	ruffle organization (GO:0031529)	2016-05-01	0.000882313	0.0137625	0	0	8.60192	60.497	CYFIP1;PIP5K1A;CCR7;CORO1B;ARF6
STB-like	Biological_Process	regulation of neuron death (GO:1901214)	1972-11-01	0.000906754	0.0140213	0	0	3.42406	23.9877	GSK3B;DAXX;TBK1;UBB;RILPL1;CTSZ;FYN;APOE;TANK;BTBD10;EIF4G1
STB-like	Biological_Process	regulation of fat cell differentiation (GO:0045598)	1972-11-01	0.000906754	0.0140213	0	0	3.42406	23.9877	CCDC71L;CEBPB;XBP1;TRIO;TGFB1;SYAP1;TRIB3;GATA3;GATA2;PPARD;ZFP36L1
STB-like	Biological_Process	RNA export from nucleus (GO:0006405)	15/119	0.000947983	0.0145957	0	0	2.74343	19.0975	CPSF4;ALYREF;EIF4A3;NUP153;SMG7;SRRM1;WDR33;FIP1L1;XPOT;NUP50;TPR;HNRNPA2B1;SRSF4;SRSF5;AGFG1
STB-like	Biological_Process	negative regulation of response to external stimulus (GO:0032102)	14/107	0.00095764	0.0146811	0	0	2.86218	19.8952	MAPKBP1;SERPINE1;TNFAIP3;GATA3;METRNL;KLF4;TNFRSF1A;CDH5;PPM1B;ITCH;TYRO3;NLRP2;APOE;PPARD
STB-like	Biological_Process	negative regulation of intrinsic apoptotic signaling pathway (GO:2001243)	1962-10-01	0.000998381	0.0151754	0	0	3.64961	25.2165	DNAJA1;XBP1;DDX3X;MDM2;HSPB1;ACKR3;PTTG1IP;HERPUD1;MCL1;BCL2L1
STB-like	Biological_Process	negative regulation of G2/M transition of mitotic cell cycle (GO:0010972)	1962-10-01	0.000998381	0.0151754	0	0	3.64961	25.2165	PSMB6;PSMD6;PSMD7;PSMD11;UBB;PSMD13;PSMC4;PSMD2;PSMC1;UBC
STB-like	Biological_Process	regulation of pH (GO:0006885)	2022-10-04	0.00105466	0.0157626	0	0	12.6069	86.4144	ATP6AP1;ATP1A4;CLCN3;SLC9A1
STB-like	Biological_Process	Rap protein signal transduction (GO:0032486)	2022-10-04	0.00105466	0.0157626	0	0	12.6069	86.4144	RAP1B;PLK2;RAPGEF1;RAPGEF2
STB-like	Biological_Process	regulation of phospholipase activity (GO:0010517)	2022-10-04	0.00105466	0.0157626	0	0	12.6069	86.4144	RGS2;LRP1;PDPK1;FGFR1
STB-like	Biological_Process	regulation of dendritic cell apoptotic process (GO:2000668)	2022-10-04	0.00105466	0.0157626	0	0	12.6069	86.4144	LYN;RAPGEF2;CCR7;GAS6
STB-like	Biological_Process	negative regulation of neurogenesis (GO:0050768)	1933-07-01	0.00109124	0.0161739	0	0	5.10113	34.792	MBD4;ADGRG1;NOTCH1;ID2;ID4;ID3;BMP7
STB-like	Biological_Process	positive regulation of nucleocytoplasmic transport (GO:0046824)	1933-07-01	0.00109124	0.0161739	0	0	5.10113	34.792	GSK3B;TCF7L2;TGFB1;JUP;TPR;GAS6;RBM22
STB-like	Biological_Process	regulation of type I interferon production (GO:0032479)	1985-12-01	0.00110711	0.0163412	0	0	3.12246	21.2515	ITCH;TBK1;NPLOC4;UBB;UBC;TNFAIP3;EP300;POLR2F;CTNNB1;POLR2H;POLR2K;NFKB2
STB-like	Biological_Process	iron ion homeostasis (GO:0055072)	1963-10-01	0.0011341	0.0166707	0	0	3.58056	24.2831	ATP6V1A;ATP6V1G1;ATP6AP1;UBB;FTH1;UBC;SLC40A1;HMOX1;ATP6V0D1;FTL
STB-like	Biological_Process	regulation of cellular protein localization (GO:1903827)	2025-06-01	0.00125163	0.0183231	0	0	5.97951	39.9629	RALB;KDM1A;DVL3;CTNNB1;LCP1;RAB11FIP5
STB-like	Biological_Process	regulation of cell growth (GO:0001558)	21/201	0.00128114	0.0185759	0	0	2.22364	14.8094	CDKN1A;BTG1;TGFB1;DDX3X;CSNK2A1;EI24;JADE1;SMARCA2;RTN4;NET1;PPP2CA;MMP14;ITCH;RPS6KA1;SESN2;SH3BP4;RBBP7;SGK1;HSPA1B;EIF4G2;EIF4G1
STB-like	Biological_Process	antigen processing and presentation of exogenous peptide antigen via MHC class I, TAP-dependent (GO:0002479)	1975-11-01	0.00128126	0.0185759	0	0	3.26304	21.7316	PDIA3;PSMB6;PSMD6;PSMD7;PSMD11;PSMD13;PSMC4;PSMD2;PSMC1;HLA-E;VAMP3
STB-like	Biological_Process	cellular response to decreased oxygen levels (GO:0036294)	1964-10-01	0.0012845	0.0185759	0	0	3.51407	23.3945	BNIP3;UBQLN1;MDM2;HMOX1;ADAM8;P4HB;BMP7;ZFP36L1;VEGFA;CPEB4
STB-like	Biological_Process	negative regulation of DNA binding (GO:0043392)	1934-07-01	0.00131515	0.0188663	0	0	4.91194	32.5849	NFKBIA;KDM1A;MSX2;ID2;ID4;ID3;MDFI
STB-like	Biological_Process	response to amino acid (GO:0043200)	1934-07-01	0.00131515	0.0188663	0	0	4.91194	32.5849	XBP1;RRAGC;SESN2;NEURL1;SH3BP4;SLC38A9;CPEB4
STB-like	Biological_Process	tumor necrosis factor-mediated signaling pathway (GO:0033209)	15/123	0.00133281	0.0190432	0	0	2.64127	17.4864	PSMD11;PSMD13;TNFRSF1B;COMMD7;TANK;TNFRSF1A;NFKBIA;PSMB6;PSMD6;PSMD7;UBB;PSMC4;PSMD2;PSMC1;UBC
STB-like	Biological_Process	regulation of cell migration (GO:0030334)	29/316	0.00140722	0.0200263	0	0	1.93059	12.6766	SEMA7A;NOTCH1;PLXND1;SERPINE1;RHOBTB1;SYNE2;PLAU;DDRGK1;GNA12;PLXNA2;CGA;SPAG9;XBP1;TGFB1;HSPA5;INSR;RDX;SEMA4C;ACTN4;PTK2;VEGFA;PTP4A1;IGSF10;MMP14;DLG5;SPATA13;TRIP6;SGK1;ENG
STB-like	Biological_Process	positive regulation of viral process (GO:0048524)	1944-08-01	0.0014221	0.0201577	0	0	4.21244	27.6152	DDB1;STAU1;TBC1D20;POLR2F;APOE;POLR2H;POLR2K;RAB7A
STB-like	Biological_Process	regulation of proteasomal ubiquitin-dependent protein catabolic process (GO:0032434)	1988-12-01	0.0015056	0.021257	0	0	2.99873	19.4874	GSK3B;CEBPA;VCP;RYBP;DDRGK1;CSNK1A1;GNA12;MDM2;TRIB3;RAD23B;HSPA1B;NKD2
STB-like	Biological_Process	regulation of cellular catabolic process (GO:0031329)	1955-09-01	0.00158994	0.0219486	0	0	3.71054	23.9109	DRAM1;RRAGC;DAPK3;ULK3;HSPB1;PIP4K2A;EP300;ULK1;DEPDC5
STB-like	Biological_Process	regulation of gene silencing by RNA (GO:0060966)	1955-09-01	0.00158994	0.0219486	0	0	3.71054	23.9109	TRIM71;NUP50;TPR;AGO2;POLR2F;NUP153;POLR2H;POLR2K;EIF4G1
STB-like	Biological_Process	regulation of posttranscriptional gene silencing (GO:0060147)	1955-09-01	0.00158994	0.0219486	0	0	3.71054	23.9109	TRIM71;NUP50;TPR;AGO2;POLR2F;NUP153;POLR2H;POLR2K;EIF4G1
STB-like	Biological_Process	Notch signaling pathway (GO:0007219)	1955-09-01	0.00158994	0.0219486	0	0	3.71054	23.9109	ITCH;NOTCH1;PLXND1;UBB;WWC1;UBC;EP300;MAML3;RBPJ
STB-like	Biological_Process	positive regulation of transcription from RNA polymerase II promoter in response to endoplasmic reticulum stress (GO:1990440)	2022-11-04	0.00159146	0.0219486	0	0	10.8054	69.62	CEBPB;HSPA5;DDIT3;ATF3
STB-like	Biological_Process	cellular response to increased oxygen levels (GO:0036295)	2022-11-04	0.00159146	0.0219486	0	0	10.8054	69.62	ATP6V1A;ATP6V1G1;ATP6AP1;ATP6V0D1
STB-like	Biological_Process	positive regulation of cell proliferation (GO:0008284)	36/424	0.00162436	0.0223162	0	0	1.77587	11.4058	SLC35F6;CDKN1A;HDAC2;NOTCH1;COX17;SCX;RBPJ;DDRGK1;HSF1;HMOX1;S1PR2;CGA;LYN;XBP1;PRKCH;TGFB1;CSNK2A1;INSR;CLEC11A;GAB2;UBE2A;NCCRP1;PGF;TBX3;PTK2;VEGFA;CCKBR;ID2;CDK2;DNAJA2;MDM2;GAS6;IL6ST;RNF187;EIF4G1;FGFR1
STB-like	Biological_Process	positive regulation of blood vessel endothelial cell migration (GO:0043536)	1945-08-01	0.0016544	0.0226419	0	0	4.09838	26.2473	NUS1;TGFB1;PDPK1;HSPB1;HMOX1;PIK3C2A;VEGFA;FGFR1
STB-like	Biological_Process	regulation of protein ubiquitination (GO:0031396)	13/101	0.00166978	0.022765	0	0	2.80667	17.9488	ZYG11B;DAXX;NDFIP2;HSP90AA1;CENPX;RIPK2;TNFAIP3;XIAP;PTTG1IP;DNAJA1;UBB;UBQLN1;HSPA1B
STB-like	Biological_Process	positive regulation of macromolecule metabolic process (GO:0010604)	26/276	0.00168071	0.0228269	0	0	1.9849	12.6806	CD63;GSK3B;DNMT1;DDX3X;SCX;PIK3CB;EPB41L4B;CAMK2N1;DDRGK1;UBR5;DNMT3B;ATAD1;TFAP2A;MBD4;TGFB1;NCOA3;RDX;SERPINB9;SNF8;KLF4;VEGFA;ITCH;ID2;GAS6;HSPA1B;VAMP3
STB-like	Biological_Process	viral process (GO:0016032)	22/220	0.00175337	0.0237236	0	0	2.11787	13.4405	RAB1A;ARF1;VCP;NEDD4L;AP2A1;NUP153;VPS37A;FURIN;VPS37B;RXRA;TBC1D20;UBB;NUP50;TPR;UBC;ELMO1;FYN;APOE;GAS6;RAB7A;CHMP5;EIF3B
STB-like	Biological_Process	positive regulation of cellular process (GO:0048522)	42/519	0.00176281	0.0237614	0	0	1.68763	10.701	SLC35F6;HDAC2;NOTCH1;DDX3X;LRP1;COX17;SCX;RAB21;DDRGK1;RPS6KA1;HSF1;S1PR2;CGA;LYN;XBP1;JUND;TGFB1;CSNK2A1;RIPK2;INSR;CLEC11A;RDX;ACTN4;GAB2;UBE2A;AXIN2;NCCRP1;PGF;TBX3;PTK2;VEGFA;EHD1;MMP14;CCKBR;CDK2;DNAJA2;MDM2;IL6ST;EIF4G2;RNF187;EIF4G1;FGFR1
STB-like	Biological_Process	antigen processing and presentation of exogenous peptide antigen via MHC class I (GO:0042590)	1978-11-01	0.00177433	0.0238267	0	0	3.11644	19.7406	PDIA3;PSMB6;PSMD6;PSMD7;PSMD11;PSMD13;PSMC4;PSMD2;PSMC1;HLA-E;VAMP3
STB-like	Biological_Process	phosphatidylinositol-mediated signaling (GO:0048015)	1956-09-01	0.00181122	0.024231	0	0	3.6314	22.9277	ERBB3;PITPNM2;TYRO3;PIK3CB;GAB2;GATA3;PIK3C2A;ZFP36L1;FGFR1
STB-like	Biological_Process	regulation of cytokine-mediated signaling pathway (GO:0001959)	1990-12-01	0.00183184	0.0243761	0	0	2.92153	18.4128	SOCS1;UBB;IFNGR1;STAT2;SPPL2A;UBC;TNFAIP3;IL36RN;GAS6;TANK;RUNX1;TNFRSF1A
STB-like	Biological_Process	regulation of gene silencing by miRNA (GO:0060964)	1967-10-01	0.00183572	0.0243761	0	0	3.32859	20.9712	TRIM71;TGFB1;NUP50;TPR;AGO2;POLR2F;NUP153;POLR2H;POLR2K;EIF4G1
STB-like	Biological_Process	regulation of receptor-mediated endocytosis (GO:0048259)	1936-07-01	0.00186946	0.024641	0	0	4.5727	28.7262	RAB21;ARF1;SERPINE1;APOC1;AAK1;PIK3CB;ARF6
STB-like	Biological_Process	histone deacetylation (GO:0016575)	1936-07-01	0.00186946	0.024641	0	0	4.5727	28.7262	HDAC5;HDAC2;SIN3B;MORF4L2;BAZ2A;SIRT7;RCOR1
STB-like	Biological_Process	cellular response to interleukin-12 (GO:0071349)	1946-08-01	0.00191571	0.0248409	0	0	3.99032	24.9701	RAP1B;ARF1;HNRNPF;PITPNA;HNRNPA2B1;LCP1;P4HB;LMNB1
STB-like	Biological_Process	regulation of cellular component movement (GO:0051270)	1946-08-01	0.00191571	0.0248409	0	0	3.99032	24.9701	LYN;ERBB3;DAPK3;ARHGAP18;CD9;ACTN4;RAF1;VEGFA
STB-like	Biological_Process	interleukin-12-mediated signaling pathway (GO:0035722)	1946-08-01	0.00191571	0.0248409	0	0	3.99032	24.9701	RAP1B;ARF1;HNRNPF;PITPNA;HNRNPA2B1;LCP1;P4HB;LMNB1
STB-like	Biological_Process	mRNA polyadenylation (GO:0006378)	2027-06-01	0.0019194	0.0248409	0	0	5.40947	33.8402	CPSF4;AHCYL1;FIP1L1;PAPOLA;PABPC1;WDR33
STB-like	Biological_Process	cellular response to topologically incorrect protein (GO:0035967)	2027-06-01	0.0019194	0.0248409	0	0	5.40947	33.8402	DAXX;HSPA5;HSF1;HSPA13;OPTN;HSPA1B
STB-like	Biological_Process	protein modification by small protein conjugation (GO:0032446)	34/398	0.00195042	0.0251513	0	0	1.78643	11.1468	RNF11;VCP;PCNA;RNF38;NEDD4L;XIAP;TNFAIP1;ANAPC11;PCNP;ZNRF1;HECTD1;UBB;UBE2Q2;TPR;UBR5;UBC;UBE2H;FBXW5;UBE2B;SMURF1;FBXL15;KLHDC8B;UBE2G1;NUP153;UBE2A;FBXO11;DDB1;ITCH;CDC34;NUP50;MDM2;HIST1H2BH;TOP1;TRIM33
STB-like	Biological_Process	negative regulation of cysteine-type endopeptidase activity involved in apoptotic process (GO:0043154)	1968-10-01	0.00205698	0.0262264	0	0	3.27102	20.2363	DDX3X;CSNK2A1;SIAH2;RPS6KA1;XIAP;TNFRSF1B;GAS6;RAF1;KLF4;VEGFA
STB-like	Biological_Process	termination of RNA polymerase II transcription (GO:0006369)	1968-10-01	0.00205698	0.0262264	0	0	3.27102	20.2363	CPSF4;PABPN1;FIP1L1;ALYREF;EIF4A3;PAPOLA;SRSF4;SRSF5;SRRM1;WDR33
STB-like	Biological_Process	regulation of mitotic spindle assembly (GO:1901673)	2019-05-01	0.00207051	0.0262264	0	0	6.75758	41.7616	STAG2;CHMP1B;TPR;HSPA1B;CHMP5
STB-like	Biological_Process	error-free translesion synthesis (GO:0070987)	2019-05-01	0.00207051	0.0262264	0	0	6.75758	41.7616	VCP;PCNA;NPLOC4;UBB;UBC
STB-like	Biological_Process	positive regulation of transcription regulatory region DNA binding (GO:2000679)	2019-05-01	0.00207051	0.0262264	0	0	6.75758	41.7616	TGFB1;DDRGK1;CTNNB1;GATA3;FAM129B
STB-like	Biological_Process	cellular response to hormone stimulus (GO:0032870)	1980-11-01	0.00218171	0.0274404	0	0	3.02579	18.541	MBD4;XBP1;JUND;CTSL;CYP11A1;NCOA3;LMO2;RDX;TFPI;CTSB;ZFP36L1
STB-like	Biological_Process	retrograde vesicle-mediated transport, Golgi to ER (GO:0006890)	1980-11-01	0.00218171	0.0274404	0	0	3.02579	18.541	NAPA;ARF4;RAB1A;COPB2;RER1;COPB1;COG3;SURF4;TMED2;KDELR2;RAB6A
STB-like	Biological_Process	negative regulation of G0 to G1 transition (GO:0070317)	1937-07-01	0.00220692	0.027479	0	0	4.42005	27.0337	PHC1;RRM2;RYBP;TFDP2;CBX3;RBBP7;EZH2
STB-like	Biological_Process	positive regulation of gene expression, epigenetic (GO:0045815)	1947-08-01	0.00220848	0.027479	0	0	3.88779	23.7756	H2AFY;WBP2;HMGA1;EP300;POLR2F;POLR2H;ARID1B;POLR2K
STB-like	Biological_Process	cellular response to heat (GO:0034605)	1947-08-01	0.00220848	0.027479	0	0	3.88779	23.7756	DAXX;HSPA5;TPR;HSF1;HMOX1;RBBP7;HSPA13;HSPA1B
STB-like	Biological_Process	epithelial to mesenchymal transition involved in endocardial cushion formation (GO:0003198)	2022-06-03	0.00227592	0.027479	0	0	18.8945	114.98	NOTCH1;RBPJ;ENG
STB-like	Biological_Process	establishment of endothelial intestinal barrier (GO:0090557)	2022-06-03	0.00227592	0.027479	0	0	18.8945	114.98	AFDN;RAPGEF2;F11R
STB-like	Biological_Process	vascular smooth muscle cell development (GO:0097084)	2022-06-03	0.00227592	0.027479	0	0	18.8945	114.98	NOTCH1;ENG;VEGFA
STB-like	Biological_Process	lipoprotein catabolic process (GO:0042159)	2022-06-03	0.00227592	0.027479	0	0	18.8945	114.98	LYPLA1;NOTUM;APOE
STB-like	Biological_Process	venous blood vessel morphogenesis (GO:0048845)	2022-06-03	0.00227592	0.027479	0	0	18.8945	114.98	NOTCH1;ENG;VEGFA
STB-like	Biological_Process	regulation of intrinsic apoptotic signaling pathway by p53 class mediator (GO:1902253)	2022-06-03	0.00227592	0.027479	0	0	18.8945	114.98	UBB;MDM2;PTTG1IP
STB-like	Biological_Process	protein localization to cell periphery (GO:1990778)	14/117	0.00227725	0.027479	0	0	2.58293	15.7166	PLEKHF1;JUP;SMURF1;RDX;TTC7B;F11R;RAB11A;TNFRSF1A;NKD2;PIP5K1A;TMED2;RAPGEF2;GAS6;RAB8B
STB-like	Biological_Process	positive regulation of keratinocyte differentiation (GO:0045618)	2022-12-04	0.00229248	0.027479	0	0	9.45418	57.4637	MBD4;PRKCH;H2AFY;NCOA3
STB-like	Biological_Process	PERK-mediated unfolded protein response (GO:0036499)	2022-12-04	0.00229248	0.027479	0	0	9.45418	57.4637	HSPA5;DDIT3;ATF3;HERPUD1
STB-like	Biological_Process	regulation of catabolic process (GO:0009894)	2022-12-04	0.00229248	0.027479	0	0	9.45418	57.4637	MDM2;NEDD4L;FURIN;SNF8
STB-like	Biological_Process	entry of bacterium into host cell (GO:0035635)	2022-12-04	0.00229248	0.027479	0	0	9.45418	57.4637	UBB;CTNND1;UBC;CTNNB1
STB-like	Biological_Process	RNA polyadenylation (GO:0043631)	2028-06-01	0.00234009	0.0279558	0	0	5.16331	31.2771	CPSF4;AHCYL1;FIP1L1;PAPOLA;PABPC1;WDR33
STB-like	Biological_Process	peptidyl-serine modification (GO:0018209)	18/170	0.00237657	0.028297	0	0	2.25359	13.6164	GSK3B;PRKCH;CAB39;PDPK1;CSNK1A1;GALNT2;PLK2;DAPK3;PRKCZ;TBK1;LATS2;CDK2;MKNK2;PHKG2;ULK1;TOP1;GAS6;SGK1
STB-like	Biological_Process	positive regulation of binding (GO:0051099)	1981-11-01	0.00241213	0.0285134	0	0	2.9824	17.9757	GSK3B;CDT1;TCF7L2;RALB;LRP1;RIPK2;CEBPG;RAPGEF2;EDF1;TRIB3;APOE
STB-like	Biological_Process	protein catabolic process (GO:0030163)	1981-11-01	0.00241213	0.0285134	0	0	2.9824	17.9757	DDB1;PSMB6;HSP90AA1;VCP;SIAH2;UBE2G1;APOE;STT3B;SOCS6;CTSD;CLPX
STB-like	Biological_Process	cellular transition metal ion homeostasis (GO:0046916)	1993-12-01	0.00242804	0.0285134	0	0	2.81288	16.9354	ATP6V1A;ARF1;ATP6V1G1;ATP6AP1;UBB;FTH1;UBC;SLC40A1;HMOX1;SLC30A1;ATP6V0D1;FTL
STB-like	Biological_Process	regulation of cysteine-type endopeptidase activity involved in apoptotic process (GO:0043281)	1993-12-01	0.00242804	0.0285134	0	0	2.81288	16.9354	BCAP31;DDX3X;CSNK2A1;SIAH2;RPS6KA1;NLRP2;XIAP;TNFRSF1B;GAS6;RAF1;KLF4;VEGFA
STB-like	Biological_Process	regulation of mitotic cell cycle phase transition (GO:1901990)	19/184	0.00243466	0.0285134	0	0	2.19207	13.1918	HSP90AA1;PSMD11;PSMD13;CDC14B;ZFP36L1;ANAPC11;DDB1;PSMB6;PSMD6;FZR1;PSMD7;UBB;PSMC4;PSMD2;ID2;PSMC1;UBC;CDK2;PAFAH1B1
STB-like	Biological_Process	cytosolic transport (GO:0016482)	14/118	0.00246695	0.0287972	0	0	2.55796	15.36	SPAG9;SORT1;VPS26A;AP2A1;SNF8;EEA1;FAM160A2;LAMP1;RAB9A;RAB6A;EVI5;TBC1D10A;VAMP3;RAB7A
STB-like	Biological_Process	amino acid transport (GO:0006865)	1948-08-01	0.00253524	0.0294979	0	0	3.7904	22.657	SLC38A1;SLC7A6;SLC43A2;SLC7A8;SLC38A6;SLC3A2;SLC38A9;SLC7A2
STB-like	Biological_Process	DNA-templated transcription, termination (GO:0006353)	13/106	0.00258573	0.0299877	0	0	2.65507	15.8182	CPSF4;ALYREF;EIF4A3;SRRM1;WDR33;PABPN1;FIP1L1;PAPOLA;POLR2F;SRSF4;SRSF5;POLR2H;POLR2K
STB-like	Biological_Process	cellular response to starvation (GO:0009267)	13/107	0.00281089	0.0324935	0	0	2.62669	15.4298	KLF10;GABARAPL2;GABARAPL1;XBP1;CDKN1A;PLEKHF1;RALB;HSPA5;MAP1LC3B;RRAGC;SESN2;DEPDC5;CPEB4
STB-like	Biological_Process	amino acid transmembrane transport (GO:0003333)	2029-06-01	0.00282653	0.032569	0	0	4.93856	28.9829	SLC38A1;SLC7A6;SLC7A8;SLC38A6;SLC3A2;SLC38A9
STB-like	Biological_Process	negative regulation of growth (GO:0045926)	14/120	0.00288548	0.0331412	0	0	2.50943	14.6753	CDKN1A;NOTCH1;TGFB1;DDX3X;BTG1;EI24;JADE1;SMARCA2;RTN4;PPP2CA;SESN2;SH3BP4;RBBP7;HSPA1B
STB-like	Biological_Process	protein autoubiquitination (GO:0051865)	1949-08-01	0.00289861	0.0331854	0	0	3.69776	21.6079	TRIM71;RNF11;ITCH;UBE2B;MDM2;UBE2A;TANK;RNF187
STB-like	Biological_Process	regulation of cell cycle (GO:0051726)	21/215	0.00292401	0.0333539	0	0	2.06164	12.0292	MBD4;JUND;TGFB1;GADD45B;HPGD;DAPK3;GATA3;BMP7;YY1AP1;TBX3;GADD45G;NR4A1;CAMK2N1;ID2;ID4;ID3;EP300;MAP3K8;PIM3;MAP3K4;PAK4
STB-like	Biological_Process	positive regulation of protein ubiquitination (GO:0031398)	1983-11-01	0.002932	0.0333539	0	0	2.89925	16.9086	NDFIP2;KDM1A;UBB;CENPX;RIPK2;SMURF1;UBQLN1;XIAP;TRIB3;PTTG1IP;PTK2
STB-like	Biological_Process	positive regulation of nucleic acid-templated transcription (GO:1903508)	40/502	0.00294297	0.0333723	0	0	1.65736	9.65968	CDKN1C;HDAC2;NOTCH1;DLX5;WBP2;SCX;GATA3;MED16;FAM129B;ING2;MED13;KAT5;CREB3L2;DVL3;EP300;RREB1;TEAD1;YWHAH;DDX17;TFAP2A;MBD4;ZFHX3;TGFB1;NCOA3;HMGA1;ESRRG;EDF1;NR2F2;KLF4;SMARCA2;BMP7;RUNX1;RYBP;CCNE1;DDIT3;ID2;NFE2L3;CTNNB1;PPARD;RNF187
STB-like	Biological_Process	positive regulation of fat cell differentiation (GO:0045600)	1939-07-01	0.00302103	0.0340414	0	0	4.14336	24.0404	CCDC71L;CEBPB;XBP1;SYAP1;METRNL;ZFP36L1;PPARD
STB-like	Biological_Process	regulation of G0 to G1 transition (GO:0070316)	1939-07-01	0.00302103	0.0340414	0	0	4.14336	24.0404	PHC1;RRM2;RYBP;TFDP2;CBX3;RBBP7;EZH2
STB-like	Biological_Process	regulation of GTPase activity (GO:0043087)	19/188	0.0031007	0.0348293	0	0	2.13973	12.3594	GSK3B;RALBP1;PLXND1;RDX;F11R;PTK2;NET1;ABR;AFDN;FGD6;TBC1D20;PLXNA2;RAPGEF1;DVL3;TMED2;RAPGEF2;SH3BP4;EVI5;EZH2
STB-like	Biological_Process	regulation of cell differentiation (GO:0045595)	14/121	0.00311561	0.034887	0	0	2.48585	14.3467	DDX17;TFAP2A;GCM1;TGFB1;JUND;PLEKHB2;KLF4;HOPX;PTK2;RUNX1;PPP2CA;RPS6KA1;RAF1;FGFR1
STB-like	Biological_Process	negative regulation of cysteine-type endopeptidase activity (GO:2000117)	1972-10-01	0.00316613	0.0352787	0	0	3.05934	17.6073	DDX3X;CSNK2A1;SIAH2;RPS6KA1;XIAP;TNFRSF1B;GAS6;RAF1;KLF4;VEGFA
STB-like	Biological_Process	positive regulation of ERAD pathway (GO:1904294)	2013-04-01	0.00318022	0.0352787	0	0	8.40328	48.3256	BCAP31;EDEM1;UBQLN1;HERPUD1
STB-like	Biological_Process	regulation of macromolecule biosynthetic process (GO:0010556)	2013-04-01	0.00318022	0.0352787	0	0	8.40328	48.3256	MBD4;NCOA3;IGF2BP1;GATA3
STB-like	Biological_Process	regulation of mitotic nuclear division (GO:0007088)	1984-11-01	0.0032238	0.0356514	0	0	2.85939	16.4049	STAG2;CHMP1B;INSR;DAPK3;TPR;CEP85;AURKAIP1;BMP7;HSPA1B;CDC14B;CHMP5
STB-like	Biological_Process	regulated exocytosis (GO:0045055)	16/148	0.00328377	0.0360389	0	0	2.3045	13.1789	LYN;CD63;TGFB1;SERPINE1;ACTN4;MANF;VEGFA;RAB11FIP1;DNAJC5;TIMP3;CD9;QSOX1;CALM1;GAS6;VAMP2;RAB11FIP5
STB-like	Biological_Process	regulation of blood vessel endothelial cell migration (GO:0043535)	1950-08-01	0.0033013	0.0360389	0	0	3.60952	20.6228	NUS1;TGFB1;JUP;PDPK1;HSPB1;APOE;VEGFA;FGFR1
STB-like	Biological_Process	regulation of cellular protein metabolic process (GO:0032268)	1950-08-01	0.0033013	0.0360389	0	0	3.60952	20.6228	NFKBIA;CYFIP1;DDX6;TGFB1;APOE;KLF4;SSH1;EIF4G1
STB-like	Biological_Process	Wnt signaling pathway (GO:0016055)	13/109	0.00330929	0.0360389	0	0	2.57169	14.687	GSK3B;TCF7L2;DDX3X;UBE2B;CSNK1A1;VPS26A;AXIN2;UBB;TNKS2;UBC;DVL3;CTNNB1;PLPP3
STB-like	Biological_Process	regulation of cell motility (GO:2000145)	13/109	0.00330929	0.0360389	0	0	2.57169	14.687	TGFB1;PLXND1;DAPK3;ARHGAP18;SPINT2;GATA3;RHOBTB1;ERBB3;SPATA13;PLXNA2;CCR7;RAF1;SGK1
STB-like	Biological_Process	mRNA transcription (GO:0009299)	2021-05-01	0.00333219	0.036178	0	0	5.91226	33.7243	MBD4;TFCP2;DDIT3;LMO2;HSF1
STB-like	Biological_Process	multivesicular body assembly (GO:0036258)	1930-06-01	0.00338483	0.036243	0	0	4.73253	26.9208	CHMP1B;VPS37A;VPS37B;SNF8;RAB11A;CHMP5
STB-like	Biological_Process	phosphatidylinositol 3-kinase signaling (GO:0014065)	1930-06-01	0.00338483	0.036243	0	0	4.73253	26.9208	ERBB3;TYRO3;PIK3CB;GATA3;PIK3C2A;ZFP36L1
STB-like	Biological_Process	artery morphogenesis (GO:0048844)	1930-06-01	0.00338483	0.036243	0	0	4.73253	26.9208	NRP1;NOTCH1;HPGD;LRP1;VEGFA;ENG
STB-like	Biological_Process	regulation of cell migration involved in sprouting angiogenesis (GO:0090049)	1930-06-01	0.00338483	0.036243	0	0	4.73253	26.9208	HDAC5;NOTCH1;HMOX1;PIK3C2A;KLF4;VEGFA
STB-like	Biological_Process	regulation of protein phosphorylation (GO:0001932)	24/261	0.0033889	0.036243	0	0	1.93012	10.9771	LYN;DAXX;TGFB1;RALB;GDF15;INSR;STAT2;AKAP8L;HSPB1;KNDC1;AXIN2;BMP7;PTK2;VEGFA;PPP2CA;SOCS1;SESN2;DVL3;FYN;PLPP3;GAS6;ENG;BRD4;PAK4
STB-like	Biological_Process	neuron migration (GO:0001764)	1940-07-01	0.00350545	0.0373775	0	0	4.01759	22.7132	NRP1;RAPGEF2;MARK2;VEGFA;FGFR1;PAFAH1B1;ADGRL3
STB-like	Biological_Process	cellular response to peptide hormone stimulus (GO:0071375)	13/110	0.00358414	0.0381028	0	0	2.54504	14.3317	HDAC5;XBP1;PDPK1;INSR;SYAP1;USF1;ZFP36L1;NR4A1;CYP11A1;GNB2;TRIB3;VAMP2;RAB8B
STB-like	Biological_Process	T cell receptor signaling pathway (GO:0050852)	17/163	0.00361878	0.0382435	0	0	2.21433	12.4481	PSMD11;EIF2B2;PSMD13;RIPK2;PDPK1;GATA3;PIK3CB;NFKBIA;PSMB6;PSMD6;PSMD7;UBB;PSMC4;PSMD2;PSMC1;UBC;FYN
STB-like	Biological_Process	positive regulation of I-kappaB kinase/NF-kappaB signaling (GO:0043123)	17/163	0.00361878	0.0382435	0	0	2.21433	12.4481	NDFIP2;SLC44A2;RIPK2;SLC20A1;PLK2;SHISA5;ZDHHC13;LITAF;TNFRSF1A;TBK1;UBB;DDRGK1;TNIP2;UBC;HMOX1;CCR7;BRD4
STB-like	Biological_Process	RNA metabolic process (GO:0016070)	19/191	0.00369452	0.0389287	0	0	2.10208	11.7735	DDX17;RNASEH2C;DDX6;DDX3X;PCNA;EIF4A3;HNRNPR;DEDD2;PABPN1;PCBP1;HNRNPF;AGO2;HNRNPA2B1;PAPOLA;POLR2F;HNRNPH2;POLR2H;POLR2K;SIDT2
STB-like	Biological_Process	positive regulation of type I interferon production (GO:0032481)	1962-09-01	0.00370698	0.0389451	0	0	3.21928	18.02	DDX3X;TBK1;RIPK2;EP300;POLR2F;CTNNB1;POLR2H;POLR2K;NFKB2
STB-like	Biological_Process	positive regulation of cytokine production (GO:0001819)	21/220	0.00383283	0.03924	0	0	2.0093	11.1801	CEBPB;TGFB1;RIPK2;SERPINE1;GATA3;PRKCZ;TANK;RUNX1;HLA-E;SULF2;NFKB2;TBK1;DDIT3;CTNNB1;EP300;POLR2F;CCR7;POLR2H;IL6ST;HSPA1B;POLR2K
STB-like	Biological_Process	cellular response to interferon-alpha (GO:0035457)	2022-07-03	0.00383392	0.03924	0	0	14.1701	78.8409	TPR;GATA3;GAS6
STB-like	Biological_Process	positive regulation of ER-associated ubiquitin-dependent protein catabolic process (GO:1903071)	2022-07-03	0.00383392	0.03924	0	0	14.1701	78.8409	BCAP31;UBQLN1;HERPUD1
STB-like	Biological_Process	vascular endothelial growth factor signaling pathway (GO:0038084)	2022-07-03	0.00383392	0.03924	0	0	14.1701	78.8409	NRP1;NUS1;VEGFA
STB-like	Biological_Process	negative regulation of nitrogen compound metabolic process (GO:0051172)	2022-07-03	0.00383392	0.03924	0	0	14.1701	78.8409	TGFB1;APOC1;AP2A1
STB-like	Biological_Process	regulation by virus of viral protein levels in host cell (GO:0046719)	2022-07-03	0.00383392	0.03924	0	0	14.1701	78.8409	DDB1;STAU1;TBC1D20
STB-like	Biological_Process	regulation of RNA biosynthetic process (GO:2001141)	2022-07-03	0.00383392	0.03924	0	0	14.1701	78.8409	MBD4;NCOA3;ACTN4
STB-like	Biological_Process	regulation of cyclic nucleotide metabolic process (GO:0030799)	2022-07-03	0.00383392	0.03924	0	0	14.1701	78.8409	CALM3;CALM1;VEGFA
STB-like	Biological_Process	positive regulation of lipid transport (GO:0032370)	2022-07-03	0.00383392	0.03924	0	0	14.1701	78.8409	LRP1;APOE;CYP19A1
STB-like	Biological_Process	regulation of protein binding (GO:0043393)	13/111	0.00387722	0.0395698	0	0	2.51894	13.9868	GSK3B;HDAC5;TCF7L2;RALB;KDM1A;LRP1;RIPK2;CTSZ;GOLGA2;PPP2CA;HSF1;RAPGEF2;TRIB3
STB-like	Biological_Process	dephosphorylation (GO:0016311)	14/124	0.00389765	0.039665	0	0	2.41767	13.4117	DUSP5;PPP1R12A;PTPN21;DUSP8;CDC14B;SSH1;PPP1CB;PPP2CA;PTPRE;PLPP5;PPM1B;PPP4R2;SBF1;PLPP3
STB-like	Biological_Process	regulation of protein export from nucleus (GO:0046825)	1931-06-01	0.00402118	0.0405753	0	0	4.54299	25.06	GSK3B;TCF7L2;AKAP8L;TPR;GAS6;RBM22
STB-like	Biological_Process	multivesicular body organization (GO:0036257)	1931-06-01	0.00402118	0.0405753	0	0	4.54299	25.06	CHMP1B;VPS37A;VPS37B;SNF8;RAB11A;CHMP5
STB-like	Biological_Process	negative regulation of blood vessel endothelial cell migration (GO:0043537)	1931-06-01	0.00402118	0.0405753	0	0	4.54299	25.06	HDAC5;NOTCH1;TGFB1;JUP;APOE;KLF4
STB-like	Biological_Process	mitotic cell cycle phase transition (GO:0044772)	21/221	0.00404027	0.0406041	0	0	1.99915	11.0182	TRIM71;CDT1;CDKN1A;HSP90AA1;PPP1R12A;MCM7;PLK2;MCM10;FBXL15;ARPP19;PPP1CB;CDC34;MELK;LATS2;UBB;CCNE1;UBC;CDK2;PPP2R2D;OPTN;PAFAH1B1
STB-like	Biological_Process	cellular response to peptide (GO:1901653)	1941-07-01	0.00404677	0.0406041	0	0	3.89922	21.4841	GSK3B;XBP1;LRP1;CYP11A1;RIPK2;MDM2;ZFP36L1
STB-like	Biological_Process	small GTPase mediated signal transduction (GO:0007264)	1999-12-01	0.0040942	0.0409649	0	0	2.61806	14.3946	ABR;RALBP1;DNMT1;CDKN1A;RRAGC;SIAH2;PLK2;CDK2;ARHGAP18;RAPGEF2;RREB1;RGL2
STB-like	Biological_Process	regulation of signal transduction by p53 class mediator (GO:1901796)	15/138	0.00412369	0.0411447	0	0	2.31732	12.7244	HEXIM1;MBD3;HDAC2;CSNK2A1;TAF12;TAF13;PRKAG2;KAT5;UBB;UBC;CDK2;MDM2;EP300;KMT5A;RBBP7
STB-like	Biological_Process	phosphatidylinositol metabolic process (GO:0046488)	13/112	0.00418939	0.0416838	0	0	2.49337	13.6517	CDS1;ARF1;INPPL1;TTC7B;SYNJ2;PIK3CB;PIK3C2A;PLA2G16;PITPNM2;PIP4K2A;PIP5K1A;PIP5K1C;SBF1
STB-like	Biological_Process	regulation of cell-matrix adhesion (GO:0001952)	1952-08-01	0.00423576	0.0419643	0	0	3.44509	18.8246	GSK3B;JUP;PLAU;DAPK3;CCR7;PIK3CB;PTK2;SLC9A1
STB-like	Biological_Process	positive regulation of cellular component biogenesis (GO:0044089)	1987-11-01	0.00424131	0.0419643	0	0	2.74608	15.0015	GSK3B;CDT1;VCP;TGFB1;DLG5;TPR;SDC1;SNF8;BMP7;RAB7A;VEGFA
STB-like	Biological_Process	branching involved in blood vessel morphogenesis (GO:0001569)	2014-04-01	0.00427632	0.0419643	0	0	7.56255	41.2512	NRP1;CTNNB1;VEGFA;ENG
STB-like	Biological_Process	negative regulation of intrinsic apoptotic signaling pathway by p53 class mediator (GO:1902254)	2014-04-01	0.00427632	0.0419643	0	0	7.56255	41.2512	ING2;KDM1A;MDM2;PTTG1IP
STB-like	Biological_Process	cell migration involved in sprouting angiogenesis (GO:0002042)	2014-04-01	0.00427632	0.0419643	0	0	7.56255	41.2512	NRP1;NR4A1;EPHB4;VEGFA
STB-like	Biological_Process	positive regulation of developmental process (GO:0051094)	13/113	0.00452152	0.0442489	0	0	2.4683	13.3261	XBP1;JUND;INSR;NCOA3;BNIP3;SCX;RBPJ;CORO1B;RTN4;FAM129B;RPS6KA1;AGO2;RREB1
STB-like	Biological_Process	positive regulation of endocytosis (GO:0045807)	1964-09-01	0.00460237	0.0449171	0	0	3.10188	16.6918	RAB21;CD63;LRP1;SERPINE1;SIRPA;NEDD4L;APOE;GAS6;GATA2
STB-like	Biological_Process	neuron projection development (GO:0031175)	17/167	0.00463237	0.0450867	0	0	2.15482	11.5815	LYN;GSK3B;NCOA3;BMP7;RAB11A;CAMSAP2;MANF;BLOC1S4;EHD1;SLC9A6;UBB;MICALL1;MICALL2;RAPGEF2;ULK1;APOE;SGK1
STB-like	Biological_Process	regulation of protein modification process (GO:0031399)	1942-07-01	0.00464908	0.0451264	0	0	3.78761	20.3436	PPP2CA;LYN;SOCS1;STAT2;SESN2;HSPB1;PTK2
STB-like	Biological_Process	regulation of cell-cell adhesion (GO:0022407)	1932-06-01	0.00474183	0.0457779	0	0	4.36803	23.3748	TGFB1;SIRPA;ADAM8;SPINT2;PTK2;ADA
STB-like	Biological_Process	vasculogenesis (GO:0001570)	1932-06-01	0.00474183	0.0457779	0	0	4.36803	23.3748	EGFL7;NOTCH1;TGFB1;ADM;VEGFA;ENG
STB-like	Biological_Process	positive regulation of protein kinase B signaling (GO:0051897)	14/127	0.0048323	0.0465256	0	0	2.35311	12.5478	TCF7L2;TGFB1;INSR;GATA3;PIK3CB;RTN4;PTK2;ERBB3;ADAM8;CCR7;FYN;GAS6;FGFR1;ENG
STB-like	Biological_Process	positive regulation of ERBB signaling pathway (GO:1901186)	2023-05-01	0.00506848	0.048281	0	0	5.25479	27.7701	UBB;UBC;HAP1;RBPJ;RTN4
STB-like	Biological_Process	autophagosome maturation (GO:0097352)	2023-05-01	0.00506848	0.048281	0	0	5.25479	27.7701	GABARAPL2;VCP;GABARAPL1;MAP1LC3B;UBQLN1
STB-like	Biological_Process	regulation of axon extension involved in axon guidance (GO:0048841)	2023-05-01	0.00506848	0.048281	0	0	5.25479	27.7701	NRP1;SEMA7A;SEMA4C;PLXNA2;VEGFA
STB-like	Biological_Process	organelle assembly (GO:0070925)	31/376	0.00506869	0.048281	0	0	1.71497	9.06306	STX12;DDX6;RAB1A;NOTCH1;DDX3X;ASAP1;CDC14B;GOLGA2;MAP1LC3B;CHMP1B;UBQLN1;ATP6V1D;GABARAPL2;GABARAPL1;ATG9B;VPS37A;WIPI1;SNF8;VPS37B;RAB11A;EHD1;ATXN2L;IFT20;RILPL1;ULK3;ATG2A;ULK1;ATP6V0D1;ATG2B;RAB7A;CHMP5
STB-like	Biological_Process	negative regulation of cell adhesion (GO:0007162)	1965-09-01	0.00510888	0.0485343	0	0	3.04633	16.0748	CD164;NOTCH1;TGFB1;PLXND1;ERBB3;SERPINE1;PLXNA2;SPINT2;PTK2
STB-like	Biological_Process	negative regulation of cell growth (GO:0030308)	13/115	0.00524931	0.0497362	0	0	2.41965	12.7023	CDKN1A;TGFB1;DDX3X;BTG1;EI24;JADE1;SMARCA2;RTN4;PPP2CA;SESN2;SH3BP4;RBBP7;HSPA1B
STB-like	Cellular_Component	focal adhesion (GO:0005925)	50/356	4.98777e-11	1.49134e-08	0	0	3.18713	75.6033	CYFIP1;NRP1;ARF1;HSPB1;SLC4A2;SYNE2;PPP1CB;MPRIP;PLAU;PPFIA1;TNS3;PDIA3;PPP1R12A;ACTN4;REXO2;YWHAZ;MMP14;PEAK1;CDC42EP1;ADAM9;PABPC1;LCP1;ENG;ARF6;PLEC;LRP1;CORO1B;SLC9A1;RAB21;TSPAN9;GNA12;CTNNA1;PACSIN2;PIP5K1A;PIP5K1C;FLNC;PAK4;VASP;JUP;HSPA5;RDX;HMGA1;PTK2;AIF1L;GNB2;TRIP6;CTNNB1;CD9;P4HB;HSPA1B
STB-like	Cellular_Component	nuclear body (GO:0016604)	66/618	6.7394e-09	1.00754e-06	0	0	2.34053	44.0378	CDKN1A;RBM25;CLIC3;AKAP8L;JADE1;MED19;MRPL36;HMG20B;SBF1;BCAS2;RAB8B;FNBP4;DDX17;PNISR;DAXX;MSX2;KAZN;ACTN4;CDYL;DGKZ;SRRM1;NCOR2;ATXN2L;CDC34;CD2BP2;SRSF4;NCBP3;MAML3;SRSF5;SGK1;RAF1;SQSTM1;ZCCHC8;HDAC5;PCNA;NUFIP2;ARHGAP18;BAZ2A;AKAP17A;LAGE3;PCNP;PCBP1;HSF1;MKNK2;SH3BP5;PACSIN2;EP400;PIP5K1A;SAP18;RREB1;MBD4;CDT1;ZFHX3;CSNK1A1;ERBIN;AFDN;H1F0;CDK2;HNRNPA2B1;BHLHE40;MDM2;ZNF217;TPP2;HBP1;S100P;…
STB-like	Cellular_Component	nuclear speck (GO:0016607)	38/296	1.18493e-07	1.18098e-05	0	0	2.84461	45.367	HDAC5;RBM25;AKAP8L;JADE1;ARHGAP18;BAZ2A;AKAP17A;PCBP1;PACSIN2;EP400;PIP5K1A;SAP18;RREB1;BCAS2;FNBP4;DDX17;MBD4;PNISR;MSX2;CSNK1A1;ERBIN;KAZN;CDYL;DGKZ;SRRM1;ATXN2L;AFDN;CDC34;CD2BP2;ZNF217;HBP1;SRSF4;NCBP3;MAML3;SRSF5;SGK1;RAF1;HSPA1B
STB-like	Cellular_Component	recycling endosome membrane (GO:0055038)	13/47	3.55989e-07	2.66102e-05	0	0	7.28507	108.171	PDIA3;RAB11A;SCAMP2;HLA-E;EHD1;SLC9A6;MICALL1;PACSIN2;RAB11FIP4;OPTN;RAB8B;ARF6;VAMP3
STB-like	Cellular_Component	autophagosome (GO:0005776)	15/64	4.84143e-07	2.89518e-05	0	0	5.83976	84.9152	GABARAPL2;GABARAPL1;PLEKHF1;RALB;ATG9B;WIPI1;MAP1LC3B;C6ORF106;FTH1;UBQLN1;PIP4K2A;TBC1D14;ULK1;SQSTM1;FTL
STB-like	Cellular_Component	pre-autophagosomal structure (GO:0000407)	2023-09-01	8.71797e-07	4.34445e-05	0	0	12.2124	170.395	STX12;PLEKHF1;C6ORF106;ATG9B;ATG2A;ULK3;WIPI1;ULK1;ATG2B
STB-like	Cellular_Component	nuclear chromatin (GO:0000790)	31/253	4.55334e-06	0.000173187	0	0	2.68274	32.9968	SMARCD2;HDAC2;KDM1A;DLX5;WBP2;GATA3;RXRA;KAT5;H2AFJ;SWI5;EP400;DVL3;MBD3;TCF7L2;JUND;UBE2B;H2AFY;CBX3;NCOA3;UBE2A;KLF4;SMARCA2;YY1AP1;USF1;NCOR2;H1F0;HIST3H2A;CTNNB1;MXD1;EZH2;PPARD
STB-like	Cellular_Component	lysosomal membrane (GO:0005765)	34/291	4.63376e-06	0.000173187	0	0	2.54472	31.2547	ATP6V1A;SLC35F6;CD63;PLEKHF1;LRP1;SLC44A2;BRI3;SPPL2A;CLTA;AP2A1;LITAF;RAP1B;LAMP1;MYO6;TOM1;SLC38A9;ATP6V1E1;ATP6V1D;ATP6V1C2;RAB2A;ATP6V1G1;TMEM30A;SURF4;NDUFC2;AP5B1;MFSD12;RHEB;GNB2;DNAJC5;ATP6V0D1;DEPDC5;RAB7A;SIDT2;ARL8B
STB-like	Cellular_Component	lysosome (GO:0005764)	43/422	9.70174e-06	0.000322313	0	0	2.18836	25.2607	ATP6V1A;SLC35F6;CD63;TINAGL1;PLEKHF1;LRP1;SLC44A2;CTSZ;SPPL2A;VPS26A;LITAF;DRAM1;LAMP1;CTSL;GPC1;MYO6;NEU1;SLC38A9;ATP6V1E1;CTSD;ATP6V1D;ATP6V1C2;CTSB;RAB2A;CD164;HSP90AA1;ATP6V1G1;AP5B1;MFSD12;PLA2G15;RRAGC;RHEB;DNAJC5;GNB2;SDC1;RAB9A;ATP6V0D1;DEPDC5;ADA;LGMN;ARL8B;RAB7A;SIDT2
STB-like	Cellular_Component	ficolin-1-rich granule lumen (GO:1904813)	19/123	1.25363e-05	0.000374835	0	0	3.48907	39.3807	KCMF1;VCP;HSP90AA1;PSMD11;DDX3X;JUP;CAB39;PSMD13;CTSZ;PSMD6;PSMD7;CRISPLD2;PSMD2;FTH1;TIMP2;PLEKHO2;CTSD;HSPA1B;CTSB
STB-like	Cellular_Component	chromatin (GO:0000785)	33/296	1.70519e-05	0.000437329	0	0	2.41028	26.4631	SMARCD2;HDAC2;KDM1A;MCM7;DLX5;WBP2;AKAP8L;GATA3;AFF4;RXRA;SIN3B;H2AFJ;DVL3;MBD3;MBD4;TCF7L2;JUND;UBE2B;H2AFY;CBX3;NCOA3;UBE2A;KLF4;SMARCA2;USF1;TOX4;NCOR2;H1F0;STAG2;HIST3H2A;MXD1;EZH2;PPARD
STB-like	Cellular_Component	ficolin-1-rich granule (GO:0101002)	24/184	1.87965e-05	0.000437329	0	0	2.87073	31.2388	KCMF1;VCP;HSP90AA1;PSMD11;DDX3X;JUP;CAB39;PSMD13;COPB1;CTSZ;PSMD6;PSMD7;LAMP1;CRISPLD2;PSMD2;FTH1;TIMP2;SIRPA;ADAM8;PLEKHO2;CTSD;CD55;HSPA1B;CTSB
STB-like	Cellular_Component	nuclear chromosome part (GO:0044454)	40/392	1.90143e-05	0.000437329	0	0	2.1882	23.7865	SMARCD2;HDAC2;FEN1;PCNA;MCM7;KDM1A;DLX5;WBP2;GATA3;PPP1CB;RXRA;KAT5;TNKS2;H2AFJ;SWI5;EP400;NLRP2;DVL3;MBD3;TCF7L2;JUND;UBE2B;H2AFY;CBX3;NCOA3;ALYREF;UBE2A;KLF4;SMARCA2;YY1AP1;USF1;NCOR2;DDB1;TOX4;H1F0;HIST3H2A;NABP1;MXD1;EZH2;PPARD
STB-like	Cellular_Component	endocytic vesicle (GO:0030139)	17/108	2.76041e-05	0.000558393	0	0	3.56302	37.403	PDIA3;STX12;HSP90AA1;DYSF;CLTA;AP2A1;CLCN3;RAB11A;FMNL1;MYO6;RAPGEF2;RAB9A;APOE;RAB11FIP4;RAB8B;RAB7A;ARF6
STB-like	Cellular_Component	recycling endosome (GO:0055037)	18/119	2.81767e-05	0.000558393	0	0	3.40072	35.6294	PDIA3;SNF8;RAB11A;SCAMP2;HLA-E;EHD1;SLC9A6;MICALL1;PACSIN2;MICALL2;TBC1D14;ULK1;OPTN;RAB11FIP4;RAB11FIP5;RAB8B;VAMP3;ARF6
STB-like	Cellular_Component	Golgi membrane (GO:0000139)	43/442	2.98806e-05	0.000558393	0	0	2.07643	21.6329	NAA60;RAB1A;COPB2;B4GALT3;ARF1;NOTCH1;CHPF;COPB1;SLC2A1;CLTA;FURIN;RAB21;GOLGA2;LMAN1;CHST12;MAN1A2;KIF13A;ST3GAL4;ST8SIA4;TMED2;MGAT1;RAB6A;CD55;RAB2A;GABARAPL2;GALNT2;EDEM1;COG3;SURF4;ZDHHC13;WIPI1;SCAMP2;TNFRSF1A;HLA-E;IFT20;TPST1;GORASP2;MGAT4A;B3GNT5;RAB9A;KDELR2;OPTN;VAMP3
STB-like	Cellular_Component	vacuole (GO:0005773)	1962-12-01	5.25981e-05	0.000925107	0	0	4.56434	44.9716	GABARAPL2;MAP1LC3B;GABARAPL1;PLEKHF1;RALB;C6ORF106;ATG9B;UBQLN1;PIP4K2A;TBC1D14;ULK1;SQSTM1
STB-like	Cellular_Component	phagocytic vesicle (GO:0045335)	14/83	6.37705e-05	0.0010593	0	0	3.86263	37.3138	PDIA3;STX12;ATP6V0B;ATP6V0E1;CLCN3;RAB11A;HLA-E;FMNL1;RAB9A;ADAM8;ATP6V0D1;RAB8B;RAB7A;VAMP3
STB-like	Cellular_Component	cytoplasmic vesicle (GO:0031410)	25/215	8.81298e-05	0.00138689	0	0	2.51673	23.498	NRP1;CD63;COPB1;CTSZ;DYSF;CLTA;CLCN3;RHOBTB1;NKD2;MYO6;RAB6A;RAB11FIP4;AGFG1;CD164;SORT1;RAB11A;MMP14;RAPGEF2;RAB9A;RIN3;RHOU;HAP1;OPTN;VAMP2;ARF6
STB-like	Cellular_Component	lytic vacuole membrane (GO:0098852)	26/233	0.000127206	0.00190173	0	0	2.40272	21.5517	ATP6V1A;SLC35F6;CD63;PLEKHF1;LRP1;SLC44A2;SPPL2A;LITAF;LAMP1;MYO6;SLC38A9;ATP6V1E1;ATP6V1D;ATP6V1C2;RAB2A;ATP6V1G1;AP5B1;MFSD12;RHEB;GNB2;DNAJC5;ATP6V0D1;DEPDC5;RAB7A;SIDT2;ARL8B
STB-like	Cellular_Component	ESC/E(Z) complex (GO:0035098)	2018-06-01	0.000177605	0.00252876	0	0	9.47106	81.7916	HDAC2;H2AFY;AEBP2;RBBP7;JARID2;EZH2
STB-like	Cellular_Component	nucleoplasm part (GO:0044451)	38/407	0.000198677	0.0027002	0	0	1.97713	16.8527	ZCCHC8;CDKN1A;CLIC3;PCNA;NUFIP2;KMT2C;JADE1;MED19;MRPL36;LAGE3;PCNP;MYO6;MKNK2;SH3BP5;HMG20B;SAP18;POLR2F;POLR2H;JARID2;SBF1;RREB1;POLR2K;RAB8B;CDT1;DAXX;ZFHX3;TAF12;TAF13;EDF1;ACTN4;NCOR2;H1F0;MORF4L2;BHLHE40;MDM2;TPP2;TCEA1;S100P
STB-like	Cellular_Component	Golgi subcompartment (GO:0098791)	42/479	0.00036212	0.00470755	0	0	1.84608	14.6275	NAA60;RAB1A;COPB2;B4GALT3;ARF1;NOTCH1;CHPF;COPB1;SLC2A1;FURIN;RAB21;GOLGA2;LMAN1;CHST12;MAN1A2;ST3GAL4;ST8SIA4;TMED2;MGAT1;RAB6A;GOLGA7;CD55;RAB2A;GABARAPL2;GALNT2;EDEM1;COG3;SURF4;ZDHHC13;WIPI1;RAB11A;TNFRSF1A;HLA-E;IFT20;TPST1;GORASP2;MGAT4A;B3GNT5;YIPF6;KDELR2;OPTN;VAMP2
STB-like	Cellular_Component	RNA polymerase II transcription factor complex (GO:0090575)	18/147	0.000439901	0.00548044	0	0	2.65863	20.5485	TLE3;CEBPA;CEBPB;JUND;POU2F1;TAF12;TAF13;HMGA1;EDF1;ING2;RXRA;TFDP2;DDIT3;TCEA1;CTNNB1;TEAD1;BCL9L;PPARD
STB-like	Cellular_Component	CHD-type complex (GO:0090545)	2016-05-01	0.000882313	0.0101466	0	0	8.60192	60.497	MBD3;HDAC2;CSNK2A1;RBBP7;GATAD2A
STB-like	Cellular_Component	NuRD complex (GO:0016581)	2016-05-01	0.000882313	0.0101466	0	0	8.60192	60.497	MBD3;HDAC2;CSNK2A1;RBBP7;GATAD2A
STB-like	Cellular_Component	lytic vacuole (GO:0000323)	20/183	0.000951277	0.0105345	0	0	2.33837	16.2697	CD164;PLEKHF1;TINAGL1;CTSZ;VPS26A;PLA2G15;DRAM1;LAMP1;RRAGC;CTSL;NEU1;RAB9A;SLC38A9;DEPDC5;CTSD;ADA;SIDT2;LGMN;CTSB;RAB7A
STB-like	Cellular_Component	mRNA cleavage and polyadenylation specificity factor complex (GO:0005847)	2017-05-01	0.00119842	0.0127974	0	0	7.88468	53.0383	CPSF4;FIP1L1;CSNK1A1;PIP5K1A;WDR33
STB-like	Cellular_Component	autophagosome membrane (GO:0000421)	2018-05-01	0.00159104	0.0158615	0	0	7.27778	46.8934	GABARAPL2;GABARAPL1;MAP1LC3B;WIPI1;ULK1
STB-like	Cellular_Component	beta-catenin-TCF complex (GO:1990907)	2022-11-04	0.00159146	0.0158615	0	0	10.8054	69.62	TLE3;TCF7L2;CTNNB1;BCL9L
STB-like	Cellular_Component	azurophil granule membrane (GO:0035577)	1958-09-01	0.00232744	0.0224485	0	0	3.48281	21.1162	RAP1B;CD63;TMEM30A;LAMP1;BRI3;DNAJC5;SURF4;TOM1;NDUFC2
STB-like	Cellular_Component	endolysosome (GO:0036019)	2020-05-01	0.00264734	0.0247361	0	0	6.30675	37.4255	CTSL;CLTA;AP2A1;CTSB;LGMN
STB-like	Cellular_Component	nuclear chromosome, telomeric region (GO:0000784)	13/107	0.00281089	0.0254684	0	0	2.62669	15.4298	FEN1;PCNA;KDM1A;MCM7;H2AFY;CBX3;ALYREF;PPP1CB;TOX4;DDB1;TNKS2;NLRP2;NABP1
STB-like	Cellular_Component	histone methyltransferase complex (GO:0035097)	1949-08-01	0.00289861	0.0254907	0	0	3.69776	21.6079	HDAC2;H2AFY;AEBP2;KMT2C;RBBP7;JARID2;USF1;EZH2
STB-like	Cellular_Component	specific granule (GO:0042581)	17/160	0.00298519	0.0255021	0	0	2.26114	13.1465	CYFIP1;TMEM30A;JUP;SLC44A2;CTSZ;TNFRSF1B;CLCN3;PLAU;TOLLIP;DNAJC5;NEU1;TOM1;TIMP2;ADAM8;QSOX1;ATP6V1D;CTSD
STB-like	Cellular_Component	secondary lysosome (GO:0005767)	2013-04-01	0.00318022	0.0256996	0	0	8.40328	48.3256	FTH1;ADAM8;SQSTM1;FTL
STB-like	Cellular_Component	Sin3 complex (GO:0016580)	2013-04-01	0.00318022	0.0256996	0	0	8.40328	48.3256	HDAC2;ING2;CSNK2A1;SIN3B
STB-like	Cellular_Component	integral component of Golgi membrane (GO:0030173)	1940-07-01	0.00350545	0.0275823	0	0	4.01759	22.7132	TPST1;SAMD8;TBC1D20;RER1;CHST12;GALNT2;QSOX1
STB-like	Cellular_Component	chromosome, telomeric region (GO:0000781)	14/124	0.00389765	0.029882	0	0	2.41767	13.4117	FEN1;PCNA;KDM1A;MCM7;H2AFY;CBX3;ALYREF;PPP1CB;TOX4;DDB1;TNKS2;HNRNPA2B1;NLRP2;NABP1
STB-like	Cellular_Component	cytoplasmic stress granule (GO:0010494)	1941-07-01	0.00404677	0.0302496	0	0	3.89922	21.4841	ATXN2L;DDX6;DDX3X;STAU1;NUFIP2;IGF2BP1;PABPC1
STB-like	Cellular_Component	early endosome (GO:0005769)	21/222	0.00425698	0.0310448	0	0	1.9891	10.8589	NRP1;LRP1;SORT1;DYSF;VPS26A;CLCN3;HLA-E;EHD1;EEA1;RAB21;ITCH;SNX27;SLC9A6;LIPG;RAPGEF1;TOM1;RIN3;APOE;ATP6V0D1;SNX8;RAB11FIP5
STB-like	Cellular_Component	perinuclear region of cytoplasm (GO:0048471)	31/378	0.00546818	0.0385281	0	0	1.7049	8.88052	CYFIP1;VCP;WWC1;SYAP1;CORO1B;LAMP1;CAPN6;TNKS2;MYO6;HSF1;UBR5;UBQLN1;HMOX1;CTSB;LYN;BCAP31;NDFIP2;SORT1;GALNT2;NCOA3;MYO9B;ACTN4;SNF8;GNB2;RAPGEF2;CTNNB1;LCP1;DEPDC5;VAMP2;HSPA1B;PAFAH1B1
STB-like	Cellular_Component	secretory granule lumen (GO:0034774)	27/317	0.00560008	0.0385281	0	0	1.77494	9.20304	CYFIP1;VCP;PSMD11;DDX3X;CAB39;PSMD13;SERPINE1;CTSZ;PSMD6;PSMD7;PSMD2;NEU1;TIMP2;TIMP3;QSOX1;CTSD;VAT1;HSP90AA1;TGFB1;JUP;ACTN4;VEGFA;CRISPLD2;TOLLIP;S100P;GAS6;FTL
STB-like	Cellular_Component	nuclear periphery (GO:0034399)	1978-10-01	0.00566969	0.0385281	0	0	2.78852	14.4239	NCOR2;STAG2;XPOT;AKAP8L;TPR;HNRNPA2B1;ATN1;FIGN;NUP153;TNPO1
STB-like	Cellular_Component	autolysosome (GO:0044754)	2022-08-03	0.00590547	0.0392385	0	0	11.3355	58.1725	FTH1;SQSTM1;FTL
STB-like	Cellular_Component	vacuolar proton-transporting V-type ATPase complex (GO:0016471)	2016-04-01	0.00717427	0.0456405	0	0	6.30146	31.1119	ATP6V0B;ATP6V0D1;ATP6V1F;ATP6V1C2
STB-like	Cellular_Component	Sin3-type complex (GO:0070822)	2016-04-01	0.00717427	0.0456405	0	0	6.30146	31.1119	HDAC2;ING2;CSNK2A1;SIN3B
STB-like	Cellular_Component	spindle pole (GO:0000922)	12/107	0.00762275	0.0474834	0	0	2.39658	11.6872	GOLGA2;MAPKBP1;STAG2;LATS2;KATNBL1;HSF1;SBDS;CALM3;CEP85;CALM1;RAB11A;CDC14B
STB-like	Molecular_Function	cadherin binding (GO:0045296)	49/313	1.42173e-12	1.04781e-09	0	0	3.62464	98.8771	DDX3X;CTNND1;HDLBP;F11R;BZW2;GOLGA2;CDH5;BAIAP2L1;MPRIP;EFHD2;TBC1D10A;YWHAZ;ATXN2L;CDC42EP1;CHMP5;PLEC;LRRC59;DDX6;RAB1A;ARHGAP18;ASAP1;SLC3A2;CORO1B;RTN4;FAM129B;PSMB6;PCBP1;COBLL1;MYO6;MICALL1;CTNNA1;PACSIN2;EPS8L2;MARK2;PAK4;VASP;JUP;HSPA5;RDX;BAIAP2;EHD1;AFDN;EIF5;FMNL2;CTNNB1;S100P;EIF4G2;PFKP;EIF4G1
STB-like	Molecular_Function	RNA polymerase II transcription factor binding (GO:0001085)	22/121	1.48816e-07	5.48385e-05	0	0	4.25806	66.939	GSK3B;HDAC5;TCF7L2;HDAC2;TAF12;LMO2;IFRD1;ATN1;GATA3;RBPJ;GATA2;KLF4;TBX3;DDRGK1;ID2;BHLHE40;ID4;EP300;ID3;CTNNB1;TEAD1;TEAD3
STB-like	Molecular_Function	core promoter binding (GO:0001047)	18/97	1.45749e-06	0.000283001	0	0	4.35282	58.4966	KLF10;HDAC5;MBD4;TFAP2C;XBP1;ZFHX3;NOTCH1;H2AFY;SARS;GATA3;RUNX1;PSPC1;AGO2;EP300;TOP1;EZH2;ZNF750;E2F8
STB-like	Molecular_Function	RNA polymerase II regulatory region sequence-specific DNA binding (GO:0000977)	48/460	1.53596e-06	0.000283001	0	0	2.25485	30.1843	GCM1;GMEB1;CEBPB;SMARCD2;HDAC2;DLX5;WBP2;CREM;FOXK2;PRDM2;GATA3;RBPJ;GATA2;LITAF;RXRA;CREB3L2;HSF1;RREB1;IER2;E2F8;MBD3;TFAP2A;KLF10;TCF7L2;XBP1;TFAP2C;ZFHX3;JUND;POU2F1;H2AFY;LMO2;TFEB;ARID3A;ACTN4;GRHL1;TBX3;USF1;GATAD2A;NFKB2;RUNX1;NR4A1;TFDP2;DDIT3;ZNF217;MXD1;ATF3;ZNF277;PPARD
STB-like	Molecular_Function	ubiquitin-like protein ligase binding (GO:0044389)	35/297	2.77407e-06	0.000408897	0	0	2.57153	32.9032	GSK3B;CDKN1A;VCP;RALB;TANK;RTN4;NKD2;MAP1LC3B;ERBB3;DDRGK1;UBC;CKB;GABARAPL2;GABARAPL1;DAXX;UBE2H;UBE2B;HSPA5;STAT2;UBE2G1;UBE2A;AXIN2;TNFRSF1B;YWHAZ;ABTB2;NFKBIA;DNAJA1;ITCH;CDC34;NPLOC4;MDM2;TRIB3;HIST1H2BH;SQSTM1;HSPA1B
STB-like	Molecular_Function	transcription coactivator activity (GO:0003713)	34/291	4.63376e-06	0.000526086	0	0	2.54472	31.2547	CEBPA;SMARCD2;KDM1A;WBP2;WWC1;JADE1;GATA3;MED16;MED12L;FAM129B;MED13;RXRA;KAT5;EP300;BCL9L;DDX17;TFAP2A;MBD4;DAXX;JUND;JUP;TAF12;NCOA3;HMGA1;EDF1;ACTN4;SMARCA2;ARID1B;NFKB2;CCNE1;NFE2L3;CTNNB1;MAML3;PPARD
STB-like	Molecular_Function	transcription regulatory region sequence-specific DNA binding (GO:0000976)	34/292	4.99674e-06	0.000526086	0	0	2.53472	30.9407	CEBPB;CREM;PRDM2;GATA3;GATA2;RXRA;CREB3L2;RREB1;TEAD1;IER2;TFAP2A;KLF10;XBP1;TFAP2C;ZFHX3;H2AFY;LMO2;HMGA1;SARS;ARID3A;ACTN4;KLF4;RUNX1;GATAD2A;NR4A1;TFCP2;TFDP2;PSPC1;DDIT3;NFE2L3;TOP1;ATF3;PPARD;ZNF750
STB-like	Molecular_Function	nucleoside-triphosphatase activity (GO:0017111)	43/424	1.09073e-05	0.00100483	0	0	2.17664	24.8704	ARF4;RAB1A;DDX6;ARF1;VCP;DDX3X;RALB;SAR1B;FIGN;HSPA13;RHOBTB1;RAP1B;RAB21;PSMD6;MYO6;KIF13A;GNA12;RAB6A;RAB8B;ATAD1;RAB2A;HSP90AA1;RALBP1;MYO10;HSPA5;NCOA3;MYO9B;CLPX;RAB11A;ARL4C;EIF5;RRAGC;KIFC1;PSMC4;RHEB;PSMC1;GNB2;RAB9A;RHOU;HSPA1B;ARF6;ARL8B;RAB7A
STB-like	Molecular_Function	kinase binding (GO:0019900)	42/418	1.7204e-05	0.00132408	0	0	2.15264	23.6152	CEBPA;ERRFI1;GSK3B;CDKN1A;MIDN;BTG1;CAB39;WWC1;PRKAG2;HSPB1;AP2A1;TANK;RHOBTB1;PPP1CB;GOLGA2;TCL1B;SOCS1;CAMK2N1;HSF1;UBQLN1;PIP5K1A;TBC1D14;CEP68;TCF7L2;DAXX;FBXW5;PPP1R12A;H2AFY;NCOA3;YWHAZ;PTK2;USF1;TNIP2;TOLLIP;TRIP6;CTNNB1;TRIB3;CALM3;RHOU;CALM1;SQSTM1;BCL2L1
STB-like	Molecular_Function	nuclear hormone receptor binding (GO:0035257)	1956-12-01	1.79658e-05	0.00132408	0	0	5.18839	56.6938	MBD4;TCF7L2;MED13;RXRA;JUP;NCOA3;TRIP6;HMGA1;EP300;CTNNB1;ACTN4;MED16
STB-like	Molecular_Function	protein serine/threonine kinase activity (GO:0004674)	38/368	2.34377e-05	0.00157032	0	0	2.21542	23.619	GSK3B;CDKN1A;CCNT2;CAB39;PRKCZ;RPS6KA4;TBK1;RPS6KA1;MKNK2;PHKG2;TLK1;MAP3K8;PIM3;MAP3K4;MARK2;PAK4;PRKCH;CSNK2A1;RIPK2;CSNK1A1;PDPK1;PLK2;EIF2AK1;DAPK3;ERN1;CLK1;MELK;LATS2;WNK2;CDK2;RPS6KB2;ULK3;AAK1;ULK1;TOP1;SGK1;RAF1;SQSTM1
STB-like	Molecular_Function	transcription regulatory region DNA binding (GO:0044212)	38/374	3.34945e-05	0.00205712	0	0	2.17516	22.4131	CEBPA;HDAC5;NOTCH1;KDM1A;DLX5;SCX;GATA3;RXRA;CREB3L2;EP300;RREB1;TEAD1;TEAD3;E2F8;TFAP2A;MBD4;TCF7L2;XBP1;TFAP2C;JUND;MSX2;H2AFY;LMO2;TFEB;GRHL1;KLF4;SMARCA2;RUNX1;PSPC1;DDIT3;AGO2;BHLHE40;NFE2L3;ZNF217;ATF3;RCOR1;EZH2;PPARD
STB-like	Molecular_Function	transcriptional activator activity, RNA polymerase II transcription regulatory region sequence-specific binding (GO:0001228)	31/284	4.5625e-05	0.00240183	0	0	2.35014	23.4897	GCM1;CEBPA;DLX5;CEBPG;CREM;FOXK2;PRDM2;GATA3;RBPJ;GATA2;LITAF;CREB3L2;RREB1;IER2;TFAP2A;KLF10;TFAP2C;LMO2;TFEB;HMGA1;ARID3A;GRHL1;KLF4;USF1;RUNX1;NFKB2;NR4A1;TFDP2;DDIT3;ATF3;ZNF750
STB-like	Molecular_Function	ubiquitin protein ligase binding (GO:0031625)	31/284	4.5625e-05	0.00240183	0	0	2.35014	23.4897	GSK3B;CDKN1A;VCP;RALB;TANK;RTN4;NKD2;MAP1LC3B;ERBB3;UBC;CKB;GABARAPL2;GABARAPL1;DAXX;UBE2H;UBE2B;HSPA5;UBE2G1;UBE2A;AXIN2;TNFRSF1B;YWHAZ;ABTB2;NFKBIA;DNAJA1;CDC34;NPLOC4;MDM2;TRIB3;SQSTM1;HSPA1B
STB-like	Molecular_Function	DNA binding (GO:0003677)	72/893	5.47454e-05	0.0025356	0	0	1.70252	16.7065	RNF11;FEN1;DDX3X;MCM7;ATN1;SCX;MCM10;TFCP2L1;RBPJ;AFF4;ING2;H2AFJ;EP300;TEAD1;IER2;TEAD3;MSX2;H2AFY;SOX13;RAD23B;MLF2;DDB1;HIC2;TFDP2;DDIT3;HIST1H2BH;TOP1;NUPR1;PPARD;GCM1;CEBPA;DNMT1;CEBPB;HDAC2;PCNA;CEBPG;CREM;FOXK2;MLLT1;GATA3;DEDD2;RXRA;PCBP1;HSF1;POLR2H;ZBTB7A;RREB1;MBD3;TFAP2A;MBD4;CDT1;TCF7L2;XBP1;TFAP2C;POU2F1;CENPX;TAF12;TAF13;HMGA1;NR2F2;GRHL1;TBX3;USF1;NR2F6;NR4A1;TFCP2;HIST3H2A;BHLHE4…
STB-like	Molecular_Function	translation initiation factor activity (GO:0003743)	1936-09-01	5.55353e-05	0.0025356	0	0	6.32799	62.0048	EIF5B;EIF2B2;EIF5;AGO2;EIF2S2;EIF4G2;EIF1;EIF4G1;EIF3B
STB-like	Molecular_Function	protein kinase activity (GO:0004672)	47/513	5.84874e-05	0.0025356	0	0	1.94433	18.9508	GSK3B;CDKN1A;CCNT2;CAB39;PRKCZ;RPS6KA4;TBK1;ERBB3;PHKG2;RPS6KA1;MKNK2;TLK1;MAP3K8;PIM3;FYN;MAP3K4;EPHB4;MARK2;PAK4;LYN;HSP90AA1;PRKCH;CSNK2A1;RIPK2;CSNK1A1;PDPK1;PLK2;INSR;DAPK3;PTK2;ERN1;CLK1;MELK;LATS2;PEAK1;WNK2;CDK2;RPS6KB2;TYRO3;AAK1;ULK3;ULK1;TOP1;SGK1;RAF1;SQSTM1;FGFR1
STB-like	Molecular_Function	core promoter sequence-specific DNA binding (GO:0001046)	13/73	6.46825e-05	0.00264839	0	0	4.12255	39.7662	KLF10;TFAP2A;ZFHX3;POU2F1;H2AFY;WBP2;SARS;BAZ2A;GATA3;TOP1;RREB1;ZNF277;ZNF750
STB-like	Molecular_Function	RNA binding (GO:0003723)	102/1387	6.91532e-05	0.00268242	0	0	1.55136	14.8608	MAPKBP1;KDM1A;EIF4A3;HDLBP;HNRNPR;NUDT4;HMGN2;SNRNP35;SLC16A3;AGFG1;DDX17;PDIA3;PNISR;MBNL2;SARS;ACTN4;SRRM1;ATXN2L;PSPC1;SBDS;SRSF4;SRSF5;DAP3;ZCCHC8;LRRC59;DDX6;VCP;KHDRBS3;KMT2C;BAZ2A;AKAP17A;RTN4;ZFP36L1;PCBP1;TPR;UBC;MARK2;HEXIM1;CPSF4;ALYREF;RDX;PRRC2C;EIF2S2;EIF1;MANF;H1F0;EIF5;HNRNPF;AGO2;TRIP6;EIF4G2;AARS;CPEB4;EIF4G1;TRIM71;ARF1;RBM25;DDX3X;AKAP8L;HSPB1;SMG7;TNPO1;RBM7;EIF5B;HSP90AA1;AP…
STB-like	Molecular_Function	core promoter proximal region sequence-specific DNA binding (GO:0000987)	30/278	7.42066e-05	0.00273451	0	0	2.31842	22.0451	GCM1;GMEB1;SMARCD2;HDAC2;DLX5;FOXK2;GATA3;RBPJ;LITAF;HSF1;TEAD1;E2F8;MBD3;TFAP2A;KLF10;TCF7L2;ZFHX3;JUND;TFEB;GRHL1;KLF4;TBX3;USF1;NFKB2;NR4A1;TFCP2;DDIT3;ZNF217;MXD1;ATF3
STB-like	Molecular_Function	protein kinase activator activity (GO:0030295)	1955-11-01	7.83621e-05	0.00275014	0	0	4.75125	44.9192	TCL1B;CDKN1A;DAXX;DDX3X;CAB39;ERBB3;PRKAG2;CALM3;GAS6;CALM1;MARK2
STB-like	Molecular_Function	translation factor activity, RNA binding (GO:0008135)	1967-12-01	0.000115813	0.00387973	0	0	4.1483	37.5983	EEFSEC;EIF5B;EIF2B2;EIF5;AGO2;ETF1;EIF2S2;EIF4G2;EIF1;CPEB4;EIF4G1;EIF3B
STB-like	Molecular_Function	histone deacetylase activity (GO:0004407)	1940-09-01	0.000134531	0.00431085	0	0	5.51032	49.1174	MBD3;HDAC5;HDAC2;KDM1A;SIN3B;SAP18;HMG20B;RBBP7;RCOR1
STB-like	Molecular_Function	GTPase activity (GO:0003924)	25/222	0.000147265	0.00449644	0	0	2.4264	21.4088	ARF4;RAB1A;ARF1;DDX3X;RALB;SAR1B;RHOBTB1;RAP1B;RAB21;GNA12;RAB6A;RAB8B;RAB2A;NCOA3;RAB11A;ARL4C;EIF5;RRAGC;RHEB;GNB2;RAB9A;RHOU;RAB7A;ARF6;ARL8B
STB-like	Molecular_Function	Ras GTPase binding (GO:0017016)	22/184	0.000152525	0.00449644	0	0	2.59347	22.7919	RALBP1;ATP6AP1;DAPK3;RANBP9;MYO9B;EHD1;IFT20;AFDN;RAB11FIP1;TBC1D20;XPOT;NUP50;MICALL1;TBC1D14;SH3BP4;ULK1;RIN3;EVI5;TBC1D10A;OPTN;RAB11FIP4;RAB11FIP5
STB-like	Molecular_Function	protein heterodimerization activity (GO:0046982)	28/265	0.000181959	0.00509237	0	0	2.261	19.4711	ARF1;CEBPB;TENM3;CEBPG;SCX;CLCN3;PPP2CA;RXRA;ERBB3;HSF1;DVL3;TEAD1;MCL1;YWHAH;DAXX;XBP1;NCOA3;BNIP3;USF1;VEGFA;NR4A1;RRAGC;DDIT3;BHLHE40;TMCC1;P4HB;ATF3;BCL2L1
STB-like	Molecular_Function	GDP binding (GO:0019003)	1951-10-01	0.000195784	0.00509237	0	0	4.63146	39.5457	RAB2A;RAB21;RAP1B;RALB;RRAGC;RHEB;RAB9A;RAB8B;ARL8B;RAB7A
STB-like	Molecular_Function	transcription factor activity, RNA polymerase II core promoter proximal region sequence-specific binding (GO:0000982)	29/280	0.000198577	0.00509237	0	0	2.21174	18.8536	GCM1;CEBPB;DLX5;CEBPG;FOXK2;GATA3;RBPJ;LITAF;HSF1;TEAD1;E2F8;TFAP2A;KLF10;TFAP2C;ZFHX3;TFEB;GRHL1;KLF4;USF1;TBX3;NFKB2;NR4A1;DDIT3;BHLHE40;ZNF217;MXD1;ATF3;RCOR1;ZNF750
STB-like	Molecular_Function	protein deacetylase activity (GO:0033558)	1942-09-01	0.000200378	0.00509237	0	0	5.17581	44.0736	MBD3;HDAC5;HDAC2;KDM1A;SIN3B;SAP18;HMG20B;RBBP7;RCOR1
STB-like	Molecular_Function	purine ribonucleoside triphosphate binding (GO:0035639)	37/396	0.000236265	0.00580425	0	0	1.97775	16.5153	ARF4;RALB;EIF4A3;PRKAG2;HSPA13;RHOBTB1;RAP1B;RAB21;RPS6KA4;MKNK2;PAPOLA;TLK1;RAB6A;MARK2;RAB2A;HSP90AA1;EIF2B2;HSPA5;INSR;NCOA3;DAPK3;MYO9B;CLPX;ERN1;LATS2;RRAGC;KIFC1;RHEB;WNK2;RAB9A;RHOU;TOP1;HSPA1B;ARF6;ARL8B;EIF4G1;RAB7A
STB-like	Molecular_Function	protein kinase binding (GO:0019901)	43/495	0.000377206	0.00878282	0	0	1.82773	14.4075	HDAC5;ERRFI1;GSK3B;CDKN1A;PRKAG2;HSPB1;AP2A1;TANK;RHOBTB1;PPP1CB;GOLGA2;TCL1B;SOCS1;ERBB3;CAMK2N1;TPR;HSF1;TBC1D14;EPHB4;CEP68;SPAG9;TCF7L2;DAXX;HSP90AA1;FBXW5;PPP1R12A;H2AFY;INSR;NCOA3;YWHAZ;PTK2;USF1;TNIP2;TYRO3;ADAM9;TRIB3;CALM3;RHOU;CALM1;RAF1;SQSTM1;BCL2L1;FGFR1
STB-like	Molecular_Function	cAMP response element binding protein binding (GO:0008140)	2022-08-04	0.000381344	0.00878282	0	0	18.9124	148.874	CRTC3;DDIT3;DAPK3;CREM
STB-like	Molecular_Function	steroid hormone receptor binding (GO:0035258)	1976-12-01	0.000395168	0.00882542	0	0	3.56325	27.9224	MBD4;NR4A1;DAXX;KDM1A;KAT5;CCNE1;WBP2;NCOA3;EP300;CTNNB1;WIPI1;YWHAH
STB-like	Molecular_Function	regulatory region DNA binding (GO:0000975)	24/224	0.000416659	0.0090317	0	0	2.29171	17.8369	TFAP2A;CEBPA;HDAC5;TCF7L2;JUND;KDM1A;MSX2;H2AFY;DLX5;TFEB;GATA3;GRHL1;KLF4;SMARCA2;RUNX1;RXRA;DDIT3;CREB3L2;ZNF217;RREB1;TEAD1;ATF3;RCOR1;TEAD3
STB-like	Molecular_Function	hydrogen-exporting ATPase activity (GO:0036442)	2021-06-01	0.000455837	0.00959862	0	0	7.57565	58.2823	ATP6V1A;ATP6V0B;ATP6V0E1;ATP2A2;ATP6V0D1;ATP6V1C2
STB-like	Molecular_Function	RNA polymerase II regulatory region DNA binding (GO:0001012)	22/201	0.000532279	0.0108969	0	0	2.34504	17.6777	TFAP2A;XBP1;TFAP2C;CEBPB;H2AFY;LMO2;CREM;PRDM2;ARID3A;ACTN4;GATA3;GATA2;RUNX1;GATAD2A;NR4A1;RXRA;TFDP2;CREB3L2;RREB1;IER2;ATF3;PPARD
STB-like	Molecular_Function	phosphatidylinositol phosphate kinase activity (GO:0016307)	2015-05-01	0.000632706	0.0123163	0	0	9.46261	69.6969	PIP4K2A;PIP5K1A;PIK3CB;PIP5K1C;PIK3C2A
STB-like	Molecular_Function	ubiquitin-protein transferase activity (GO:0004842)	37/417	0.000635034	0.0123163	0	0	1.86635	13.7397	TRIM71;RNF11;RNF38;NEDD4L;XIAP;TNFAIP3;CBLB;TNFAIP1;TANK;FBXO22;ANAPC11;ZNRF1;HECTD1;UBE2Q2;UBR5;SKP2;ZYG11B;UBE2H;WSB1;FBXW5;UBE2B;SMURF1;SIAH2;FBXL15;KLHDC8B;UBE2G1;UBE2A;FBXO11;SPSB3;SPSB1;ITCH;CDC34;ZNF738;NEURL1;MDM2;TRIM33;RNF187
STB-like	Molecular_Function	disordered domain specific binding (GO:0097718)	2023-06-01	0.000777734	0.0145878	0	0	6.68369	47.8494	HSP90AA1;NCOA3;MDM2;FYN;CALM3;CALM1
STB-like	Molecular_Function	RNA polymerase II core promoter proximal region sequence-specific DNA binding (GO:0000978)	26/262	0.000791739	0.0145878	0	0	2.10421	15.0268	GCM1;GMEB1;SMARCD2;HDAC2;DLX5;FOXK2;RBPJ;LITAF;HSF1;E2F8;MBD3;TFAP2A;KLF10;TCF7L2;ZFHX3;JUND;TFEB;GRHL1;USF1;TBX3;NFKB2;NR4A1;DDIT3;ZNF217;MXD1;ATF3
STB-like	Molecular_Function	proton-transporting ATPase activity, rotational mechanism (GO:0046961)	2016-05-01	0.000882313	0.0158601	0	0	8.60192	60.497	ATP6V1A;ATP6V0B;ATP6V0E1;ATP6V0D1;ATP6V1C2
STB-like	Molecular_Function	androgen receptor binding (GO:0050681)	1942-08-01	0.00103519	0.0181652	0	0	4.46071	30.6592	DAXX;KDM1A;KAT5;CCNE1;NCOA3;EP300;CTNNB1;WIPI1
STB-like	Molecular_Function	purine ribonucleoside binding (GO:0032550)	18/159	0.00111759	0.019155	0	0	2.43082	16.5213	RAB2A;ARF4;EIF2B2;RALB;INSR;NCOA3;RHOBTB1;RAP1B;RAB21;RRAGC;RHEB;RAB9A;RHOU;RAB6A;ARL8B;RAB8B;RAB7A;ARF6
STB-like	Molecular_Function	GTP binding (GO:0005525)	17/147	0.00119793	0.0196275	0	0	2.48897	16.7437	RAB2A;ARF4;EIF2B2;RALB;INSR;NCOA3;RHOBTB1;RAP1B;RAB21;RRAGC;RHEB;RAB9A;RHOU;RAB6A;ARL8B;RAB7A;ARF6
STB-like	Molecular_Function	ligand-dependent nuclear receptor binding (GO:0016922)	2017-05-01	0.00119842	0.0196275	0	0	7.88468	53.0383	NCOR2;MBD4;RXRA;NCOA3;BAZ2A
STB-like	Molecular_Function	GTPase binding (GO:0051020)	1976-11-01	0.00143121	0.0229305	0	0	3.21267	21.0405	HSP90AA1;FGD6;RRAGC;RILPL1;BNIP3;GNB2;ULK1;ASAP1;LCP1;AGAP3;AGFG1
STB-like	Molecular_Function	RNA polymerase II core promoter sequence-specific DNA binding (GO:0000979)	2027-06-01	0.0019194	0.0300978	0	0	5.40947	33.8402	TFAP2A;POU2F1;H2AFY;WBP2;RREB1;ZNF277
STB-like	Molecular_Function	1-phosphatidylinositol-4-phosphate 5-kinase activity (GO:0016308)	2022-06-03	0.00227592	0.0349449	0	0	18.8945	114.98	PIP4K2A;PIP5K1A;PIP5K1C
STB-like	Molecular_Function	guanyl ribonucleotide binding (GO:0032561)	18/170	0.00237657	0.0357455	0	0	2.25359	13.6164	RAB2A;ARF4;EIF2B2;RALB;INSR;NCOA3;RHOBTB1;RAP1B;RAB21;RRAGC;RHEB;RAB9A;RHOU;RAB6A;ARL8B;RAB8B;RAB7A;ARF6
STB-like	Molecular_Function	Rho GTPase binding (GO:0017048)	1972-10-01	0.00316613	0.0466688	0	0	3.05934	17.6073	CYFIP1;DOCK4;RALBP1;FMNL1;DAPK3;CDC42EP1;DVL3;MYO9B;TNFAIP1;PAK4
STB-like	Molecular_Function	transcription corepressor activity (GO:0003714)	20/203	0.00328935	0.0467896	0	0	2.0806	11.8949	DAXX;SIAH2;ATN1;NR2F2;TFCP2L1;CDYL;NCOR2;SIN3B;DDIT3;BHLHE40;ID4;DNMT3B;ID3;SAP18;TRIB3;KMT5A;MXD1;ATF3;RCOR1;E2F8
STB-like	Molecular_Function	transcriptional activator activity, RNA polymerase II transcription factor binding (GO:0001190)	1950-08-01	0.0033013	0.0467896	0	0	3.60952	20.6228	NOTCH1;WBP2;LMO2;JADE1;CTNNB1;KLF4;SMARCA2;MED12L
STB-like	Molecular_Function	transcriptional repressor activity, RNA polymerase II core promoter proximal region sequence-specific binding (GO:0001078)	1997-12-01	0.00345966	0.0478428	0	0	2.67994	15.1861	TFAP2A;TFAP2C;ZFHX3;CEBPB;BHLHE40;HSF1;ZNF217;GATA3;MXD1;RCOR1;TBX3;E2F8
STB-like	Molecular_Function	hormone receptor binding (GO:0051427)	1940-07-01	0.00350545	0.0478428	0	0	4.01759	22.7132	MBD4;TCF7L2;JUP;NCOA3;EP300;CTNNB1;ACTN4
STB-like	Molecular_Function	hydrogen ion transmembrane transporter activity (GO:0015078)	1951-08-01	0.00374607	0.0495719	0	0	3.5254	19.6965	ATP6V1A;ATP6V0B;ATP6V0E1;ATP2A2;ATP6V0D1;SLC9A1;ATP6V1F;ATP6V1C2
STB-like	Molecular_Function	ribosomal protein S6 kinase activity (GO:0004711)	2022-07-03	0.00383392	0.0495719	0	0	14.1701	78.8409	RPS6KA4;RPS6KA1;RPS6KB2
STB-like	Molecular_Function	palmitoyl-(protein) hydrolase activity (GO:0008474)	2022-07-03	0.00383392	0.0495719	0	0	14.1701	78.8409	LYPLA1;ABHD17A;ABHD17C
STB-like	KEGG	Autophagy	28/137	1.87508e-10	5.15648e-08	0	0	4.94967	110.859	RAB1A;PIK3CB;TANK;PPP2CA;TBK1;LAMP1;CTSL;NRBF2;CTSD;CTSB;GABARAPL2;GABARAPL1;PDPK1;ATG9B;BNIP3;DAPK3;WIPI1;ERN1;RRAGC;RHEB;RPS6KB2;ATG2A;ULK1;RAF1;SQSTM1;ATG2B;BCL2L1;RAB7A
STB-like	KEGG	Human papillomavirus infection	44/331	4.12673e-09	5.67425e-07	0	0	2.97476	57.43	ATP6V1A;GSK3B;CDKN1A;HDAC2;NOTCH1;ITGB4;PIK3CB;RBPJ;PRKCZ;PPP2CA;TBK1;PPP2R5E;CREB3L2;EP300;DVL3;ATP6V1E1;ATP6V1D;ATP6V1C2;ATP6V1F;BCAP31;TCF7L2;ATP6V1G1;ATP6V0B;ATP6V0E1;ATP6AP1;CSNK1A1;STAT2;AXIN2;PTK2;HLA-E;VEGFA;TNFRSF1A;CCNE1;RHEB;PSMC1;CDK2;PPP2R2D;RPS6KB2;MDM2;CTNNB1;COL9A3;MAML3;ATP6V0D1;RAF1
STB-like	KEGG	Protein processing in endoplasmic reticulum	29/171	8.49205e-09	7.78438e-07	0	0	3.93222	73.077	VCP;TUSC3;SAR1B;RRBP1;HERPUD1;SEC61A1;LMAN1;MAN1A2;BAG1;UBQLN1;SIL1;PDIA3;BCAP31;XBP1;HSP90AA1;HSPA5;EDEM1;EIF2AK1;UBE2G1;RAD23B;ERN1;DNAJA1;NPLOC4;DDIT3;DNAJC5;DNAJA2;STT3B;P4HB;HSPA1B
STB-like	KEGG	mTOR signaling pathway	27/154	1.32704e-08	9.12337e-07	0	0	4.08835	74.1534	ATP6V1A;PRR5;GSK3B;CAB39;SLC3A2;PIK3CB;RPS6KA1;SESN2;DVL3;SLC38A9;ATP6V1E1;SKP2;ATP6V1D;ATP6V1C2;ATP6V1F;ATP6V1G1;PDPK1;INSR;TNFRSF1A;CLIP1;RRAGC;RHEB;RPS6KB2;ULK1;RAF1;DEPDC5;SGK1
STB-like	KEGG	Vibrio cholerae infection	13/50	7.80041e-07	4.29023e-05	0	0	6.69333	94.1345	ATP6V1A;ARF1;ATP6V0B;ATP6V1G1;ATP6V0E1;ATP6AP1;SEC61A1;KDELR2;ATP6V1E1;ATP6V0D1;ATP6V1D;ATP6V1C2;ATP6V1F
STB-like	KEGG	Cell cycle	21/124	9.67167e-07	4.43285e-05	0	0	3.90188	54.0367	CDKN1C;GSK3B;CDKN1A;HDAC2;TGFB1;PCNA;GADD45B;MCM7;YWHAZ;CDC14B;ANAPC11;GADD45G;FZR1;STAG2;TFDP2;CCNE1;CDK2;MDM2;EP300;SKP2;YWHAH
STB-like	KEGG	Epstein-Barr virus infection	28/202	1.16305e-06	4.56912e-05	0	0	3.08998	42.223	CDKN1A;HDAC2;PSMD11;PSMD13;TNFAIP3;PIK3CB;RBPJ;PSMD6;PSMD7;TBK1;PSMD2;SKP2;LYN;PDIA3;GADD45B;STAT2;ADRM1;HLA-E;GADD45G;NFKB2;NCOR2;NFKBIA;PSMC4;CCNE1;PSMC1;CDK2;MDM2;NFKBIE
STB-like	KEGG	Thyroid hormone signaling pathway	20/121	2.57678e-06	8.85768e-05	0	0	3.78623	48.7248	GSK3B;HDAC2;NOTCH1;PDPK1;NCOA3;SLC2A1;ATP1A4;ATP2A2;PIK3CB;MED16;MED12L;SLC9A1;MED13;RXRA;RHEB;MDM2;EP300;CTNNB1;RAF1;PFKP
STB-like	KEGG	Amyotrophic lateral sclerosis	40/364	3.23302e-06	9.87866e-05	0	0	2.38088	30.0993	RAB1A;VCP;PSMD11;PSMD13;TANK;PSMB6;PSMD6;PSMD7;TBK1;PSMD2;TPR;UBQLN1;NRBF2;GABARAPL2;DAXX;GABARAPL1;XBP1;HSPA5;NOS2;ALYREF;ADRM1;NDUFC2;NUP153;WIPI1;TNFRSF1B;TNFRSF1A;ATXN2L;ERN1;PSMC4;DDIT3;PSMC1;NUP50;HNRNPA2B1;ATG2A;ULK1;HAP1;SQSTM1;OPTN;ATG2B;BCL2L1
STB-like	KEGG	Endocytosis	31/252	4.19313e-06	0.000115311	0	0	2.69502	33.3699	ARF4;ARF1;NEDD4L;CLTA;CBLB;VPS26A;AP2A1;ASAP1;AGAP3;PRKCZ;EEA1;RAB11FIP1;CHMP1B;PIP5K1A;PIP5K1C;RAB11FIP4;RAB11FIP5;SMURF1;VPS37A;SNF8;VPS37B;RAB11A;HLA-E;EHD1;ITCH;MDM2;HSPA1B;SPG21;ARF6;RAB7A;CHMP5
STB-like	KEGG	Mitophagy	14/68	6.00451e-06	0.000146128	0	0	4.93949	59.3875	GABARAPL2;GABARAPL1;CSNK2A1;ATG9B;BNIP3;TFEB;TBK1;UBB;UBC;ULK1;SQSTM1;OPTN;RAB7A;BCL2L1
STB-like	KEGG	Prostate cancer	17/97	6.37651e-06	0.000146128	0	0	4.0553	48.5131	GSK3B;TCF7L2;CDKN1A;HSP90AA1;PDPK1;PIK3CB;NFKBIA;SPINT1;PLAU;CCNE1;CREB3L2;CDK2;MDM2;EP300;CTNNB1;RAF1;FGFR1
STB-like	KEGG	Ubiquitin mediated proteolysis	21/140	7.14223e-06	0.000151086	0	0	3.3744	39.9849	UBE2H;UBE2B;SMURF1;NEDD4L;XIAP;CBLB;UBE2G1;UBE2A;RHOBTB1;ANAPC11;DDB1;FZR1;ITCH;CDC34;SOCS1;UBB;UBE2Q2;UBC;UBR5;MDM2;SKP2
STB-like	KEGG	Pathways of neurodegeneration	47/475	8.29641e-06	0.000162965	0	0	2.1213	24.8186	RAB1A;GSK3B;VCP;PSMD11;PSMD13;ATP2A2;TANK;PSMB6;PSMD6;PSMD7;TBK1;UBB;PSMD2;UBC;DVL3;NRBF2;GABARAPL2;DAXX;GABARAPL1;XBP1;CSNK2A1;HSPA5;NOS2;CSNK1A1;ADRM1;NDUFC2;WIPI1;UBE2G1;AXIN2;TNFRSF1B;TNFRSF1A;ATXN2L;ERN1;PSMC4;DDIT3;PSMC1;ATG2A;CTNNB1;ULK1;CALM3;HAP1;CALM1;RAF1;SQSTM1;OPTN;ATG2B;BCL2L1
STB-like	KEGG	Spinocerebellar ataxia	21/143	1.0002e-05	0.000183371	0	0	3.2909	37.8872	XBP1;PSMD11;PSMD13;ADRM1;ATP2A2;WIPI1;PIK3CB;RBPJ;ATXN2L;ERN1;PSMB6;PSMD6;PSMD7;KAT5;PSMC4;PSMD2;PSMC1;ATG2A;ULK1;NRBF2;ATG2B
STB-like	KEGG	Pathways in cancer	50/531	1.66931e-05	0.000285652	0	0	2.00858	22.0954	GSK3B;CDKN1A;CSF3R;SLC2A1;PIK3CB;EP300;SKP2;HSP90AA1;RALBP1;IFNGR1;NCOA3;DAPK3;AXIN2;PGF;RUNX1;CCNE1;IL6ST;RAF1;PPARD;CEBPA;HDAC2;NOTCH1;RALB;XIAP;RXRA;TPR;GNA12;CTNNA1;HMOX1;DVL3;TCF7L2;TGFB1;JUP;GADD45B;NOS2;STAT2;PTK2;NFKB2;GADD45G;VEGFA;NFKBIA;GNB2;CDK2;RPS6KB2;MDM2;CTNNB1;CALM3;CALM1;BCL2L1;FGFR1
STB-like	KEGG	Insulin signaling pathway	20/137	1.76585e-05	0.000285652	0	0	3.26568	35.7406	GSK3B;PDPK1;INSR;INPPL1;PRKAG2;CBLB;PIK3CB;PRKCZ;HK1;PPP1CB;SOCS1;RHEB;MKNK2;PHKG2;RPS6KB2;RAPGEF1;CALM3;RAF1;CALM1;SH2B2
STB-like	KEGG	Hippo signaling pathway	22/163	2.42163e-05	0.000369971	0	0	2.98305	31.7053	GSK3B;TCF7L2;TGFB1;WWC1;SERPINE1;AXIN2;PRKCZ;BMP7;YWHAZ;NKD2;PPP1CB;PPP2CA;LATS2;DLG5;ID2;PPP2R2D;CTNNA1;DVL3;CTNNB1;TEAD1;TEAD3;YWHAH
STB-like	KEGG	mRNA surveillance pathway	16/98	2.97078e-05	0.000428626	0	0	3.71951	38.7726	CPSF4;ALYREF;EIF4A3;SMG7;SRRM1;WDR33;PPP1CB;PPP2CA;FIP1L1;PABPN1;PPP2R5E;PPP2R2D;PAPOLA;SAP18;ETF1;PABPC1
STB-like	KEGG	FoxO signaling pathway	19/131	3.11728e-05	0.000428626	0	0	3.23848	33.6024	GABARAPL2;GABARAPL1;CDKN1A;TGFB1;GADD45B;PDPK1;INSR;PLK2;BNIP3;FOXO6;PRKAG2;PIK3CB;GADD45G;CDK2;MDM2;EP300;SKP2;RAF1;SGK1
STB-like	KEGG	Collecting duct acid secretion	2027-08-01	3.81028e-05	0.000498965	0	0	7.98863	81.2861	ATP6V1A;ATP6V1G1;ATP6V0E1;ATP6V1E1;ATP6V0D1;ATP6V1D;ATP6V1C2;ATP6V1F
STB-like	KEGG	Epithelial cell signaling in Helicobacter pylori infection	13/70	4.09311e-05	0.000511638	0	0	4.34021	43.8518	ATP6V1A;LYN;ATP6V0B;ATP6V1G1;ATP6V0E1;ATP6AP1;F11R;NFKBIA;ATP6V1E1;ATP6V0D1;ATP6V1D;ATP6V1C2;ATP6V1F
STB-like	KEGG	Adherens junction	13/71	4.7822e-05	0.000571784	0	0	4.26515	42.4299	TCF7L2;CSNK2A1;INSR;CTNND1;ACTN4;BAIAP2;AFDN;CTNNA1;EP300;CTNNB1;FYN;NECTIN4;FGFR1
STB-like	KEGG	p53 signaling pathway	13/73	6.46825e-05	0.000741153	0	0	4.12255	39.7662	CDKN1A;RRM2;GADD45B;SIVA1;EI24;SERPINE1;SHISA5;GADD45G;CCNE1;SESN2;CDK2;MDM2;BCL2L1
STB-like	KEGG	Apoptosis	19/142	9.56296e-05	0.00105193	0	0	2.94714	27.2759	DAXX;GADD45B;PDPK1;CTSZ;XIAP;PIK3CB;LMNB2;GADD45G;LMNB1;TNFRSF1A;ERN1;NFKBIA;CTSL;DDIT3;RAF1;CTSD;MCL1;BCL2L1;CTSB
STB-like	KEGG	Kaposi sarcoma-associated herpesvirus infection	23/193	0.000114689	0.00121305	0	0	2.58529	23.457	LYN;GABARAPL2;GSK3B;TCF7L2;GABARAPL1;CDKN1A;IFNGR1;STAT2;PIK3CB;HLA-E;VEGFA;TNFRSF1A;NFKBIA;TBK1;UBB;GNB2;UBC;CTNNB1;EP300;CALM3;CALM1;IL6ST;RAF1
STB-like	KEGG	Endometrial cancer	1958-11-01	0.000129873	0.00128641	0	0	4.44728	39.7985	GSK3B;TCF7L2;CDKN1A;GADD45B;PDPK1;CTNNA1;CTNNB1;PIK3CB;AXIN2;RAF1;GADD45G
STB-like	KEGG	Synaptic vesicle cycle	13/78	0.00013098	0.00128641	0	0	3.80442	34.0133	ATP6V1A;NAPA;ATP6V0B;ATP6V1G1;ATP6V0E1;CLTA;AP2A1;ATP6V1E1;ATP6V0D1;ATP6V1D;VAMP2;ATP6V1C2;ATP6V1F
STB-like	KEGG	MAPK signaling pathway	30/294	0.000201824	0.00191385	0	0	2.17606	18.5141	HSPB1;RPS6KA4;RAP1B;ERBB3;RPS6KA1;GNA12;MKNK2;MAP3K8;FLNC;MAP3K4;DUSP5;DAXX;JUND;TGFB1;GADD45B;IL1R1;INSR;DUSP8;PGF;GADD45G;VEGFA;NFKB2;TNFRSF1A;NR4A1;PPM1B;DDIT3;RAPGEF2;RAF1;HSPA1B;FGFR1
STB-like	KEGG	Viral carcinogenesis	23/203	0.000243911	0.00223585	0	0	2.44036	20.3007	LYN;HDAC5;CDKN1A;HDAC2;DDX3X;ACTN4;PIK3CB;RBPJ;YWHAZ;HLA-E;NFKB2;DDB1;NFKBIA;CCNE1;PSMC1;CREB3L2;CDK2;MDM2;EP300;SKP2;ATP6V0D1;IL6ST;YWHAH
STB-like	KEGG	Alzheimer disease	35/369	0.000259463	0.00230169	0	0	2.00943	16.5917	GSK3B;PSMD11;LRP1;PSMD13;ATP2A2;PIK3CB;RTN4;PSMB6;PSMD6;PSMD7;PSMD2;DVL3;APOE;NRBF2;XBP1;CSNK2A1;NOS2;CSNK1A1;INSR;ADRM1;NDUFC2;WIPI1;AXIN2;TNFRSF1A;ERN1;PSMC4;DDIT3;PSMC1;ATG2A;CTNNB1;ULK1;CALM3;CALM1;RAF1;ATG2B
STB-like	KEGG	Proteoglycans in cancer	23/205	0.000281482	0.00241898	0	0	2.41329	19.7297	CD63;CDKN1A;TGFB1;PPP1R12A;PDPK1;RDX;PIK3CB;PTK2;VEGFA;SLC9A1;PPP1CB;ERBB3;CTSL;PLAU;GPC1;RPS6KB2;MDM2;SDC1;TIMP3;CTNNB1;FLNC;RAF1;FGFR1
STB-like	KEGG	Shigellosis	26/246	0.000303159	0.00252632	0	0	2.25917	18.3021	GSK3B;ARF1;FOXO6;PIK3CB;HK1;TBK1;UBB;UBC;GABARAPL2;GABARAPL1;IL1R1;RIPK2;CBX3;BNIP3;WIPI1;ACTN4;PTK2;TNFRSF1A;NFKBIA;RRAGC;RPS6KB2;ELMO1;MDM2;SQSTM1;ARF6;BCL2L1
STB-like	KEGG	Insulin resistance	15/108	0.000335262	0.00271168	0	0	3.06971	24.5595	GSK3B;PDPK1;INSR;GFPT1;SLC2A1;PRKAG2;PIK3CB;PRKCZ;TNFRSF1A;PPP1CB;NFKBIA;CREB3L2;RPS6KA1;RPS6KB2;TRIB3
STB-like	KEGG	Chronic myeloid leukemia	1976-12-01	0.000395168	0.00310489	0	0	3.56325	27.9224	NFKBIA;CDKN1A;HDAC2;TGFB1;GADD45B;MDM2;PIK3CB;GAB2;RAF1;RUNX1;GADD45G;BCL2L1
STB-like	KEGG	Proteasome	1946-09-01	0.000413183	0.00315626	0	0	4.61529	35.9606	PSMB6;PSMD6;PSMD11;PSMD7;PSMD13;PSMC4;PSMD2;PSMC1;ADRM1
STB-like	KEGG	Legionellosis	1957-10-01	0.000503315	0.00365942	0	0	4.03893	30.6728	CLK1;NFKBIA;RAB1A;ARF1;VCP;SAR1B;BNIP3;HSF1;HSPA1B;NFKB2
STB-like	KEGG	Gastric cancer	18/149	0.000518357	0.00365942	0	0	2.61777	19.803	GSK3B;TCF7L2;CDKN1A;TGFB1;GADD45B;JUP;CSNK1A1;PIK3CB;AXIN2;GADD45G;RXRA;CCNE1;CDK2;RPS6KB2;CTNNA1;DVL3;CTNNB1;RAF1
STB-like	KEGG	PI3K-Akt signaling pathway	33/354	0.000522277	0.00365942	0	0	1.96867	14.8778	GSK3B;CDKN1A;CSF3R;ITGB4;PIK3CB;PPP2CA;TCL1B;RXRA;ERBB3;PPP2R5E;CREB3L2;MCL1;YWHAH;HSP90AA1;PDPK1;INSR;YWHAZ;PTK2;PGF;VEGFA;NR4A1;CCNE1;RHEB;GNB2;CDK2;PPP2R2D;RPS6KB2;MDM2;COL9A3;SGK1;RAF1;BCL2L1;FGFR1
STB-like	KEGG	Focal adhesion	22/201	0.000532279	0.00365942	0	0	2.34504	17.6777	VASP;GSK3B;PPP1R12A;ITGB4;PDPK1;XIAP;ACTN4;PIK3CB;PTK2;PGF;VEGFA;PPP1CB;RAP1B;RAPGEF1;PIP5K1A;CTNNB1;COL9A3;FYN;PIP5K1C;FLNC;RAF1;PAK4
STB-like	KEGG	Phagosome	18/152	0.000658575	0.00441727	0	0	2.55875	18.744	ATP6V1A;STX12;ATP6V1G1;ATP6V0B;ATP6V0E1;ATP6AP1;HLA-E;EEA1;SEC61A1;LAMP1;CTSL;ATP6V1E1;ATP6V0D1;ATP6V1D;ATP6V1C2;ATP6V1F;RAB7A;VAMP3
STB-like	KEGG	Small cell lung cancer	13/92	0.000692519	0.0044619	0	0	3.12791	22.7561	CDKN1A;GADD45B;NOS2;XIAP;PIK3CB;PTK2;GADD45G;NFKBIA;RXRA;CCNE1;CDK2;SKP2;BCL2L1
STB-like	KEGG	Transcriptional misregulation in cancer	21/192	0.000711351	0.0044619	0	0	2.34179	16.9741	CEBPA;CDKN1A;CEBPB;HDAC2;CCNT2;GADD45B;JUP;HPGD;LMO2;MLLT1;PTK2;RUNX1;GADD45G;RXRA;SPINT1;PLAU;DDIT3;ID2;MDM2;NUPR1;BCL2L1
STB-like	KEGG	Lysosome	16/128	0.000713904	0.0044619	0	0	2.71889	19.6977	CD164;CD63;ATP6V0B;ATP6AP1;SORT1;CTSZ;CLTA;LITAF;PLA2G15;LAMP1;CTSL;NEU1;ATP6V0D1;CTSD;LGMN;CTSB
STB-like	KEGG	Rheumatoid arthritis	13/93	0.000768635	0.00469722	0	0	3.08864	22.1483	ATP6V1A;ATP6V0B;ATP6V1G1;ATP6V0E1;TGFB1;ATP6AP1;VEGFA;CTSL;ATP6V1E1;ATP6V0D1;ATP6V1D;ATP6V1C2;ATP6V1F
STB-like	KEGG	Cellular senescence	18/156	0.000895354	0.00535266	0	0	2.48406	17.4338	CDKN1A;TGFB1;GADD45B;SERPINE1;PIK3CB;HLA-E;ZFP36L1;GADD45G;PPP1CB;CCNE1;RHEB;CDK2;MDM2;TRPM7;CALM3;RAF1;CALM1;SQSTM1
STB-like	KEGG	Sphingolipid signaling pathway	15/119	0.000947983	0.00554671	0	0	2.74343	19.0975	PDPK1;PIK3CB;GAB2;PRKCZ;SGPP1;TNFRSF1A;PPP2CA;SPTLC1;PPP2R5E;GNA12;PPP2R2D;FYN;S1PR2;RAF1;CTSD
STB-like	KEGG	Fc gamma R-mediated phagocytosis	13/97	0.00114714	0.0064566	0	0	2.94094	19.9116	LYN;VASP;MYO10;INPPL1;ASAP1;PIK3CB;GAB2;RPS6KB2;PIP5K1A;PIP5K1C;PLPP3;RAF1;ARF6
STB-like	KEGG	HIF-1 signaling pathway	14/109	0.00115045	0.0064566	0	0	2.80163	18.9603	CDKN1A;NOS2;IFNGR1;INSR;SERPINE1;SLC2A1;PIK3CB;HK1;VEGFA;MKNK2;RPS6KB2;EP300;HMOX1;PFKP
STB-like	KEGG	Colorectal cancer	1986-12-01	0.00122882	0.00675853	0	0	3.0801	20.6419	GSK3B;TCF7L2;CDKN1A;RALB;TGFB1;GADD45B;RPS6KB2;CTNNB1;PIK3CB;AXIN2;RAF1;GADD45G
STB-like	KEGG	Pancreatic cancer	1976-11-01	0.00143121	0.00771733	0	0	3.21267	21.0405	CDKN1A;RALBP1;RALB;TGFB1;GADD45B;RPS6KB2;PIK3CB;RAF1;GADD45G;VEGFA;BCL2L1
STB-like	KEGG	Fluid shear stress and atherosclerosis	16/139	0.00173011	0.00914963	0	0	2.4743	15.7355	HSP90AA1;IL1R1;PIK3CB;PRKCZ;PTK2;TNFRSF1A;VEGFA;CDH5;CTSL;GPC1;HMOX1;SDC1;CTNNB1;CALM3;CALM1;SQSTM1
STB-like	KEGG	Hepatocellular carcinoma	18/168	0.00208539	0.0108204	0	0	2.28388	14.0979	GSK3B;TCF7L2;CDKN1A;SMARCD2;TGFB1;GADD45B;CSNK1A1;PIK3CB;AXIN2;SMARCA2;ARID1B;GADD45G;RPS6KB2;DVL3;HMOX1;CTNNB1;RAF1;BCL2L1
STB-like	KEGG	Thyroid cancer	1937-07-01	0.00220692	0.0112389	0	0	4.42005	27.0337	TCF7L2;CDKN1A;RXRA;GADD45B;TPR;CTNNB1;GADD45G
STB-like	KEGG	Renal cell carcinoma	1969-10-01	0.00229922	0.0113927	0	0	3.21541	19.5342	RAP1B;CDKN1A;TGFB1;SLC2A1;RAPGEF1;EP300;PIK3CB;RAF1;PAK4;VEGFA
STB-like	KEGG	Signaling pathways regulating pluripotency of stem cells	16/143	0.00231996	0.0113927	0	0	2.39586	14.5338	GSK3B;ZFHX3;DLX5;PIK3CB;AXIN2;KLF4;TBX3;ID2;ID4;DVL3;ID3;CTNNB1;IL6ST;RAF1;JARID2;FGFR1
STB-like	KEGG	Neurotrophin signaling pathway	14/119	0.00266948	0.0128791	0	0	2.53347	15.013	GSK3B;PDPK1;RIPK2;SORT1;PIK3CB;RAP1B;NFKBIA;RPS6KA1;RAPGEF1;CALM3;RAF1;CALM1;NFKBIE;SH2B2
STB-like	KEGG	RNA transport	19/186	0.00275085	0.0130428	0	0	2.16559	12.768	CYFIP1;EIF5B;EIF2B2;ALYREF;EIF4A3;NUP153;EIF2S2;SRRM1;EIF1;EIF5;XPOT;NUP50;TPR;SAP18;PABPC1;EIF4G2;EIF4G1;PAIP1;EIF3B
STB-like	KEGG	AMPK signaling pathway	14/120	0.00288548	0.0134017	0	0	2.50943	14.6753	RAB2A;CAB39;PDPK1;INSR;PRKAG2;PIK3CB;PPP2CA;RHEB;PPP2R5E;CREB3L2;PPP2R2D;RPS6KB2;ULK1;PFKP
STB-like	KEGG	Lipid and atherosclerosis	21/215	0.00292401	0.0134017	0	0	2.06164	12.0292	LYN;GSK3B;XBP1;HSP90AA1;POU2F1;HSPA5;PDPK1;PIK3CB;TANK;PTK2;TNFRSF1A;ERN1;RAP1B;NFKBIA;TBK1;RXRA;DDIT3;CALM3;CALM1;HSPA1B;BCL2L1
STB-like	KEGG	Various types of N-glycan biosynthesis	1939-07-01	0.00302103	0.0136097	0	0	4.14336	24.0404	B4GALT3;TUSC3;MAN1A2;MGAT4A;MGAT1;STT3B;B4GALNT3
STB-like	KEGG	Breast cancer	16/147	0.00306837	0.0136097	0	0	2.32221	13.4377	GSK3B;TCF7L2;CDKN1A;NOTCH1;GADD45B;CSNK1A1;NCOA3;PIK3CB;AXIN2;GADD45G;NFKB2;RPS6KB2;DVL3;CTNNB1;RAF1;FGFR1
STB-like	KEGG	Human T-cell leukemia virus 1 infection	21/219	0.00363433	0.0158641	0	0	2.01956	11.3445	NRP1;CDKN1A;CRTC3;TGFB1;MSX2;IL1R1;SLC2A1;XIAP;PIK3CB;HLA-E;ANAPC11;NFKB2;TNFRSF1A;NFKBIA;KAT5;CCNE1;CREB3L2;CDK2;TSPO;EP300;BCL2L1
STB-like	KEGG	Ferroptosis	1941-07-01	0.00404677	0.0173884	0	0	3.89922	21.4841	MAP1LC3B;FTH1;PCBP1;SLC40A1;HMOX1;SLC3A2;FTL
STB-like	KEGG	Tuberculosis	18/180	0.00439159	0.0185798	0	0	2.11336	11.4714	ATP6V0B;CEBPB;TGFB1;ATP6AP1;NOS2;IFNGR1;RIPK2;CEBPG;TNFRSF1A;EEA1;LAMP1;EP300;CALM3;ATP6V0D1;RAF1;CALM1;CTSD;RAB7A
STB-like	KEGG	Osteoclast differentiation	14/127	0.0048323	0.0201346	0	0	2.35311	12.5478	JUND;TGFB1;IL1R1;IFNGR1;STAT2;PIK3CB;GAB2;NFKB2;TNFRSF1A;NFKBIA;SOCS1;SIRPA;FYN;SQSTM1
STB-like	KEGG	Human cytomegalovirus infection	21/225	0.00496581	0.020382	0	0	1.95953	10.3957	PDIA3;GSK3B;CDKN1A;IL1R1;PIK3CB;PTK2;HLA-E;VEGFA;TNFRSF1A;NFKBIA;TBK1;RHEB;GNB2;CREB3L2;GNA12;RPS6KB2;MDM2;CTNNB1;CALM3;CALM1;RAF1
STB-like	KEGG	Hepatitis C	16/157	0.00584154	0.0236239	0	0	2.15637	11.0897	GSK3B;CDKN1A;EIF2AK1;STAT2;PIK3CB;YWHAZ;TNFRSF1A;NFKBIA;PPP2CA;TBK1;RXRA;CDK2;PPP2R2D;CTNNB1;RAF1;YWHAH
STB-like	KEGG	NF-kappa B signaling pathway	12/104	0.00609414	0.0242882	0	0	2.47512	12.6242	LYN;NFKBIA;CSNK2A1;GADD45B;PLAU;IL1R1;TNFAIP3;XIAP;GADD45G;NFKB2;BCL2L1;TNFRSF1A
STB-like	KEGG	Huntington disease	26/306	0.00667392	0.026219	0	0	1.76939	8.86385	HDAC2;PSMD11;PSMD13;CLTA;AP2A1;PSMB6;PSMD6;PSMD7;PSMD2;CREB3L2;EP300;POLR2F;NRBF2;POLR2H;POLR2K;ADRM1;NDUFC2;WIPI1;ERN1;PSMC4;PSMC1;ATG2A;ULK1;HAP1;RCOR1;ATG2B
STB-like	KEGG	TGF-beta signaling pathway	1994-11-01	0.00761412	0.0294913	0	0	2.51355	12.2605	PPP2CA;GREM2;TGFB1;SMURF1;FST;ID2;RPS6KB2;ID4;EP300;ID3;BMP7
STB-like	KEGG	Hepatitis B	16/162	0.00784543	0.0299652	0	0	2.08197	10.093	CDKN1A;TGFB1;DDX3X;PCNA;ATP6AP1;STAT2;PIK3CB;YWHAZ;NFKBIA;DDB1;TBK1;CCNE1;CREB3L2;CDK2;EP300;RAF1
STB-like	KEGG	Notch signaling pathway	1959-08-01	0.0091692	0.0345415	0	0	2.97114	13.9403	NCOR2;TLE3;HDAC2;NOTCH1;EP300;DVL3;MAML3;RBPJ
STB-like	KEGG	Phosphatidylinositol signaling system	1997-11-01	0.00957891	0.0355973	0	0	2.42549	11.2741	CDS1;INPPL1;PIP4K2A;PIP5K1A;CALM3;PIP5K1C;SYNJ2;PIK3CB;CALM1;PIK3C2A;DGKZ
STB-like	KEGG	Aldosterone-regulated sodium reabsorption	1937-06-01	0.00982912	0.0360401	0	0	3.66255	16.9298	PDPK1;INSR;ATP1A4;NEDD4L;PIK3CB;SGK1
STB-like	KEGG	Mineral absorption	1960-08-01	0.0101254	0.0366378	0	0	2.91385	13.3825	FTH1;SLC40A1;ATP1A4;ATP2B4;HMOX1;SLC30A1;TRPM7;FTL
STB-like	KEGG	Choline metabolism in cancer	1998-11-01	0.0103139	0.0368352	0	0	2.39748	10.9667	LYPLA1;RHEB;SLC44A2;PDPK1;RPS6KB2;PIP5K1A;PIP5K1C;PIK3CB;PLPP3;RAF1;DGKZ
STB-like	KEGG	Measles	14/139	0.010525	0.0371072	0	0	2.12586	9.68118	GSK3B;CSNK2A1;EIF2AK1;STAT2;TNFAIP3;CBLB;PIK3CB;NFKBIA;TBK1;CCNE1;CDK2;RAB9A;HSPA1B;BCL2L1
STB-like	KEGG	Tight junction	16/169	0.0115366	0.040159	0	0	1.98598	8.8619	VASP;PCNA;RDX;NEDD4L;PRKAG2;ACTN4;F11R;PRKCZ;RUNX1;PPP2CA;AFDN;EPB41L4B;PPP2R2D;MICALL2;RAPGEF2;RAB8B
STB-like	KEGG	Basal cell carcinoma	1963-08-01	0.0134379	0.0461929	0	0	2.75447	11.8709	GSK3B;TCF7L2;CDKN1A;GADD45B;DVL3;CTNNB1;AXIN2;GADD45G
STB-like	KEGG	Regulation of actin cytoskeleton	19/218	0.0145049	0.049245	0	0	1.81426	7.68026	CYFIP1;PPP1R12A;ITGB4;RDX;ACTN4;PIK3CB;BAIAP2;PTK2;SLC9A1;SSH1;PPP1CB;SPATA13;GNA12;PIP4K2A;PIP5K1A;PIP5K1C;RAF1;PAK4;FGFR1
STB-like	KEGG	Parkinson disease	21/249	0.0148755	0.0498874	0	0	1.75103	7.36839	DAXX;XBP1;PSMD11;HSPA5;PSMD13;ADRM1;NDUFC2;UBE2G1;PSMB6;ERN1;PSMD6;PSMD7;UBB;PSMC4;PSMD2;DDIT3;PSMC1;UBC;CALM3;CALM1;BCL2L1
STB-like	WikiPathway	VEGFA-VEGFR2 Signaling Pathway WP3888	62/432	8.51023e-14	4.28064e-11	0	0	3.29857	99.2701	ARF4;GSK3B;NRP2;CTNND1;HSPB1;AP2A1;SHB;HERPUD1;EEA1;CDH5;PLAU;ATP6V1E1;DUSP5;HSP90AA1;PDPK1;SARS;PGF;ERN1;MMP14;RAPGEF1;ADAM9;PABPC1;ATP6V0D1;RAF1;ENG;ARF6;NAPA;LRRC59;HDAC5;PSMD11;GATA2;PRKCZ;RAP1B;PPP2CA;LMAN1;GPC1;MYO6;CTNNA1;DNAJB9;FYN;BRD4;SDF2L1;SIAH2;PRRC2C;SMARCA2;PTK2;RAB11A;VEGFA;DNAJA1;NFKBIA;AFDN;NR4A1;ITCH;TFCP2;MDM2;CALU;CTNNB1;ACKR3;P4HB;EIF4G2;BCL2L1;EIF4G1
STB-like	WikiPathway	Insulin Signaling WP481	27/160	3.06966e-08	7.7202e-06	0	0	3.90267	67.5127	GSK3B;ARF1;INPPL1;SLC2A1;CBLB;PIK3CB;PIK3C2A;PRKCZ;RPS6KA4;SOCS1;RPS6KA1;MAP3K8;MAP3K4;SH2B2;XBP1;PRKCH;PDPK1;INSR;EHD1;RHEB;RPS6KB2;RAPGEF1;TRIB3;RAF1;SGK1;VAMP2;ARF6
STB-like	WikiPathway	Glucocorticoid Receptor Pathway WP2880	16/70	2.92482e-07	4.90396e-05	0	0	5.65651	85.1014	CDKN1C;HSP90AA1;GADD45B;PLK2;TNFAIP3;SERPINB9;NFKB2;EPB41L4B;RGS2;RXRA;B3GNT5;BHLHE40;ACKR3;S100P;SLC19A2;CPEB4
STB-like	WikiPathway	Cell cycle WP179	21/120	5.52082e-07	6.94243e-05	0	0	4.06039	58.5085	CDKN1C;GSK3B;CDKN1A;HDAC2;TGFB1;PCNA;GADD45B;MCM7;YWHAZ;CDC14B;ANAPC11;GADD45G;FZR1;STAG2;TFDP2;CCNE1;CDK2;MDM2;EP300;SKP2;YWHAH
STB-like	WikiPathway	Transcriptional cascade regulating adipogenesis WP4211	2013-07-01	1.06256e-06	9.37977e-05	0	0	22.1282	304.37	CEBPA;CEBPB;CEBPD;DDIT3;CEBPG;GATA3;GATA2
STB-like	WikiPathway	Senescence and Autophagy in Cancer WP615	19/105	1.11886e-06	9.37977e-05	0	0	4.22336	57.8736	GABARAPL2;GSK3B;GABARAPL1;CDKN1A;CEBPB;TGFB1;PCNA;SERPINE1;HMGA1;MAP1LC3B;ING2;MMP14;LAMP1;PLAU;MDM2;ULK1;IL6ST;RAF1;SQSTM1
STB-like	WikiPathway	Apoptosis-related network due to altered Notch3 in ovarian cancer WP2864	13/53	1.60677e-06	0.000115458	0	0	6.19035	82.5872	CDKN1A;JUND;HSPA5;RIPK2;HSPB1;PTK2;ERN1;NET1;ERBB3;CTNNA1;APOE;SQSTM1;IER3
STB-like	WikiPathway	White fat cell differentiation WP4149	1932-10-01	2.3627e-06	0.000148554	0	0	8.64001	111.937	CEBPA;TLE3;CEBPB;CEBPD;DDIT3;CTNNA1;GATA3;NR2F2;GATA2;KLF4
STB-like	WikiPathway	Proximal tubule transport WP4917	13/57	3.87635e-06	0.000216645	0	0	5.6264	70.1085	ATP6V1A;ATP6V1G1;ATP6V0B;ATP6V0E1;SLC20A2;SLC2A1;SLC3A2;SLC4A2;SLC7A8;ATP6V1E1;ATP6V1D;SLC22A11;ATP6V1F
STB-like	WikiPathway	Adipogenesis WP236	20/130	7.95051e-06	0.000399911	0	0	3.47479	40.8019	CEBPA;CDKN1A;CEBPB;TGFB1;GADD45B;CEBPD;STAT2;SERPINE1;HMGA1;GATA3;GATA2;NCOR2;SOCS1;RXRA;DDIT3;ID3;CTNNB1;TRIB3;IL6ST;PPARD
STB-like	WikiPathway	TNF-alpha signaling pathway WP231	16/92	1.31192e-05	0.000599906	0	0	4.01443	45.128	HSP90AA1;CSNK2A1;TNFAIP3;TNFRSF1B;TANK;PRKCZ;TNFRSF1A;NFKB2;PPP2CA;NFKBIA;TBK1;PSMD2;MAP3K8;RAF1;NFKBIE;BCL2L1
STB-like	WikiPathway	Ciliary landscape WP4352	26/216	3.56107e-05	0.00147428	0	0	2.62007	26.837	HDAC2;WDR26;RALB;MCM7;PSMD13;MCM10;RAB21;PSMD7;PGRMC2;DVL3;RAB2A;TFAP2A;ZYG11B;EIF5B;UBE2H;TFAP2C;RANBP9;RAB3IL1;IFT20;PSMC4;GID8;CD2BP2;CTNNB1;CALM1;PAFAH1B1;ARL8B
STB-like	WikiPathway	Photodynamic therapy-induced unfolded protein response WP3613	2027-08-01	3.81028e-05	0.00147428	0	0	7.98863	81.2861	ERN1;XBP1;HSPA5;EDEM1;DDIT3;DNAJB9;TRIB3;ATF3
STB-like	WikiPathway	Translation Factors WP107	1952-11-01	4.54286e-05	0.00163218	0	0	5.09971	50.9939	EIF5B;EIF2B2;EIF5;EIF2AK1;ETF1;PABPC1;EIF2S2;PAIP1;EIF1;EIF3B;EIF4G1
STB-like	WikiPathway	Proteasome Degradation WP183	1962-12-01	5.25981e-05	0.00173336	0	0	4.56434	44.9716	PSMB6;PSMD6;PSMD7;PSMD11;UBB;UBE2B;PSMD13;PSMC4;PSMD2;PSMC1;UBC;HLA-E
STB-like	WikiPathway	Glioblastoma signaling pathways WP2261	14/82	5.55545e-05	0.00173336	0	0	3.91964	38.4052	ERRFI1;CDKN1A;PRKCH;PDPK1;PIK3CB;PIK3C2A;PRKCZ;ERBB3;CCNE1;CDK2;MDM2;EP300;RAF1;FGFR1
STB-like	WikiPathway	Corticotropin-releasing hormone signaling pathway WP2355	15/93	6.04214e-05	0.00173336	0	0	3.66295	35.5825	TFAP2A;GSK3B;HSP90AA1;TGFB1;JUND;JUP;PTK2;ERN1;RAP1B;NFKBIA;NR4A1;CYP11A1;GNB2;CTNNB1;RAF1
STB-like	WikiPathway	Endometrial cancer WP4155	1963-12-01	6.20288e-05	0.00173336	0	0	4.4746	43.3496	GSK3B;TCF7L2;CDKN1A;GADD45B;PDPK1;CTNNA1;CTNNB1;PIK3CB;AXIN2;RAF1;GADD45G;FGFR1
STB-like	WikiPathway	The Overlap Between Signal Transduction Pathways that Contribute to a Range of LMNA Laminopathies WP4879	1955-11-01	7.83621e-05	0.00207453	0	0	4.75125	44.9192	GSK3B;CEBPA;TCF7L2;CDKN1A;CEBPB;NOTCH1;TGFB1;CEBPD;CSNK1A1;AGO2;CTNNB1
STB-like	WikiPathway	Retinoblastoma gene in cancer WP2446	14/87	0.00010816	0.00272023	0	0	3.6502	33.3333	CDT1;CDKN1A;DNMT1;PCNA;RRM2;MCM7;SMARCA2;TFDP2;CCNE1;CDK2;MDM2;RBBP7;SKP2;RAF1
STB-like	WikiPathway	Wnt signaling pathway and pluripotency WP399	15/102	0.000176871	0.00408846	0	0	3.28246	28.3607	GSK3B;TCF7L2;PRKCH;CTNND1;AXIN2;PRKCZ;NKD2;PPP2CA;PLAU;PPP2R5E;EP300;DVL3;CTNNB1;PAFAH1B1;PPARD
STB-like	WikiPathway	Parkin-Ubiquitin Proteasomal System pathway WP2359	1970-12-01	0.000178819	0.00408846	0	0	3.93311	33.9394	PSMD6;PSMD7;PSMD11;HSPA5;CCNE1;PSMD13;PSMC4;PSMD2;SIAH2;PSMC1;UBE2G1;HSPA1B
STB-like	WikiPathway	Gastrin signaling pathway WP4659	16/114	0.000190247	0.00416063	0	0	3.10961	26.6406	GSK3B;CDKN1A;PRKCH;SERPINE1;KLF4;PTK2;SLC9A1;VEGFA;NFKBIA;KAT5;CCKBR;CTNNB1;GAST;FYN;RAF1;BCL2L1
STB-like	WikiPathway	Ebola Virus Pathway on Host WP4217	17/129	0.000263336	0.00541233	0	0	2.89174	23.834	TFAP2A;CLTA;ACTN4;PIK3CB;ASGR1;HLA-E;NFKB2;TBK1;CTSL;TYRO3;EP300;RAB9A;TOP1;FLNC;GAS6;CTSB;RAB7A
STB-like	WikiPathway	Chromosomal and microsatellite instability in colorectal cancer WP4216	1973-12-01	0.000269002	0.00541233	0	0	3.73909	30.7383	GSK3B;TCF7L2;CDKN1A;TBK1;RALB;TGFB1;GADD45B;CSNK1A1;CTNNB1;AXIN2;RAF1;GADD45G
STB-like	WikiPathway	The influence of laminopathies on Wnt signaling WP4844	1935-08-01	0.000282128	0.00545809	0	0	5.61926	45.927	CEBPA;GSK3B;TCF7L2;CEBPB;CEBPD;CSNK1A1;AGO2;CTNNB1
STB-like	WikiPathway	Angiopoietin Like Protein 8 Regulatory Pathway WP3915	17/132	0.000346947	0.0064635	0	0	2.81586	22.4321	GSK3B;PDPK1;INSR;SLC2A1;PRKAG2;CBLB;PIK3CB;PIK3C2A;RPS6KA4;RXRA;RHEB;RPS6KA1;RPS6KB2;RAPGEF1;MAP3K8;RAF1;MAP3K4
STB-like	WikiPathway	Prolactin Signaling Pathway WP2037	1976-12-01	0.000395168	0.00709585	0	0	3.56325	27.9224	NFKBIA;GSK3B;SOCS1;NOS2;SIRPA;FYN;PIK3CB;GAB2;RAF1;CTSD;YWHAZ;PTK2
STB-like	WikiPathway	DNA damage response (only ATM dependent) WP710	15/110	0.000409945	0.00709585	0	0	3.00477	23.4357	GSK3B;TCF7L2;CDKN1A;TGFB1;BIK;INSR;PIK3CB;PIK3C2A;NFKB2;PLAU;PPP2R5E;MDM2;DVL3;CTNNB1;MAP3K4
STB-like	WikiPathway	Photodynamic therapy-induced HIF-1 survival signaling WP3614	1937-08-01	0.000423212	0.00709585	0	0	5.23117	40.6339	NOS2;BNIP3;SERPINE1;SLC2A1;HK1;MCL1;VEGFA;BCL2L1
STB-like	WikiPathway	Circadian rhythm related genes WP3594	22/201	0.000532279	0.00813766	0	0	2.34504	17.6777	KLF10;GSK3B;ZFHX3;HDAC2;JUND;NOS2;SERPINE1;GFPT1;CREM;NR2F6;PPP1CB;PSPC1;ID2;UBC;BHLHE40;ID4;ID3;EP300;TOP1;ADA;LGR4;EZH2
STB-like	WikiPathway	EGF/EGFR signaling pathway WP437	19/162	0.000533331	0.00813766	0	0	2.53227	19.0841	ERRFI1;RALBP1;JUND;RALB;PCNA;PDPK1;NCOA3;INPPL1;CBLB;AP2A1;ASAP1;GAB2;PRKCZ;PTK2;ITCH;RPS6KA1;RAF1;MAP3K4;ARF6
STB-like	WikiPathway	Neural Crest Differentiation WP2064	14/101	0.000533882	0.00813766	0	0	3.06055	23.0623	TFAP2A;GSK3B;HDAC5;HDAC2;NOTCH1;MSX2;DLX5;AXIN2;RBPJ;BMP7;NFKB2;DVL3;CTNNB1;FGFR1
STB-like	WikiPathway	Androgen receptor signaling pathway WP138	13/90	0.000559186	0.00827266	0	0	3.20949	24.036	GSK3B;CDKN1A;DAXX;KDM1A;NCOA3;PTK2;NCOR2;KAT5;CCNE1;BAG1;MDM2;EP300;CTNNB1
STB-like	WikiPathway	IL-18 signaling pathway WP4754	27/272	0.000631337	0.00907321	0	0	2.10601	15.5164	GSK3B;CEBPB;HSPB8;COX17;HSPB1;TNFAIP3;LMNB2;FAM110A;HMOX1;TIMP3;TRPM7;ZBTB7A;IER3;NOS2;VEGFA;NFKB2;TNFRSF1A;NFKBIA;NR4A1;MMP14;CTNNB1;NFKBIE;ATF3;STK40;AARS;ARF6;BCL2L1
STB-like	WikiPathway	Nuclear Receptors Meta-Pathway WP2882	30/319	0.00079576	0.0111185	0	0	1.98516	14.1665	CDKN1C;ALAS1;SLC2A1;TNFAIP3;EPB41L4B;RGS2;RXRA;FTH1;HMOX1;EP300;SLC19A2;HSP90AA1;JUND;TGFB1;GADD45B;PLK2;NCOA3;ABCC5;SERPINB9;NFKB2;ACOX1;B3GNT5;MAFG;BHLHE40;ACKR3;S100P;SQSTM1;CPEB4;PPARD;FTL
STB-like	WikiPathway	LncRNA involvement in canonical Wnt signaling and colorectal cancer WP4258	13/94	0.00085166	0.011578	0	0	3.05035	21.5609	TFAP2A;GSK3B;TCF7L2;CSNK2A1;CSNK1A1;AXIN2;NKD2;PLAU;DVL3;CTNNB1;NOTUM;ATF3;EZH2
STB-like	WikiPathway	Notch Signaling Pathway Netpath WP61	1961-10-01	0.000876254	0.0115988	0	0	3.72136	26.1979	NCOR2;GSK3B;CDKN1A;HDAC2;ITCH;NOTCH1;EP300;MAML3;GATA3;RBPJ
STB-like	WikiPathway	Primary focal segmental glomerulosclerosis (FSGS) WP2572	1972-11-01	0.000906754	0.0116948	0	0	3.42406	23.9877	CDKN1C;CDKN1A;PCNA;NOTCH1;TGFB1;ITGB4;CTSL;CTNNB1;FYN;ACTN4;PTK2
STB-like	WikiPathway	Brain-derived neurotrophic factor (BDNF) signaling pathway WP2380	17/144	0.00095118	0.0119611	0	0	2.54817	17.7297	CYFIP1;GSK3B;CSNK2A1;PDPK1;SORT1;RANBP9;EIF2S2;NFKBIA;PPP2CA;RPS6KA1;IGF2BP1;SIRPA;CTNNB1;FYN;RAF1;SQSTM1;SH2B2
STB-like	WikiPathway	Head and Neck Squamous Cell Carcinoma WP4674	1973-11-01	0.0010199	0.012384	0	0	3.36865	23.2034	CDKN1A;NOTCH1;PDPK1;RHEB;SESN2;RPS6KB2;CTNNB1;PIK3CB;NFKB2;VEGFA;FGFR1
STB-like	WikiPathway	Hippo-Merlin Signaling Dysregulation WP4541	15/120	0.00103405	0.012384	0	0	2.71716	18.6785	PPP1R12A;ITGB4;INSR;YY1AP1;PTK2;PPP1CB;DDB1;CDH5;LATS2;CTNNA1;CTNNB1;TEAD1;FGFR1;TEAD3;PAK4
STB-like	WikiPathway	Prion disease pathway WP3995	1933-07-01	0.00109124	0.012765	0	0	5.10113	34.792	PDIA3;RXRA;HSPA5;EP300;FYN;PTK2;FGFR1
STB-like	WikiPathway	SARS-CoV-2 altering angiogenesis via NRP1 WP5065	2022-05-03	0.00118229	0.0135157	0	0	28.3433	191.042	NRP1;FURIN;VEGFA
STB-like	WikiPathway	Oncostatin M Signaling Pathway WP2374	1965-10-01	0.00145076	0.0162163	0	0	3.44999	22.548	NFKBIA;CEBPB;PRKCH;JUND;SERPINE1;CDK2;TIMP3;IL6ST;RAF1;VEGFA
STB-like	WikiPathway	Focal Adhesion-PI3K-Akt-mTOR-signaling pathway WP3932	28/303	0.00152111	0.016633	0	0	1.94462	12.6173	GSK3B;CDKN1A;CSF3R;CAB39;ITGB4;SLC2A1;PIK3CB;PIK3C2A;PPP2CA;TCL1B;PPP2R5E;CREB3L2;RAB2A;HSP90AA1;NOS2;PDPK1;INSR;PTK2;PGF;VEGFA;RHEB;GNB2;RPS6KB2;PPP2R2D;MDM2;ULK1;RAF1;FGFR1
STB-like	WikiPathway	Wnt/beta-catenin signaling pathway in leukemia WP3658	2026-06-01	0.00155851	0.0166794	0	0	5.68024	36.7172	GSK3B;JUP;CSNK1A1;CTNNB1;AXIN2;PPARD
STB-like	WikiPathway	Pancreatic adenocarcinoma pathway WP4263	1989-12-01	0.00166215	0.0174179	0	0	2.95963	18.9406	CDKN1A;RALBP1;RALB;TGFB1;GADD45B;RPS6KB2;PIK3CB;RAF1;PAK4;VEGFA;GADD45G;BCL2L1
STB-like	WikiPathway	Follicle Stimulating Hormone (FSH) signaling pathway WP2035	2027-06-01	0.0019194	0.0197032	0	0	5.40947	33.8402	RHEB;RPS6KB2;CGA;SGK1;RAF1;CYP19A1
STB-like	WikiPathway	7q11.23 copy number variation syndrome WP4932	13/104	0.00217958	0.0219266	0	0	2.71371	16.6313	CDKN1C;HDAC2;PCNA;HMGA1;VPS37A;VPS37B;USF1;ABHD11;CTNNB1;ULK1;SQSTM1;VAMP2;BRD4
STB-like	WikiPathway	Focal Adhesion WP306	20/198	0.0024648	0.0243097	0	0	2.13961	12.8497	VASP;GSK3B;PPP1R12A;ITGB4;PDPK1;XIAP;ACTN4;PIK3CB;PTK2;PGF;VEGFA;PPP1CB;RAP1B;RAPGEF1;CTNNB1;FYN;PIP5K1C;FLNC;RAF1;PAK4
STB-like	WikiPathway	Kit receptor signaling pathway WP304	1959-09-01	0.00262603	0.0246595	0	0	3.41297	20.2808	LYN;SOCS1;RPS6KA1;EP300;FYN;GAB2;RAF1;SOCS6;SH2B2
STB-like	WikiPathway	Hematopoietic Stem Cell Gene Regulation by GABP alpha/beta Complex WP3657	2020-05-01	0.00264734	0.0246595	0	0	6.30675	37.4255	DNMT1;DNMT3B;EP300;MCL1;BCL2L1
STB-like	WikiPathway	Hypertrophy Model WP516	2020-05-01	0.00264734	0.0246595	0	0	6.30675	37.4255	JUND;IL1R1;IFRD1;ATF3;VEGFA
STB-like	WikiPathway	Small cell lung cancer WP4658	1996-12-01	0.00317357	0.0290238	0	0	2.71199	15.6018	CDKN1C;NFKBIA;CDKN1A;RXRA;NOS2;GADD45B;CCNE1;CDK2;PIK3CB;PTK2;GADD45G;BCL2L1
STB-like	WikiPathway	Galanin receptor pathway WP4970	2021-05-01	0.00333219	0.0298854	0	0	5.91226	33.7243	TFAP2A;CDKN1C;CDKN1A;VAMP2;VEGFA
STB-like	WikiPathway	B Cell Receptor Signaling Pathway WP23	1997-12-01	0.00345966	0.0298854	0	0	2.67994	15.1861	LYN;NFKBIA;GSK3B;PDPK1;RPS6KA1;SH3BP2;RAPGEF1;PIP5K1A;FYN;PIP5K1C;GAB2;RAF1
STB-like	WikiPathway	Ferroptosis WP4313	1940-07-01	0.00350545	0.0298854	0	0	4.01759	22.7132	MAP1LC3B;FTH1;PCBP1;SLC40A1;HMOX1;SLC3A2;FTL
STB-like	WikiPathway	Glycogen Synthesis and Degradation WP500	1940-07-01	0.00350545	0.0298854	0	0	4.01759	22.7132	PPP2CA;GSK3B;PPP2R5E;PHKG2;CALM3;CALM1;HK1
STB-like	WikiPathway	Regulation of Actin Cytoskeleton WP51	16/150	0.00375202	0.0310556	0	0	2.26986	12.6782	PPP1R12A;RDX;RASSF7;PIK3CB;PIK3C2A;BAIAP2;PTK2;SLC9A1;SSH1;GNA12;PIP4K2A;PIP5K1A;PIP5K1C;RAF1;FGFR1;PAK4
STB-like	WikiPathway	Pathways Regulating Hippo Signaling WP4540	1998-12-01	0.00376619	0.0310556	0	0	2.64864	14.7839	CDH5;TCF7L2;PRKCH;LATS2;INSR;PRKAG2;CTNNB1;PRKCZ;TEAD1;YY1AP1;FGFR1;TEAD3
STB-like	WikiPathway	ncRNAs involved in Wnt signaling in hepatocellular carcinoma WP4336	1986-11-01	0.00387718	0.0314552	0	0	2.78284	15.4521	GSK3B;TCF7L2;CSNK2A1;PLAU;CSNK1A1;DVL3;CTNNB1;NOTUM;KLF4;NKD2;EZH2
STB-like	WikiPathway	Ectoderm Differentiation WP2858	15/138	0.00412369	0.0320047	0	0	2.31732	12.7244	TFAP2A;TFAP2C;JUP;SMURF1;PRKAG2;RRBP1;NR2F2;ST8SIA4;PLXNA2;CTNNB1;HIST1H2BH;FYN;TRIM33;RAB8B;PPARD
STB-like	WikiPathway	Transcription factor regulation in adipogenesis WP3599	2022-05-01	0.00413571	0.0320047	0	0	5.56419	30.5368	CEBPA;CEBPB;RXRA;CEBPD;INSR
STB-like	WikiPathway	Genotoxicity pathway WP4286	1963-09-01	0.00413579	0.0320047	0	0	3.15949	17.3395	CDKN1A;CEBPD;EI24;ID2;MDM2;RAPGEF2;CBLB;FBXO22;E2F8
STB-like	WikiPathway	Endochondral Ossification with Skeletal Dysplasias WP4808	1964-09-01	0.00460237	0.0345521	0	0	3.10188	16.6918	CDKN1C;TGFB1;CAB39;PLAU;TIMP3;CALM1;BMP7;VEGFA;FGFR1
STB-like	WikiPathway	Endochondral Ossification WP474	1964-09-01	0.00460237	0.0345521	0	0	3.10188	16.6918	CDKN1C;TGFB1;CAB39;PLAU;TIMP3;CALM1;BMP7;VEGFA;FGFR1
STB-like	WikiPathway	Breast cancer pathway WP4262	16/154	0.00485341	0.0356912	0	0	2.2036	11.7409	GSK3B;TCF7L2;CDKN1A;NOTCH1;CSNK2A1;GADD45B;CSNK1A1;NCOA3;AXIN2;GADD45G;NFKB2;RPS6KB2;DVL3;CTNNB1;RAF1;FGFR1
STB-like	WikiPathway	Vitamin D Receptor Pathway WP2877	18/182	0.00492857	0.0356912	0	0	2.08736	11.0895	CEBPA;CDKN1A;TGFB1;TNFAIP3;MYO9B;KLF4;TREM1;CDC34;RXRA;CCNE1;CDK2;ID4;TIMP2;TIMP3;CD9;MXD1;EPHB4;PPARD
STB-like	WikiPathway	Endoderm differentiation WP2853	15/141	0.00504198	0.0356912	0	0	2.26178	11.9647	TRIM71;DUSP5;NOTCH1;TGFB1;WWC1;SIAH2;CDYL;BMP7;AEBP2;UBR5;DNMT3B;CTNNB1;PABPC1;JARID2;EZH2
STB-like	WikiPathway	NRF2-ARE regulation WP4357	2023-05-01	0.00506848	0.0356912	0	0	5.25479	27.7701	GSK3B;CEBPB;INSR;HMOX1;FYN
STB-like	WikiPathway	Pathways affected in adenoid cystic carcinoma WP3651	1965-09-01	0.00510888	0.0356912	0	0	3.04633	16.0748	CEBPA;NOTCH1;KMT2C;ERBIN;EP300;TLK1;MAML3;RAF1;SMARCA2
STB-like	WikiPathway	Apoptosis Modulation and Signaling WP1772	1990-11-01	0.0054992	0.0375659	0	0	2.64138	13.7435	NFKBIA;DAXX;IL1R1;BIK;BNIP3;TOLLIP;XIAP;TNFRSF1B;TNFRSF1A;MCL1;BCL2L1
STB-like	WikiPathway	miRNA regulation of prostate cancer signaling pathways WP3981	1933-06-01	0.00555307	0.0375659	0	0	4.20603	21.8436	NFKBIA;GSK3B;CDKN1A;MDM2;CTNNB1;RAF1
STB-like	WikiPathway	Role of Osx and miRNAs in tooth development WP3971	2015-04-01	0.00560127	0.0375659	0	0	6.87468	35.6436	NOTCH1;CTNNB1;KLF4;BMP7
STB-like	WikiPathway	ErbB signaling pathway WP673	1991-11-01	0.00597822	0.0395664	0	0	2.60822	13.3532	GSK3B;CDKN1A;ERBB3;PDPK1;RPS6KB2;MDM2;CBLB;PIK3CB;RAF1;PTK2;PAK4
STB-like	WikiPathway	Type 2 papillary renal cell carcinoma WP4241	1934-06-01	0.0064612	0.0422076	0	0	4.0556	20.4481	CDKN1A;TGFB1;SLC2A1;TFEB;EP300;VEGFA
STB-like	WikiPathway	MAPK Signaling Pathway WP382	22/246	0.0067464	0.043204	0	0	1.86946	9.34495	DAXX;JUND;TGFB1;IL1R1;HSPB1;DUSP8;NFKB2;TNFRSF1A;RPS6KA4;RAP1B;NR4A1;PPM1B;DDIT3;MKNK2;GNA12;RAPGEF2;MAP3K8;FLNC;RAF1;HSPA1B;MAP3K4;FGFR1
STB-like	WikiPathway	TGF-beta Signaling Pathway WP366	14/132	0.00678552	0.043204	0	0	2.2528	11.2482	KLF10;CDKN1A;TGFB1;JUND;SMURF1;ITGB4;NEDD4L;NEDD9;NUP153;PTK2;ITCH;EP300;RAF1;ATF3
STB-like	WikiPathway	ID signaling pathway WP53	2016-04-01	0.00717427	0.0445513	0	0	6.30146	31.1119	CCNE1;ID2;CDK2;ID3
STB-like	WikiPathway	Interactome of polycomb repressive complex 2 (PRC2) WP2916	2016-04-01	0.00717427	0.0445513	0	0	6.30146	31.1119	AEBP2;RBBP7;JARID2;EZH2
STB-like	WikiPathway	PI3K-Akt signaling pathway WP4172	28/340	0.0075829	0.0465146	0	0	1.71062	8.35102	GSK3B;CDKN1A;CSF3R;ITGB4;PIK3CB;PPP2CA;TCL1B;PPP2R5E;CREB3L2;MCL1;HSP90AA1;PDPK1;INSR;PTK2;PGF;VEGFA;CCNE1;RHEB;GNB2;CDK2;RPS6KB2;PPP2R2D;MDM2;COL9A3;SGK1;RAF1;BCL2L1;FGFR1
STB-like	WikiPathway	Aryl Hydrocarbon Receptor Netpath WP2586	1946-07-01	0.00775175	0.0469775	0	0	3.39842	16.5158	NCOR2;CDKN1A;HSP90AA1;CDK2;EP300;RAF1;VEGFA
STB-like	WikiPathway	Cytosine methylation WP3585	2022-09-03	0.00852869	0.0498191	0	0	9.44577	45.0027	MBD3;DNMT1;TET2
STB-like	WikiPathway	Target Of Rapamycin (TOR) Signaling WP1471	1936-06-01	0.00859308	0.0498191	0	0	3.78483	18.0037	PRR5;RRAGC;RHEB;ULK3;PRKAG2;ULK1
STB-like	WikiPathway	Endoplasmic reticulum stress response in coronavirus infection WP4861	1947-07-01	0.00872183	0.0498191	0	0	3.31329	15.7114	PPP1CB;ERN1;XBP1;PPP1R12A;HSPA5;EIF2AK1;DDIT3
STB-like	WikiPathway	Mechanoregulation and pathology of YAP/TAZ via Hippo and non-Hippo mechanisms WP4534	1947-07-01	0.00872183	0.0498191	0	0	3.31329	15.7114	ITGB4;CTNNA1;CTNNB1;TEAD1;YY1AP1;TEAD3;PAK4
STB-like	WikiPathway	Leptin Insulin Overlap WP3935	2017-04-01	0.00901299	0.0498191	0	0	5.81643	27.3901	SOCS1;PDPK1;INSR;DGKZ
STB-like	WikiPathway	MAP3K1 role in promoting and blocking gonadal determination WP4872	2017-04-01	0.00901299	0.0498191	0	0	5.81643	27.3901	GSK3B;CTNNB1;MAP3K4;GADD45G
STB-like	WikiPathway	nsp1 from SARS-CoV-2 inhibits translation initiation in the host cell WP5027	2017-04-01	0.00901299	0.0498191	0	0	5.81643	27.3901	EIF5;EIF2S2;EIF1;EIF3B
STB-like	WikiPathway	Regulation of Wnt/B-catenin Signaling by Small Molecule Compounds WP3664	2017-04-01	0.00901299	0.0498191	0	0	5.81643	27.3901	GSK3B;LRP1;CSNK1A1;CTNNB1
STB-like	Bioplanet	Disease	74/674	2.27153e-10	2.65541e-07	0	0	2.42864	53.9288	GSK3B;ARF1;CDKN1A;FEN1;ACADVL;CCNT2;CLTA;AP2A1;HERPUD1;PSMD6;PSMD7;SERP1;PSMD2;ATP6V1E1;HSP90AA1;ATP6V1G1;ATP6V0B;ATP6V0E1;PDPK1;VPS37A;WIPI1;VPS37B;GAB2;ERN1;DDIT3;NUP50;ELMO1;TRIB3;HIST1H2BH;ATP6V0D1;RAF1;ATF3;VAMP2;ATP6V1A;STX12;PSMD11;PSMD13;PSMB6;PPP2CA;UBB;PABPN1;TPR;UBC;IGF2BP1;DNAJB9;POLR2F;FYN;POLR2H;ATP6V1D;POLR2K;ATP6V1C2;ATP6V1F;CPSF4;XBP1;TGFB1;HSPA5;NOS2;TAF12;TAF13;EDEM1;GFPT1;HMGA…
STB-like	Bioplanet	Protein processing in the endoplasmic reticulum	29/166	4.21952e-09	2.44094e-06	0	0	4.07682	78.6155	VCP;TUSC3;SAR1B;RRBP1;HERPUD1;SEC61A1;LMAN1;MAN1A2;BAG1;UBQLN1;SIL1;PDIA3;BCAP31;XBP1;HSP90AA1;HSPA5;EDEM1;EIF2AK1;UBE2G1;RAD23B;ERN1;DNAJA1;NPLOC4;DDIT3;DNAJC5;DNAJA2;STT3B;P4HB;HSPA1B
STB-like	Bioplanet	Insulin signaling pathway	39/277	6.26417e-09	2.44094e-06	0	0	3.17145	59.9037	GSK3B;ARF1;INPPL1;SLC2A1;PRKAG2;CBLB;PIK3CB;PIK3C2A;PRKCZ;HK1;RPS6KA4;PPP1CB;SOCS1;RPS6KA1;MKNK2;PHKG2;MAP3K8;MAP3K4;SH2B2;XBP1;PRKCH;EIF2B2;CSNK2A1;PDPK1;INSR;TNFRSF1A;EHD1;PSMC4;RHEB;RPS6KB2;RAPGEF1;TRIB3;CALM3;RHOU;CALM1;SGK1;RAF1;VAMP2;ARF6
STB-like	Bioplanet	mTOR signaling pathway	23/113	8.46981e-09	2.4753e-06	0	0	4.90407	91.1508	PRR5;CAB39;PDPK1;BNIP3;PIK3CB;YWHAZ;PGF;VEGFA;PPP2CA;CLIP1;RRAGC;CCNE1;RHEB;RPS6KA1;CDK2;RPS6KB2;ULK3;ULK1;RAF1;SGK1;EIF4G2;EIF4G1;YWHAH
STB-like	Bioplanet	FSH regulation of apoptosis	37/263	1.56183e-08	3.65156e-06	0	0	3.16407	56.8736	CDKN1C;ZNF331;HDAC5;RAB1A;CTNND1;CEBPG;CREM;ATP2A2;PTPN21;LYPD3;CYP19A1;PPP1CB;CYP11A1;HSD17B1;BAG1;TIMP3;TLK1;SH3BP4;APOE;FLNC;CD55;IER3;RAB2A;KLF10;YTHDF2;CSNK2A1;CSNK1A1;FST;VEGFA;ARL4C;PTP4A1;PTPRE;DNAJC5;FDX1;TYRO3;ID4;SGK1
STB-like	Bioplanet	Iron uptake and transport	13/39	2.99369e-08	4.80182e-06	0	0	9.53065	165.111	ATP6V1A;ATP6V0B;ATP6V1G1;ATP6V0E1;SLC40A1;FTH1;HMOX1;ATP6V1E1;ATP6V0D1;ATP6V1D;ATP6V1C2;ATP6V1F;FTL
STB-like	Bioplanet	T cell receptor regulation of apoptosis	63/603	3.41653e-08	4.80182e-06	0	0	2.27802	39.1639	CDKN1A;RBM25;BTG1;AHCYL1;ITSN1;TNFAIP3;F11R;SEC61A1;TBK1;MAP3K8;CCR7;HMGN2;ATP6V1E1;IER2;IER3;CTSB;RAB2A;DUSP5;HSP90AA1;H2AFY;IL1R1;DESI2;SHISA5;DUSP8;TNFRSF1B;RAD23B;TNFRSF1A;CLIP1;RP2;CCNE1;PSPC1;DDIT3;CD2BP2;LCP1;ATF3;HDAC2;CEBPD;SLC20A1;EI24;SLC3A2;GATA3;OAZ1;BAG1;HSF1;ZBTB7A;POLR2K;MCL1;JUND;TGFB1;SIVA1;GADD45B;HSPA5;PLK2;BNIP3;UBE2A;CLK1;NFKBIA;NR4A1;TFCP2;CDK2;NFKBIE;ADA;FGFR1
STB-like	Bioplanet	Developmental biology	49/420	4.08183e-08	4.80182e-06	0	0	2.56452	43.6331	NRP1;GSK3B;NRP2;TRIO;PLXND1;PITPNA;CLTA;MED19;AP2A1;RBPJ;MED16;MED15;RPS6KA4;MED13;RPS6KA1;EP300;HSP90AA1;SEMA6A;CSNK2A1;NCOA3;NCOR2;RAF1;CEBPA;SEMA7A;CEBPB;NOTCH1;CEBPD;FURIN;RXRA;GPC1;PLXNA2;ST8SIA4;CTNNA1;FYN;PIP5K1C;PAK4;SPAG9;VASP;TGFB1;MYO10;SIAH2;RDX;RANBP9;NR2F2;KLF4;PTK2;CTNNB1;COL9A3;FGFR1
STB-like	Bioplanet	BDNF signaling pathway	36/261	4.08878e-08	4.80182e-06	0	0	3.08922	52.5551	CDKN1A;DOCK4;BTG1;SERPINE1;HSPB1;ADM;GATA3;GATA2;HERPUD1;RGS2;SH3BP5;FLNC;PHLDA2;IER2;DDX17;KLF10;DUSP5;PNISR;XBP1;HSPA5;ATP6AP1;GDF15;PLK2;GFPT1;ESRRG;VEGFA;DNAJA1;NR4A1;TFDP2;DDIT3;ID2;HBP1;SRSF5;ATF3;HSPA1B;NUCB2
STB-like	Bioplanet	Adaptive immune system	63/606	4.10763e-08	4.80182e-06	0	0	2.26507	38.5239	GSK3B;ARF1;CDKN1A;CLTA;CBLB;AP2A1;PIK3CB;SEC61A1;PSMD6;PSMD7;CTSL;PPP2R5E;UBE2Q2;PSMD2;MAP3K8;SKP2;CTSD;CTSB;PDIA3;WSB1;RIPK2;PDPK1;YWHAZ;HLA-E;CDC34;ORAI1;TRIB3;RAF1;TRIM11;RAB7A;PSMD11;SAR1B;PSMD13;NEDD4L;ANAPC11;PSMB6;RAP1B;PPP2CA;FZR1;SOCS1;UBB;UBC;FYN;LYN;VASP;UBE2H;HSPA5;UBE2B;SMURF1;UBE2G1;UBE2A;NFKBIA;NR4A1;SPSB1;ITCH;PSMC4;PSMC1;RPS6KB2;MDM2;TPP2;CALM1;NFKBIE;LGMN
STB-like	Bioplanet	Signaling events mediated by HDAC class I	17/70	4.79787e-08	5.09883e-06	0	0	6.12994	103.305	MBD3;HDAC5;HDAC2;SMURF1;NUP153;SIRT7;GATA2;TNFRSF1A;GATAD2A;NCOR2;NFKBIA;TFCP2;SIN3B;EP300;SAP18;RBBP7;MXD1
STB-like	Bioplanet	Hemostasis pathway	52/468	7.82759e-08	7.62538e-06	0	0	2.42887	39.7437	DOCK4;KDM1A;SERPINE1;ATP2A2;PIK3CB;F11R;TREM1;PLAU;PPP2R5E;HMG20B;EP300;SIRPA;SLC16A3;PRKCH;PDPK1;ACTN4;DGKZ;YWHAZ;SLC7A6;SLC7A8;KIFC1;ORAI1;GAS6;RAF1;CD63;HDAC2;SLC3A2;GATA3;GATA2;TFPI;PRKCZ;RAP1B;PPP2CA;GNA12;FYN;SH2B2;LYN;TGFB1;HSPA5;NOS2;ATP2B4;PTK2;VEGFA;EHD1;MAFG;GNB2;CDK2;CALU;CD9;MAFK;CALM1;RCOR1
STB-like	Bioplanet	Interleukin-2 signaling pathway	79/847	8.93295e-08	8.03279e-06	0	0	2.01787	32.752	BTG3;BTG1;CLIC3;CTSZ;SERPINE1;INPPL1;PIK3CB;LITAF;PLAU;TIMP2;TLK1;CCR7;CTSD;CTSB;IER3;PDIA3;DUSP5;DAXX;SLC38A1;HSP90AA1;CSNK2A1;IL1R1;SLC30A1;GAB2;DUSP8;TNFRSF1B;PTP4A1;TPST1;CCNE1;RIN3;ADAM8;TOP1;IL6ST;RAF1;SGK1;ARF6;PPARD;PCNA;RALB;KMT2C;CREM;FURIN;MLLT1;RRBP1;GATA3;SOCS1;CAMK2N1;CHST12;BAG1;UBC;CTNNA1;FYN;KCNN4;ZBTB7A;CD55;LYN;RBM38;SPAG9;XBP1;JUND;NOS2;SLC35E1;ZBTB11;EIF2S2;EIF1;VEGFA;GADD45G…
STB-like	Bioplanet	Immune system	89/998	1.03035e-07	8.60341e-06	0	0	1.92655	30.9948	GSK3B;ARF1;CDKN1A;EIF4A3;INPPL1;TNFAIP3;CLTA;AP2A1;CBLB;PIK3CB;EEA1;SEC61A1;PSMD6;PSMD7;TBK1;CTSL;UBE2Q2;PPP2R5E;PSMD2;RPS6KA1;EP300;MAP3K8;SKP2;CTSD;CTSB;PDIA3;WSB1;RIPK2;PDPK1;IFNGR1;IL1R1;GAB2;YWHAZ;HLA-E;PPM1B;CDC34;NUP50;RAPGEF1;ORAI1;TRIB3;IL6ST;RAF1;SQSTM1;TRIM11;RAB7A;PSMD11;SAR1B;PSMD13;NEDD4L;TANK;ANAPC11;PSMB6;RAP1B;PPP2CA;FZR1;SOCS1;UBB;TPR;UBC;FYN;CD55;LYN;VASP;UBE2H;UBE2B;HSPA5;SMUR…
STB-like	Bioplanet	Downstream signaling events Of B cell receptor (BCR)	19/98	3.68955e-07	2.87539e-05	0	0	4.59929	68.1274	GSK3B;CDKN1A;PSMD11;PSMD13;PDPK1;NFKBIA;PSMB6;NR4A1;PSMD6;PSMD7;UBB;PSMC4;PSMD2;PSMC1;UBC;RPS6KB2;MDM2;TRIB3;NFKBIE
STB-like	Bioplanet	p53 activity regulation	21/118	4.12817e-07	3.01615e-05	0	0	4.14455	60.926	GSK3B;DAXX;CDKN1A;PCNA;RRM2;GADD45B;CSNK1A1;EI24;SERPINE1;SHISA5;FBXO11;GADD45G;PPP2CA;KAT5;CCNE1;SESN2;CDK2;MDM2;EP300;TIMP3;SKP2
STB-like	Bioplanet	Degradation of beta-catenin by the destruction complex	16/73	5.39235e-07	3.60779e-05	0	0	5.35795	77.3319	GSK3B;PSMD11;PSMD13;CSNK1A1;PPP2CA;PSMB6;PSMD6;FZR1;PSMD7;UBB;PPP2R5E;PSMC4;PSMD2;PSMC1;UBC;CTNNB1
STB-like	Bioplanet	Signaling by the B cell receptor (BCR)	24/151	5.5552e-07	3.60779e-05	0	0	3.62301	52.1835	LYN;GSK3B;CDKN1A;PSMD11;PSMD13;PDPK1;CBLB;NFKBIA;PSMB6;NR4A1;PSMD6;PSMD7;UBB;PSMC4;PSMD2;PSMC1;UBC;RPS6KB2;MDM2;ORAI1;TRIB3;FYN;CALM1;NFKBIE
STB-like	Bioplanet	Antigen presentation: folding, assembly, and peptide loading of class I MHC proteins	33/255	6.61697e-07	4.07118e-05	0	0	2.86168	40.7173	PSMD11;SAR1B;PSMD13;NEDD4L;CBLB;ANAPC11;PSMB6;SEC61A1;PSMD6;FZR1;PSMD7;SOCS1;UBB;UBE2Q2;PSMD2;UBC;SKP2;PDIA3;UBE2H;WSB1;HSPA5;UBE2B;SMURF1;UBE2G1;UBE2A;HLA-E;ITCH;SPSB1;CDC34;PSMC4;PSMC1;TPP2;TRIM11
STB-like	Bioplanet	HIF-1 transcriptional activity in hypoxia	15/66	7.41006e-07	4.33118e-05	0	0	5.61015	79.1888	NOS2;BNIP3;SERPINE1;SLC2A1;ADM;FURIN;GATA2;HK1;VEGFA;ID2;BHLHE40;EP300;HMOX1;ENG;MCL1
STB-like	Bioplanet	Transferrin endocytosis and recycling	2029-10-01	8.42346e-07	4.68906e-05	0	0	10.0058	139.952	ATP6V1A;ATP6V0B;ATP6V1G1;ATP6V0E1;INSR;ATP6V1E1;ATP6V0D1;ATP6V1D;ATP6V1C2;ATP6V1F
STB-like	Bioplanet	HIV infection	28/200	9.49629e-07	5.04598e-05	0	0	3.12625	43.3523	ARF1;FEN1;CCNT2;PSMD11;PSMD13;AP2A1;PSMB6;PSMD6;PSMD7;UBB;PSMD2;TPR;UBC;POLR2F;FYN;POLR2H;POLR2K;TAF12;TAF13;HMGA1;NUP153;VPS37A;VPS37B;PSMC4;PSMC1;NUP50;ELMO1;TCEA1
STB-like	Bioplanet	Endocytosis	28/201	1.05135e-06	5.34362e-05	0	0	3.10801	42.7831	NEDD4L;CLTA;CBLB;AP2A1;ASAP1;PRKCZ;EEA1;RAB11FIP1;ERBB3;CHMP1B;PIP5K1A;PIP5K1C;RAB11FIP4;RAB11FIP5;TGFB1;SMURF1;VPS37A;SNF8;VPS37B;RAB11A;HLA-E;EHD1;ITCH;MDM2;HSPA1B;ARF6;RAB7A;CHMP5
STB-like	Bioplanet	Pathways in cancer	38/325	1.27516e-06	6.21112e-05	0	0	2.55322	34.6534	GSK3B;CEBPA;CDKN1A;HDAC2;CSF3R;RALB;SLC2A1;XIAP;CBLB;PIK3CB;RXRA;TPR;CTNNA1;EP300;DVL3;SKP2;TCF7L2;RALBP1;HSP90AA1;TGFB1;JUP;NOS2;DAPK3;AXIN2;PTK2;PGF;RUNX1;VEGFA;NFKB2;NFKBIA;CCNE1;CDK2;MDM2;CTNNB1;RAF1;PPARD;BCL2L1;FGFR1
STB-like	Bioplanet	Signaling by insulin receptor	19/109	2.0128e-06	9.41187e-05	0	0	4.03481	52.9204	ATP6V1A;ATP6V1G1;ATP6V0B;ATP6V0E1;CAB39;PDPK1;INSR;PRKAG2;PIK3CB;RHEB;TRIB3;ATP6V1E1;ATP6V0D1;RAF1;ATP6V1D;ATP6V1C2;ATP6V1F;EIF4G1;FGFR1
STB-like	Bioplanet	Signaling by NGF	29/221	2.34048e-06	0.000104038	0	0	2.90049	37.6054	GSK3B;CDKN1A;HDAC2;TRIO;RALB;ITSN1;CLTA;AP2A1;FURIN;PIK3CB;KALRN;RTN4;PPP2CA;ABR;UBB;RPS6KA1;UBC;RIPK2;PDPK1;NET1;NFKBIA;NR4A1;RPS6KB2;RAPGEF1;MDM2;TRIB3;CALM1;RAF1;SQSTM1
STB-like	Bioplanet	Cyclin A-Cdk2-associated events at S phase entry	15/72	2.40294e-06	0.000104038	0	0	5.01802	64.9273	CDKN1A;PSMD11;PSMD13;PSMB6;PSMD6;FZR1;PSMD7;UBB;CCNE1;PSMC4;PSMD2;PSMC1;UBC;CDK2;SKP2
STB-like	Bioplanet	Vibrio cholerae infection	13/55	2.52329e-06	0.000105347	0	0	5.89495	75.9856	ATP6V1A;ARF1;ATP6V0B;ATP6V1G1;ATP6V0E1;ATP6AP1;SEC61A1;KDELR2;ATP6V1E1;ATP6V0D1;ATP6V1D;ATP6V1C2;ATP6V1F
STB-like	Bioplanet	Gene expression	82/968	2.62051e-06	0.000105634	0	0	1.80964	23.2577	ZNF254;ZNF331;CCNT2;EIF4A3;SERPINE1;HSPB1;HNRNPR;RBPJ;MED16;SMG7;MED15;SEC61A1;PSMD6;PSMD7;MED13;PSMD2;PAPOLA;ZNF600;TNPO1;TEAD1;TEAD3;EIF5B;NCOA3;SARS;YWHAZ;SRRM1;NCOR2;TFDP2;NUP50;CD2BP2;SRSF4;ETF1;HNRNPH2;HIST1H2BH;SRSF5;PABPC1;MAML3;ZNF114;PPARD;DDX6;PSMD11;NOTCH1;PSMD13;NEDD4L;ZFP36L1;PSMB6;PPP2CA;RXRA;PABPN1;UBB;PCBP1;TPR;UBC;POLR2F;NRBF2;POLR2H;POLR2K;PAIP1;EIF2B2;POU2F1;TAF12;TAF13;CBX3;A…
STB-like	Bioplanet	Ubiquitin-mediated degradation of phosphorylated Cdc25A	14/64	2.81419e-06	0.00010966	0	0	5.33577	68.1957	PSMD11;PSMD13;OAZ1;AZIN1;PSMB6;PSMD6;FZR1;PSMD7;UBB;PSMC4;PSMD2;PSMC1;UBC;CDK2
STB-like	Bioplanet	S phase	19/112	3.06404e-06	0.000113737	0	0	3.90403	49.5647	CDT1;CDKN1A;FEN1;PSMD11;PCNA;MCM7;PSMD13;PSMB6;PSMD6;FZR1;PSMD7;UBB;CCNE1;PSMC4;PSMD2;PSMC1;UBC;CDK2;SKP2
STB-like	Bioplanet	Membrane trafficking	21/133	3.11343e-06	0.000113737	0	0	3.58663	45.4777	NAPA;COPB2;ARF1;SAR1B;SORT1;COPB1;CTSZ;CLTA;VPS37A;SNF8;VPS37B;PIK3C2A;BLOC1S4;UBB;FTH1;MYO6;UBC;YIPF6;VAMP2;FTL;CHMP5
STB-like	Bioplanet	Mitotic G1-G1/S phases	21/135	3.97325e-06	0.000140749	0	0	3.52333	43.8159	CDT1;CDKN1A;PSMD11;PCNA;RRM2;MCM7;PSMD13;MCM10;PPP2CA;PSMB6;PSMD6;PSMD7;UBB;TFDP2;CCNE1;PSMC4;PSMD2;PSMC1;UBC;CDK2;SKP2
STB-like	Bioplanet	Signaling by TGF-beta receptor complex	14/66	4.14372e-06	0.000142471	0	0	5.13001	63.5809	CCNT2;TGFB1;SMURF1;SERPINE1;NEDD4L;FURIN;F11R;PRKCZ;PPP1CB;NCOR2;TFDP2;UBB;UBC;TRIM33
STB-like	Bioplanet	Cell cycle	46/453	5.2454e-06	0.00017345	0	0	2.18349	26.5472	CDKN1C;HDAC5;GSK3B;ARF1;CDKN1A;HDAC2;FEN1;PCNA;PSMD11;MCM7;PSMD13;MCM10;SYNE2;ANAPC11;CDC14B;LMNB1;PSMB6;PPP2CA;PSMD6;FZR1;PSMD7;UBB;PPP2R5E;PSMD2;UBC;EP300;RBBP7;SKP2;YWHAH;CDT1;HSP90AA1;TGFB1;RRM2;GADD45B;YWHAZ;GADD45G;CLIP1;STAG2;TFDP2;PSMC4;CCNE1;PSMC1;CDK2;MDM2;HIST1H2BH;PAFAH1B1
STB-like	Bioplanet	mRNA stability regulation by proteins that bind AU-rich elements	16/86	5.34148e-06	0.00017345	0	0	4.35991	52.9293	PSMD11;PSMD13;HSPB1;YWHAZ;ZFP36L1;PSMB6;PSMD6;PSMD7;UBB;PSMC4;PSMD2;PSMC1;UBC;PABPC1;TNPO1;EIF4G1
STB-like	Bioplanet	Apoptosis regulation	15/78	6.8442e-06	0.00021624	0	0	4.53868	53.9744	CDKN1A;PSMD11;PSMD13;DAPK3;PSMB6;PSMD6;PSMD7;UBB;CCNE1;PSMC4;PSMD2;PSMC1;UBC;CDK2;MDM2
STB-like	Bioplanet	DNA replication pre-Initiation	16/88	7.27763e-06	0.000223883	0	0	4.23835	50.1427	CDT1;CDKN1A;PSMD11;MCM7;PSMD13;MCM10;PSMB6;PSMD6;FZR1;PSMD7;UBB;PSMC4;PSMD2;PSMC1;UBC;CDK2
STB-like	Bioplanet	Signaling by NOTCH	19/119	7.68131e-06	0.000230242	0	0	3.6294	42.7425	TLE3;HDAC5;HDAC2;NOTCH1;ATP2A2;FURIN;RBPJ;NCOR2;ITCH;UBB;TFDP2;UBC;AGO2;NEURL1;ST3GAL4;EP300;TMED2;MAML3;RAB6A
STB-like	Bioplanet	Senescence and autophagy	17/99	8.47153e-06	0.00024758	0	0	3.95597	46.201	GABARAPL2;GSK3B;GABARAPL1;CDKN1A;CEBPB;TGFB1;SERPINE1;HMGA1;ING2;MAP1LC3B;MMP14;LAMP1;MDM2;ULK1;IL6ST;RAF1;SQSTM1
STB-like	Bioplanet	Latent infection of Homo sapiens with Mycobacterium tuberculosis	1937-10-01	1.01357e-05	0.00028899	0	0	7.03815	80.9349	ATP6V1A;ATP6V0B;ATP6V1G1;ATP6V0E1;NOS2;ATP6V1E1;ATP6V0D1;ATP6V1D;ATP6V1C2;ATP6V1F
STB-like	Bioplanet	TNF-alpha signaling pathway	17/101	1.11624e-05	0.000304998	0	0	3.86137	44.0311	HSP90AA1;CSNK2A1;TNFAIP3;TNFRSF1B;PRKCZ;TANK;NFKB2;TNFRSF1A;NFKBIA;PPP2CA;TBK1;PSMD2;MAP3K8;RAF1;NFKBIE;SQSTM1;BCL2L1
STB-like	Bioplanet	Adipogenesis	20/133	1.12804e-05	0.000304998	0	0	3.382	38.5293	CEBPA;CDKN1A;CEBPB;TGFB1;GADD45B;CEBPD;STAT2;SERPINE1;HMGA1;GATA3;GATA2;NCOR2;SOCS1;RXRA;DDIT3;ID3;CTNNB1;TRIB3;IL6ST;PPARD
STB-like	Bioplanet	Rab GTPases mark targets in the endocytotic machinery	2022-12-06	1.14798e-05	0.000304998	0	0	18.9481	215.533	RAB2A;RAB1A;RAB9A;RAB6A;RAB11A;RAB7A
STB-like	Bioplanet	Calcineurin-dependent NFAT signaling role in lymphocytes	1955-12-01	1.47879e-05	0.000384157	0	0	5.30933	59.0488	GSK3B;NR4A1;PRKCH;CSNK2A1;CSNK1A1;EP300;MAP3K8;CALM3;YWHAZ;PRKCZ;YWHAH;BCL2L1
STB-like	Bioplanet	Phosphoinositides and their downstream targets	2025-08-01	2.03114e-05	0.000516176	0	0	8.92941	96.4763	EEA1;LYN;GSK3B;ARF1;PDPK1;AP2A1;PRKCZ;PFKP
STB-like	Bioplanet	Destabilization of mRNA by AUF1 (hnRNP D0)	13/66	2.12534e-05	0.000528622	0	0	4.66876	50.2311	PSMD11;PSMD13;HSPB1;PSMB6;PSMD6;PSMD7;UBB;PSMC4;PSMD2;PSMC1;UBC;PABPC1;EIF4G1
STB-like	Bioplanet	Transcriptional regulation of white adipocyte differentiation	14/77	2.68262e-05	0.000653329	0	0	4.23184	44.5449	CEBPA;CEBPB;TGFB1;CEBPD;NCOA3;MED19;NR2F2;MED16;KLF4;MED15;NCOR2;MED13;RXRA;EP300
STB-like	Bioplanet	Fibroblast growth factor 1	2026-08-01	2.80471e-05	0.000669124	0	0	8.43289	88.3904	CEBPA;CDKN1A;CEBPB;MMP14;PLAU;SERPINE1;TNPO1;VEGFA
STB-like	Bioplanet	Activation of NF-kappaB in B cells	13/68	2.96961e-05	0.000678278	0	0	4.49851	46.8947	PSMD11;PSMD13;PSMB6;NFKBIA;PSMD6;PSMD7;UBB;PSMC4;PSMD2;PSMC1;UBC;CDK2;NFKBIE
STB-like	Bioplanet	Epithelial cell signaling in Helicobacter pylori infection	13/68	2.96961e-05	0.000678278	0	0	4.49851	46.8947	ATP6V1A;LYN;ATP6V0B;ATP6V1G1;ATP6V0E1;ATP6AP1;F11R;NFKBIA;ATP6V1E1;ATP6V0D1;ATP6V1D;ATP6V1C2;ATP6V1F
STB-like	Bioplanet	Translation factors	1950-11-01	3.08104e-05	0.000678278	0	0	5.3618	55.6966	EIF5B;EIF2B2;EIF5;EIF2AK1;ETF1;PABPC1;EIF2S2;PAIP1;EIF1;EIF3B;EIF4G1
STB-like	Bioplanet	Signaling by SCF-KIT	14/78	3.11972e-05	0.000678278	0	0	4.16549	43.2177	LYN;GSK3B;CDKN1A;PDPK1;GAB2;NR4A1;SOCS1;RPS6KB2;MDM2;TRIB3;FYN;RAF1;SOCS6;SH2B2
STB-like	Bioplanet	ATF2 transcription factor network	1959-12-01	3.13319e-05	0.000678278	0	0	4.85645	50.3656	DUSP5;JUND;POU2F1;KAT5;H2AFY;NOS2;PLAU;DDIT3;EP300;DUSP8;ATF3;BCL2L1
STB-like	Bioplanet	Notch signaling pathway	18/121	3.5418e-05	0.000743655	0	0	3.33433	34.1712	GSK3B;CDKN1A;HDAC2;NOTCH1;KDM1A;FURIN;GATA3;RBPJ;RAB11A;NCOR2;ITCH;NEURL1;EP300;DVL3;MAML3;SKP2;MARK2;BCL2L1
STB-like	Bioplanet	Prostate cancer	15/89	3.56242e-05	0.000743655	0	0	3.86176	39.554	GSK3B;TCF7L2;CDKN1A;HSP90AA1;PDPK1;PIK3CB;NFKBIA;CCNE1;CREB3L2;CDK2;MDM2;EP300;CTNNB1;RAF1;FGFR1
STB-like	Bioplanet	Transmembrane transport of small molecules	42/432	3.73991e-05	0.00076701	0	0	2.0738	21.1401	ATP6V1A;SLC20A2;SLC43A2;SLC44A2;SLC20A1;SLC2A1;SLC40A1;ATP1A4;ATP2A2;SLC3A2;SLC4A2;SLC7A2;SLC9A1;HK1;FTH1;TPR;HMOX1;ATP6V1E1;SLC16A3;ATP6V1D;ATP6V1C2;SLC22A11;ATP6V1F;SLC38A1;ATP6V1G1;ATP6V0B;SLC13A4;ATP6V0E1;ABCC5;ATP2B4;SLC30A1;NUP153;RAB11A;SLC7A6;SLC7A8;SLC9A6;SLCO4A1;GNB2;NUP50;SLC29A1;ATP6V0D1;FTL
STB-like	Bioplanet	Collecting duct acid secretion	2027-08-01	3.81028e-05	0.000767968	0	0	7.98863	81.2861	ATP6V1A;ATP6V1G1;ATP6V0E1;ATP6V1E1;ATP6V0D1;ATP6V1D;ATP6V1C2;ATP6V1F
STB-like	Bioplanet	Licensing factor removal from origins	1961-12-01	4.44326e-05	0.000880368	0	0	4.65773	46.6776	PSMB6;CDT1;PSMD6;PSMD7;PSMD11;MCM7;PSMD13;PSMC4;PSMD2;PSMC1;MCM10;AZIN1
STB-like	Bioplanet	E-cadherin keratinocyte pathway	2021-07-01	5.04418e-05	0.000982774	0	0	9.47952	93.7969	VASP;JUP;CTNND1;CTNNA1;CTNNB1;PIP5K1A;FYN
STB-like	Bioplanet	Ubiquitin-mediated proteolysis	19/136	5.28063e-05	0.00101198	0	0	3.09926	30.5243	UBE2H;UBE2B;SMURF1;NEDD4L;XIAP;CBLB;UBE2G1;UBE2A;RHOBTB1;ANAPC11;DDB1;FZR1;ITCH;CDC34;SOCS1;UBE2Q2;UBR5;MDM2;SKP2
STB-like	Bioplanet	Androgen receptor regulation of biosynthesis and transcription	1953-11-01	5.47418e-05	0.00103085	0	0	4.97803	48.8488	DNAJA1;GSK3B;CEBPA;HSP90AA1;RXRA;POU2F1;KAT5;MDM2;EP300;GATA2;SMARCA2
STB-like	Bioplanet	APC/C-mediated degradation of cell cycle proteins	14/82	5.55545e-05	0.00103085	0	0	3.91964	38.4052	PSMD11;PSMD13;ANAPC11;PSMB6;PSMD6;FZR1;PSMD7;UBB;PSMC4;PSMD2;PSMC1;UBC;CDK2;SKP2
STB-like	Bioplanet	Proteasome degradation	1963-12-01	6.20288e-05	0.001133	0	0	4.4746	43.3496	PSMB6;PSMD6;PSMD7;PSMD11;UBB;UBE2B;PSMD13;PSMC4;PSMD2;PSMC1;UBC;HLA-E
STB-like	Bioplanet	Validated nuclear estrogen receptor alpha network	1964-12-01	7.28838e-05	0.00131079	0	0	4.38832	41.806	DDX17;NCOR2;CEBPB;XBP1;PCNA;NCOA3;SRA1;EP300;LCOR;TFF1;AXIN2;CTSD
STB-like	Bioplanet	E2F transcription factor network	13/74	7.48948e-05	0.00131744	0	0	4.05475	38.5178	CEBPA;CDKN1A;RRM2;SERPINE1;SMARCA2;RYBP;TFDP2;PLAU;CCNE1;CDK2;EP300;HBP1;MCL1
STB-like	Bioplanet	HIV factor interactions with host	18/128	7.55075e-05	0.00131744	0	0	3.12099	29.6222	ARF1;PSMD11;PSMD13;HMGA1;NUP153;AP2A1;PSMB6;PSMD6;PSMD7;UBB;PSMC4;PSMD2;NUP50;PSMC1;TPR;UBC;ELMO1;FYN
STB-like	Bioplanet	Cell cycle checkpoints	17/117	7.83133e-05	0.0013463	0	0	3.24081	30.6412	CDKN1A;PSMD11;MCM7;PSMD13;MCM10;ANAPC11;PSMB6;PSMD6;PSMD7;UBB;CCNE1;PSMC4;PSMD2;PSMC1;UBC;CDK2;MDM2
STB-like	Bioplanet	TGF-beta regulation of extracellular matrix	50/565	8.2714e-05	0.00139565	0	0	1.87253	17.602	CDKN1C;NRP2;SERPINE1;SLC2A1;SLC40A1;TNFAIP3;SPINT2;HERPUD1;CDH5;RGS2;CTSL;TIMP3;TBC1D10A;KLF10;GABARAPL2;IL1R1;NCOA3;AXIN2;TNFRSF1A;TFDP2;MORF4L2;TRIB3;ATF3;KHDRBS3;CEBPD;SLC20A1;COPB1;CREM;NEDD9;TFPI;HSPA13;FYN;MGAT1;CKB;APOE;CD55;TGFB1;JUP;TAF13;PLK2;INSR;NR2F2;VEGFA;CLK1;ID2;APOC1;ID4;ACKR3;PFKP;BCL2L1
STB-like	Bioplanet	TGF-beta receptor signaling in EMT (epithelial to mesenchymal transition)	2016-06-01	8.35719e-05	0.00139565	0	0	11.3665	106.729	TGFB1;UBB;SMURF1;UBC;F11R;PRKCZ
STB-like	Bioplanet	p38 alpha/beta MAPK downstream pathway	1938-09-01	8.78149e-05	0.00144585	0	0	5.89096	55.0232	RPS6KA4;CEBPB;CSNK2A1;NOS2;DDIT3;HSPB1;HBP1;USF1;SLC9A1
STB-like	Bioplanet	Delta Np63 pathway	1947-10-01	9.52547e-05	0.00150716	0	0	5.13324	47.5284	GSK3B;ITCH;NOTCH1;CEBPD;DLX5;ADRM1;MDM2;HBP1;ADA;RUNX1
STB-like	Bioplanet	Regulation of transcription by NOTCH1 intracellular domain	1947-10-01	9.52547e-05	0.00150716	0	0	5.13324	47.5284	NCOR2;HDAC5;TLE3;HDAC2;NOTCH1;UBB;UBC;EP300;MAML3;RBPJ
STB-like	Bioplanet	Apoptosis	27/242	9.54062e-05	0.00150716	0	0	2.40371	22.252	PSMD11;PSMD13;XIAP;PIK3CB;LMNB1;PSMB6;PSMD6;PSMD7;UBB;PSMD2;UBC;MCL1;BCAP31;IL1R1;DAPK3;TNFRSF1B;PTK2;TNFRSF1A;NFKBIA;H1F0;PSMC4;PSMC1;MDM2;CTNNB1;NFKBIE;BCL2L1;PLEC
STB-like	Bioplanet	Retinoblastoma protein regulation	1966-12-01	9.95776e-05	0.00155208	0	0	4.22535	38.9348	PPP2CA;CEBPA;CDKN1A;CEBPB;DNMT1;CEBPD;CCNE1;CDK2;MDM2;EP300;SKP2;RAF1
STB-like	Bioplanet	E-cadherin nascent AJ-like junctions pathway	1939-09-01	0.000109097	0.00165372	0	0	5.69429	51.9506	RAP1B;CSNK2A1;JUP;CTNND1;CTNNA1;RAPGEF1;CTNNB1;PIP5K1C;ARF6
STB-like	Bioplanet	Pre-NOTCH expression and processing	1957-11-01	0.0001102	0.00165372	0	0	4.5442	41.4122	NOTCH1;TFDP2;AGO2;ST3GAL4;ATP2A2;EP300;TMED2;FURIN;MAML3;RBPJ;RAB6A
STB-like	Bioplanet	Signaling by interleukins	16/109	0.000111343	0.00165372	0	0	3.27766	29.8362	LYN;IL1R1;RIPK2;INPPL1;PIK3CB;GAB2;YWHAZ;NFKB2;TNIP2;TOLLIP;RAPGEF1;MAP3K8;FYN;IL6ST;RAF1;SQSTM1
STB-like	Bioplanet	Wnt signaling pathway and pluripotency	15/98	0.000111757	0.00165372	0	0	3.44138	31.3137	GSK3B;TCF7L2;PRKCH;CTNND1;AXIN2;PRKCZ;NKD2;PPP2CA;PLAU;PPP2R5E;EP300;DVL3;CTNNB1;PAFAH1B1;PPARD
STB-like	Bioplanet	Activation of chaperones by IRE1 alpha	1948-10-01	0.000114943	0.0016796	0	0	4.99789	45.3363	ERN1;ACADVL;XBP1;SERP1;HSPA5;EDEM1;GFPT1;DNAJB9;WIPI1;ATP6V0D1
STB-like	Bioplanet	Androgen receptor signaling, proteolysis, and transcription regulation	14/88	0.00012275	0.00176291	0	0	3.60069	32.4255	GSK3B;CDKN1A;DAXX;KDM1A;NCOA3;PTK2;NCOR2;KAT5;CCNE1;BAG1;MDM2;EP300;CTNNB1;GAS6
STB-like	Bioplanet	Eukaryotic protein translation	2017-06-01	0.00012366	0.00176291	0	0	10.3326	92.9725	EIF5B;EIF5;EIF2S2;EIF4G2;EIF1;EIF4G1
STB-like	Bioplanet	DNA replication	24/207	0.000126555	0.00178244	0	0	2.50686	22.4987	CDT1;RNASEH2C;CDKN1A;FEN1;PCNA;PSMD11;MCM7;PSMD13;MCM10;PPP2CA;PSMB6;PSMD6;CLIP1;FZR1;PSMD7;STAG2;UBB;PSMC4;PPP2R5E;PSMD2;PSMC1;UBC;CDK2;PAFAH1B1
STB-like	Bioplanet	MAPK signaling pathway	32/314	0.000128757	0.00178613	0	0	2.17533	19.4857	RALB;HSPB1;PRKCZ;RPS6KA4;RAP1B;RPS6KA1;GNA12;MKNK2;MAP3K8;FLNC;MAP3K4;DUSP5;DAXX;PRKCH;JUND;TGFB1;GADD45B;H3F3B;HSPA5;IL1R1;DUSP8;GADD45G;NFKB2;TNFRSF1A;TMEM37;NR4A1;PPM1B;DDIT3;RAPGEF2;RAF1;HSPA1B;FGFR1
STB-like	Bioplanet	Autodegradation of Cdh1 by Cdh1-APC/C	1958-11-01	0.000129873	0.00178613	0	0	4.44728	39.7985	PSMB6;PSMD6;FZR1;PSMD7;PSMD11;PSMD13;PSMC4;PSMD2;PSMC1;CDK2;ANAPC11
STB-like	Bioplanet	Messenger RNA splicing: major pathway	1968-12-01	0.000134266	0.00182509	0	0	4.07401	36.3226	PABPN1;PCBP1;ALYREF;HNRNPF;HNRNPA2B1;PAPOLA;CD2BP2;HNRNPR;HNRNPH2;SRSF4;SRSF5;SRRM1
STB-like	Bioplanet	Antigen processing: cross presentation	13/79	0.000149653	0.00193275	0	0	3.74658	32.9969	PDIA3;PSMD11;PSMD13;HLA-E;PSMB6;SEC61A1;PSMD6;PSMD7;UBB;PSMC4;PSMD2;PSMC1;UBC
STB-like	Bioplanet	Signaling events mediated by hepatocyte growth factor receptor (c-Met)	13/79	0.000149653	0.00193275	0	0	3.74658	32.9969	PDPK1;INPPL1;RANBP9;GAB2;PRKCZ;PTK2;RAP1B;RAPGEF1;CTNNA1;CTNNB1;RAF1;ARF6;PAK4
STB-like	Bioplanet	Unfolded protein response	13/79	0.000149653	0.00193275	0	0	3.74658	32.9969	ACADVL;XBP1;HSPA5;EDEM1;GFPT1;WIPI1;HERPUD1;ERN1;SERP1;DDIT3;DNAJB9;ATP6V0D1;ATF3
STB-like	Bioplanet	Lipid and lipoprotein metabolism	44/489	0.000149916	0.00193275	0	0	1.90235	16.751	CDS1;ARF1;ACADVL;ALAS1;SAR1B;SLC44A2;INPPL1;MED19;PRKAG2;ABHD5;PIK3CB;MED16;PIK3C2A;MED15;CYP19A1;PLD3;PPP1CB;MED13;SPTLC1;RXRA;SIN3B;CYP11A1;HSD17B1;NEU1;PIP4K2A;PIP5K1A;EP300;PIP5K1C;CEPT1;APOE;CGA;TEAD1;TEAD3;NCOA3;SYNJ2;GRHL1;SGPP1;NCOR2;PLA2G16;ACOX1;SDC1;TRIB3;P4HB;LGMN
STB-like	Bioplanet	Toll receptor cascades	20/159	0.000150454	0.00193275	0	0	2.74561	24.1665	UBE2H;UBE2B;RIPK2;TNFAIP3;UBE2G1;UBE2A;NFKB2;NFKBIA;EEA1;PPP2CA;TBK1;UBB;CTSL;UBE2Q2;TOLLIP;RPS6KA1;UBC;MAP3K8;LGMN;CTSB
STB-like	Bioplanet	Antigen-activated B-cell receptor generation of second messengers	24/211	0.000170063	0.00216091	0	0	2.45272	21.288	LYN;GSK3B;PRKCH;CSNK2A1;PDPK1;CBLB;GAB2;PIK3CB;PRKCZ;NFKB2;NFKBIA;RPS6KA1;SH3BP2;REV3L;RAPGEF1;SH3BP5;ORAI1;PIP5K1A;CALM3;FYN;PIP5K1C;CALM1;RAF1;NFKBIE
STB-like	Bioplanet	Neural crest differentiation	14/91	0.000177201	0.00220042	0	0	3.45985	29.887	TFAP2A;GSK3B;HDAC5;HDAC2;NOTCH1;MSX2;DLX5;AXIN2;RBPJ;BMP7;NFKB2;DVL3;CTNNB1;FGFR1
STB-like	Bioplanet	Pre-NOTCH processing in Golgi	2018-06-01	0.000177605	0.00220042	0	0	9.47106	81.7916	NOTCH1;ST3GAL4;ATP2A2;TMED2;FURIN;RAB6A
STB-like	Bioplanet	Signaling events mediated by VEGFR1 and VEGFR2	1970-12-01	0.000178819	0.00220042	0	0	3.93311	33.9394	CDH5;ARF1;HSP90AA1;PDPK1;CTNNA1;CTNNB1;FYN;CALM3;SHB;RAF1;PTK2;VEGFA
STB-like	Bioplanet	Diabetes pathways	18/137	0.000182682	0.00222453	0	0	2.88358	24.8211	XBP1;ACADVL;HSPA5;EDEM1;GFPT1;WIPI1;KLF4;HERPUD1;ERN1;SPCS3;SPCS2;SERP1;DDIT3;IGF2BP1;DNAJB9;ATP6V0D1;ATF3;VAMP2
STB-like	Bioplanet	Immune system signaling by interferons, interleukins, prolactin, and growth hormones	29/280	0.000198577	0.00239031	0	0	2.21174	18.8536	EIF4A3;INPPL1;PIK3CB;SOCS1;UBB;TPR;UBC;MAP3K8;FYN;LYN;IL1R1;IFNGR1;RIPK2;STAT2;NUP153;GAB2;YWHAZ;HLA-E;NFKB2;PPM1B;TNIP2;TOLLIP;NUP50;RAPGEF1;IL6ST;RAF1;SQSTM1;EIF4G2;EIF4G1
STB-like	Bioplanet	Capped intron-containing pre-mRNA processing	18/138	0.000200385	0.00239031	0	0	2.85939	24.3485	ALYREF;HNRNPR;NUP153;SRRM1;PABPN1;PCBP1;HNRNPF;NUP50;TPR;HNRNPA2B1;PAPOLA;CD2BP2;POLR2F;SRSF4;HNRNPH2;SRSF5;POLR2H;POLR2K
STB-like	Bioplanet	Clathrin derived vesicle budding	1961-11-01	0.000207735	0.00245295	0	0	4.17978	35.4414	NAPA;BLOC1S4;ARF1;SORT1;FTH1;CTSZ;YIPF6;CLTA;PIK3C2A;VAMP2;FTL
STB-like	Bioplanet	SMAD2/3 nuclear pathway	13/82	0.000220024	0.00257208	0	0	3.58312	30.1762	CDKN1A;CEBPB;HDAC2;SERPINE1;GATA3;MED15;RUNX1;SIN3B;CDK2;EP300;SAP18;RBBP7;ATF3
STB-like	Bioplanet	Signaling by NOTCH1	1973-12-01	0.000269002	0.0031135	0	0	3.73909	30.7383	NCOR2;TLE3;HDAC5;HDAC2;ITCH;NOTCH1;UBB;UBC;NEURL1;EP300;MAML3;RBPJ
STB-like	Bioplanet	Platelet activation, signaling and aggregation	23/205	0.000281482	0.00319996	0	0	2.41329	19.7297	LYN;CD63;PRKCH;TGFB1;HSPA5;PDPK1;SERPINE1;ACTN4;PIK3CB;PRKCZ;DGKZ;YWHAZ;PTK2;VEGFA;RAP1B;GNB2;GNA12;CALU;CD9;FYN;CALM1;GAS6;RAF1
STB-like	Bioplanet	PIK3C1/AKT pathway	1935-08-01	0.000282128	0.00319996	0	0	5.61926	45.927	GSK3B;CDKN1A;HSP90AA1;PDPK1;RAF1;YWHAZ;YWHAH;BCL2L1
STB-like	Bioplanet	HIV life cycle	16/118	0.000284684	0.00319996	0	0	2.98703	24.3865	FEN1;CCNT2;TAF12;TAF13;HMGA1;NUP153;VPS37A;VPS37B;UBB;NUP50;TPR;UBC;POLR2F;TCEA1;POLR2H;POLR2K
STB-like	Bioplanet	Insulin regulation of blood glucose	2027-07-01	0.000295411	0.00325788	0	0	6.63357	53.912	GSK3B;INSR;CALM3;PRKCZ;YWHAZ;VAMP2;YWHAH
STB-like	Bioplanet	VEGFR1 pathway	2027-07-01	0.000295411	0.00325788	0	0	6.63357	53.912	NRP1;NRP2;HSP90AA1;PDPK1;CALM3;PGF;VEGFA
STB-like	Bioplanet	Prolactin activation of MAPK signaling	1975-12-01	0.000348495	0.00379559	0	0	3.62	28.8221	NFKBIA;GSK3B;SOCS1;NOS2;SIRPA;FYN;PIK3CB;GAB2;RAF1;CTSD;YWHAZ;PTK2
STB-like	Bioplanet	TSH regulation of gene expression	14/97	0.000350661	0.00379559	0	0	3.20872	25.5276	NOTCH1;GADD45B;PLK2;ATP2A2;TNFAIP3;ADM;PGF;VEGFA;NR4A1;RGS2;TIMP3;PXDC1;CKB;NFKBIE
STB-like	Bioplanet	TGF-beta receptor activation of SMADs	2028-07-01	0.000376882	0.00404197	0	0	6.31735	49.8033	PPP1CB;TGFB1;UBB;SMURF1;UBC;NEDD4L;FURIN
STB-like	Bioplanet	PI3K/AKT activation	1937-08-01	0.000423212	0.00449759	0	0	5.23117	40.6339	GSK3B;NR4A1;CDKN1A;PDPK1;RPS6KB2;MDM2;TRIB3;PIK3CB
STB-like	Bioplanet	Interleukin-4 regulation of apoptosis	27/267	0.000473559	0.0049873	0	0	2.15046	16.4623	CPM;CDKN1A;CEBPB;MCM7;HSPB8;CREM;SPINT2;GATA3;MED16;OSBPL11;TFPI;LITAF;RGS2;CTSL;COBLL1;TIMP2;TIMP3;SLC38A1;GADD45B;RIPK2;RDX;ARL4C;ID3;CD9;S100P;GAS6;MXD1
STB-like	Bioplanet	Lipid metabolism regulation by peroxisome proliferator-activated receptor alpha (PPAR-alpha)	15/112	0.000498449	0.00518621	0	0	2.9425	22.3748	ALAS1;NCOA3;MED19;MED16;GRHL1;MED15;NCOR2;MED13;RXRA;SIN3B;ACOX1;EP300;TRIB3;TEAD1;TEAD3
STB-like	Bioplanet	p75 neurotrophin receptor-mediated signaling	16/124	0.000501319	0.00518621	0	0	2.82019	21.4286	HDAC2;TRIO;RIPK2;SORT1;ITSN1;XIAP;FURIN;KALRN;PRKCZ;RTN4;NET1;NFKBIA;ABR;UBB;UBC;SQSTM1
STB-like	Bioplanet	Axon guidance	31/325	0.000517644	0.00530812	0	0	2.01797	15.2684	NRP1;GSK3B;NRP2;SEMA7A;TRIO;PLXND1;PITPNA;CLTA;AP2A1;RPS6KA4;GPC1;RPS6KA1;ST8SIA4;PLXNA2;FYN;PIP5K1C;EPHB4;PAK4;VASP;HSP90AA1;SEMA6A;CSNK2A1;MYO10;SIAH2;RDX;SEMA4C;RANBP9;PTK2;COL9A3;RAF1;FGFR1
STB-like	Bioplanet	Signaling by ERBB2	14/102	0.000590679	0.00597942	0	0	3.02561	22.4931	GSK3B;CDKN1A;HSP90AA1;PDPK1;NR4A1;UBB;ERBB3;UBC;RPS6KB2;MDM2;TRIB3;FYN;RAF1;CALM1
STB-like	Bioplanet	Nectin adhesion pathway	1930-07-01	0.000593339	0.00597942	0	0	5.76741	42.8504	RAP1B;CTNNA1;RAPGEF1;CTNNB1;PIP5K1C;F11R;PTK2
STB-like	Bioplanet	Neurotrophin signaling pathway	16/126	0.000599598	0.00599086	0	0	2.76862	20.5411	GSK3B;RIPK2;SORT1;PIK3CB;YWHAZ;RPS6KA4;RAP1B;NFKBIA;RPS6KA1;RAPGEF1;CALM3;RAF1;CALM1;NFKBIE;SH2B2;YWHAH
STB-like	Bioplanet	Arf6 vesicle-mediated transport	2015-05-01	0.000632706	0.00616361	0	0	9.46261	69.6969	ARF1;PIP5K1A;KALRN;RAB11A;ARF6
STB-like	Bioplanet	Mechanisms of transcriptional repression by DNA methylation	2015-05-01	0.000632706	0.00616361	0	0	9.46261	69.6969	MBD3;HDAC2;SIN3B;SAP18;RBBP7
STB-like	Bioplanet	PRC2 complex long-term gene silencing through modification of histone tails	2015-05-01	0.000632706	0.00616361	0	0	9.46261	69.6969	HDAC2;PHC1;H3F3B;RBBP7;EZH2
STB-like	Bioplanet	Nuclear beta-catenin signaling and target gene transcription regulation	1980-12-01	0.000638162	0.00616538	0	0	3.35294	24.6673	TCF7L2;HDAC2;ID2;IGF2BP1;EP300;DVL3;CTNNB1;HBP1;AXIN2;KLF4;YWHAZ;YWHAH
STB-like	Bioplanet	EGFR1 pathway	18/152	0.000658575	0.00631044	0	0	2.55875	18.744	CDKN1A;BTG1;RRM2;LRP1;SLC20A1;HSPB1;UBE2A;ZFP36L1;VEGFA;CLK1;EHD1;PLAU;ID3;TIMP3;PHLDA2;RAF1;SQSTM1;IER3
STB-like	Bioplanet	FoxO family signaling	1949-09-01	0.000672947	0.00639574	0	0	4.26847	31.1762	RALB;CSNK1A1;CDK2;EP300;CTNNB1;SKP2;SGK1;YWHAZ;YWHAH
STB-like	Bioplanet	AP-1 transcription factor network	1970-11-01	0.000711428	0.00669057	0	0	3.5405	25.6624	TCF7L2;JUND;TGFB1;PLAU;MAFG;BAG1;TRIP6;EP300;CTNNB1;GATA2;ATF3
STB-like	Bioplanet	MAP kinase signaling pathway	1981-12-01	0.000715416	0.00669057	0	0	3.30417	23.931	RPS6KA4;NFKBIA;CEBPA;DAXX;TGFB1;RPS6KA1;MKNK2;RPS6KB2;RAPGEF2;MAP3K8;RAF1;MAP3K4
STB-like	Bioplanet	Phagosome	18/154	0.000769187	0.00713634	0	0	2.52086	18.075	ATP6V1A;STX12;ATP6V1G1;ATP6V0B;ATP6V0E1;ATP6AP1;HLA-E;EEA1;SEC61A1;LAMP1;CTSL;ATP6V1E1;ATP6V0D1;ATP6V1D;ATP6V1C2;ATP6V1F;RAB7A;VAMP3
STB-like	Bioplanet	Regular glucocorticoid receptor pathway	1982-12-01	0.000800341	0.0073445	0	0	3.2568	23.2225	GSK3B;NR4A1;CDKN1A;HSP90AA1;HDAC2;POU2F1;MDM2;EP300;GATA3;SGK1;CGA;YWHAH
STB-like	Bioplanet	Interleukin-6 signaling pathway	1971-11-01	0.000804188	0.0073445	0	0	3.48131	24.8067	GSK3B;PTPRE;CEBPB;CSNK2A1;CEBPD;GAB2;IL6ST;RAF1;MCL1;NR2F6;BCL2L1
STB-like	Bioplanet	Transcriptional activity of SMAD2/SMAD3-SMAD4 heterotrimer	1941-08-01	0.000876181	0.00781382	0	0	4.59612	32.3564	NCOR2;CCNT2;UBB;TFDP2;SERPINE1;UBC;NEDD4L;TRIM33
STB-like	Bioplanet	Hypoxia-inducible factor in the cardivascular system	2016-05-01	0.000882313	0.00781382	0	0	8.60192	60.497	HSP90AA1;EP300;UBE2A;P4HB;VEGFA
STB-like	Bioplanet	KIT signaling regulation	2016-05-01	0.000882313	0.00781382	0	0	8.60192	60.497	LYN;SOCS1;FYN;SOCS6;SH2B2
STB-like	Bioplanet	p75 neurotrophin receptor signaling via NF-kB	2016-05-01	0.000882313	0.00781382	0	0	8.60192	60.497	NFKBIA;UBB;RIPK2;UBC;SQSTM1
STB-like	Bioplanet	Signaling events mediated by focal adhesion kinase	1962-10-01	0.000998381	0.00877524	0	0	3.64961	25.2165	RAP1B;MMP14;ELMO1;RAPGEF1;PTPN21;ASAP1;FYN;ACTN4;RAF1;PTK2
STB-like	Bioplanet	Chronic myeloid leukemia	1973-11-01	0.0010199	0.00889752	0	0	3.36865	23.2034	NFKBIA;CDKN1A;HDAC2;TGFB1;MDM2;CBLB;PIK3CB;GAB2;RAF1;RUNX1;BCL2L1
STB-like	Bioplanet	TGF-beta signaling pathway	20/185	0.00108871	0.00937984	0	0	2.30978	15.7591	KLF10;DAXX;JUND;TGFB1;SMURF1;PDPK1;FST;SERPINE1;NEDD4L;NEDD9;XIAP;NUP153;PTK2;PPP2CA;ITCH;EP300;CTNNB1;RAF1;ATF3;ENG
STB-like	Bioplanet	PIP biosynthesis at the plasma membrane	1933-07-01	0.00109124	0.00937984	0	0	5.10113	34.792	INPPL1;PIP4K2A;PIP5K1A;PIK3CB;PIP5K1C;SYNJ2;PIK3C2A
STB-like	Bioplanet	Lysosome	15/121	0.00112662	0.00961331	0	0	2.69139	18.2706	CD164;CD63;ATP6V0B;ATP6AP1;SORT1;CTSZ;CLTA;PLA2G15;LAMP1;CTSL;NEU1;ATP6V0D1;CTSD;LGMN;CTSB
STB-like	Bioplanet	Adherens junction cell adhesion	1974-11-01	0.00114445	0.00969469	0	0	3.31501	22.452	TCF7L2;CSNK2A1;INSR;CTNND1;CTNNA1;EP300;CTNNB1;FYN;ACTN4;BAIAP2;FGFR1
STB-like	Bioplanet	Kit receptor transcriptional targets	2022-05-03	0.00118229	0.00987213	0	0	28.3433	191.042	BNIP3;SLC2A1;VEGFA
STB-like	Bioplanet	Neurophilin interactions with VEGF and VEGF receptor	2022-05-03	0.00118229	0.00987213	0	0	28.3433	191.042	NRP1;NRP2;VEGFA
STB-like	Bioplanet	Beta-catenin phosphorylation cascade	2017-05-01	0.00119842	0.00993584	0	0	7.88468	53.0383	PPP2CA;GSK3B;CSNK1A1;PPP2R5E;CTNNB1
STB-like	Bioplanet	C-Myc pathway	2025-06-01	0.00125163	0.0103039	0	0	5.97951	39.9629	PPP2CA;GSK3B;KAT5;TAF12;HBP1;SKP2
STB-like	Bioplanet	N-cadherin signaling events	1934-07-01	0.00131515	0.0107511	0	0	4.91194	32.5849	JUP;CTNND1;CTNNA1;CTNNB1;CALM3;PIP5K1C;FGFR1
STB-like	Bioplanet	Signaling by EGFR in cancer	14/111	0.00137478	0.011087	0	0	2.74357	18.0787	GSK3B;CDKN1A;HSP90AA1;PDPK1;CLTA;AP2A1;NR4A1;UBB;UBC;RPS6KB2;MDM2;TRIB3;RAF1;CALM1
STB-like	Bioplanet	NGF signaling via TRKA from the plasma membrane	16/136	0.0013752	0.011087	0	0	2.53656	16.7138	GSK3B;CDKN1A;RALB;PDPK1;CLTA;AP2A1;PIK3CB;PPP2CA;NR4A1;RPS6KA1;RPS6KB2;MDM2;RAPGEF1;TRIB3;RAF1;CALM1
STB-like	Bioplanet	Gastrin pathway	1944-08-01	0.0014221	0.0113091	0	0	4.21244	27.6152	SERPINE1;CTNNB1;GAST;TFF1;SLC4A2;KLF4;IER3;VEGFA
STB-like	Bioplanet	PI3K events in ERBB2 signaling	1944-08-01	0.0014221	0.0113091	0	0	4.21244	27.6152	GSK3B;NR4A1;CDKN1A;ERBB3;PDPK1;RPS6KB2;MDM2;TRIB3
STB-like	Bioplanet	Segmentation clock	2026-06-01	0.00155851	0.0120806	0	0	5.68024	36.7172	GSK3B;NOTCH1;CSNK2A1;CTNNB1;RBPJ;NKD2
STB-like	Bioplanet	Interleukin-1 signaling pathway	15/125	0.00156978	0.0120806	0	0	2.59297	16.7423	UBE2H;UBE2B;IL1R1;RIPK2;HSPB1;TNFAIP3;UBE2G1;UBE2A;PRKCZ;NFKBIA;UBE2Q2;TNIP2;TOLLIP;MAP3K8;SQSTM1
STB-like	Bioplanet	Signal transduction by L1	1935-07-01	0.0015734	0.0120806	0	0	4.73626	30.5703	RPS6KA4;NRP1;CSNK2A1;RPS6KA1;CLTA;AP2A1;FGFR1
STB-like	Bioplanet	TAp63 pathway	1955-09-01	0.00158994	0.0120806	0	0	3.71054	23.9109	CDKN1A;TFAP2C;ITCH;ITGB4;GDF15;MDM2;EP300;HBP1;ADA
STB-like	Bioplanet	E2F1 destruction pathway	2022-11-04	0.00159146	0.0120806	0	0	10.8054	69.62	CDC34;CCNE1;CDK2;SKP2
STB-like	Bioplanet	Signaling by VEGF	2022-11-04	0.00159146	0.0120806	0	0	10.8054	69.62	NRP1;NRP2;PGF;VEGFA
STB-like	Bioplanet	eIF2 regulation	2022-11-04	0.00159146	0.0120806	0	0	10.8054	69.62	GSK3B;EIF5;EIF2AK1;EIF2S2
STB-like	Bioplanet	Endochondral ossification	1966-10-01	0.00163408	0.0123241	0	0	3.3882	21.741	CDKN1C;TGFB1;CAB39;PLAU;TIMP3;CALM3;CALM1;BMP7;VEGFA;FGFR1
STB-like	Bioplanet	RNA polymerase II transcription	13/101	0.00166978	0.0125126	0	0	2.80667	17.9488	CCNT2;TAF12;TAF13;ALYREF;SRRM1;PABPN1;PAPOLA;POLR2F;TCEA1;SRSF4;SRSF5;POLR2H;POLR2K
STB-like	Bioplanet	Phosphatidylinositol signaling system	1978-11-01	0.00177433	0.0132114	0	0	3.11644	19.7406	CDS1;INPPL1;PIP4K2A;PIP5K1A;CALM3;PIK3CB;PIP5K1C;SYNJ2;PIK3C2A;CALM1;DGKZ
STB-like	Bioplanet	Transport to the Golgi and subsequent modification	1936-07-01	0.00186946	0.0138316	0	0	4.5727	28.7262	B4GALT3;LMAN1;SAR1B;MAN1A2;MGAT4A;ST3GAL4;MGAT1
STB-like	Bioplanet	Polo-like kinase 1 (PLK1) pathway	1946-08-01	0.00191571	0.0138505	0	0	3.99032	24.9701	GOLGA2;PPP1CB;PPP2CA;RAB1A;FZR1;PPP1R12A;STAG2;CDC14B
STB-like	Bioplanet	Cell cycle: G2/M checkpoint	2027-06-01	0.0019194	0.0138505	0	0	5.40947	33.8402	CDKN1A;CDC34;RPS6KA1;MDM2;EP300;YWHAH
STB-like	Bioplanet	FSH signaling pathway	2027-06-01	0.0019194	0.0138505	0	0	5.40947	33.8402	RHEB;RPS6KB2;CGA;RAF1;SGK1;CYP19A1
STB-like	Bioplanet	eIF4E and p70 S6 kinase regulation	2027-06-01	0.0019194	0.0138505	0	0	5.40947	33.8402	PPP2CA;PDPK1;PSMC4;PABPC1;EIF4G2;EIF4G1
STB-like	Bioplanet	p73 transcription factor network	1979-11-01	0.00196947	0.0141246	0	0	3.07045	19.1289	CDKN1A;ITCH;KAT5;GDF15;SERPINE1;HSF1;CDK2;MDM2;EP300;NEDD4L;ADA
STB-like	Bioplanet	EGF/EGFR signaling pathway	16/141	0.002007	0.014306	0	0	2.43445	15.1207	ERRFI1;RALBP1;JUND;PCNA;RALB;PDPK1;INPPL1;AP2A1;GAB2;PRKCZ;PTK2;ITCH;RPS6KA1;RAF1;MAP3K4;ARF6
STB-like	Bioplanet	SLC-mediated transmembrane transport	24/251	0.00203925	0.0144478	0	0	2.01622	12.4909	SLC38A1;SLC13A4;SLC20A2;SLC43A2;SLC44A2;SLC20A1;SLC2A1;SLC40A1;SLC30A1;NUP153;SLC3A2;SLC4A2;SLC7A2;SLC9A1;HK1;SLC7A6;SLC7A8;SLC9A6;SLCO4A1;NUP50;TPR;SLC29A1;SLC16A3;SLC22A11
STB-like	Bioplanet	Cell-cell communication	15/129	0.00215023	0.0151423	0	0	2.50146	15.3644	VASP;JUP;ITGB4;CTNND1;ACTN4;PIK3CB;F11R;PTK2;CDH5;CTNNA1;SIRPA;CTNNB1;FYN;FLNC;PLEC
STB-like	Bioplanet	Influenza factor interactions with host	2022-06-03	0.00227592	0.0158125	0	0	18.8945	114.98	CPSF4;TGFB1;PABPN1
STB-like	Bioplanet	Proteolysis and signaling pathway of Notch	2022-06-03	0.00227592	0.0158125	0	0	18.8945	114.98	NOTCH1;FURIN;RBPJ
STB-like	Bioplanet	Assembly of HIV virion	2022-12-04	0.00229248	0.0158125	0	0	9.45418	57.4637	UBB;UBC;VPS37A;VPS37B
STB-like	Bioplanet	HIV-1 Nef as negative effector of Fas and TNF	1958-09-01	0.00232744	0.0158125	0	0	3.48281	21.1162	NFKBIA;DAXX;MDM2;XIAP;TNFRSF1B;LMNB2;PTK2;LMNB1;TNFRSF1A
STB-like	Bioplanet	Cell cycle: G1/S checkpoint	2028-06-01	0.00234009	0.0158125	0	0	5.16331	31.2771	GSK3B;CDKN1A;TGFB1;CCNE1;CDK2;SKP2
STB-like	Bioplanet	Endosomal sorting complex required for transport (ESCRT) pathway	2028-06-01	0.00234009	0.0158125	0	0	5.16331	31.2771	UBB;UBC;VPS37A;SNF8;VPS37B;CHMP5
STB-like	Bioplanet	Multi-step regulation of transcription by PITX2	2028-06-01	0.00234009	0.0158125	0	0	5.16331	31.2771	GSK3B;KAT5;CSNK2A1;EP300;CTNNB1;NKD2
STB-like	Bioplanet	Signaling by ERBB4	1993-12-01	0.00242804	0.0163125	0	0	2.81288	16.9354	GSK3B;NR4A1;CDKN1A;ITCH;ERBB3;UBB;PDPK1;UBC;RPS6KB2;MDM2;TRIB3;RAF1
STB-like	Bioplanet	Post-translational regulation of adherens junction stability and disassembly	1948-08-01	0.00253524	0.0169354	0	0	3.7904	22.657	JUP;CTNND1;GNA12;CTNNA1;CTNNB1;FYN;ARF6;RAB7A
STB-like	Bioplanet	Renal cell carcinoma	1970-10-01	0.00256386	0.0170293	0	0	3.16166	18.8632	RAP1B;TGFB1;SLC2A1;RAPGEF1;EP300;PIK3CB;RAF1;PGF;PAK4;VEGFA
STB-like	Bioplanet	ERBB1 downstream pathway	13/106	0.00258573	0.0170775	0	0	2.65507	15.8182	ARF4;PDPK1;PIK3CB;BAIAP2;PRKCZ;YWHAZ;SLC9A1;RPS6KA4;PPP2CA;CALM3;RAF1;BCL2L1;YWHAH
STB-like	Bioplanet	Hypertrophy pathway	2020-05-01	0.00264734	0.0172872	0	0	6.30675	37.4255	JUND;IL1R1;IFRD1;ATF3;VEGFA
STB-like	Bioplanet	Skeletal muscle hypertrophy is regulated via AKT/mTOR pathway	2020-05-01	0.00264734	0.0172872	0	0	6.30675	37.4255	PPP2CA;GSK3B;PDPK1;INPPL1;EIF2S2
STB-like	Bioplanet	ATM-dependent DNA damage response	1982-11-01	0.00266184	0.0172872	0	0	2.94024	17.4319	GSK3B;CDKN1A;TGFB1;PLAU;PPP2R5E;BIK;INSR;MDM2;DVL3;CTNNB1;MAP3K4
STB-like	Bioplanet	Influence of Ras and Rho proteins on G1 to S transition	2029-06-01	0.00282653	0.0182554	0	0	4.93856	28.9829	NFKBIA;CDKN1A;PDPK1;CCNE1;CDK2;RAF1
STB-like	Bioplanet	Arf6 integrin-mediated signaling pathway	1949-08-01	0.00289861	0.018618	0	0	3.69776	21.6079	SPAG9;CTNND1;CTNNA1;CTNNB1;PIP5K1C;SCAMP2;ARF6;VAMP3
STB-like	Bioplanet	GAB1 signalosome	1939-07-01	0.00302103	0.0192983	0	0	4.14336	24.0404	GSK3B;NR4A1;CDKN1A;PDPK1;RPS6KB2;MDM2;TRIB3
STB-like	Bioplanet	Messenger RNA processing	20/203	0.00328935	0.0208607	0	0	2.0806	11.8949	CPSF4;ALYREF;HNRNPR;NUP153;SRRM1;CLK1;PABPN1;PCBP1;HNRNPF;NUP50;HNRNPA2B1;TPR;PAPOLA;CD2BP2;POLR2F;HNRNPH2;SRSF4;SRSF5;POLR2H;POLR2K
STB-like	Bioplanet	Phosphatidylinositol metabolism	1950-08-01	0.0033013	0.0208607	0	0	3.60952	20.6228	ARF1;INPPL1;PIP4K2A;PIP5K1A;PIK3CB;PIP5K1C;SYNJ2;PIK3C2A
STB-like	Bioplanet	Tumor necrosis factor (TNF) pathway	1930-06-01	0.00338483	0.0212735	0	0	4.73253	26.9208	NFKBIA;TNFAIP3;TNFRSF1B;AGFG1;NFKB2;TNFRSF1A
STB-like	Bioplanet	Mitochondrial pathway of apoptosis: BH3-only Bcl-2 family	1997-12-01	0.00345966	0.0216275	0	0	2.67994	15.1861	PPP2CA;PRKCH;CAPN6;CSNK2A1;BIK;BNIP3;CTSZ;RPS6KB2;PRKCZ;CTSD;ARHGAP24;CTSB
STB-like	Bioplanet	Asparagine N-linked glycosylation	1985-11-01	0.00353844	0.0218859	0	0	2.8206	15.9196	PDIA3;B4GALT3;LMAN1;TUSC3;MAN1A2;SAR1B;EDEM1;MGAT4A;GFPT1;ST3GAL4;MGAT1
STB-like	Bioplanet	C-Myb transcription factor network	1985-11-01	0.00353844	0.0218859	0	0	2.8206	15.9196	CEBPA;CDKN1A;CEBPB;ZFHX3;CEBPD;TOM1;CLTA;EP300;GATA3;SMARCA2;ADA
STB-like	Bioplanet	Endothelial NOS activation	2022-07-03	0.00383392	0.0235887	0	0	14.1701	78.8409	HSP90AA1;LYPLA1;CALM1
STB-like	Bioplanet	Amino acid transport across the plasma membrane	1931-06-01	0.00402118	0.0246113	0	0	4.54299	25.06	SLC38A1;SLC7A6;SLC43A2;SLC7A8;SLC3A2;SLC7A2
STB-like	Bioplanet	AKT signaling pathway	2022-05-01	0.00413571	0.0250499	0	0	5.56419	30.5368	NFKBIA;PPP2CA;HSP90AA1;PDPK1;YWHAH
STB-like	Bioplanet	CTLA4 inhibitory signaling	2022-05-01	0.00413571	0.0250499	0	0	5.56419	30.5368	LYN;PPP2CA;PDPK1;PPP2R5E;FYN
STB-like	Bioplanet	Factors involved in megakaryocyte development and platelet production	14/125	0.00419126	0.0252556	0	0	2.39576	13.1162	DOCK4;HDAC2;KDM1A;GATA3;GATA2;EHD1;KIFC1;MAFG;CDK2;EP300;HMG20B;MAFK;RCOR1;SH2B2
STB-like	Bioplanet	Endometrial cancer	1952-08-01	0.00423576	0.0253757	0	0	3.44509	18.8246	GSK3B;TCF7L2;PDPK1;CTNNA1;CTNNB1;PIK3CB;AXIN2;RAF1
STB-like	Bioplanet	AKT phosphorylation of cytosolic targets	2014-04-01	0.00427632	0.0253757	0	0	7.56255	41.2512	GSK3B;CDKN1A;PDPK1;MDM2
STB-like	Bioplanet	Sema3A-plexin repulsion signaling by inhibiting integrin adhesion	2014-04-01	0.00427632	0.0253757	0	0	7.56255	41.2512	NRP1;PLXNA2;FYN;PIP5K1C
STB-like	Bioplanet	p53 signaling pathway	15/139	0.00441324	0.0260559	0	0	2.29851	12.4652	DUSP5;CDKN1A;HDAC2;PCNA;GDF15;SERPINE1;RPS27L;ARID3A;MDM2;EP300;CTSD;ATF3;HSPA1B;MCL1;BCL2L1
STB-like	Bioplanet	MAPK cascade role in angiogenesis	1964-09-01	0.00460237	0.027036	0	0	3.10188	16.6918	NRP1;MMP14;PLXND1;PDPK1;TIMP2;SHB;RAF1;VEGFA;FGFR1
STB-like	Bioplanet	HIF-1 degradation in normoxia	1988-11-01	0.00463213	0.0270387	0	0	2.71027	14.567	PSMB6;PSMD6;HSP90AA1;PSMD7;PSMD11;PSMD13;PSMC4;PSMD2;PSMC1;PSMG3;PRKCZ
STB-like	Bioplanet	VEGF, hypoxia, and angiogenesis	1942-07-01	0.00464908	0.0270387	0	0	3.78761	20.3436	HSP90AA1;EIF2B2;PDPK1;EIF2S2;PTK2;EIF1;VEGFA
STB-like	Bioplanet	Netrin-mediated signaling events	1932-06-01	0.00474183	0.0274416	0	0	4.36803	23.3748	TRIO;MYO10;PITPNA;ELMO1;FYN;PTK2
STB-like	Bioplanet	Downregulation of SMAD2/3-SMAD4 transcriptional activity	2023-05-01	0.00506848	0.0289027	0	0	5.25479	27.7701	NCOR2;UBB;UBC;NEDD4L;TRIM33
STB-like	Bioplanet	Hypoxia and p53 in the cardiovascular system	2023-05-01	0.00506848	0.0289027	0	0	5.25479	27.7701	CDKN1A;HSP90AA1;MDM2;EP300;UBE2A
STB-like	Bioplanet	Signaling events mediated by PRL	2023-05-01	0.00506848	0.0289027	0	0	5.25479	27.7701	PTP4A1;PTP4A2;CDKN1A;CCNE1;CDK2
STB-like	Bioplanet	ERK1/ERK2 MAPK pathway	1965-09-01	0.00510888	0.0289916	0	0	3.04633	16.0748	RPS6KA4;PPP2CA;KAT5;ERBB3;RPS6KA1;MKNK2;RPS6KB2;MAP3K8;RAF1
STB-like	Bioplanet	Signaling by FGFR in disease	14/128	0.00518128	0.0292605	0	0	2.33234	12.2744	GSK3B;CDKN1A;PDPK1;GAB2;PPP2CA;NR4A1;UBB;UBC;RPS6KB2;MDM2;TRIB3;RAF1;CALM1;FGFR1
STB-like	Bioplanet	PDGFB signaling pathway	14/129	0.00555028	0.0311804	0	0	2.31194	12.008	LYN;DOCK4;JUND;LRP1;ACTN4;PIK3CB;BAIAP2;YWHAZ;RAP1B;PPP2CA;RAPGEF1;FYN;RAF1;YWHAH
STB-like	Bioplanet	Fibrinolysis pathway	2015-04-01	0.00560127	0.0311804	0	0	6.87468	35.6436	ZFHX3;PLAU;SERPINE1;UBE2A
STB-like	Bioplanet	Sema3A/PAK-dependent axon repulsion	2015-04-01	0.00560127	0.0311804	0	0	6.87468	35.6436	NRP1;HSP90AA1;PLXNA2;FYN
STB-like	Bioplanet	CXCR4 signaling pathway	13/116	0.00564683	0.0311965	0	0	2.39603	12.4034	LYN;RALB;PDPK1;STAT2;PIK3CB;PRKCZ;PTK2;SSH1;RAP1B;ITCH;UBQLN1;FYN;RAF1
STB-like	Bioplanet	Semaphorin interactions	1966-09-01	0.00565753	0.0311965	0	0	2.99273	15.4867	GSK3B;NRP1;HSP90AA1;SEMA7A;SEMA6A;PLXND1;PLXNA2;FYN;PIP5K1C
STB-like	Bioplanet	Downregulation of ERBB4 signaling	2022-08-03	0.00590547	0.0322593	0	0	11.3355	58.1725	ITCH;UBB;UBC
STB-like	Bioplanet	Support of platelet aggregation by Eph kinases and ephrins	2022-08-03	0.00590547	0.0322593	0	0	11.3355	58.1725	LYN;RAP1B;FYN
STB-like	Bioplanet	HNF3A pathway	1944-07-01	0.00605333	0.0329132	0	0	3.5825	18.2963	CEBPB;XBP1;POU2F1;NCOA3;EP300;TFF1;NR2F2
STB-like	Bioplanet	Interleukin-5 regulation of apoptosis	15/144	0.00611937	0.0330818	0	0	2.20883	11.2569	DUSP5;NFKB2;LMNB1;RAB21;RGS2;TBK1;SOCS1;ID2;QSOX1;RAF1;NFKBIE;SGK1;IER2;CD55;IER3
STB-like	Bioplanet	NF-kappaB signaling pathway	2024-05-01	0.00614093	0.0330818	0	0	4.97796	25.3517	NFKBIA;IL1R1;TNFAIP3;TNFRSF1B;TNFRSF1A
STB-like	Bioplanet	G alpha 13 pathway	1967-09-01	0.00625057	0.033518	0	0	2.94098	14.9257	NFKBIA;PRKCH;PDPK1;RDX;PIK3CB;PRKCZ;PLD3;PTK2;NFKB2
STB-like	Bioplanet	HIF-2-alpha transcription factor network	1934-06-01	0.0064612	0.0343325	0	0	4.0556	20.4481	MMP14;SERPINE1;BHLHE40;SLC2A1;EP300;VEGFA
STB-like	Bioplanet	TOR signaling	1934-06-01	0.0064612	0.0343325	0	0	4.0556	20.4481	PRR5;RRAGC;RHEB;ULK3;PRKAG2;ULK1
STB-like	Bioplanet	DNA repair	12/105	0.00657396	0.0346414	0	0	2.44837	12.3022	DDB1;MBD4;FEN1;PCNA;UBB;UBC;POLR2F;TCEA1;POLR2H;FANCE;RAD23B;POLR2K
STB-like	Bioplanet	Fatty acid, triacylglycerol, and ketone body metabolism	17/173	0.0065786	0.0346414	0	0	2.07128	10.406	ACADVL;ALAS1;NCOA3;MED19;PRKAG2;MED16;GRHL1;MED15;NCOR2;MED13;RXRA;SIN3B;ACOX1;EP300;TRIB3;TEAD1;TEAD3
STB-like	Bioplanet	Apoptosis modulation and signaling	1980-10-01	0.00678085	0.0355463	0	0	2.70856	13.5256	NFKBIA;DAXX;IL1R1;BIK;BNIP3;TOLLIP;TNFRSF1B;TNFRSF1A;MCL1;BCL2L1
STB-like	Bioplanet	Interleukin-3 signaling pathway	1945-07-01	0.00686366	0.0356605	0	0	3.48804	17.3757	LYN;TGFB1;RAPGEF1;FYN;GAB2;RAF1;BCL2L1
STB-like	Bioplanet	Interleukin-3, interleukin-5, and GM-CSF signaling	1945-07-01	0.00686366	0.0356605	0	0	3.48804	17.3757	LYN;INPPL1;RAPGEF1;FYN;PIK3CB;GAB2;YWHAZ
STB-like	Bioplanet	Acetylation and deacetylation of RelA in the nucleus	2016-04-01	0.00717427	0.036464	0	0	6.30146	31.1119	NFKBIA;EP300;TNFRSF1B;TNFRSF1A
STB-like	Bioplanet	B cell survival pathway	2016-04-01	0.00717427	0.036464	0	0	6.30146	31.1119	JUND;PDPK1;XIAP;ZBTB7A
STB-like	Bioplanet	CRMPs in Sema3A signaling	2016-04-01	0.00717427	0.036464	0	0	6.30146	31.1119	GSK3B;NRP1;PLXNA2;FYN
STB-like	Bioplanet	Inhibitor of DNA binding (ID) signaling pathway	2016-04-01	0.00717427	0.036464	0	0	6.30146	31.1119	CCNE1;ID2;CDK2;ID3
STB-like	Bioplanet	Other semaphorin interactions	2016-04-01	0.00717427	0.036464	0	0	6.30146	31.1119	SEMA7A;SEMA6A;PLXND1;PLXNA2
[truncated: 862 more rows]
